# Supplementary material for: Selective remodelling of the adipose niche in obesity and weight loss
Source: Nature. 2025 Jul 9;644(8077):769–79. doi: 10.1038/s41586-025-09233-2 (PMC12367556; doi:10.1038/s41586-025-09233-2)
Supplement: Supplementary file 4 — Supplementary Tables 1-12 [file 41586_2025_9233_MOESM4_ESM.zip]

Archive with 13 entries (13 files):
- 2024-05-10393C-s4/ST1_celltype_global_markers_all.csv
- 2024-05-10393C-s4/ST10_cell_type_condition_diff_exp_regulons.csv
- 2024-05-10393C-s4/ST11_adipocyte_diff_exp_regulons.csv
- 2024-05-10393C-s4/ST12_stress_vs_basal.csv
- 2024-05-10393C-s4/ST2_cellstate_markers_all.csv
- 2024-05-10393C-s4/ST3_celltype_global_markers_all_spatial.csv
- 2024-05-10393C-s4/ST4_cellstate_markers_all_spatial.csv
- 2024-05-10393C-s4/ST5_lam2_vs_lam1_dge.csv
- 2024-05-10393C-s4/ST6_compass_all.csv
- 2024-05-10393C-s4/ST7_nebula_all.csv
- 2024-05-10393C-s4/ST8_spatial_degs_all.csv
- 2024-05-10393C-s4/ST9_cell_state_regulons.csv
- 2024-05-10393C-s4/SupplementaryTableLegends.docx
