# Supplementary material for: Selective remodelling of the adipose niche in obesity and weight loss
Source: Nature. 2025 Jul 9;644(8077):769–79. doi: 10.1038/s41586-025-09233-2 (PMC12367556; doi:10.1038/s41586-025-09233-2)
Supplement: Supplementary file 4 — Supplementary Tables 1-12 [file 41586_2025_9233_MOESM4_ESM.zip › 2024-05-10393C-s4/ST1_celltype_global_markers_all.csv]

	Gene	pval	logFC	PercentageIn	PercentageOut	ExpressionIn	ExpressionOut	CellType
0	PLIN1	0.0	6.574592	0.9633330936803508	0.0650460969151753	2.436330332935352	0.10385562169690822	Adipocytes
1	PDE3B	0.0	5.096483	0.9814508591559422	0.28535426037579353	3.314888672226386	0.5738672749090876	Adipocytes
2	SORBS1	0.0	5.327539	0.9730869700673425	0.18267564147552665	2.9229547758427827	0.36338976253596006	Adipocytes
3	DMD	0.0	4.457543	0.9775924461379922	0.3302283046756202	3.1469839444522876	0.6998283538131252	Adipocytes
4	ACACB	0.0	4.568535	0.9802046636470391	0.3483693282717113	3.2573718746718443	0.7192057316050772	Adipocytes
5	SLC19A3	0.0	6.506803	0.8950559589714094	0.041949787858487256	1.9645523690587134	0.06525187820702738	Adipocytes
6	GHR	0.0	4.2533193	0.9827449852613416	0.3780159717569996	3.2924203328983386	0.8580205995750185	Adipocytes
7	AQP7	0.0	5.616431	0.9020538260598653	0.06442934464754735	1.8453997913679903	0.10315084454334099	Adipocytes
8	GPAM	0.0	5.992707	0.8996812615332997	0.0840059123148414	2.330751778399025	0.1361239818154252	Adipocytes
9	TRHDE-AS1	0.0	5.8149724	0.8842715747597479	0.06862964026328941	2.006326832445818	0.1082466083433416	Adipocytes
10	WDPCP	0.0	4.240951	0.9602415702063413	0.4275262917238226	3.200900860065274	0.8090295417855027	Adipocytes
11	AC004160.1	0.0	4.7715287	0.9183502288685983	0.15783541221382164	2.3133573986221303	0.287788898840813	Adipocytes
12	MGST1	0.0	3.9933577	0.9602415702063413	0.2912027732584724	2.5972037614323913	0.5767357551780237	Adipocytes
13	PCDH9	0.0	4.80095	0.9327294078174803	0.22617794366287045	2.9191554944126286	0.4877825119694061	Adipocytes
14	ADIPOQ	0.0	5.6711426	0.8663694969683897	0.05961229676417733	1.8068995236787109	0.09523996620165216	Adipocytes
15	PLIN4	0.0	6.014176	0.85131928966856	0.047787667081379395	1.771065289048917	0.07274823389266906	Adipocytes
16	ITGA7	0.0	5.826406	0.8418290315622978	0.040099531055603405	1.546194242341206	0.06306063643265392	Adipocytes
17	PNPLA2	0.0	5.716021	0.8408464543341242	0.046532895226550124	1.5272935635533518	0.06634509687038102	Adipocytes
18	GYG2	0.0	6.8823776	0.823639370191962	0.02204357673780585	1.6271484483837275	0.03407462559415663	Adipocytes
19	PTGER3	0.0	5.1257186	0.8604021377046037	0.08629214916897948	1.8903738798414305	0.14930017970351278	Adipocytes
20	TENM3	0.0	5.3280587	0.8483715579840391	0.07479716293956891	1.8560955954589582	0.12609973350830253	Adipocytes
21	ITIH5	0.0	3.953148	0.911831667745105	0.2197871141310705	2.1570078818853524	0.4011888672484007	Adipocytes
22	ASPH	0.0	3.1267445	0.9531718072231409	0.44523133526865943	2.4914195882168526	0.8190455142936919	Adipocytes
23	MAST4	0.0	3.7794437	0.9416924293622834	0.27519911527950575	2.437239227943834	0.5655322103712291	Adipocytes
24	LINC02237	0.0	5.306053	0.8237591966832027	0.05288119011920333	1.7451365706755486	0.11285940006755386	Adipocytes
25	HOOK2	0.0	4.778248	0.8228245500515254	0.08794036643591625	1.504415845588627	0.12009419687151135	Adipocytes
26	LIMA1	0.0	3.1972961	0.9598101948378748	0.39742240086770664	2.5133025208731965	0.8051064590396956	Adipocytes
27	BCL2	0.0	3.4532363	0.9468689337838809	0.3503471889920354	2.508926593046446	0.7084979219753593	Adipocytes
28	DIRC3	0.0	4.0125003	0.8833129628298224	0.20029561574206994	2.09254562038923	0.3648263117669124	Adipocytes
29	TEAD1	0.0	3.305437	0.9323938936420064	0.31433098329452047	2.1895278573690806	0.5890177348247712	Adipocytes
30	TNS1	0.0	3.011387	0.9374985021688594	0.4282812815686775	2.292256738872355	0.7435609406112935	Adipocytes
31	LINC02607	0.0	6.5176606	0.7673209193088408	0.023096309056688042	1.4561334480124712	0.0352708770578038	Adipocytes
32	COBLL1	0.0	3.2790031	0.9392719342392216	0.36946650928850183	2.417022570415161	0.7188560677022121	Adipocytes
33	SOX5	0.0	3.643336	0.9590912358904307	0.41990195765676674	3.145330534289621	1.022029722673102	Adipocytes
34	EBF1	0.0	3.4070458	0.9943202243151916	0.5531310811241905	3.864385485398748	1.6863971003391711	Adipocytes
35	AC002066.1	0.0	5.338784	0.7883145205742086	0.05671994130219798	1.62427506671798	0.09593287842408872	Adipocytes
36	LAMA4	0.0	3.3227472	0.9533155990126297	0.38291808891866314	2.628707298666545	0.8263025407549112	Adipocytes
37	PTPRF	0.0	5.370147	0.7768830733098473	0.04239640156952818	1.2656824703427878	0.059726323145749986	Adipocytes
38	MLXIPL	0.0	4.9420767	0.7897524384690967	0.05600748609648983	1.298146612516634	0.08306435313016994	Adipocytes
39	TLN2	0.0	3.2709167	0.9338318115368945	0.3507087334247828	2.3405821168485796	0.6793087913321062	Adipocytes
40	TMEM132C	0.0	3.9228394	0.8688139573896997	0.1670654289086675	1.9391158334146708	0.3310843112213818	Adipocytes
41	CTIF	0.0	3.6419473	0.8509118795983416	0.20538913877989387	1.6803152251645572	0.29998784004007284	Adipocytes
42	ADH1B	0.0	3.728681	0.8790950703381504	0.19960442785593518	1.9795117732384981	0.3856945519896388	Adipocytes
43	ACSS3	0.0	3.8964927	0.8262995182975053	0.1508490977339671	1.6516470639692102	0.2492559169690055	Adipocytes
44	PDZD2	0.0	3.8016648	0.850816018405349	0.15783541221382164	1.7707678204775408	0.29982040477159017	Adipocytes
45	MARC1	0.0	5.4055347	0.7474057564646392	0.03916376899437479	1.2916956648133724	0.06039794341179021	Adipocytes
46	PFKFB1	0.0	6.563249	0.7264840510940158	0.016556608287874437	1.1944751884234133	0.024049416840255765	Adipocytes
47	LIPE-AS1	0.0	3.796024	0.8512473937738155	0.17684839591242119	1.9202584082308103	0.3500849311868842	Adipocytes
48	SLC7A6	0.0	3.7555084	0.8139094591032185	0.14141704150317413	1.4256054682286838	0.2102618928808835	Adipocytes
49	PDZRN3	0.0	3.4248288	0.8973326623049824	0.25839793281653745	2.154882194360467	0.5366004980000872	Adipocytes
50	ACSS2	0.0	4.0340657	0.7859179907493948	0.11684265373613636	1.3521286047847778	0.16120284547683297	Adipocytes
51	LPL	0.0	3.8427608	0.8304934454909292	0.17108495230803586	1.8396413241092788	0.31407699212956913	Adipocytes
52	PALMD	0.0	3.6245239	0.870970834232032	0.16520453844599695	1.8577178532393814	0.36364614785683225	Adipocytes
53	GABRE	0.0	4.1174445	0.7778656505380209	0.09492668091577078	1.2790208649580308	0.13923937548992749	Adipocytes
54	LIPE	0.0	4.425825	0.7662185155894266	0.07686009293818653	1.3683364317481632	0.1277467636721894	Adipocytes
55	TRHDE	0.0	3.9404666	0.817144774366717	0.13575993449665572	1.7505332023218778	0.26993675530698186	Adipocytes
56	PHLDB2	0.0	3.429818	0.861504541424018	0.21109941408534574	1.7790605415393768	0.37634283733397295	Adipocytes
57	PPP1R12B	0.0	2.8394318	0.9126704531837899	0.3813230399506598	2.05984736018098	0.6710669782147298	Adipocytes
58	RDH5	0.0	6.1762295	0.7061375128813479	0.022607160706500356	1.1763833450566397	0.03054061342136027	Adipocytes
59	PPP2R1B	0.0	3.9697003	0.7810770005032712	0.13489860805393392	1.5157509938550873	0.20438087506253175	Adipocytes
60	CAV2	0.0	4.5528607	0.7478610971313538	0.07911442881296456	1.432490590761801	0.12739877485067685	Adipocytes
61	LIMCH1	0.0	3.1572144	0.8906942746902485	0.29377611892685107	2.0624682247770516	0.5707354610173532	Adipocytes
62	PLAAT3	0.0	4.2774787	0.7488436743595274	0.08492040705649663	1.2882476376424863	0.12701170011787463	Adipocytes
63	PPARG	0.0	2.9144926	0.9598820907326192	0.4574175093842048	2.684731867404618	1.0335408532211914	Adipocytes
64	GPC6	0.0	3.7484612	0.8222493828935701	0.16606586488871874	1.9007148459840195	0.3530577665403419	Adipocytes
65	KCNIP2-AS1	0.0	6.533645	0.6887626716514487	0.01951276570857392	1.227123319116317	0.025695361135069407	Adipocytes
66	GPD1	0.0	6.236051	0.6902485201428332	0.018502568028838484	1.0964577131262376	0.026103965711033555	Adipocytes
67	SOX6	0.0	4.652988	0.7251419943921202	0.05170085388288087	1.2235330254562085	0.09108444605329873	Adipocytes
68	PRKAR2B	0.0	3.582439	0.8035085196635272	0.1544539084016546	1.5438479591030052	0.26805452920846307	Adipocytes
69	NTM	0.0	3.7840922	0.794521532820476	0.1327506087770228	1.7244554527470577	0.288631276762842	Adipocytes
70	GBE1	0.0	2.7602286	0.923910178062166	0.45153709552216587	2.327246204677249	0.8608874070758034	Adipocytes
71	EHBP1	0.0	2.5562112	0.9540824885565701	0.5231760615050882	2.5629845428772087	1.1105141972942585	Adipocytes
72	COL4A2	0.0	3.0040233	0.9441368897835933	0.36211865037589985	2.4272786058381426	0.8274185198274763	Adipocytes
73	LVRN	0.0	4.322809	0.7299350540417475	0.07554151912463712	1.2520654992987248	0.11760680327224234	Adipocytes
74	MALAT1	0.0	1.195338	0.9999281041052556	0.9984474856711434	7.026393809883061	6.19899366324556	Adipocytes
75	PALM2-AKAP2	0.0	3.2407038	0.8627747022311693	0.20397486202826426	1.8174620153418122	0.43533701878641484	Adipocytes
76	SIK2	0.0	2.7169137	0.9270496321326719	0.4845865101391946	2.455244854368241	0.9630788410490878	Adipocytes
77	YAP1	0.0	3.057709	0.8455676180890072	0.24094809710658116	1.6785544442311462	0.4209225224796415	Adipocytes
78	LINC00598	0.0	4.9612813	0.6963836364943562	0.05331717017045757	1.303005483451379	0.08253718880231975	Adipocytes
79	ADAMTS12	0.0	3.3405397	0.8132384307522708	0.17383907019278824	1.6037130714582366	0.3307812399329517	Adipocytes
80	NEAT1	0.0	1.6040565	0.9982026026313897	0.9244265798960029	4.139453816464032	3.0595894986432017	Adipocytes
81	COL4A1	0.0	2.9969912	0.9246051717113619	0.3423825778118055	2.3436191712606407	0.7792411989701038	Adipocytes
82	PECR	0.0	5.245008	0.6743355621060704	0.03430418647185802	1.0517924595025943	0.047951498988347	Adipocytes
83	CIDEC	0.0	5.99046	0.6578474369113524	0.01916185493561319	1.029430223410052	0.027910125613933797	Adipocytes
84	MAPK10	0.0	3.3236306	0.79241258657464	0.1755936240575919	1.6218954391616822	0.3405984255634102	Adipocytes
85	FIGN	0.0	3.4647727	0.7625518249574615	0.13383524207526504	1.3828655620866492	0.23939426752302867	Adipocytes
86	EFNA5	0.0	3.108355	0.8371557984039112	0.2056443466147744	1.7232953421949349	0.4277088011243459	Adipocytes
87	RHOBTB3	0.0	2.7698634	0.8670884559158338	0.3090566880403228	1.801198076538205	0.554708826704735	Adipocytes
88	NRIP1	0.0	2.765899	0.8616483332135069	0.33392881828138793	1.8197500442367778	0.5653983043821763	Adipocytes
89	ACVR1C	0.0	5.923218	0.6496992355069859	0.021767101583351944	1.0925741741290287	0.03213858957899978	Adipocytes
90	FABP4	0.0	2.9391978	0.8978119682699451	0.32222115885624353	2.2092180641636143	0.7213477092717907	Adipocytes
91	ELMOD3	0.0	3.5590703	0.732283653270065	0.13611084526961645	1.2414027836588901	0.18958822043868423	Adipocytes
92	ACO1	0.0	3.4536552	0.7376758453758957	0.13001775821184378	1.1854446781066221	0.18845853584740785	Adipocytes
93	CARMN	0.0	4.290812	0.6866537254056126	0.05510362501462128	1.2568655743330415	0.1208542327041138	Adipocytes
94	CLSTN2	0.0	4.2482414	0.7035732259687972	0.09793600663540371	1.5907893512134048	0.18699356479597523	Adipocytes
95	ECHDC2	0.0	2.7755058	0.8433148800536823	0.24256441339415788	1.4879042041473085	0.4058764926992033	Adipocytes
96	CACNA2D1	0.0	2.8769953	0.8633019387926283	0.3002839187163046	1.9273826198846375	0.5873746749708736	Adipocytes
97	C2CD2	0.0	3.3204095	0.7481247154120833	0.153039631650025	1.2626311539623576	0.22612940465288106	Adipocytes
98	SEMA3A	0.0	3.1440485	0.8171927049632133	0.19011920332620877	1.729676189537338	0.4218327754138527	Adipocytes
99	KANK1	0.0	3.0173724	0.7974692645049968	0.17697599982986145	1.4227987228848669	0.3284965262603518	Adipocytes
100	UGP2	0.0	2.942431	0.8187744146475903	0.26160929807211747	1.6631490421477906	0.4422769579550148	Adipocytes
101	MAOA	0.0	4.2473054	0.6819085963524816	0.07090524345764082	1.1912932565316188	0.11390760309292883	Adipocytes
102	TENM4	0.0	4.540608	0.6695425024564431	0.06374879042119927	1.237640872010189	0.09999181861235025	Adipocytes
103	PRICKLE2	0.0	2.827109	0.8587964627219786	0.27426335321827716	1.8048193610760577	0.5398131728405264	Adipocytes
104	PLOD2	0.0	4.0669284	0.6850720157212357	0.08025223041014026	1.179554542426871	0.1261256851382412	Adipocytes
105	AC007529.2	0.0	4.7113905	0.656553310805953	0.05150944800672047	1.1998429844285896	0.08483789638327528	Adipocytes
106	PXDN	0.0	3.223489	0.7509765859036116	0.14141704150317413	1.2219405630282691	0.2281551155189329	Adipocytes
107	ABCA5	0.0	2.8982618	0.7953363529609127	0.20168862517412617	1.3427392619650795	0.32174463750732535	Adipocytes
108	AL139383.1	0.0	3.8730183	0.6916624727394732	0.08619644623089928	1.1715551708644831	0.1414945175421617	Adipocytes
109	G0S2	0.0	4.4020815	0.6765403695448989	0.08183664571835689	1.4717055617346224	0.14735288687612322	Adipocytes
110	VLDLR-AS1	0.0	5.7091117	0.6217796630479067	0.025627120085919972	1.1337508901159088	0.03949177117676688	Adipocytes
111	CLMP	0.0	2.9389288	0.7884343470654492	0.20665454429450983	1.4908755685687114	0.3706812883200523	Adipocytes
112	PPP1R9A	0.0	3.8670602	0.673904186737604	0.07645601386629236	1.112583445329865	0.13099171487869285	Adipocytes
113	PBX1	0.0	2.591151	0.9221846765883002	0.37626141789219597	2.197061822026183	0.8447445180715208	Adipocytes
114	PLIN5	0.0	6.626899	0.6029669039231194	0.011856530662157996	0.9089459456419746	0.014880966223861956	Adipocytes
115	ZNF117	0.0	3.2688918	0.7125602128118484	0.13677013217639114	1.112180770547799	0.19205812137711112	Adipocytes
116	PHLDB1	0.0	2.8031588	0.7836652527140701	0.2018587637307132	1.3327760656744334	0.3364401690225209	Adipocytes
117	SLC16A7	0.0	2.8826776	0.7732882785726268	0.22111632160440658	1.455170373078625	0.36841516863468027	Adipocytes
118	DAPK2	0.0	3.5552912	0.6841134037913101	0.09390584957624866	1.1191836694934119	0.16163744742784858	Adipocytes
119	NPY1R	0.0	4.412298	0.6332111103122678	0.04991439903871715	0.9910355151511671	0.07655190067420795	Adipocytes
120	GLYAT	0.0	6.217152	0.5969755793610851	0.013568549887814889	0.8708106197096656	0.018496196155790956	Adipocytes
121	CAT	0.0	2.7389677	0.7692141778704435	0.22097808402717964	1.2833811075025652	0.32986507035785745	Adipocytes
122	CIDEA	0.0	5.913895	0.5975986771155367	0.017109558596782256	0.9110631587835373	0.024363500635668982	Adipocytes
123	ANO6	0.0	2.2545846	0.8818990102331824	0.4394572580044874	1.8912561373497183	0.7790138903642095	Adipocytes
124	GNAI1	0.0	3.2075431	0.7143096795839624	0.13526015248668133	1.2309068581082874	0.23304427649285248	Adipocytes
125	PTPRS	0.0	2.7094252	0.7905193280130371	0.20662264331514976	1.341816558767692	0.3591194582850818	Adipocytes
126	RBPMS	0.0	2.5350502	0.9027727850073094	0.38631022639061685	2.1686144658402986	0.8486424902972741	Adipocytes
127	RETSAT	0.0	4.7382517	0.6097730486255901	0.03531438415159346	0.8337079454945048	0.047623224260582256	Adipocytes
128	CRIM1	0.0	2.687854	0.8278572626836341	0.2913622781552727	1.823660769270722	0.5912002608552109	Adipocytes
129	VKORC1L1	0.0	3.0427542	0.7188391209528603	0.17289267447177295	1.2354691499067536	0.2593543473221989	Adipocytes
130	OGA	0.0	2.2123606	0.8737747741270641	0.4446890186195383	1.8057765183285146	0.7405936855647987	Adipocytes
131	ACSL1	0.0	2.6519537	0.8364847700529633	0.27299794770366115	1.768513260708986	0.5730039415723996	Adipocytes
132	EPB41L4B	0.0	5.7742085	0.5818055455700146	0.016758647823821523	0.8238635578240338	0.023106362925934706	Adipocytes
133	LINC01239	0.0	3.0825608	0.7360462050950224	0.1916929849746387	1.6367983236215045	0.3978105997937792	Adipocytes
134	ATP9A	0.0	3.26047	0.6689433700002396	0.1094203592050276	0.9645855100731536	0.15652185114209322	Adipocytes
135	LGR4	0.0	3.2351336	0.6809020538260598	0.11845897002371306	1.1514901610812396	0.20677182395084054	Adipocytes
136	LINC02615	0.0	3.8074899	0.6296642461715436	0.07526504397018322	0.9677967345634485	0.11026188174275783	Adipocytes
137	C19orf12	0.0	3.914855	0.6203417451530184	0.0663646707287247	0.868444920280556	0.08774142459534462	Adipocytes
138	SORT1	0.0	3.0370638	0.6890502552304263	0.13097478759264575	1.0298398601616723	0.1983330222376508	Adipocytes
139	PRXL2A	0.0	3.3767169	0.6494595825245045	0.08603694133409896	0.9305178576298742	0.1378984797633825	Adipocytes
140	PFKFB3	0.0	2.4246697	0.8167852948929949	0.306898055103625	1.5622338820825374	0.5318459236903554	Adipocytes
141	CD36	0.0	2.5184011	0.981067414383972	0.5744728363160749	3.204731726016349	1.6346354881804668	Adipocytes
142	SPON1	0.0	4.628387	0.5873415294653342	0.04028030327197712	0.9222267558589747	0.059446138360930344	Adipocytes
143	ANGPT1	0.0	3.2008944	0.6756776188079661	0.12426494826724514	1.205263362188151	0.22651495072154904	Adipocytes
144	ANGPTL4	0.0	3.5680978	0.6356316054353296	0.08704713901383439	1.0273507610435644	0.14082987511755052	Adipocytes
145	GRK3	0.0	2.5148988	0.8400316341936875	0.34393509214066204	1.937705415364333	0.7128300182319568	Adipocytes
146	CSAD	0.0	2.6900108	0.7209959977951925	0.18511074956667836	1.090370335449049	0.26705231892910064	Adipocytes
147	ABCD2	0.0	5.012194	0.5739209624463777	0.02763688178560415	0.8682823047829826	0.04195661252791613	Adipocytes
148	TCF7L2	0.0	2.1736765	0.9152347400963405	0.47194308865282164	2.1137128627138644	0.960628206872186	Adipocytes
149	BCL6	0.0	2.6174877	0.7408632300428979	0.19479801363235186	1.180054734211405	0.31289806187578567	Adipocytes
150	TNFAIP8	0.0	2.849747	0.7278980036906559	0.20088046703033782	1.4215008586850468	0.36189275979601343	Adipocytes
151	FERMT2	0.0	2.4473417	0.7941380880485057	0.2533682117374337	1.3900606225110725	0.4400675572307184	Adipocytes
152	PLXNA4	0.0	2.8363395	0.7239916600762096	0.1741580799863889	1.4040697598676788	0.357738405314968	Adipocytes
153	PDE8B	0.0	4.317763	0.5883960025882522	0.057879010218947056	0.9909576400746819	0.081520539887491	Adipocytes
154	MDFIC	0.0	2.1422212	0.8658182951086826	0.41354302910432683	1.8045165261193015	0.7655161981700629	Adipocytes
155	PCOLCE2	0.0	2.7001333	0.7213315119706665	0.167629012877362	1.2391592262245528	0.3202121958243545	Adipocytes
156	RTN3	0.0	2.576877	0.7311093536559062	0.21658638253527718	1.2153577878542663	0.3346644337501975	Adipocytes
157	MAGI1	0.0	2.3735485	0.8703956670740768	0.28845928903350665	1.8674155180652496	0.7206879620922253	Adipocytes
158	ADCY5	0.0	5.5376744	0.5512737556018885	0.01741793473059623	0.7731270166962061	0.024802362096624005	Adipocytes
159	HIVEP3	0.0	2.6633604	0.7263402593045271	0.19723312172350357	1.2946543053604491	0.3494338674349478	Adipocytes
160	CRLS1	0.0	3.1422598	0.6427492990150262	0.12383960187577758	0.9574611802053887	0.16703402776685927	Adipocytes
161	TWIST2	0.0	2.66126	0.7292400603925516	0.1894492827596474	1.3037273687240705	0.35356277931238145	Adipocytes
162	AGPAT2	0.0	4.408709	0.5691997986914947	0.03923820461288161	0.7761785849226754	0.05376182818245279	Adipocytes
163	ERBB4	0.0	4.580753	0.5797205646224267	0.06736423474867345	1.3799257067741018	0.11716427919529081	Adipocytes
164	MMD	0.0	4.209765	0.5752630191482733	0.05083952744015908	0.8175550078312457	0.0661258710063428	Adipocytes
165	HSDL2	0.0	2.5265346	0.7276823160064227	0.2080050190874193	1.1567199979178453	0.3208226142401461	Adipocytes
166	NEDD4L	0.0	3.4324937	0.6172741869772569	0.09185355323741773	0.9467884855911807	0.13636877335754347	Adipocytes
167	DGKI	0.0	5.1977673	0.5524480552160471	0.029529673227634754	0.9553075149097989	0.042657584343632544	Adipocytes
168	MIR193BHG	0.0	3.8493173	0.5864548134301532	0.05773013898193341	0.8268465882867637	0.08547164830175465	Adipocytes
169	FZD4	0.0	2.987911	0.6502264720684449	0.117948554353952	0.9506414023705516	0.18239716778408147	Adipocytes
170	KCNIP2	0.0	5.7282143	0.537853188582932	0.016163162875766954	0.7112470865926601	0.019364465963641227	Adipocytes
171	HK2	0.0	5.031596	0.5468401754259832	0.029338267351474358	0.7808035343271245	0.03553586294343064	Adipocytes
172	ADCY6	0.0	3.8960497	0.576605075850169	0.05382758584021863	0.76845513187097	0.07480778325537908	Adipocytes
173	AL136119.1	0.0	8.370962	0.5230186689673353	0.004306632213608958	1.1573145530850777	0.006567398925498182	Adipocytes
174	ANO3	0.0	4.5336113	0.553646320128454	0.035154879254793124	0.9322463704527677	0.0643829849051465	Adipocytes
175	MAGI2	0.0	2.3207252	0.8747573513552376	0.3524313863102264	1.9860559094410237	0.8146549715877263	Adipocytes
176	SPTBN1	0.0	2.0899842	0.9406858868358616	0.49146648802118226	2.2878652644619324	1.1248088569948338	Adipocytes
177	ALDH2	0.0	3.3667128	0.6019603613966976	0.09048181112493486	0.8639622248681805	0.12492106166594731	Adipocytes
178	NAV3	0.0	2.4350243	0.9136769957102117	0.4048340617390287	2.4385144429484877	1.0762060923018049	Adipocytes
179	FHL1	0.0	2.5659957	0.7285929973398519	0.23347263427653894	1.4508147464638759	0.4393100940288047	Adipocytes
180	SLC7A6OS	0.0	2.9396873	0.6403767344884607	0.13269744047808935	0.9599083375609286	0.19064649708900094	Adipocytes
181	FAM13A	0.0	1.9856838	0.9075658446569368	0.5347986516519391	2.1726233904092873	1.0867835062987943	Adipocytes
182	TPRG1	0.0	2.296735	0.7734560356603638	0.23554619793494327	1.477571655369861	0.5237662600048617	Adipocytes
183	GSE1	0.0	2.135302	0.8325304958420208	0.360236492593656	1.6056130099766672	0.6450773102519589	Adipocytes
184	ADAM12	0.0	3.438059	0.589426510412922	0.07089460979785413	0.9059425321237157	0.12753457248806221	Adipocytes
185	MACROD2	0.0	2.653723	0.7020394468809165	0.19234163822162673	1.3633520517711115	0.38001833240546257	Adipocytes
186	USP33	0.0	1.9794499	0.8452560692117813	0.4039089333375868	1.576954128918743	0.6799711144171208	Adipocytes
187	GLCCI1	0.0	2.7243583	0.6745272844920555	0.1794749098797333	1.2022269856275485	0.3017270643370104	Adipocytes
188	FAM214A	0.0	2.020995	0.8356459846142785	0.3935730160249253	1.597723577594745	0.678645351502601	Adipocytes
189	ITGA1	0.0	2.5839407	0.6907757567042921	0.1624929552003913	1.188308501462036	0.32246294118669494	Adipocytes
190	PRSS23	0.0	2.351484	0.7672490234140964	0.28421645877861784	1.5347332693399434	0.5383948860558965	Adipocytes
191	AIG1	0.0	2.5469503	0.684424952668536	0.18853478801799214	1.097077973372728	0.2937479315445278	Adipocytes
192	ITSN1	0.0	2.079893	0.9333285402736837	0.5155304601184589	2.380773456258997	1.2003112041179187	Adipocytes
193	AC087482.1	0.0	5.0453997	0.5228509118795983	0.022564626067353603	0.7096362335144291	0.030809315024664732	Adipocytes
194	CAV1	0.0	2.4378066	0.7168500011982649	0.2040386639869844	1.2396609397001672	0.37363155712438784	Adipocytes
195	MEST	0.0	4.4913116	0.5346658039159298	0.037079571676183795	0.7979777858939642	0.05286664670416754	Adipocytes
196	EPB41	0.0	2.3792152	0.7091092098641167	0.19912591316553419	1.1225373925614037	0.3353219011665636	Adipocytes
197	PC	0.0	3.674408	0.5586311021640664	0.06031411831009879	0.7644774405863799	0.08609101076852231	Adipocytes
198	MAOB	0.0	4.1193013	0.5434131377764996	0.04793653831839304	0.8457711933864569	0.07372863912732193	Adipocytes
199	ADIPOQ-AS1	0.0	5.1969895	0.515781148896398	0.019736072564094383	0.7389386697081308	0.029380412319907085	Adipocytes
200	APOL6	0.0	3.2229095	0.5857118891844609	0.08715347561170128	0.8038471979631922	0.12414471419426133	Adipocytes
201	KLB	0.0	5.3048377	0.5140796127207803	0.019002350038812857	0.7247140843966211	0.026564562708784777	Adipocytes
202	ERV3-1	0.0	3.212896	0.5786421262012605	0.08703650535404771	0.7552713766462186	0.11482370681227207	Adipocytes
203	PYGL	0.0	2.8909967	0.6160279914683539	0.1339841133122787	0.9521829364536106	0.1943587034875186	Adipocytes
204	FADS3	0.0	3.5453932	0.5532628753564838	0.059569762125030574	0.7526490561653119	0.09180647032300933	Adipocytes
205	SPARC	0.0	2.1775596	0.7611858029573179	0.26734084069714276	1.3428788077194875	0.4858655881879039	Adipocytes
206	FOXO1	0.0	1.8942732	0.9108490905169315	0.564392126838294	2.2304945927092628	1.1737126927375723	Adipocytes
207	FREM1	0.0	2.592699	0.6504661250509263	0.14678703969545198	1.012146981029062	0.254917964779417	Adipocytes
208	SH3D19	0.0	2.0520208	0.9028207156038057	0.44292383109494793	2.0924834447779967	0.9981830247677465	Adipocytes
209	ELOVL5	0.0	2.4077694	0.6951614062837012	0.20789868248955243	1.1593851269625768	0.34523149429548133	Adipocytes
210	RRAS2	0.0	2.7219026	0.628513911855633	0.13228272774640848	0.9511668586638151	0.21576476524114033	Adipocytes
211	FRMD4A	0.0	1.8455173	0.9384810793970331	0.5540668431854191	2.262829323256138	1.222553483619049	Adipocytes
212	MARK1	0.0	2.645318	0.6350804035756225	0.13942854712306335	0.9810519525131974	0.2362505023026228	Adipocytes
213	LINC01301	0.0	4.666171	0.510173269106334	0.02946587126891462	0.703010080725701	0.039381108357468296	Adipocytes
214	IRS2	0.0	2.672326	0.6293526972943179	0.14655309918014484	0.9578773998160213	0.22471335537142417	Adipocytes
215	SOS1	0.0	1.7721937	0.868861887986196	0.5150094107889113	1.8503663304486835	0.943843797700426	Adipocytes
216	ITGB1	0.0	1.9183213	0.8178158027176649	0.3949660254569815	1.5199065206569167	0.6652427430072996	Adipocytes
217	PCLO	0.0	5.242052	0.5007309415965682	0.026445911889495008	0.9429415641325085	0.04058414966378527	Adipocytes
218	AC018616.1	0.0	2.994807	0.594483188343279	0.11357812018162292	1.0375041208066855	0.2058687183107674	Adipocytes
219	TLE1	0.0	2.6381013	0.6222829343111175	0.13502621197137418	0.925171034664987	0.21876716799883258	Adipocytes
220	ANKRD30A	0.0	5.8953204	0.4889879454549812	0.014525579268616879	0.7894619366887247	0.01999691011764633	Adipocytes
221	ECM2	0.0	2.2266173	0.7042921849162412	0.21309854212524323	1.0721956060780764	0.3440204060617902	Adipocytes
222	MREG	0.0	3.8720279	0.5254870946868934	0.04993566635829053	0.6829546144154823	0.06476859905836889	Adipocytes
223	RNF150	0.0	2.3549302	0.7098281688115609	0.20592082176922832	1.34881372046062	0.4431889802834123	Adipocytes
224	TGFBR3	0.0	1.9886545	0.8451602080187888	0.38649099860699054	1.7504957354861406	0.787890916859256	Adipocytes
225	ADHFE1	0.0	3.3428357	0.5433891724782515	0.06852330366542253	0.6860658977410763	0.09273441561421593	Adipocytes
226	LDLRAD3	0.0	2.5888147	0.6196707168020706	0.14130007124552058	0.9150410410652329	0.22219459913097042	Adipocytes
227	MCAM	0.0	3.1359656	0.5509622067246627	0.07034165948894631	0.721853892560153	0.11367097403857797	Adipocytes
228	AIFM2	0.0	3.9981308	0.5104608526853117	0.04215182739443434	0.6349695529812147	0.05402137488085466	Adipocytes
229	SLC25A16	0.0	2.6070585	0.6059146356076401	0.1411724673280803	0.8457594754861174	0.1974202657673375	Adipocytes
230	DAAM1	0.0	1.9387658	0.7979725357682076	0.36092768047979074	1.502924476446273	0.6479331104701295	Adipocytes
231	ADRA1A	0.0	4.02162	0.5096220672466268	0.04794717197817973	0.8442214581037173	0.07849000387255901	Adipocytes
232	IMMP2L	0.0	1.6174766	0.9604812231888226	0.6840314330983295	2.6280605381545423	1.6461295347197753	Adipocytes
233	PDXK	0.0	2.556043	0.6069930740288063	0.14776533639582734	0.8620165925019019	0.2091296165555838	Adipocytes
234	EYS	0.0	2.54724	0.6070889352217989	0.13764209227889962	0.8938188059276965	0.22083598588670109	Adipocytes
235	APBB2	0.0	1.829824	0.8997291921297961	0.4856498761178635	2.023216952432989	1.0459343380153536	Adipocytes
236	HADH	0.0	3.0280595	0.5481582668296306	0.0890356333939452	0.7089535915275685	0.11911424018617765	Adipocytes
237	AC006387.1	0.0	3.451011	0.5258705394588635	0.07152199572526877	0.8200421789618634	0.10991649534393107	Adipocytes
238	TMEM135	0.0	1.7392067	0.8502648165456419	0.4640529130910986	1.6927123746615156	0.8450933871373061	Adipocytes
239	SLTM	0.0	1.7519413	0.8164258154192728	0.40621643751129827	1.4319211299673569	0.6658519792878468	Adipocytes
240	ABHD5	0.0	2.5428069	0.6045486136074963	0.14916897948767027	0.9268494155902405	0.23267136110222095	Adipocytes
241	THSD7B	0.0	3.5853407	0.5027679919476598	0.044236024712625346	0.756353237847973	0.09000798693677739	Adipocytes
242	AP001528.1	0.0	2.6325896	0.5953219737819637	0.13792920109314022	0.9984599770098904	0.24404830333113559	Adipocytes
243	TMEM131L	0.0	2.1010327	0.7036690871617898	0.24777490668963537	1.1863104913744034	0.4254488420129787	Adipocytes
244	LMCD1-AS1	0.0	2.4072127	0.6261173820308193	0.16511946916770345	1.069657786948489	0.30814532556360763	Adipocytes
245	PTPRQ	0.0	4.3787246	0.47916217317324517	0.0317627417828394	0.718293472858545	0.049283413649191865	Adipocytes
246	AFF3	0.0	2.1976733	0.7151484650226472	0.2760923427015876	1.5422476703427246	0.5884132025524232	Adipocytes
247	COL8A1	0.0	3.2695649	0.5283149998801735	0.07903999319445773	0.9034574800616154	0.14170672845477447	Adipocytes
248	GREB1L	0.0	2.4469	0.5999952069403504	0.13457959826033325	0.9803759109966022	0.26654956782810024	Adipocytes
249	LPGAT1	0.0	2.029545	0.6945622738274978	0.24722195638072755	1.0682743290353507	0.3838376382277075	Adipocytes
250	PCDH9-AS2	0.0	4.270301	0.479305964962734	0.034846503120979144	0.7720005578737124	0.058575595398770185	Adipocytes
251	AKR1C2	0.0	3.8418946	0.4892755290339588	0.04478897502153316	0.6556494597537397	0.06260435811063347	Adipocytes
252	CDH20	0.0	5.41829	0.45807271071488487	0.017449835709956295	0.7548029539210716	0.02601766024299709	Adipocytes
253	AL391117.1	0.0	3.2993634	0.5241450379849977	0.08386767473761444	0.92647135757598	0.14406832194710867	Adipocytes
254	PSMA1	0.0	2.1459982	0.6549236705250797	0.20417690156421137	1.0080044129362413	0.3315757675785244	Adipocytes
255	HACD2	0.0	2.913348	0.5437726172502216	0.10794228049467786	0.7961609696063665	0.14974996841397537	Adipocytes
256	ARHGEF6	0.0	2.1866024	0.6534378220336952	0.217617847534586	1.0313244831883697	0.3339349535283209	Adipocytes
257	MYO1C	0.0	2.431033	0.5874134253600786	0.13403728161121214	0.779392102369351	0.19789769610669433	Adipocytes
258	MIR3936HG	0.0	3.7344515	0.4836676492438948	0.04298125285779607	0.5878365373848474	0.05837399001535868	Adipocytes
259	PARD3	0.0	1.8798568	0.855009945598773	0.36251209578800736	1.691779096902196	0.7900207967294659	Adipocytes
260	FOXP2	0.0	1.9595118	0.7620485536942507	0.26599036590423325	1.399233921822689	0.5792731436261971	Adipocytes
261	DGAT2	0.0	4.7792454	0.4610683729959019	0.025701555704426792	0.7169265030272401	0.037459229687215746	Adipocytes
262	CALCRL	0.0	2.4743607	0.5989646991156805	0.155293967524803	1.0572991453178084	0.29120945807172566	Adipocytes
263	MAGI2-AS3	0.0	2.3243952	0.5973590241330553	0.14408609010963302	0.797169165116246	0.2178763305247908	Adipocytes
264	MRAS	0.0	3.251364	0.5066743355621061	0.07245775778649738	0.6578526343830444	0.09324373631306487	Adipocytes
265	SVEP1	0.0	2.0526268	0.7411987442183718	0.2853436267160068	1.5986891961102878	0.668492724341285	Adipocytes
266	MAP4K3-DT	0.0	2.249671	0.6230258585568097	0.1906721536351166	0.9767863757464469	0.29876371774304644	Adipocytes
267	LRIG1	0.0	3.0006373	0.519639561914348	0.08384640741804107	0.7588325874579034	0.1327022796241949	Adipocytes
268	OTUD7B	0.0	2.5953789	0.5493565317420376	0.10831445858721196	0.7268605248448496	0.16281144769008632	Adipocytes
269	PCSK5	0.0	2.0823908	0.6936755577923167	0.26251315915398604	1.373361890688934	0.5284095789250174	Adipocytes
270	AR	0.0	2.592112	0.5558031969707863	0.11840580172477962	0.8333183207366469	0.19536257050847652	Adipocytes
271	APBB1IP	0.0	1.8851166	0.7293598868837923	0.2881190119203326	1.2633568234768118	0.5228901570583058	Adipocytes
272	ADIPOR2	0.0	1.959538	0.6828192776859108	0.2518369647281505	1.0895003662118112	0.4102703085274343	Adipocytes
273	GPT2	0.0	5.868424	0.43475447551944785	0.01120787741516998	0.5547850648778987	0.012613529740694074	Adipocytes
274	PARVA	0.0	1.905098	0.6981570685647183	0.23819397922182878	1.0615229708926015	0.4086814415768988	Adipocytes
275	DLG1	0.0	1.5961772	0.8191578594195604	0.44872980933848	1.5065707426940211	0.7707323101346121	Adipocytes
276	ESR1	0.0	2.159058	0.6308864763821985	0.20690975212939036	1.0324556514412286	0.339898493563014	Adipocytes
277	AC019197.1	0.0	4.535352	0.44527524145037983	0.025223041014025796	0.6740856334622357	0.04065806051144252	Adipocytes
278	CPM	0.0	1.8733091	0.8357897764037674	0.38112100041471275	1.8796416602039034	0.9223402698686614	Adipocytes
279	PLPP1	0.0	1.7596077	0.7844081769597623	0.32243383205197734	1.4852674595342121	0.6975799814663213	Adipocytes
280	ACADL	0.0	3.066764	0.49198360773599825	0.0645675822247743	0.6175413952513337	0.09709568352022133	Adipocytes
281	BHMT2	0.0	3.2800205	0.4788506242960194	0.055422634808221946	0.584143863098065	0.07851920391149599	Adipocytes
282	MDH1	0.0	3.130323	0.4912167181920579	0.0741485096925809	0.6305508135589089	0.09562305608475404	Adipocytes
283	AC025470.2	0.0	5.2835617	0.4319505356244158	0.015780351123446158	0.6193654740280197	0.02178266043856489	Adipocytes
284	GLRX	0.0	2.346091	0.5726268363409782	0.1497006624770047	0.8376431454734123	0.22938659864695182	Adipocytes
285	TMEM164	0.0	2.3377419	0.5898339204831404	0.17618910900564647	0.9410570353731962	0.2693633199400627	Adipocytes
286	CDC14B	0.0	2.0587945	0.6200541615740408	0.17859231611743814	0.8787890978981376	0.2911303187336009	Adipocytes
287	KCNB1	0.0	4.3070655	0.4435018093800177	0.02748801054859051	0.605768749265167	0.04120350683899191	Adipocytes
288	MID1	0.0	2.296094	0.5949145637117454	0.17363703065684116	1.0455342951846662	0.3189266905697621	Adipocytes
289	GSDMB	0.0	4.246676	0.4448438660819134	0.030593039206303633	0.5650960208020965	0.03923467522979606	Adipocytes
290	ENPP1	0.0	3.3547695	0.4735063627866849	0.054369902489339754	0.6466484364257107	0.08513769473834537	Adipocytes
291	AKR1C1	0.0	3.1690352	0.4839791981211206	0.06790655139779458	0.6520134949903558	0.09732520894908908	Adipocytes
292	DIPK1A	0.0	2.2101243	0.589762024588396	0.1653321423634372	0.8949293049927128	0.27212765648150394	Adipocytes
293	CYB5A	0.0	2.8339424	0.5073213986148057	0.09268297870077945	0.6802794027870163	0.1280961542414493	Adipocytes
294	NTRK2	0.0	1.9576759	0.6667385625614111	0.2226263012941164	1.1385600003448573	0.43590570202599566	Adipocytes
295	DHRS3	0.0	2.0857668	0.6128166415031036	0.18813070894609799	0.9202973245348895	0.30433316827170587	Adipocytes
296	FGF2	0.0	2.6473422	0.5244805521604716	0.1061877266298742	0.761957064809536	0.1675067259809684	Adipocytes
297	TWIST1	0.0	2.4291956	0.5415198792148969	0.11506683255175934	0.7555746784932047	0.1902810598092301	Adipocytes
298	ATP1A2	0.0	5.2886343	0.42380233422004937	0.015259301793898407	0.6053240750955113	0.02105835288698649	Adipocytes
299	TNRC6A	0.0	1.356628	0.9034438133582573	0.6016950053699982	1.85694587045693	1.1347149677149013	Adipocytes
300	Z99289.1	0.0	3.1584864	0.47784408176959764	0.06690698737784584	0.6953391176985034	0.10659813343279305	Adipocytes
301	PCED1B	0.0	1.740157	0.7549548254128022	0.32802713709977566	1.3680752119229431	0.6293519349234313	Adipocytes
302	SGCG	0.0	3.2867904	0.46825796247034296	0.05781520826022692	0.6399798332488738	0.08787754171435723	Adipocytes
303	COX14	0.0	5.210211	0.4193927193423922	0.015014727618804563	0.5123700147776601	0.01791667669249145	Adipocytes
304	SNTG2	0.0	2.348091	0.5148944328612169	0.0860050403547389	0.7402021127444446	0.19501668084438498	Adipocytes
305	UBE2E2	0.0	1.5149693	0.9292065089750042	0.5988451845471656	2.225425344191265	1.3582300483099614	Adipocytes
306	SEMA3C	0.0	1.7063662	0.7312531454453951	0.2849076466647526	1.3872158264286223	0.6525453517351875	Adipocytes
307	MSC-AS1	0.0	2.2952492	0.5635200230066864	0.14903074191044333	0.9168771584401201	0.2668910221371386	Adipocytes
308	APCDD1	0.0	4.155245	0.43235794569463415	0.030476068948650056	0.5779332371983307	0.042971805392555205	Adipocytes
309	RBMS3	0.0	1.9076592	0.9148512953243703	0.49203007198987675	2.5080279997505435	1.3879383901028457	Adipocytes
310	THSD7A	0.0	1.999603	0.5988928032209361	0.16173796535553642	0.9780975865668665	0.34710281904146656	Adipocytes
311	TRARG1	0.0	5.594441	0.41019004481510773	0.010718729064982295	0.49087771318995554	0.013031375304934917	Adipocytes
312	MAP3K20	0.0	1.6939858	0.7374122270951662	0.3375229952892887	1.2686080896374032	0.5821913749187988	Adipocytes
313	ARHGAP20	0.0	2.4577482	0.5299686054592949	0.1197456428579024	0.8024439824241146	0.2021871566318011	Adipocytes
314	CAP2	0.0	3.6752586	0.44194406499388883	0.0398230559011495	0.571148983383059	0.058549199671945155	Adipocytes
315	AKAP12	0.0	2.0821757	0.5789057444819901	0.15819695664656905	0.9035079100697407	0.2976854308048991	Adipocytes
316	BNIP3L	0.0	1.8191446	0.6479258034366238	0.22987845726863815	0.931188506470092	0.36166443085759314	Adipocytes
317	PEX11A	0.0	4.6984043	0.4166367100438565	0.019268191533480077	0.47948291152106237	0.02342003856701907	Adipocytes
318	EEPD1	0.0	1.7785645	0.70160807151245	0.3038993630437788	1.2405048019153309	0.5401441698082659	Adipocytes
319	TJP2	0.0	2.4943204	0.5081122534569943	0.09866972916068523	0.66797730381765	0.15585051118509152	Adipocytes
320	SLC24A3	0.0	2.501717	0.49593788194694083	0.0859093374166587	0.7331323338730698	0.17477027891461766	Adipocytes
321	AC107021.1	0.0	4.147392	0.4255757662904115	0.030954583639051052	0.6114596995929211	0.04648018068890398	Adipocytes
322	FNDC3B	0.0	1.2503376	0.9509909650825604	0.7561914484107995	2.542526224222042	1.778847993772936	Adipocytes
323	GTF2I	0.0	1.5868332	0.7458240467802622	0.34327580523388734	1.1461789697838942	0.5390957060606089	Adipocytes
324	DHDDS	0.0	2.348	0.5301363625470319	0.13315468784891696	0.7024544152952737	0.1823977154182646	Adipocytes
325	PARD3B	0.0	1.6984736	0.921273995254871	0.5122021246052254	2.2182036725231664	1.2595073733059396	Adipocytes
326	SPAG16	0.0	2.4772267	0.5098377549308601	0.11609829755106815	0.7490422685403773	0.18251929691706592	Adipocytes
327	IGF1	0.0	2.246934	0.5679296378843435	0.17970885039504045	1.0357337346854374	0.3241293780537735	Adipocytes
328	STK38L	0.0	1.9617808	0.6022239796774271	0.20753713805680502	0.9092542919892894	0.32249436532522724	Adipocytes
329	LNPEP	0.0	1.6888514	0.6825796247034295	0.2863538243957423	1.0348128998704313	0.4465014947356893	Adipocytes
330	RCL1	0.0	2.492286	0.4998921561578834	0.10443317276507055	0.6433286919684712	0.14880818009158409	Adipocytes
331	FASN	0.0	4.776123	0.4052292280777434	0.01870460756478557	0.5107883492486054	0.02403708848474072	Adipocytes
332	CRY2	0.0	1.9546919	0.5837227694298656	0.1821333248264055	0.7900998629554565	0.2704118108338382	Adipocytes
333	C8orf34	0.0	4.2681036	0.41340139478035803	0.02810476281621846	0.6223672671028837	0.043832739517426444	Adipocytes
334	TFDP2	0.0	1.6618766	0.6965034629855968	0.28439723099499153	1.0909561691157343	0.4853999268332709	Adipocytes
335	PMEPA1	0.0	3.2852635	0.4395715004673233	0.05312576429429717	0.5644326031331399	0.07491932735358217	Adipocytes
336	ABCA1	0.0	1.5760919	0.8082296834184102	0.427239182909582	1.6127390153653942	0.8531812240389963	Adipocytes
337	ACOX1	0.0	2.314579	0.5190883600546409	0.1314107676439	0.6938897719984275	0.18342100557469798	Adipocytes
338	CD46	0.0	1.45616	0.785941956047643	0.4110972873533884	1.2747575341283313	0.6624417040101795	Adipocytes
339	WASF3	0.0	2.1948872	0.5209576533179956	0.11893748471411406	0.6706141768122251	0.18952679151688484	Adipocytes
340	NRCAM	0.0	5.2214437	0.39559517818199247	0.017098924936995566	0.6457077358260492	0.024028626610831792	Adipocytes
341	NHS	0.0	2.1657999	0.5446114026889065	0.15243351304218372	0.8453558478905567	0.2593874201103169	Adipocytes
342	ARHGEF28	0.0	2.3465343	0.49497927001701536	0.09608574983251986	0.6569103729742953	0.16773508593593506	Adipocytes
343	CLMN	0.0	2.186627	0.5246962398447048	0.13203815357131463	0.7378692846035381	0.21491627851319467	Adipocytes
344	SAA1	0.0	2.7763035	0.4837155798403911	0.10457141034229751	0.8903200243710812	0.19028373840665602	Adipocytes
345	TACC2	0.0	2.3285189	0.4978311405085436	0.1063791325060346	0.6215284563710471	0.15834363128083734	Adipocytes
346	ADIRF	0.0	2.293531	0.5091667265799122	0.11829946512691272	0.7330259471471564	0.19932044439909744	Adipocytes
347	VEGFA	0.0	2.5142493	0.4792819996644858	0.09675567039908126	0.623065658307499	0.14093099947532786	Adipocytes
348	BANK1	0.0	3.3510702	0.41869772569319624	0.04113099605491222	0.548645036592117	0.06917992928774025	Adipocytes
349	MNAT1	0.0	1.5288507	0.7319241737963429	0.3350666198785636	1.1474807315107487	0.5568549232664783	Adipocytes
350	AL357153.2	0.0	2.6743824	0.46094854650466127	0.08152826958454291	0.5749834811220211	0.11487477985676055	Adipocytes
351	PRDX6	0.0	2.3134565	0.4976154528243104	0.11670441615890942	0.6400330255266135	0.1658234611439877	Adipocytes
352	EMC3	0.0	1.9182266	0.559781436479977	0.16856477493859062	0.7332865606634411	0.251732327520533	Adipocytes
353	ITGB1BP1	0.0	1.777664	0.6034462098880821	0.21440648227900597	0.8259414547151653	0.3180857533191524	Adipocytes
354	STAT5A	0.0	2.8221736	0.4503319193807367	0.07677502365989303	0.5542091350373026	0.09958623934524513	Adipocytes
355	H2AFY2	0.0	3.2385879	0.4301052076593093	0.05951659382609713	0.6056182883394429	0.08451440098609148	Adipocytes
356	LEP	0.0	5.0666776	0.38447527979485707	0.014631915866483767	0.505269967346061	0.01942693236399554	Adipocytes
357	ALDH1L1	0.0	6.052683	0.3768063843554533	0.007826373603002946	0.44156490286081757	0.008328231424877645	Adipocytes
358	AGBL4	0.0	3.9476182	0.40309631653365924	0.03534628513095352	0.6223979629167404	0.05444765640597085	Adipocytes
359	SLC66A1L	0.0	2.8213148	0.4398830493445491	0.061909167278102105	0.5402247152507803	0.0965424061800021	Adipocytes
360	ESR2	0.0	2.2318125	0.49759148752606225	0.11212130879084654	0.6910836643585601	0.19228292883223153	Adipocytes
361	FAM126B	0.0	1.7179866	0.6326359431543126	0.2582490615795238	0.9479123699574739	0.3922942300267819	Adipocytes
362	THRB	0.0	1.4333653	0.8667050111438637	0.5150306781084846	1.804587018269367	1.0577944639797046	Adipocytes
363	MAPT	0.0	4.1474485	0.3921441752342608	0.024638189725757913	0.46408693366731546	0.03278089115857268	Adipocytes
364	UBR3	0.0	1.3016552	0.8463824382294438	0.5258876447506938	1.5617750401427715	0.9275214529785881	Adipocytes
365	LIMS1	0.0	1.476304	0.7801183885733458	0.3947320849416744	1.3832007375904363	0.7293752119578717	Adipocytes
366	NMT2	0.0	1.9939473	0.5346897692141779	0.14973256345636476	0.728996798623286	0.23852683786312878	Adipocytes
367	MCCC1	0.0	1.9313302	0.5459774246890503	0.16490679597196967	0.6970104183187628	0.2344529766003363	Adipocytes
368	NET1	0.0	2.9621665	0.431806743834927	0.06214310779340926	0.5531091293507492	0.09055765561256747	Adipocytes
369	GCLC	0.0	2.2120018	0.4989095789297098	0.12246785976329473	0.662680034448272	0.18471969263264434	Adipocytes
370	DECR1	0.0	1.5674428	0.682675485896422	0.30768494592783996	1.0463936579231667	0.4844682542005333	Adipocytes
371	BLCAP	0.0	2.136656	0.5111798116327557	0.13751448836145935	0.6467610117355769	0.18796483864612368	Adipocytes
372	ETFDH	0.0	1.7731031	0.5789297097802382	0.188949500749673	0.7475799427262448	0.2816488915743471	Adipocytes
373	YWHAG	0.0	1.9569124	0.5439164090397105	0.16598079561042525	0.7234497189863617	0.2417129853599805	Adipocytes
374	ARHGAP42	0.0	1.91169	0.5424305605483261	0.15026424644569922	0.7398049633884928	0.25554896113063585	Adipocytes
375	KIF21A	0.0	2.7700272	0.4353296426774031	0.06412096851373338	0.5380245002223507	0.09936673241671588	Adipocytes
376	BCKDHB	0.0	1.7150874	0.6022719102739233	0.2150445018662073	0.8648371962343407	0.3497319796580439	Adipocytes
377	PRKD1	0.0	1.7314316	0.6085268531166871	0.2129603045480163	0.9699136762990339	0.40092364602050456	Adipocytes
378	LRRIQ3	0.0	5.6035414	0.36932921130203467	0.009910570921193948	0.4574740472109013	0.011859715520670238	Adipocytes
379	BCL2L13	0.0	1.7559028	0.5773959306923575	0.1979881115683585	0.7744070425286864	0.2972985524136863	Adipocytes
380	AC007098.1	0.0	2.427731	0.4767177127519352	0.1143543773460512	0.7592317260855386	0.1916545186820163	Adipocytes
381	AL139260.1	0.0	2.0415459	0.5186330193879263	0.14927531608553715	0.7196510627319781	0.22789323620106192	Adipocytes
382	PDHX	0.0	1.8954525	0.537349917319721	0.16340744994204656	0.6835518809388507	0.23400887687888342	Adipocytes
383	AC124947.1	0.0	4.0456495	0.3849545857598198	0.02756244616709733	0.4668019447337801	0.03538867296926986	Adipocytes
384	GPX4	0.0	2.3402288	0.46356076401370816	0.09459703746238343	0.5691630582373639	0.1409998533440253	Adipocytes
385	AOC3	0.0	3.800411	0.38682387902317444	0.02818983209451197	0.43765542078993774	0.038651883200780494	Adipocytes
386	USP40	0.0	1.6265734	0.6128645720995998	0.23000606118607841	0.8220293313029382	0.3456820643424019	Adipocytes
387	CEP126	0.0	1.7238572	0.5808469336400891	0.19041694580023608	0.8193733557842239	0.32512112829206175	Adipocytes
388	SPATA9	0.0	4.297235	0.38044910968917006	0.026105634776320965	0.5304500052650603	0.0349701544656095	Adipocytes
389	TSGA10	0.0	2.8661518	0.4257195580799003	0.0661732648525643	0.5398825753093268	0.09364896350920339	Adipocytes
390	PPP2R5A	0.0	1.6665637	0.6214441488724327	0.2627151986899331	0.9713773351157964	0.4168021304370361	Adipocytes
391	HIBCH	0.0	1.4274762	0.7345603566036379	0.35684435512170226	1.156610438001417	0.5934162907217012	Adipocytes
392	EGFR	0.0	1.4762357	0.7922927600833992	0.3518890696611053	1.5023200085208914	0.8132160071144761	Adipocytes
393	LRP1B	0.0	3.0642297	0.44053011239724876	0.10080709477780968	1.037896787201096	0.19719786063887101	Adipocytes
394	ECHDC3	0.0	4.4052525	0.37227694298655545	0.021639497665911677	0.4220927423717406	0.024481792335624763	Adipocytes
395	CDHR3	0.0	2.004929	0.49970043377189827	0.1268489275954105	0.6557684082869907	0.2077175596179385	Adipocytes
396	AGFG1	0.0	1.3940651	0.7527260526757256	0.3930945013345243	1.253590452560171	0.6690237031173132	Adipocytes
397	MSH3	0.0	1.5512167	0.636566252067007	0.26231111961803893	0.9125821011002672	0.41123207226057507	Adipocytes
398	LINC00968	0.0	4.3597603	0.37893929589953745	0.034187216214204445	0.6964934950857306	0.047868209861599224	Adipocytes
399	DEPP1	0.0	3.158082	0.40321614302489994	0.051934794398188024	0.5685669247124238	0.08230133565972625	Adipocytes
400	BMPR1A	0.0	1.5230631	0.6443070434011551	0.25597345838517244	0.9380508494272725	0.43246751541069944	Adipocytes
401	MSRB3	0.0	1.5674366	0.6143743858892324	0.21935113407981624	0.8994351168990388	0.40012567055967974	Adipocytes
402	HILPDA	0.0	4.37208	0.3677235363194095	0.02230941823247307	0.4380133839640253	0.026196242478032903	Adipocytes
403	MME	0.0	2.2090368	0.46983967215471995	0.11181293265703257	0.662277766704379	0.18492638131588976	Adipocytes
404	CPED1	0.0	1.4220924	0.7512881347808373	0.38339660360906413	1.3165590298659609	0.7025854602533622	Adipocytes
405	UBA2	0.0	1.6132878	0.5931650969396314	0.22435958783934667	0.8094825936656228	0.3418164708618673	Adipocytes
406	TBX15	0.0	1.9558339	0.5037505691758334	0.1372911815059389	0.700656284976692	0.2324264148001208	Adipocytes
407	C4orf19	0.0	2.4699776	0.4408656265727227	0.08879105921885135	0.5565035895000588	0.12609413900444205	Adipocytes
408	SLC1A3	0.0	1.5062823	0.651808181752822	0.24855116385406364	1.1353577817637714	0.5559297196638803	Adipocytes
409	HEBP2	0.0	2.6440299	0.42092649843027297	0.06781084845971438	0.48740248396667807	0.09574734370038299	Adipocytes
410	ELL2	0.0	1.4516009	0.7468545546049321	0.3574611073893302	1.4305665555554208	0.7715181152088803	Adipocytes
411	UVRAG	0.0	1.208543	0.8746854554604933	0.5851490307419105	1.768387536495269	1.1325471695827538	Adipocytes
412	TMEM120B	0.0	2.626456	0.4288590121504062	0.08135813102795589	0.5386950301686819	0.1093823047693383	Adipocytes
413	KANK4	0.0	5.7406745	0.3517386823879023	0.009219383035059177	0.4608221653615608	0.010888143138800434	Adipocytes
414	COL5A2	0.0	1.4419562	0.7863493661178613	0.3493157239927266	1.4670464540277255	0.8011154666004133	Adipocytes
415	GAREM1	0.0	1.8115153	0.5287224099503919	0.1635456875192735	0.7629276914653849	0.28222071026667556	Adipocytes
416	ZBTB16	0.0	1.4464008	0.8470055359838953	0.4806520560181198	1.9072301947773238	1.1327430921815194	Adipocytes
417	EFEMP1	0.0	1.7047397	0.5524720205142953	0.17931540498293297	0.801439023504766	0.31987124498097613	Adipocytes
418	LURAP1L	0.0	2.527326	0.42562369688690777	0.07488223221786242	0.5417963852428349	0.11754625335181466	Adipocytes
419	RNPC3	0.0	1.377226	0.7156517362858581	0.35925819589328056	1.1009717196200686	0.5724725853123632	Adipocytes
420	INTU	0.0	2.121752	0.4611163035923982	0.10753820142278368	0.5418960724788968	0.15294727782867512	Adipocytes
421	IDH1	0.0	2.5411856	0.4310158889927385	0.08924830658967897	0.5549286930980785	0.1199541971223359	Adipocytes
422	SUCLA2	0.0	1.7942175	0.527164665564263	0.17248859539987876	0.6889508697765289	0.2514691066028658	Adipocytes
423	SEPTIN11	0.0	1.3393824	0.7711553670285427	0.4162546123499325	1.3585275393034204	0.7618708972258086	Adipocytes
424	MYOM1	0.0	2.471301	0.4250724950272006	0.0773705086079476	0.5466527319750561	0.12326304403001448	Adipocytes
425	UPP2	0.0	3.682312	0.37589570302202413	0.03855765038653353	0.5731068435996884	0.058526723550931734	Adipocytes
426	AL365295.1	0.0	1.5364696	0.6387231289093392	0.27120085919971076	1.0888084417780814	0.5184166683326248	Adipocytes
427	ENPP2	0.0	1.7091342	0.5503630742684593	0.1893535798215672	0.890586626917948	0.3642000774794014	Adipocytes
428	EIF2B3	0.0	1.5764174	0.5827162269034438	0.21818143150328048	0.7839100322289297	0.33577865646912375	Adipocytes
429	DDI2	0.0	1.7379956	0.5322213434946198	0.17732691060282219	0.6738389412187814	0.2533392370802697	Adipocytes
430	NHLRC3	0.0	1.6212115	0.5658686222350037	0.20997224614795673	0.7319956799002775	0.30070866931404794	Adipocytes
431	GCLM	0.0	3.1620827	0.3874709420758741	0.051211705532693184	0.5094071299716273	0.07158914102184921	Adipocytes
432	BNC2	0.0	1.3759329	0.8471493277733841	0.4525153922225412	1.6706787475055864	0.9794093221353828	Adipocytes
433	AKT2	0.0	2.2054198	0.44671315934526806	0.10377388585829585	0.5196013379083475	0.13778864759876336	Adipocytes
434	ROCK2	0.0	1.472022	0.7684233230282551	0.4560351336119352	1.505134281933682	0.8168609452092069	Adipocytes
435	CHRDL1	0.0	2.4098501	0.4260550722553742	0.08559032762305803	0.549289883040518	0.1290514464649381	Adipocytes
436	LINC01376	0.0	1.7816896	0.5135763414575695	0.16273752937548516	0.7096683405693129	0.262773805015897	Adipocytes
437	NLGN1	0.0	1.7918733	0.5181776787212117	0.1588243425739837	0.8842675202653184	0.34390240893153196	Adipocytes
438	PGM1	0.0	3.2340667	0.37649483547822754	0.04540572728916111	0.4593688588749099	0.06012452883027076	Adipocytes
439	AKR1C3	0.0	2.7946436	0.3940134684976154	0.059888771918631234	0.48962536037015003	0.08713335975370715	Adipocytes
440	ZNF827	0.0	2.2452557	0.4311357154839792	0.08934400952775917	0.5335831267618144	0.138633183615148	Adipocytes
441	DDR2	0.0	1.3703667	0.6625686006662352	0.259131655341819	0.999394220204083	0.5092138237602309	Adipocytes
442	ABCC6	0.0	4.9816556	0.33987585975507467	0.012834827362533363	0.3772252666068258	0.014398854860407977	Adipocytes
443	CCDC3	0.0	2.769969	0.40213770460373377	0.07184100551886943	0.6566308375113149	0.12759564097216072	Adipocytes
444	RAD23B	0.0	1.4530375	0.612361300836389	0.2578556161674163	0.8371724732318011	0.3909714208266719	Adipocytes
445	ULK4	0.0	1.5447332	0.6524792101037697	0.31738284365330016	1.1112787547328113	0.5298195023226584	Adipocytes
446	PIR	0.0	2.3736606	0.41881755218443695	0.0834316946863602	0.5254792950149859	0.12520798732785737	Adipocytes
447	PABPN1	0.0	1.7106916	0.5111079157380114	0.16616156782679894	0.6134026190877118	0.23006330446212903	Adipocytes
448	MIR29B2CHG	0.0	1.3903977	0.6415510341026194	0.28359970651098987	0.8970769747747755	0.440858767219737	Adipocytes
449	AP002518.2	0.0	1.5991576	0.5899777122726292	0.24287278952797184	1.0863314513095508	0.49959463775443097	Adipocytes
450	LINC02202	0.0	2.5045302	0.40441440793730676	0.07067130294233366	0.47869807222734595	0.10273311860817476	Adipocytes
451	SH3KBP1	0.0	1.3350502	0.7145014019699475	0.37587860613987517	1.2036635339912487	0.6546527123758815	Adipocytes
452	FAT1	0.0	2.0537686	0.4433340522922808	0.1021150349315724	0.5459870539745709	0.16121292416286098	Adipocytes
453	PGM3	0.0	2.4621832	0.41747549548254126	0.09126870194914984	0.5373097194887638	0.1214193976726876	Adipocytes
454	ILRUN	0.0	1.5067648	0.5768447288326504	0.22905966546506312	0.7710197657795766	0.3428068135928682	Adipocytes
455	HSPA12A	0.0	2.415279	0.4088000575167158	0.07742367690688104	0.49411436021782656	0.1131510506535945	Adipocytes
456	CLIP4	0.0	1.4451035	0.5931411316413833	0.2346529705128614	0.8062576053540355	0.3751640108252076	Adipocytes
457	MICAL3	0.0	1.6337479	0.5227310853883577	0.1755085547792984	0.6741628829682654	0.27012636003341367	Adipocytes
458	ZNF608	0.0	2.572794	0.39140125098856854	0.06080326666028647	0.4856805347570823	0.09993236276663724	Adipocytes
459	AC093110.1	0.0	2.2464416	0.42698971888705156	0.09624525472932019	0.5689594871694899	0.14972911155665908	Adipocytes
460	ETFA	0.0	1.3669851	0.6427253337167781	0.29194712944354057	0.9065808988012275	0.4524664974752656	Adipocytes
461	LOXL2	0.0	2.3948355	0.406906798955113	0.07666868706202613	0.5056281995238496	0.11788956975023258	Adipocytes
462	IRS1	0.0	2.7492878	0.390083159584921	0.06540764134792272	0.5290753208137028	0.09868147386796264	Adipocytes
463	FHIT	0.0	1.3589909	0.8278093320871378	0.466498654842037	1.780545701154704	1.0726756534908473	Adipocytes
464	LHCGR	0.0	5.7621174	0.32705442519232153	0.008804670303378314	0.4276690550046626	0.009785494783646985	Adipocytes
465	COQ8A	0.0	2.4987009	0.40213770460373377	0.07939090396741846	0.483010656333757	0.10424098882947208	Adipocytes
466	CFLAR	0.0	1.1300366	0.8574544060200829	0.5660084431258706	1.605434419988389	1.036200836954763	Adipocytes
467	RAPGEF4	0.0	2.3313992	0.4037673448846071	0.07449942046554163	0.5364894720528399	0.13196599401162437	Adipocytes
468	AL157392.2	0.0	2.4330618	0.4024732187792077	0.07915696345211132	0.47904552085903734	0.10777243349413976	Adipocytes
469	ECHDC1	0.0	1.5002035	0.5663718934982146	0.224997607426548	0.7540255059205869	0.33495828029482855	Adipocytes
470	ZBED3-AS1	0.0	2.1084173	0.43403551657200373	0.10709158771174275	0.5638156335485714	0.1618075301914091	Adipocytes
471	AC104123.1	0.0	1.8268236	0.47386584226040696	0.13991769547325103	0.6630497906555701	0.2352060154820168	Adipocytes
472	KLHL31	0.0	5.789898	0.32233326143743857	0.0075924330876957925	0.38020938029872975	0.008326351581334872	Adipocytes
473	C14orf180	0.0	5.626006	0.32257291441992	0.008209185355323742	0.375697476012727	0.009191301849182014	Adipocytes
474	DMGDH	0.0	2.306209	0.402353392287967	0.0762327070107719	0.4650194253936816	0.11306633888265583	Adipocytes
475	TSPAN15	0.0	2.0083709	0.43854099264265345	0.11074956667836369	0.538836472843333	0.16336818258642588	Adipocytes
476	PTPN3	0.0	4.214158	0.3338366045965442	0.018417498750544974	0.3795978882826039	0.02457096790783466	Adipocytes
477	LMCD1	0.0	1.8934813	0.4676348647158914	0.13618528088812326	0.7298141442400902	0.2540695467524453	Adipocytes
478	C9orf147	0.0	2.5145557	0.3906583267428763	0.07060750098361353	0.46763659932396273	0.09924722214189984	Adipocytes
479	TTLL7	0.0	2.3759186	0.3980875691997987	0.0743399155687413	0.5052889912430049	0.1192600960366598	Adipocytes
480	CACHD1	0.0	1.4362046	0.5800321134996526	0.2248912708286811	0.855109280052495	0.40511801317542295	Adipocytes
481	CLMAT3	0.0	2.9748626	0.365350971792844	0.04786210269988622	0.44276114101935377	0.06845161933875069	Adipocytes
482	SLC14A2	0.0	4.076446	0.3386296642461715	0.02563775374570666	0.48294483294733637	0.036139022152654916	Adipocytes
483	VWA8	0.0	1.2750976	0.6944424473362572	0.3416063206473772	1.061465498412653	0.577282967421308	Adipocytes
484	LMO3	0.0	1.5400006	0.5153258082296834	0.16789485437202922	0.724672204090897	0.3118228350098046	Adipocytes
485	HMGB1	0.0	1.2154192	0.7304143600067102	0.37820737763316	1.1186960374518455	0.6352559741995777	Adipocytes
486	KIAA1958	0.0	2.6653352	0.37817240635559707	0.06288746397847747	0.48114784325099574	0.09295086247034968	Adipocytes
487	CFAP70	0.0	2.9530783	0.36168428116087903	0.04768133048351251	0.41516688210996383	0.06433959905658643	Adipocytes
488	TBC1D4	0.0	1.2849063	0.700026361828073	0.35745047372954347	1.1414448879451986	0.6284357197008613	Adipocytes
489	TMTC1	0.0	1.2343534	0.6359431543125554	0.2582490615795238	1.0521577518825427	0.5834364039455469	Adipocytes
490	SLC25A33	0.0	2.2696702	0.4042945814460661	0.08700460437468764	0.5048410225158138	0.12767989325183435	Adipocytes
491	RASGRF2	0.0	1.5827954	0.4826611067174731	0.13800363671164706	0.6941255155740591	0.28854765033219254	Adipocytes
492	AC098829.1	0.0	1.6603568	0.5226831547918613	0.20675024723259003	0.8534913490772024	0.35515422293912335	Adipocytes
493	PTEN	0.0	1.2566612	0.8180794209983944	0.5368615816505566	1.6976101443257636	1.053241599505992	Adipocytes
494	SGK2	0.0	5.671951	0.31612624919117116	0.008655799066364671	0.3719185692892731	0.0087977154329501	Adipocytes
495	CRYAB	0.0	3.658733	0.3409063675797445	0.032719771163641394	0.48857884929828965	0.04867854382793584	Adipocytes
496	PTGR1	0.0	1.9118718	0.43782203369520933	0.11683202007634967	0.5127468686769701	0.1638323324849457	Adipocytes
497	ME1	0.0	1.1918756	0.6399932897164905	0.2595251007539265	0.9709384529688987	0.5411999388019807	Adipocytes
498	HULC	0.0	2.9827054	0.3624511707048194	0.0544230707882732	0.5677080766467518	0.09228690048976941	Adipocytes
499	KIAA0408	0.0	4.5744905	0.3216143024899945	0.015684648185365958	0.40173907061737485	0.020538596998679437	Adipocytes
500	TULP4	0.0	1.5372058	0.5272605267572555	0.20265628821471485	0.6979039929632931	0.29850173380186834	Adipocytes
501	MYLK	0.0	2.09738	0.4113164138327701	0.09289565189651322	0.5133107873526226	0.14562064140525804	Adipocytes
502	OPTN	0.0	1.5925297	0.4950511659117598	0.16391786561180763	0.6214454259499879	0.2513057713813517	Adipocytes
503	NNMT	0.0	1.5494361	0.524528482756968	0.19343690517965567	0.8015737323826252	0.35058341374084107	Adipocytes
504	LARP1	0.0	1.4586207	0.5450667433556211	0.2146404227943131	0.7047428607830198	0.3165084859419014	Adipocytes
505	PTPRG	0.0	1.4563348	0.9157619766577995	0.4910624089492881	2.174175491346385	1.3456315106536896	Adipocytes
506	EPM2A	0.0	2.1270282	0.4143600067102835	0.10115800555077041	0.5255552491512615	0.14693696101081496	Adipocytes
507	DOCK11	0.0	1.1821301	0.8081338222254176	0.4908497357535543	1.5148865784357324	0.9415699747679647	Adipocytes
508	PTPRM	0.0	1.0899874	0.915857837850792	0.6239299879839645	2.0970410975932685	1.4713441331651034	Adipocytes
509	AL139317.5	0.0	2.2324543	0.41488724327174253	0.10621962760923427	0.692671568026963	0.19276189850518455	Adipocytes
510	SKI	0.0	1.5154994	0.5205502432477772	0.1930540934273349	0.6766443796908644	0.2914192494960093	Adipocytes
511	ACYP2	0.0	1.1781405	0.798379945838426	0.4654778235025149	1.4157266402965218	0.8664962123085428	Adipocytes
512	LINC01473	0.0	1.4703977	0.563112612936468	0.24071415659127401	0.9269392086595095	0.4388887109292583	Adipocytes
513	PRKN	0.0	1.1473637	0.8943609653222134	0.6022904903180528	1.9285360524247692	1.2958953080244537	Adipocytes
514	PDE4DIP	0.0	1.5189694	0.5184412970019412	0.19747769589859743	0.6691074499486983	0.28695069868100614	Adipocytes
515	CFAP69	0.0	1.8288544	0.4358568792388621	0.11596005997384119	0.553963904150122	0.18924730155628833	Adipocytes
516	INSR	0.0	1.1925343	0.700026361828073	0.34705075445816186	1.0423122173025685	0.5895681130684721	Adipocytes
517	TAPT1-AS1	0.0	1.6923027	0.46871330313705756	0.14972192979657808	0.5989396127889816	0.2261732238974792	Adipocytes
518	GDPD5	0.0	2.8370454	0.35377573273899393	0.04935081507002265	0.4023587822693787	0.06702529437334163	Adipocytes
519	LGALS12	0.0	5.9488792	0.30594099743571307	0.006773641284120756	0.35635351688108907	0.006906625648269946	Adipocytes
520	MYO16	0.0	3.2344062	0.3339324657895367	0.030858880700970853	0.39357678453873224	0.049973856043049436	Adipocytes
521	AL645568.1	0.0	1.6906934	0.4606130323291873	0.14282068459501707	0.5643550550873335	0.21099713475118953	Adipocytes
522	SPRY4-AS1	0.0	3.0329907	0.3427516955448511	0.04007826373603003	0.4551130468005743	0.06804659289222696	Adipocytes
523	PPA1	0.0	2.1428661	0.4058762911304431	0.09808487787241735	0.5428356025521776	0.15119926166289327	Adipocytes
524	SNX21	0.0	2.1951246	0.3862966424617154	0.0789761912357376	0.42423051550942825	0.10920594525510187	Adipocytes
525	KIRREL1	0.0	1.7196511	0.45083519064394756	0.13445199434289298	0.578453822494494	0.2133524631796621	Adipocytes
526	AMOTL2	0.0	2.4432437	0.3685383564598461	0.06482279005965483	0.41956829021249126	0.09153229241837627	Adipocytes
527	ACER3	0.0	1.1942241	0.7023270304598941	0.3622994225922736	1.108485180276965	0.635015274927526	Adipocytes
528	RBP4	0.0	3.4399056	0.3292113020346538	0.03079507874225072	0.41546458874269765	0.04637105637867435	Adipocytes
529	DCUN1D4	0.0	1.3980848	0.5336832266877561	0.20663327697493647	0.6789734619302845	0.31389970715598836	Adipocytes
530	AP002026.1	0.0	2.7730947	0.3514031682124284	0.050680022543358745	0.43248385544597057	0.07617814267109473	Adipocytes
531	DENND5B	0.0	1.2878474	0.6129604332925923	0.28165374677002586	0.9052787344585927	0.4719574347490678	Adipocytes
532	MTHFD1	0.0	2.463632	0.368682148249335	0.06801288799566146	0.4110605337268774	0.08816713122435621	Adipocytes
533	SRPX2	0.0	1.5866789	0.49694442447336257	0.18227156240363246	0.7212922894550795	0.3015437922990381	Adipocytes
534	RARRES2	0.0	2.7578318	0.34732906751024517	0.04686253867993748	0.4017003898811634	0.07054207841799565	Adipocytes
535	PLEKHM3	0.0	1.4062197	0.5265176025115632	0.20379408981189057	0.660978224826482	0.302627843634803	Adipocytes
536	PCCA	0.0	1.0951529	0.825029357490354	0.5203475080018289	1.4752306794450891	0.9471723490080319	Adipocytes
537	CCDC36	0.0	2.30459	0.3748891604956024	0.07288310417796492	0.4369242374914089	0.10518193917427124	Adipocytes
538	TBC1D16	0.0	1.4347783	0.5175545809667601	0.1964568645590753	0.6604423265710676	0.29721136627306927	Adipocytes
539	WDR20	0.0	1.2834353	0.5900496081673736	0.2613115555980902	0.7887875562392357	0.4009735714954065	Adipocytes
540	AC211433.1	0.0	1.8055389	0.4305605483260239	0.12298890909284248	0.5263170695488846	0.18078686196925242	Adipocytes
541	SLC22A3	0.0	3.5148346	0.3201044887003619	0.02582915962186706	0.3853012625383385	0.04029949868444112	Adipocytes
542	SUCLG2-AS1	0.0	2.1212547	0.39063436144462815	0.08745121808572856	0.5163048027073321	0.1443912208057343	Adipocytes
543	DGAT1	0.0	3.5684505	0.3215424065952501	0.0292957327123276	0.35078642381036573	0.03480558671831194	Adipocytes
544	MIR99AHG	0.0	1.3296689	0.903228125674024	0.5217298837740986	2.102597528838302	1.3505581936665694	Adipocytes
545	LINC02240	0.0	6.513247	0.29527643971529227	0.005540136748864857	0.43800735180044387	0.00599892579266286	Adipocytes
546	NNT	0.0	1.3220036	0.5618424521293167	0.2390340383449772	0.7446084345688079	0.36618607869989106	Adipocytes
547	SYN3	0.0	1.6538378	0.4766697821554389	0.1731372486468668	0.7516848626071564	0.3046203064336889	Adipocytes
548	SIL1	0.0	1.2383009	0.607807894169243	0.27649642177348177	0.8225204858743235	0.43240398947707304	Adipocytes
549	APMAP	0.0	2.0043354	0.40077168260359003	0.10167905488031816	0.4596836398719909	0.1358023395753628	Adipocytes
550	FTX	0.0	0.6662862	0.9835118748052819	0.9133144054189131	2.946822031389133	2.5153425198085526	Adipocytes
551	VGLL3	0.0	2.0054045	0.40712248663934625	0.10665560766048851	0.5811930666505088	0.17923838072122353	Adipocytes
552	ARID5B	0.0	1.1974041	0.7573273899393678	0.4481024234110654	1.4712045396567248	0.9012788391156514	Adipocytes
553	POR	0.0	1.7986501	0.429170561027632	0.12758265012069203	0.5189343433533404	0.17858909664050454	Adipocytes
554	PATJ	0.0	1.5650619	0.45689841110072615	0.14138514052381407	0.5757855922129095	0.2335797389725891	Adipocytes
555	STAT5B	0.0	1.2094331	0.6172981522755051	0.2877787348071586	0.8480895570903277	0.4557676744641406	Adipocytes
556	TMEM144	0.0	2.1596477	0.3832530495842021	0.08863155432205103	0.460633572315519	0.12305517561777372	Adipocytes
557	AASS	0.0	1.6780835	0.4541903323986867	0.14966876149764463	0.6249635506449137	0.24004265969817898	Adipocytes
558	GPI	0.0	1.7475941	0.43130347257171614	0.13034740166523112	0.5152011814675601	0.18291176883707255	Adipocytes
559	NBEAL1	0.0	1.1063149	0.7796630479066312	0.44321093990918853	1.2940525804425518	0.8018786778207545	Adipocytes
560	KIF13A	0.0	1.1060952	0.7821794042226855	0.4693378420050829	1.355216542722442	0.8487775250708955	Adipocytes
561	IQSEC1	0.0	1.3803833	0.5372061255302322	0.22864495273338226	0.7553286828970084	0.36005142632497955	Adipocytes
562	AC073475.1	0.0	2.0402038	0.3957150046732332	0.10074329281908954	0.5559361233294	0.1661788728263392	Adipocytes
563	RETREG1	0.0	2.3943563	0.35950343902029863	0.06764070990312736	0.45051272712853496	0.10278224907268055	Adipocytes
564	RGS22	0.0	3.0215278	0.3277494188415175	0.03889792749970757	0.3889116014072675	0.05689217349870321	Adipocytes
565	PDGFC	0.0	0.95657676	0.7006254942842763	0.3076211439691198	1.1236446773668993	0.7274232537802577	Adipocytes
566	TNIP1	0.0	2.0239682	0.38912454765499555	0.0948097106581172	0.45332762835588697	0.13192475167546855	Adipocytes
567	PPM1L	0.0	1.2852309	0.6108035564502601	0.29718952371837815	1.0490659542728817	0.5659437994598862	Adipocytes
568	LINC00632	0.0	3.3927338	0.31703693052460036	0.03140119735009198	0.3956503671542049	0.04517454683856463	Adipocytes
569	LRP5	0.0	1.7241633	0.424089917799027	0.12360566136047044	0.5002840137893544	0.17939461976334797	Adipocytes
570	PLAAT5	0.0	4.393756	0.2988472691542646	0.01513169787645814	0.3322663961593965	0.018575514870651684	Adipocytes
571	AC138123.1	0.0	4.3074274	0.3021065497160112	0.019044884677959614	0.49552046539851513	0.03187801020996687	Adipocytes
572	MAP3K13	0.0	1.9694328	0.394636566252067	0.10195553003477206	0.5013263427415903	0.15376085217790775	Adipocytes
573	SYNE3	0.0	1.3472815	0.5272605267572555	0.2162567390818898	0.6907469718290151	0.33012894221262407	Adipocytes
574	TYRO3	0.0	4.987588	0.29225681213602706	0.010197679735434544	0.30611059343631697	0.011225101406938743	Adipocytes
575	PRR5	0.0	2.0591028	0.38140772161909553	0.08935464318754585	0.45493492883573466	0.129480537574325	Adipocytes
576	ABCC9	0.0	1.6325533	0.4222685551321686	0.11841643538456631	0.5426171293386871	0.20894290690714953	Adipocytes
577	AUXG01000058.1	0.0	3.0619543	0.32760562705202867	0.04517178677385396	0.46413468735485647	0.06833717289876479	Adipocytes
578	SOX5-AS1	0.0	3.2215846	0.31701296522635225	0.03323018683340245	0.37461596505246	0.04756702976020084	Adipocytes
579	SESTD1	0.0	1.0744082	0.8093800177343207	0.5154666581597388	1.498930260845531	0.9749594509595252	Adipocytes
580	CEACAM1	0.0	2.234507	0.3594315431255542	0.06984187747897194	0.4840558461681053	0.12425771506024137	Adipocytes
581	MYH10	0.0	1.5718193	0.4439331847484842	0.14321413000712455	0.5515878669065019	0.22120651353178047	Adipocytes
582	LINC01697	0.0	1.4627668	0.4114362403240108	0.10692144915515572	0.49124251931817203	0.2071267780774373	Adipocytes
583	TNS3	0.0	1.1325746	0.7234644235147506	0.3557490881636733	1.222836656505601	0.7386880072667209	Adipocytes
584	DIP2C	0.0	1.0828731	0.7825149183981595	0.45873608319775416	1.323627012813879	0.8335858100295457	Adipocytes
585	LENG8	0.0	1.3748367	0.4977592446137992	0.19373464765368298	0.5930240158297737	0.27164545585060296	Adipocytes
586	RBM28	0.0	1.498826	0.453016032784528	0.15260365159877076	0.5160498159328987	0.21429095909290055	Adipocytes
587	PLEKHG6	0.0	3.4623957	0.30747477652359384	0.02827490137280548	0.34344172209650914	0.036502886779294634	Adipocytes
588	AF127577.2	0.0	2.904546	0.3252809931219594	0.04506545017598707	0.3829430567149934	0.06044934282561498	Adipocytes
589	HOXB-AS1	0.0	2.4981682	0.3404270616147818	0.05725162429153242	0.37372904784143807	0.07715264681302991	Adipocytes
590	AC002429.2	0.0	3.5222936	0.30467083662856187	0.025435714209759572	0.3662804947472347	0.03777726799175193	Adipocytes
591	NR2F1-AS1	0.0	2.145148	0.3624751360030676	0.07444625216660818	0.4568126064141715	0.12301636515684088	Adipocytes
592	GOLGA8B	0.0	1.7399408	0.3991660076209648	0.10440127178571049	0.4457364350165566	0.1554168796065537	Adipocytes
593	AC092839.1	0.0	1.733471	0.40908764109569346	0.11450324858306483	0.512421424253117	0.18339223451927986	Adipocytes
594	SLC14A2-AS1	0.0	4.6628733	0.2919692285570494	0.015801618443019534	0.432488974850972	0.02113518510853918	Adipocytes
595	OXCT1	0.0	1.8467925	0.3949720804275409	0.10535830116651247	0.4918295330228847	0.16264684787178407	Adipocytes
596	HELZ	0.0	1.0467668	0.7666498909578929	0.45835327144543336	1.2350112683329444	0.7794717445073455	Adipocytes
597	PLEKHH2	0.0	1.2137564	0.5407769549692046	0.21591646196871578	0.7707748461292725	0.4059641092674634	Adipocytes
598	NPLOC4	0.0	1.2876804	0.5175545809667601	0.21217341372380133	0.6249192333806358	0.3042291409794159	Adipocytes
599	TET1	0.0	1.9372311	0.38330098018069836	0.0966067991620676	0.47862625805556547	0.1486684878534647	Adipocytes
600	CREB3L2	0.0	1.3369656	0.5369664725477509	0.24637126359779246	0.7801172795514933	0.38375778810568	Adipocytes
601	EHHADH	0.0	3.021664	0.3141131641383277	0.03857891770610691	0.3481912794505457	0.05001507387624733	Adipocytes
602	ZMAT1	0.0	1.4337642	0.46121216478539073	0.16426877638476833	0.5502896729012516	0.24028351346589288	Adipocytes
603	FAM107B	0.0	1.1741331	0.5694634169722242	0.256568943333227	0.8552421870827905	0.46944966582221875	Adipocytes
604	TSPAN3	0.0	1.6203401	0.4278764349222326	0.14224646696653587	0.5080468832289703	0.19501969408978645	Adipocytes
605	FMO2	0.0	1.6612103	0.4141682843242984	0.12292510713412236	0.5854223236613567	0.2244187836954351	Adipocytes
606	ARHGAP32	0.0	1.2151617	0.5420471157763559	0.2297402196914112	0.7408160743302663	0.38715425444255624	Adipocytes
607	TTC3	0.0	1.062152	0.7362379274810075	0.4275581927031826	1.174680511062736	0.7282197048727702	Adipocytes
608	BPHL	0.0	2.5702164	0.329594746806624	0.05365744728363161	0.353894518847175	0.06905442716212604	Adipocytes
609	CEPT1	0.0	1.2207439	0.5448031250748916	0.23907657298412394	0.6952240211814085	0.358265494656782	Adipocytes
610	PLCE1	0.0	1.732682	0.402521149375704	0.11585372337597431	0.5158235867469898	0.18490770758974617	Adipocytes
611	ADGRL2	0.0	1.256806	0.5003954274210942	0.18804563966780447	0.6564265534661287	0.3280755708409546	Adipocytes
612	GPLD1	0.0	4.304273	0.2859779039950152	0.015631479886432514	0.3091918181243517	0.018173104362342735	Adipocytes
613	MARCH3	0.0	1.5070168	0.4642797229611523	0.17373273359492136	0.7448328739103538	0.32870234693960365	Adipocytes
614	FGF1	0.0	3.5290554	0.29422196659237426	0.023096309056688042	0.3706474634879005	0.038130412169731225	Adipocytes
615	FAH	0.0	3.4045908	0.29971001989119755	0.029944385959315617	0.3218287798670475	0.035223028196158246	Adipocytes
616	ZBTB7C	0.0	1.8513163	0.382366333549021	0.10071139183972948	0.515910409931368	0.17152534386326052	Adipocytes
617	ADAMTS2	0.0	1.4271026	0.45675461931123734	0.16116374772705522	0.5953855577580649	0.26436803047505375	Adipocytes
618	CCDC125	0.0	1.9590094	0.368514391161598	0.09009899937261408	0.41300157658119374	0.12356284117885097	Adipocytes
619	DNAH6	0.0	3.5292442	0.29652263522419536	0.026828723641815804	0.36074074796616346	0.03693415281333419	Adipocytes
620	LRP1	0.0	1.0559667	0.7348239748843675	0.42585680713731244	1.2005651610799377	0.7499152278148233	Adipocytes
621	LRRC8B	0.0	1.7851499	0.39693723488388816	0.11811869291053902	0.4951861459567215	0.17052433102603518	Adipocytes
622	TXLNG	0.0	1.6477019	0.4114841709205071	0.1284758775427739	0.504768088261086	0.1902509411510626	Adipocytes
623	JADE1	0.0	1.5528054	0.41869772569319624	0.13172977743750067	0.4864708758817161	0.19356049982204687	Adipocytes
624	RPP38	0.0	1.5557258	0.41946461523713663	0.1327506087770228	0.5166809289778785	0.20709615999369999	Adipocytes
625	RAB2A	0.0	1.0387129	0.7458719773767585	0.46063950829957145	1.227992977711079	0.7771309536395002	Adipocytes
626	HLCS	0.0	1.298068	0.4901143144726436	0.1904807477589562	0.6406528363217332	0.31121004068330527	Adipocytes
627	TSEN2	0.0	1.6668005	0.40261701056869653	0.12014972192979657	0.4697275854411411	0.172970924845997	Adipocytes
628	CHP1	0.0	2.043749	0.3618999688451123	0.0876107229825289	0.4201302836604849	0.1192404668978638	Adipocytes
629	AC008840.1	0.0	4.3764143	0.28319792939823135	0.016641677566167946	0.3460864450424061	0.019714313874044376	Adipocytes
630	MGST3	0.0	1.2045397	0.5416157404078894	0.24135217617847535	0.7101732704885217	0.37074237446267116	Adipocytes
631	TKT	0.0	2.488764	0.33079301171903086	0.06019714805244521	0.38131832174551505	0.07946139724748588	Adipocytes
632	ID4	0.0	3.8523037	0.28990821290770963	0.02284110122180751	0.39981867295254764	0.03346761313367042	Adipocytes
633	CAPN7	0.0	1.0485208	0.6871809619670717	0.3757616358822216	0.9977115103873814	0.6030707515589239	Adipocytes
634	C1QTNF1	0.0	2.8101478	0.31591056150693797	0.046415924968896544	0.4202321126570553	0.07182947345760647	Adipocytes
635	TTC39C	0.0	1.2711298	0.4923670525079685	0.1949575185291522	0.6462653127468864	0.3194584254518752	Adipocytes
636	EPS8	0.0	1.0519834	0.8040117909267381	0.50640678002148	1.5593320848651697	1.0336699573215307	Adipocytes
637	RNF144A	0.0	1.4469378	0.445299206748628	0.15453897767994812	0.5865337550282116	0.256665454045066	Adipocytes
638	MCCC2	0.0	1.7223667	0.39061039614638005	0.11143012090471177	0.4391214981589322	0.15450950818077352	Adipocytes
639	BOK	0.0	4.3737817	0.2793634816785295	0.014025797258642506	0.293764924043029	0.016336498278525246	Adipocytes
640	RNF111	0.0	1.0345482	0.7365255110599851	0.44862347274061315	1.216229189193436	0.7697040123818689	Adipocytes
641	SUGCT	0.0	1.9075373	0.36781939751240206	0.0917791176189109	0.4688553026474218	0.14793612500698705	Adipocytes
642	SLC7A10	0.0	5.9914365	0.2696096052915379	0.005508235769504791	0.3227018634577904	0.005968418894893515	Adipocytes
643	AZI2	0.0	1.2676069	0.5034869508951039	0.21212024542486788	0.6567622348052053	0.32618132587719795	Adipocytes
644	BDNF-AS	0.0	1.9600008	0.3604860162484722	0.0878871981369828	0.4331496621157115	0.130446387315198	Adipocytes
645	CRYBG1	0.0	1.260809	0.45284827569679104	0.16252485617975138	0.5601021019104732	0.27257172260055246	Adipocytes
646	ACSM5	0.0	2.4789977	0.32187792077072397	0.05468891228294042	0.3447318855853822	0.07123199295826219	Adipocytes
647	MIR22HG	0.0	1.7118666	0.38497855105806794	0.10937782456588084	0.4270469956647816	0.15067790874469872	Adipocytes
648	LDHB	0.0	2.692123	0.3109018141730774	0.04505481651620038	0.34238983702656084	0.06126439173771407	Adipocytes
649	GRIA4	0.0	4.5051427	0.2781172861696264	0.016694845865101393	0.4669989281484351	0.025873140315148414	Adipocytes
650	BCAR3	0.0	1.2540616	0.5008268027895607	0.2077179102731787	0.6736375783169348	0.3386593596891737	Adipocytes
651	TIMP3	0.0	1.1420207	0.736669302849474	0.43696898161440223	1.5526253663995455	0.9885630721630825	Adipocytes
652	STEAP2-AS1	0.0	3.6432993	0.2858820428020227	0.023160111015408172	0.3579284329653178	0.03386249089591025	Adipocytes
653	LURAP1L-AS1	0.0	2.7774382	0.30687564406739043	0.041566976106166456	0.37777884157548486	0.06480526036095603	Adipocytes
654	AC244131.2	0.0	1.8211427	0.3729240060392552	0.09977562977850087	0.45751848525115935	0.15201695611085825	Adipocytes
655	NEXN	0.0	1.5460752	0.40551681165672104	0.1251369083697536	0.5089814976280808	0.20476942646078064	Adipocytes
656	GSN	0.0	1.0786742	0.8043233398039639	0.505279612084091	1.6802526471326042	1.1208871419807014	Adipocytes
657	SUCLG1	0.0	1.8047788	0.372900040741007	0.10143448070522432	0.41167026591544065	0.13608985666823553	Adipocytes
658	SLC39A11	0.0	1.053487	0.674263666211326	0.3703065684116502	1.0905841392749702	0.6688785655394128	Adipocytes
659	PPM1B	0.0	1.0746689	0.6204136410477629	0.31627694303548454	0.8763025389555733	0.5102109314253913	Adipocytes
660	AC138150.1	0.0	1.382205	0.4407937306779783	0.1578673131931817	0.5024518833212942	0.22348187259811633	Adipocytes
661	HSD17B4	0.0	1.1737428	0.5399861001270161	0.24748779787539477	0.708822697695302	0.3765691775056594	Adipocytes
662	SNHG22	0.0	2.0225143	0.34572339252762	0.0773705086079476	0.3853365164644314	0.10948862031714364	Adipocytes
663	CCDC69	0.0	2.000993	0.34450116231696504	0.07573292500079752	0.3792518234557422	0.10905025749744075	Adipocytes
664	MATN2	0.0	1.8021891	0.36738802214393557	0.09622398740974682	0.4362924173363214	0.14568797527454025	Adipocytes
665	POLI	0.0	1.7009044	0.38049704028566633	0.10973936899862825	0.4172028751070936	0.14776824510346204	Adipocytes
666	MBD2	0.0	1.084427	0.6023438061686678	0.3034208483533778	0.8332737840971153	0.47837411446693173	Adipocytes
667	LINC02456	0.0	2.7767015	0.31140508543628825	0.05200923001669484	0.46461897724033363	0.08277847628866083	Adipocytes
668	SMAD6	0.0	1.9213357	0.349054568984111	0.0799225869567529	0.41743224601192286	0.12819321608076037	Adipocytes
669	KATNAL2	0.0	1.9450663	0.354662448774175	0.08814240597186333	0.40669603243129515	0.12251070823436655	Adipocytes
670	MBNL2	0.0	0.9854354	0.8024061159441129	0.5588413564296424	1.5736783677535342	1.075542438476102	Adipocytes
671	UNC5C	0.0	1.7223442	0.3887411028830254	0.11678948543720293	0.6116252283851265	0.2276174602872543	Adipocytes
672	THBS1	0.0	2.859567	0.3131785175066504	0.05657107006518433	0.5412101919565062	0.09434368334840736	Adipocytes
673	LINC00472	0.0	1.3301963	0.45474153425839386	0.16864984421688411	0.6284215912133053	0.2985184241534373	Adipocytes
674	ZNF248	0.0	1.3051198	0.46353679871546	0.17998532554949437	0.5683183012890578	0.26980243372267343	Adipocytes
675	PGD	0.0	2.4736135	0.3180434730510221	0.05765570336342659	0.34528300359355873	0.0716194628154672	Adipocytes
676	PKDCC	0.0	2.2668805	0.3252809931219594	0.06159015748450144	0.36225538033917687	0.08682799913239428	Adipocytes
677	TNS2	0.0	1.2546421	0.4580487454166367	0.16816069586669644	0.5338869117609975	0.2590462544888322	Adipocytes
678	ADAMTS9	0.0	1.0510688	0.42130994320224313	0.13113429248944608	0.556279110497083	0.3068554796695808	Adipocytes
679	SMIM3	0.0	1.9668465	0.35854482709037316	0.09630905668804032	0.4412959166900468	0.13269702577269396	Adipocytes
680	DIXDC1	0.0	1.7136555	0.37644690488173127	0.10753820142278368	0.4380340934764831	0.1549360314503374	Adipocytes
681	TENM3-AS1	0.0	5.1107	0.2644570661681885	0.009081145457832222	0.310653578426659	0.010488784541529753	Adipocytes
682	CCDC170	0.0	1.5515289	0.3979437774103099	0.12411607703023149	0.4955155613675947	0.19786145232094748	Adipocytes
683	LINC00894	0.0	1.3137388	0.46559781436479974	0.18708861028700247	0.5981893167683258	0.284722788245309	Adipocytes
684	APIP	0.0	1.6222994	0.38852541519879213	0.1198413457959826	0.44556561314532034	0.16749866146126652	Adipocytes
685	ORC2	0.0	1.2869611	0.47897045078726	0.2012101104837252	0.6267260091773953	0.30538060060579797	Adipocytes
686	TOM1L1	0.0	2.0053277	0.338533803053179	0.0749034995374358	0.3684298254613313	0.10522027001253309	Adipocytes
687	RFX3-AS1	0.0	1.2096031	0.5097418937378676	0.22619921098244383	0.7086067001686739	0.368704610832779	Adipocytes
688	IFRD1	0.0	1.164671	0.4981426893857694	0.2097170383130762	0.6093233830161926	0.3179682090804148	Adipocytes
689	LYPLAL1	0.0	1.0391034	0.6169866033982793	0.31511787411873543	0.8590686135666721	0.5081925832667521	Adipocytes
690	COL24A1	0.0	2.768794	0.29956622810170874	0.042747312342488915	0.3884184502892394	0.06732538590118109	Adipocytes
691	CCDC146	0.0	1.1476035	0.5403695448989863	0.25659021065280035	0.7551575102134779	0.41153082524010376	Adipocytes
692	AC104574.2	0.0	4.49264	0.2690344381335826	0.01752427132846312	0.4509397177777135	0.02499504666725462	Adipocytes
693	FBXO17	0.0	2.169964	0.3239149711218156	0.06345104794717198	0.35632856834287774	0.09086903375722095	Adipocytes
694	STK39	0.0	1.1249548	0.5210535145109881	0.22905966546506312	0.7091124301397714	0.3874875096367924	Adipocytes
695	STEAP2	0.0	1.9483603	0.3384619071584346	0.07547771716591699	0.3762257328157619	0.11185927429528125	Adipocytes
696	F3	0.0	1.7545784	0.35770604165168834	0.09286375091715315	0.45622430698590205	0.15813718531030527	Adipocytes
697	AC005037.1	0.0	1.8520947	0.35729863158147	0.0967131357599345	0.42922189997126964	0.13844256758462653	Adipocytes
698	AL360091.3	0.0	1.7325363	0.37651880077647565	0.11542837698450675	0.49493631637517166	0.1762270808021966	Adipocytes
699	KLHDC1	0.0	1.2099506	0.47161310422508207	0.18865175827564573	0.5597923842996373	0.28091889117296626	Adipocytes
700	SLC35G2	0.0	1.6518939	0.3756800153377909	0.1111111111111111	0.43474527499606214	0.1598152595181676	Adipocytes
701	ANXA6	0.0	1.4813025	0.394109329690608	0.12321221594836294	0.44744831674670127	0.18408517560979185	Adipocytes
702	MARC2	0.0	2.280513	0.3151197066647494	0.05790027753852043	0.3403043942681221	0.08013764309098417	Adipocytes
703	ME3	0.0	1.1902317	0.48812519471804827	0.20653757403685627	0.6179203696579567	0.3182484412767972	Adipocytes
704	PIEZO1	0.0	1.4689066	0.4011790926738083	0.13249540094214227	0.4506491152914148	0.1870387908313149	Adipocytes
705	TTC38	0.0	2.148155	0.32669494571859947	0.07099031273593433	0.3709259349865063	0.09650211694187927	Adipocytes
706	SLC4A4	0.0	1.9400129	0.3361852038248616	0.07543518252677024	0.42811446357347516	0.13038085611527706	Adipocytes
707	NFIB	0.0	1.170337	0.8856615620581398	0.49484799183334927	1.8527577148084635	1.2206131940559133	Adipocytes
708	HOXA3	0.0	2.1876354	0.31957725213890287	0.06332344402973171	0.34931218994934654	0.08780547804298051	Adipocytes
709	CDO1	0.0	3.193703	0.2803460589067031	0.029327633691687668	0.3229652731837218	0.040820478441455386	Adipocytes
710	COL12A1	0.0	1.1299565	0.5303999808277614	0.23824714752076223	0.8740984939292208	0.49359789737126064	Adipocytes
711	NIPSNAP3B	0.0	2.3838909	0.3114290507345364	0.05905934645526951	0.3591365303975121	0.07953681180986642	Adipocytes
712	SMARCA2	0.0	0.9649283	0.7346562177966305	0.4498782445954424	1.2065752844646656	0.7883781051576524	Adipocytes
713	PALM	0.0	1.7521585	0.3530567737915498	0.09214066205165831	0.394298737062809	0.1340798144331759	Adipocytes
714	AC136424.2	0.0	2.4553006	0.3028015433652072	0.04934018141023596	0.33917132847226333	0.07104148505379206	Adipocytes
715	HEPACAM	0.0	5.1310368	0.2555419752198816	0.008070947778096787	0.2623904357925517	0.008525539077191793	Adipocytes
716	PSMD8	0.0	2.2714434	0.3152395331559901	0.06282366201975734	0.3505418394624749	0.08338263735981577	Adipocytes
717	AC007923.4	0.0	3.8037481	0.26817168739664965	0.020427260450229155	0.30656239849895606	0.025364460150091153	Adipocytes
718	MTURN	0.0	1.2757244	0.4449876578714022	0.17196754607033102	0.5277357306364119	0.2523795193106393	Adipocytes
719	FAM89A	0.0	2.847917	0.28717616890742204	0.03757935368615817	0.30753644252430556	0.048802108835745935	Adipocytes
720	PREX2	0.0	1.0194726	0.5459534593908021	0.23894896906668367	0.8406882021959692	0.5008638258308524	Adipocytes
721	RTN4	0.0	0.9190252	0.8612648884415367	0.6143703278357312	1.7101055082235515	1.2224579282779033	Adipocytes
722	LRRN3	0.0	2.301371	0.3099911328396482	0.05746429748726619	0.35448808587556946	0.08278781472204144	Adipocytes
723	GPR180	0.0	2.2313802	0.31353799698037244	0.06088833593857998	0.3314278606466745	0.0803643410051391	Adipocytes
724	RBMS3-AS2	0.0	1.2019439	0.4700313945407051	0.19150157909847831	0.6757313174563202	0.35043100968612634	Adipocytes
725	ZFAND6	0.0	0.97353846	0.6871809619670717	0.3892132155123829	1.026990573772358	0.648628939612187	Adipocytes
726	LPIN1	0.0	1.5658448	0.39351019723440456	0.13604704331089632	0.49070741475965196	0.19389916117198835	Adipocytes
727	PEX14	0.0	1.1834244	0.4611163035923982	0.18551482863857255	0.5459713421799082	0.27747016958744436	Adipocytes
728	ZNF680	0.0	1.3396767	0.42524025211493754	0.15944109484161165	0.49438894651403814	0.22527789208095492	Adipocytes
729	ZFAND5	0.0	1.1713042	0.545761737004817	0.2866409332099829	0.8830285631537645	0.48840472790396033	Adipocytes
730	ADAMTS9-AS2	0.0	1.0152087	0.6052675725549405	0.29130910985633923	1.0553344916531449	0.6557815585106961	Adipocytes
731	DLC1	0.0	1.252869	0.9109209864116758	0.4877021724566944	2.1272475769678683	1.4113938394025618	Adipocytes
732	TMEM232	0.0	2.2116323	0.31519160255949386	0.06471645346178795	0.39845759889625393	0.1004637909119493	Adipocytes
733	PTPN4	0.0	1.0439775	0.5390514534953388	0.2510713412235089	0.7136826186182768	0.4088682153286579	Adipocytes
734	GPATCH11	0.0	2.0697162	0.32393893642006377	0.07363809402281983	0.3609745074146355	0.09853652184350965	Adipocytes
735	RAB30-DT	0.0	1.1303064	0.48532125482301625	0.20750523707744495	0.5766785558529477	0.3048131990732578	Adipocytes
736	CAPS2	0.0	1.2615751	0.43959546576557146	0.16817132952648314	0.54275586645903	0.26283590953410735	Adipocytes
737	MTERF1	0.0	1.2504578	0.45026002348599226	0.17999595920928105	0.5849895494370485	0.2882858389310568	Adipocytes
738	AL356599.1	0.0	1.207241	0.45840822489035876	0.1864931253389479	0.5731741935183825	0.2890572630808636	Adipocytes
739	MAP3K20-AS1	0.0	1.7141905	0.35952740431854674	0.10526259822843229	0.4408711824662005	0.156031458249932	Adipocytes
740	EMP1	0.0	0.92922133	0.7665060991684042	0.46207505237077445	1.4981647196983963	1.0381772451991307	Adipocytes
741	LINCADL	0.0	7.4788475	0.24504517458719774	0.001584415308216629	0.31505147065125333	0.0020738660423128014	Adipocytes
742	KLHL29	0.0	1.3409958	0.43108778488748295	0.16589572633213173	0.6394600332438131	0.3026790536640847	Adipocytes
743	CRTC3	0.0	1.0134597	0.5752630191482733	0.28723641815803747	0.7597655126787413	0.44699382770378326	Adipocytes
744	CFLAR-AS1	0.0	1.274165	0.44656936755577925	0.1816654437957912	0.5640662454571183	0.2725625766710559	Adipocytes
745	MYL6	0.0	1.0716819	0.49445203345555633	0.21259876011526888	0.6150202060533394	0.33950607712217773	Adipocytes
746	AC104827.1	0.0	3.2318285	0.2714549332566444	0.02631830797205474	0.3223958513791525	0.03969631772896465	Adipocytes
747	GFPT1	0.0	1.1724927	0.48014475040141874	0.2089620484682213	0.6123189756129692	0.31827664221983964	Adipocytes
748	PLA2G6	0.0	2.2748156	0.3037841205933808	0.05524186259184824	0.3288980706346113	0.07739863607559108	Adipocytes
749	PCNX1	0.0	0.92513615	0.7630311309224244	0.468582852160228	1.2685390182151692	0.8526632238443784	Adipocytes
750	PDE5A	0.0	1.1483312	0.5024804083686821	0.23341946597760552	0.724974272554245	0.3922623743845884	Adipocytes
751	ADK	0.0	0.9439404	0.8046109233829415	0.5289820397486202	1.4986926588893228	1.0320369549786566	Adipocytes
752	PHKA2	0.0	1.7954606	0.34311117501857313	0.0915983454025372	0.3770695069917356	0.12393481376914348	Adipocytes
753	GPR135	0.0	2.1055558	0.31727658350708177	0.06853393732520922	0.3473925571846726	0.09213842474226484	Adipocytes
754	ARHGAP28	0.0	1.5436441	0.36328995614350423	0.10422049956933678	0.43757449221886124	0.17252220660849135	Adipocytes
755	CSMD1	0.0	3.9150913	0.26984925827401923	0.031571335906679	0.5296129440628747	0.04524846774628484	Adipocytes
756	PPP2R3A	0.0	1.1190461	0.490353967455125	0.21489563062919365	0.6413168832187758	0.3463438543766041	Adipocytes
757	CALB2	0.0	4.68965	0.25041340139478035	0.009378887931859509	0.27173971468777763	0.012026974931128889	Adipocytes
758	RASD1	0.0	2.0574522	0.3142569559278165	0.0653332057294159	0.39426529281889977	0.10984630529028065	Adipocytes
759	AL445426.1	0.0	1.2263341	0.45615548685503393	0.18518518518518517	0.6523327930026337	0.3316148615328472	Adipocytes
760	PER3	0.0	1.035622	0.5683370479545617	0.2857689731074744	0.829514671948142	0.48879180040247117	Adipocytes
761	SCRN2	0.0	3.2381833	0.26769238143168694	0.026647951425442094	0.27696845086384103	0.033260421727099705	Adipocytes
762	LAMC1	0.0	0.91319585	0.7063052699690847	0.3642772833125977	1.1573238317703092	0.7693412506533504	Adipocytes
763	GOLGA4	0.0	0.8899181	0.8411580032113499	0.5748131134292489	1.5211028719015596	1.0751578099496062	Adipocytes
764	RHBDL2	0.0	2.3701131	0.297505212452369	0.05468891228294042	0.3455978714017813	0.07682652754529519	Adipocytes
765	ADGRA3	0.0	1.4847525	0.3677954322141539	0.11122808136876469	0.4120470212653105	0.167372214631722	Adipocytes
766	AAMDC	0.0	1.1650715	0.4554365279075898	0.18751395667847004	0.5482752025680349	0.2819077520457893	Adipocytes
767	EPB41L2	0.0	0.92477506	0.8468617441944065	0.5580544656054274	1.6178930791344914	1.1408458650064934	Adipocytes
768	PBRM1	0.0	0.9173222	0.7498502168859491	0.4548016290766793	1.1731110510807112	0.7801688551628915	Adipocytes
769	C2orf88	0.0	1.9886729	0.32295635919189014	0.07817866675173595	0.3895568565451947	0.11334675934306487	Adipocytes
770	HSD11B1-AS1	0.0	3.7706232	0.2568600666235291	0.018438766070118354	0.28104730629705793	0.023499196273337162	Adipocytes
771	ATP2C1	0.0	0.9856499	0.5831955328684065	0.3017832647462277	0.7910885155141765	0.4755661783644454	Adipocytes
772	FSTL3	0.0	2.491729	0.28626548757399284	0.04461883646494614	0.29849441829559503	0.06000458283750054	Adipocytes
773	AKAP1	0.0	2.3545432	0.2944855848731037	0.05314703161387055	0.3223602914063942	0.07173986947107372	Adipocytes
774	ACTN1	0.0	1.4966787	0.37606346010976105	0.12529641326655394	0.4541529260039771	0.18540398522666365	Adipocytes
775	NFIC	0.0	0.97188294	0.5956574879574377	0.31571335906679004	0.8094769828813376	0.49203074985703826	Adipocytes
776	SLC29A1	0.0	1.9089063	0.31885829319145875	0.07391456917727374	0.33850365203493415	0.10190280014796911	Adipocytes
777	DZIP1L	0.0	1.7934054	0.3358017590528914	0.09099222679469593	0.3659460689437143	0.11998271038767579	Adipocytes
778	BTD	0.0	0.99788487	0.505955376614662	0.22873002201167575	0.688812829282105	0.4030637340838532	Adipocytes
779	SSB	0.0	1.5739987	0.35526158123037843	0.10593251879499367	0.3913203283734469	0.149162742927213	Adipocytes
780	ZNF704	0.0	0.9456008	0.6328276655402977	0.3337480460650142	0.9665329866506329	0.612859760705173	Adipocytes
781	HACL1	0.0	1.5523416	0.36237927481007504	0.11342924894460926	0.41669557735403434	0.16233492388308352	Adipocytes
782	KANSL1L	0.0	0.91530544	0.7070242289165288	0.4181580374517498	1.1057586752545128	0.7284523640396056	Adipocytes
783	SHPRH	0.0	0.91373444	0.6866297601073645	0.39276485788113696	1.0053517568260542	0.652232830223535	Adipocytes
784	PNISR	0.0	0.8176241	0.8755721714956742	0.6485894450292957	1.6543224786824948	1.2236975137992976	Adipocytes
785	COL5A3	0.0	1.6130016	0.34737699810674144	0.09892493699556576	0.4451446255317903	0.16831375448379562	Adipocytes
786	SGCD	0.0	1.0401269	0.48335610036666904	0.20274135749300837	0.6717782128781236	0.382348215548518	Adipocytes
787	OSBPL1A	0.0	0.9414731	0.6414312076113787	0.3572697015131698	0.9698842572999259	0.6166549504248869	Adipocytes
788	PNPLA7	0.0	1.3447169	0.3981594650945431	0.1450643868100084	0.4660457077717983	0.21005855441951954	Adipocytes
789	TBCK	0.0	0.9183977	0.7106669542502456	0.4156591274018779	1.0967536425465585	0.7203951489377549	Adipocytes
790	TTPA	0.0	4.873458	0.24300812423610613	0.00917684839591242	0.2644211091229208	0.010272808175037297	Adipocytes
791	ENOSF1	0.0	0.93219185	0.5900256428691255	0.30163439350921406	0.7672176909580715	0.47290198813656564	Adipocytes
792	SLC25A27	0.0	1.3494687	0.37831619814508594	0.1237332652779107	0.41126969043029965	0.1820257698804773	Adipocytes
793	ADAMTS9-AS1	0.0	2.6018064	0.27320440002875834	0.0363139481715422	0.31049523676151886	0.05824913192552829	Adipocytes
794	APPBP2	0.0	0.9452691	0.6052436072566924	0.32791016684212204	0.8302745874456147	0.5140143780060442	Adipocytes
795	ATP13A3	0.0	0.9022992	0.6351043688738707	0.3404791527099882	0.9325659505408613	0.6013046812598704	Adipocytes
796	TRIM66	0.0	1.4105289	0.3750808828815875	0.12707223445093097	0.41045357815484323	0.17471663057893647	Adipocytes
797	ATG10	0.0	1.0079798	0.5384043904426391	0.265075871162578	0.7376493942099793	0.43340339003222395	Adipocytes
798	GTF2E2	0.0	1.2719885	0.40350372660387757	0.15049818696100636	0.4545866364753522	0.2137532897509034	Adipocytes
799	RPAP2	0.0	0.94877154	0.5545090708653869	0.27215788858051276	0.7050944951048976	0.4256120125715721	Adipocytes
800	FOXJ3	0.0	0.9011683	0.6723704076497232	0.3859912165970162	0.9718829406611579	0.6311144909477316	Adipocytes
801	RNLS	0.0	1.3191466	0.3999328971649052	0.14819068278729491	0.5429016389924672	0.2538309400347688	Adipocytes
802	NAA50	0.0	1.0779198	0.4921273995254871	0.23144160525728139	0.6357688405899725	0.35127639470508015	Adipocytes
803	CS	0.0	1.7277528	0.3314161094734824	0.09115173169149626	0.36127362012432446	0.12344090911560238	Adipocytes
804	OIP5-AS1	0.0	1.2089894	0.42126201260574686	0.16757584457842856	0.48063476190514753	0.23660464047781246	Adipocytes
805	ANXA1	0.0	1.047332	0.7475255829558799	0.5012707223445093	1.6281221805343775	1.0922844626559196	Adipocytes
806	ACER2	0.0	1.6168978	0.3369041627723057	0.09371444370008826	0.41026452926315515	0.15303923613513795	Adipocytes
807	RNF217	0.0	0.98954004	0.5480144750401419	0.27983539094650206	0.7585314365635878	0.45215729709208335	Adipocytes
808	CELF2-AS2	0.0	1.9410747	0.30488652431279506	0.06620516583192437	0.340586973547224	0.10045350415856591	Adipocytes
809	PTPN13	0.0	0.9476142	0.5187049152826707	0.233504535255899	0.7239288809632641	0.43883895220663527	Adipocytes
810	DAB2IP	0.0	1.7355356	0.32640736213962185	0.08572856520028498	0.3977300887546791	0.13686905368598787	Adipocytes
811	SH2B1	0.0	1.6902803	0.33124835238574546	0.09180038493848428	0.3476719699558769	0.12118399281896343	Adipocytes
812	SFRP4	0.0	2.003122	0.3010041459965969	0.06512053253368212	0.35311985735175866	0.1004302927222664	Adipocytes
813	DLG2	0.0	0.9438763	0.690224554844585	0.38470454376282687	1.2977106938657537	0.868456802583148	Adipocytes
814	AC025917.1	0.0	2.0709543	0.2996381239964531	0.06486532469880159	0.336341404701972	0.09089793166437798	Adipocytes
815	EIF4EBP2	0.0	1.3706886	0.37539243175881326	0.13052817388160484	0.41071022518991	0.17932022401563116	Adipocytes
816	MOCS1	0.0	3.4465184	0.25106046444748004	0.02178836890292532	0.26775579162845875	0.027773304910500424	Adipocytes
817	FMNL2	0.0	0.8983244	0.7927241354518657	0.5016854350761901	1.4789159212092176	1.0359542912195248	Adipocytes
818	GIPC1	0.0	1.9449823	0.30579720564622426	0.07093714443700089	0.32750357232427896	0.09589247329669495	Adipocytes
819	AKAP7	0.0	1.1912436	0.4176192872720301	0.16567241947661127	0.5066161932998698	0.2537768985073043	Adipocytes
820	TBC1D2B	0.0	1.0125415	0.5258465741606154	0.2660222668835933	0.6983255331773025	0.40601103262085775	Adipocytes
821	HMGN3	0.0	0.9912173	0.5020250677019675	0.23709871226379983	0.6145409358944518	0.35557109191881736	Adipocytes
822	AL365214.2	0.0	3.0715876	0.25908883936060584	0.030593039206303633	0.3687388647844072	0.05168164870247109	Adipocytes
823	MAP7D1	0.0	1.9755522	0.3057013444532317	0.07361682670324646	0.33084262274534826	0.09504707166250428	Adipocytes
824	MTA3	0.0	1.0197688	0.4765499556641982	0.21291776990886954	0.5678816307370987	0.31995099884319117	Adipocytes
825	ATP6AP1L	0.0	1.894356	0.30872097203249693	0.07514807371252964	0.33649516447993083	0.10220101565961673	Adipocytes
826	ZC3H6	0.0	0.9849186	0.5058834807199175	0.23786433576844143	0.6405379168070052	0.37395127153529023	Adipocytes
827	ERI2	0.0	1.8150588	0.3114290507345364	0.0771897363915739	0.33181332475145464	0.10600526806105112	Adipocytes
828	AACS	0.0	2.474169	0.27818918206437077	0.04946778532767623	0.3239823987217902	0.06659339291110575	Adipocytes
829	FGF13	0.0	0.87286526	0.5032233326143744	0.22075477717165917	0.8417940929622534	0.5429568666885706	Adipocytes
830	NOL3	0.0	2.468508	0.2735399142042323	0.04405525249625163	0.27948127587275284	0.056624577027058344	Adipocytes
831	AC092567.1	0.0	2.1243918	0.29050734536391304	0.058772237641028915	0.32684702065416016	0.08495067530052677	Adipocytes
832	MPP5	0.0	1.0304979	0.47192465310230786	0.21246052253804193	0.5703800763684687	0.31949132494113297	Adipocytes
833	TK2	0.0	1.3449726	0.3732834855129772	0.13087908465456558	0.40977128217215725	0.18180389814734518	Adipocytes
834	DYNC2LI1	0.0	1.1262705	0.4149351738682388	0.16056826277900066	0.4675174147495889	0.2414069718810431	Adipocytes
835	CCDC107	0.0	2.277335	0.28396481894217174	0.05479524888080731	0.3018805580208312	0.07017180693964035	Adipocytes
836	WDR19	0.0	1.39019	0.3650394229156182	0.12362692868004381	0.4084740972930674	0.17603670616859052	Adipocytes
837	MAP4K3	0.0	0.87349045	0.7659069667122007	0.49222147786603715	1.3179011360651807	0.9135441996907079	Adipocytes
838	EOGT	0.0	1.6882151	0.32434634649028204	0.09047117746514818	0.3521490274124836	0.12309197813243435	Adipocytes
839	JHY	0.0	2.0196528	0.2967622882066767	0.06638593804829808	0.3243804290210891	0.09029515218524105	Adipocytes
840	AC053527.2	0.0	1.3262601	0.37421813214465455	0.13163407449942047	0.433870343022489	0.19608969775475768	Adipocytes
841	LARP4	0.0	0.9888632	0.5105567138783043	0.25074169777012156	0.6458624506065644	0.3766077355540564	Adipocytes
842	AC025159.1	0.0	1.7709177	0.33791070529872747	0.11031358662710945	0.5425627233546564	0.19152592753807685	Adipocytes
843	PHYKPL	0.0	0.8755843	0.6146619694682101	0.33626822343445945	0.8189469227874572	0.5254158280060844	Adipocytes
844	RNF180	0.0	1.7327998	0.30704340115512735	0.07278740123988472	0.33894426837332503	0.11456857984458119	Adipocytes
845	SCP2	0.0	0.99964476	0.4939727274905936	0.23587584138833062	0.6216607296756116	0.35845388560122404	Adipocytes
846	SLC20A2	0.0	0.9952926	0.4877896805425744	0.228038834125541	0.6089794318459997	0.3511126431895383	Adipocytes
847	CRNDE	0.0	1.3522142	0.35097179284396196	0.10956923044204124	0.3740489288392179	0.163541322954473	Adipocytes
848	ALPK3	0.0	2.6389177	0.2652239557121288	0.04108846141576546	0.3202866283390877	0.05884490088642827	Adipocytes
849	AC084871.1	0.0	1.8824602	0.3175162364895631	0.09114109803170957	0.43415695927866443	0.137544015554498	Adipocytes
850	AC012349.1	0.0	4.2558126	0.2388860929374266	0.017747578183983582	0.3537888795689627	0.021974717555857306	Adipocytes
851	ZNF429	0.0	1.525389	0.33779087880748676	0.10302952967322764	0.36696430891847914	0.14324480718435312	Adipocytes
852	GPHN	0.0	0.89577514	0.7759723919764181	0.5037377314150211	1.4097925019913105	0.9796374176065628	Adipocytes
853	CABLES1	0.0	1.1669358	0.42130994320224313	0.17706106910815494	0.533502705709677	0.2730270793789251	Adipocytes
854	VCL	0.0	0.9038184	0.5559230234620269	0.28436533001563147	0.7730088592939879	0.4844851511441652	Adipocytes
855	HIPK2	0.0	0.79837614	0.6104201116782898	0.3148839336034283	0.8712606170945815	0.5873418110782613	Adipocytes
856	KLHL22	0.0	1.2518111	0.3815754787068325	0.14064078433874586	0.42531631972047335	0.20097090426490774	Adipocytes
857	TRDN	0.0	4.4522114	0.23318235195437007	0.012611520507012898	0.3509592178001003	0.01902419510313852	Adipocytes
858	NFIX	0.0	1.2245228	0.3897476454094471	0.1460320498505971	0.4604898570790606	0.2233676967266605	Adipocytes
859	VSIG10	0.0	1.5206306	0.33374074340355164	0.1000308376133814	0.364153503448782	0.1424618483104553	Adipocytes
860	DPT	0.0	1.6230764	0.33537038368442496	0.10457141034229751	0.4601537452117895	0.17369636112114203	Adipocytes
861	SLC25A36	0.0	0.9129944	0.5376135356004506	0.2723705617762465	0.6661004827932536	0.4072892224648527	Adipocytes
862	CD164	0.0	1.052332	0.459151149136051	0.2102061866632639	0.5474636883148647	0.3011772179259673	Adipocytes
863	HEPN1	0.0	5.68533	0.225106046444748	0.005125424017183995	0.23736907388721448	0.005192831041977522	Adipocytes
864	DYNC2H1	0.0	0.86763346	0.6268123756800154	0.33755489626864876	0.9213449404429536	0.6037748562660281	Adipocytes
865	ZFYVE9	0.0	0.98881143	0.43947563927433075	0.18064461245626906	0.5131500250813977	0.29108839542230197	Adipocytes
866	NPR3	0.0	3.9230719	0.23557888177918374	0.016205697514913707	0.2852577607519632	0.021528133950955534	Adipocytes
867	SHMT1	0.0	1.5841776	0.32580822968341844	0.09551153220403866	0.36505787351812385	0.13710250885964878	Adipocytes
868	AC078955.1	0.0	4.0059686	0.23308649076137752	0.01390882700098893	0.25569836314312844	0.01797253682188545	Adipocytes
869	MYO6	0.0	0.89250195	0.48896398015673304	0.22114822258376665	0.5916971470330035	0.36098532842829595	Adipocytes
870	PISD	0.0	1.3822193	0.3531047043880461	0.1202241575483034	0.3796481638283955	0.16309462811697623	Adipocytes
871	TMCO4	0.0	1.4020609	0.35279315551082036	0.12039429610489041	0.3945782298449247	0.16809452820003418	Adipocytes
872	LINC01252	0.0	2.5391269	0.2618688139573897	0.040237768632830365	0.28338058987628595	0.054833122978109425	Adipocytes
873	NUDT5	0.0	1.4217898	0.3416732571236849	0.10910134941142693	0.3619164800764324	0.15080168440528655	Adipocytes
874	WDR93	0.0	4.996607	0.2260886236729216	0.008272987314043875	0.24903364648209328	0.00881884427599304	Adipocytes
875	AGL	0.0	1.1315457	0.4117477892012366	0.16846907200051042	0.49765023513458084	0.25799117229734697	Adipocytes
876	SCGB2B2	0.0	1.6234456	0.3170608958228485	0.08804670303378313	0.36711516020100526	0.13449846668149423	Adipocytes
877	DSEL	0.0	2.8777096	0.25038943609653225	0.030507969928010123	0.25426699086121557	0.038634853223505856	Adipocytes
878	ALDH3A2	0.0	1.374309	0.35634001965154455	0.12419051264873832	0.39860275476587564	0.17303835536141418	Adipocytes
879	MEIS1	0.0	1.0422245	0.4159896469911568	0.16483236035346285	0.5225520120690236	0.2876306401935918	Adipocytes
880	SREBF1	0.0	2.1522477	0.2859539386967671	0.06568411650237663	0.3353073508996485	0.08582724947141925	Adipocytes
881	ZBTB20-AS5	0.0	0.96052647	0.4892755290339588	0.23614168288299783	0.6645458725995511	0.3953414156009403	Adipocytes
882	MIR100HG	0.0	0.8811518	0.5100534426150933	0.23535479205878287	0.7443956123091573	0.47002454147130923	Adipocytes
883	NR1D2	0.0	1.1012565	0.4157020634121792	0.17207388266819792	0.4950882172932807	0.261294707787153	Adipocytes
884	CCDC18	0.0	0.99003005	0.46140388717137587	0.21028062228177072	0.5752695336660701	0.3303830163383214	Adipocytes
885	AOX1	0.0	1.2949463	0.38224650705778035	0.14765899979796046	0.5442240073994666	0.2583329933130097	Adipocytes
886	TXNRD1	0.0	1.1764973	0.40486974860402136	0.16807562658840294	0.4911702888229357	0.24732695437432375	Adipocytes
887	PRKAR2A	0.0	0.9153544	0.5093824142641455	0.2508586680277751	0.6444049992975843	0.39188366135239505	Adipocytes
888	UBE2H	0.0	0.830928	0.7034294341793084	0.4268776384768346	1.0614452301017296	0.7240658525988178	Adipocytes
889	DAAM2	0.0	1.0195214	0.4010353008843195	0.1534224434023458	0.4821006063415604	0.26664238764937576	Adipocytes
890	MTIF3	0.0	1.1487978	0.39276727298871233	0.154645314277815	0.43206018855417094	0.21811769445757553	Adipocytes
891	ZNF717	0.0	1.6068933	0.31689313873511155	0.09155581076339044	0.3399383205460827	0.12479633683613993	Adipocytes
892	PCBP3	0.0	1.7594855	0.3019387926282743	0.07781712231898853	0.36824083179414685	0.1235339588317481	Adipocytes
893	FAM47E	0.0	5.05174	0.22278141251467876	0.008166650716176987	0.22861482803676922	0.007714206073920215	Adipocytes
894	AP002336.2	0.0	1.0202092	0.4535193040477389	0.20940866217926224	0.5825690487707017	0.32917238425309936	Adipocytes
895	ANXA2	0.0	0.8441922	0.6936995230905648	0.4218372837379441	1.1130586539626368	0.7600397881005657	Adipocytes
896	ZRANB3	0.0	1.0069437	0.4480312507489156	0.20149721929796577	0.5490254075959525	0.3104406461289111	Adipocytes
897	MPP6	0.0	1.7632275	0.2964267740312028	0.07208557969396327	0.34334241445885777	0.11393433706284103	Adipocytes
898	ANGPTL2	0.0	1.2093512	0.3647758046348887	0.12756138280111867	0.4140255186955324	0.200332106632854	Adipocytes
899	PEMT	0.0	2.7686303	0.2546312938864524	0.038504482087600087	0.3047643531234565	0.05096449920817521	Adipocytes
900	AJ009632.2	0.0	4.0447807	0.23009082848036044	0.015535776948352314	0.28162239213705303	0.019516849647456928	Adipocytes
901	EEA1	0.0	0.8488689	0.7123445251276153	0.448868046915707	1.144180763986437	0.7830323214831297	Adipocytes
902	ZNRF3	0.0	1.6682549	0.30651616459366837	0.08274050680022543	0.34653040351657316	0.12248868915309447	Adipocytes
903	FAM219B	0.0	2.0159318	0.28096915666115463	0.06222817707170277	0.28334772466998387	0.07787942498718255	Adipocytes
904	ABHD15-AS1	0.0	0.9838039	0.4591032185395547	0.21414064078433875	0.5869395973142342	0.33914378357051367	Adipocytes
905	AC106791.1	0.0	2.2511423	0.26608670644906174	0.04861709254474112	0.2843962373202381	0.06681760984027317	Adipocytes
906	AP001831.1	0.0	1.2870276	0.3641527068804371	0.13496241001265405	0.44751286354828784	0.208066241140434	Adipocytes
907	DDX5	0.0	0.68707407	0.9037793275337311	0.7457917291394179	1.9860856401746876	1.5902355561556847	Adipocytes
908	MGLL	0.0	0.83696824	0.5463608694610205	0.28305738986186874	0.7893974614148478	0.5145830959786105	Adipocytes
909	ACAT1	0.0	1.2540294	0.35993481438876507	0.13032613434565773	0.4041334199442688	0.18962880496599036	Adipocytes
910	ST3GAL6	0.0	1.1225126	0.4256476621851559	0.19310726172626833	0.5753051351389497	0.30540892310019285	Adipocytes
911	AC015914.1	0.0	3.697792	0.22838929230474272	0.015759083803872777	0.25004395953020514	0.021656388092122232	Adipocytes
912	ACAD11	0.0	1.4880226	0.340283269825293	0.11876734615752704	0.4287048918867803	0.17464505547613926	Adipocytes
913	ARHGEF26	0.0	1.4455338	0.33366884750880726	0.10851649812315904	0.4372206489645816	0.18344397576201585	Adipocytes
914	ITPK1	0.0	1.3796531	0.34658614326455295	0.12214884996969406	0.3924758286713333	0.16950318972105355	Adipocytes
915	MYL9	0.0	1.5244056	0.3104464735063628	0.08660052530279347	0.34357322518968536	0.1332339367958725	Adipocytes
916	SH3GLB1	0.0	0.8373075	0.5945790495362715	0.33029210663434033	0.793857704907253	0.5177766466022885	Adipocytes
917	FBXO32	0.0	2.06533	0.2744266302394133	0.05825118831148116	0.31750027777762757	0.08552269733242034	Adipocytes
918	WDR60	0.0	0.82618284	0.5662041364104776	0.2987952063461682	0.7315287344054036	0.4750888655730987	Adipocytes
919	STARD13-AS	0.0	0.9082203	0.4976873487190548	0.24840229261705002	0.7167456643296599	0.4435888116880588	Adipocytes
920	XPNPEP3	0.0	1.1859742	0.36983248256524553	0.13869482459778182	0.40598720574056224	0.198939482445803	Adipocytes
921	STXBP1	0.0	1.2122205	0.36027032856423896	0.12910326347018852	0.40093826134790184	0.19299589042820522	Adipocytes
922	FAM199X	0.0	1.7325628	0.31080595298008484	0.095192522410438	0.37025883497957257	0.1264949346331489	Adipocytes
923	AK4	0.0	2.8132265	0.2443022503415055	0.032485830648334234	0.27226953434512796	0.043561525274331096	Adipocytes
924	ATG14	0.0	0.9676332	0.4392359862918494	0.19682904265160941	0.49760844839415264	0.2849579224546741	Adipocytes
925	CNTFR	0.0	2.824677	0.24106693507800706	0.02894482193936687	0.24860932063188862	0.03906581851935096	Adipocytes
926	UBE2G2	0.0	0.8993021	0.4856088384019939	0.2362692868004381	0.5646103546675377	0.3413228873551804	Adipocytes
927	STRBP	0.0	1.4175775	0.32398686701656004	0.10121117384970385	0.3724677532531322	0.15610092514490212	Adipocytes
928	NCKAP1	0.0	0.7986393	0.5487813645840822	0.26664965281100794	0.6885289945330431	0.45081665190711384	Adipocytes
929	LINC02246	0.0	3.0176306	0.2397248783761114	0.029061792197020448	0.2967844128714245	0.04178093706904055	Adipocytes
930	LATS2	0.0	0.9216169	0.49744769573657344	0.253049201943833	0.6405151535106853	0.38783283901826493	Adipocytes
931	PRKAG2	0.0	0.8295942	0.7153401874086323	0.46546718984272817	1.2152636872959652	0.8476841960182215	Adipocytes
932	L3HYPDH	0.0	1.8818128	0.28135260143312485	0.06642847268744484	0.2814844857317037	0.08453618485453951	Adipocytes
933	CADM1	0.0	2.005165	0.27998657943298105	0.06686445273869908	0.38421069190852547	0.11037358004888131	Adipocytes
934	SLC66A2	0.0	1.3956038	0.3464423514750641	0.1276251847598388	0.40960271053545066	0.17597365383174374	Adipocytes
935	MTCH2	0.0	1.3166546	0.3407625757902557	0.117470039663551	0.36471887887306176	0.16270397747919202	Adipocytes
936	GALNT13	0.0	1.2384831	0.34771251228221534	0.11980944481662253	0.4977142449508639	0.24164683399079465	Adipocytes
937	GKAP1	0.0	1.4898227	0.31037457761161835	0.09022660329005434	0.33598615052448044	0.13293895087161542	Adipocytes
938	EIF1B-AS1	0.0	1.2136675	0.3592398207395691	0.13239969800406207	0.43350989063025547	0.21024507819440375	Adipocytes
939	LINC02613	0.0	5.1262565	0.21372252977688308	0.006252591954573006	0.27129202322337553	0.008883639354708522	Adipocytes
940	AC092802.1	0.0	2.7371366	0.24118676156924773	0.03133739539137185	0.2667757052745626	0.04483634979198932	Adipocytes
941	NUDT4	0.0	1.5300721	0.31773192417379637	0.10076456013866292	0.38021723115744066	0.14857575771615394	Adipocytes
942	CDC37L1	0.0	1.4376014	0.3310326647015122	0.11237651662572708	0.3871235043684285	0.16086451233341367	Adipocytes
943	PSMD11	0.0	1.1377097	0.3775013780046493	0.15015790984783234	0.41183574927940836	0.20831178201215178	Adipocytes
944	AC046134.2	0.0	1.2114885	0.3605339468449685	0.13566423155857552	0.4206286533444023	0.20360039459314816	Adipocytes
945	PGRMC2	0.0	1.3910184	0.32870803077144295	0.10910134941142693	0.3590868462006661	0.1524873662528566	Adipocytes
946	VPS13A	0.0	0.8517269	0.49785510580679176	0.24524409566040345	0.6105230882373388	0.3826974332426036	Adipocytes
947	LINC00174	0.0	1.0333492	0.3984710139717689	0.16549164726023755	0.4555707808501216	0.24837717576552487	Adipocytes
948	DCAF10	0.0	0.82818055	0.5470798284084646	0.2889909720228411	0.7141366268586983	0.461929348923657	Adipocytes
949	SNRK	0.0	0.777669	0.585903611570446	0.31703193288033943	0.7834823623431565	0.526857464329696	Adipocytes
950	TATDN1	0.0	1.1319538	0.3723488388812999	0.1452451590263821	0.4080713950294844	0.20696120857143221	Adipocytes
951	AL157392.3	0.0	1.2306812	0.35940757782730604	0.13731244882551227	0.4021077105699202	0.1913768788051827	Adipocytes
952	MTMR12	0.0	1.0838683	0.3905864308481319	0.16256739081889815	0.4397687979164378	0.23156958514659287	Adipocytes
953	TBL1XR1	0.0	0.7954338	0.7842883504685216	0.5239310513499431	1.3313845664145496	0.957575412421691	Adipocytes
954	CEP57L1	0.0	1.1742146	0.36475183933664057	0.14053444774087898	0.40055598585821484	0.19746254543829558	Adipocytes
955	SMURF1	0.0	0.79444927	0.6094375344501163	0.3418083601833243	0.8602080642509057	0.5801082885351865	Adipocytes
956	FBXO9	0.0	0.9620602	0.4233230282550866	0.1881094416265246	0.474784434020378	0.27149931165870766	Adipocytes
957	BET1	0.0	1.579523	0.29776883073309846	0.08392084303654788	0.3095179445992289	0.11455958702078863	Adipocytes
958	USP24	0.0	0.80942625	0.690224554844585	0.4440722663519103	1.0738902274011894	0.7416594228111232	Adipocytes
959	UBQLN1	0.0	0.9208515	0.44673712464351617	0.20839846449952681	0.509554093996264	0.30085452718602546	Adipocytes
960	NMT1	0.0	0.92003304	0.44069786948498574	0.20250741697770122	0.5029112636311596	0.29668215339868403	Adipocytes
961	PTPN14	0.0	0.79264784	0.43065640951901646	0.1814846715794175	0.5181950164050916	0.33072166374196094	Adipocytes
962	ORMDL1	0.0	0.85812193	0.489658973805929	0.2438510862283472	0.57959755615847	0.3599359137641692	Adipocytes
963	CCDC50	0.0	0.8653814	0.4996285378771539	0.25554811199370486	0.6205577761593579	0.3866464641384031	Adipocytes
964	FAM160B1	0.0	1.0397264	0.3850744122510605	0.1570059867504599	0.4149481001201813	0.22327302220413434	Adipocytes
965	CES1	0.0	5.1682954	0.20919308840798523	0.0063270275730798265	0.23958970588958556	0.0075005125118593795	Adipocytes
966	HSPG2	0.0	0.7452812	0.6524552448055216	0.3521655448155592	0.9641939142466414	0.6770218444576295	Adipocytes
967	PDE3A	0.0	0.9101381	0.41884151748268506	0.1804319392605353	0.6146070578777129	0.3727660182255212	Adipocytes
968	PUM3	0.0	0.8174915	0.5274043185467443	0.2746461649705979	0.6747535020446771	0.43615230222828394	Adipocytes
969	FAM198B-AS1	0.0	2.0931108	0.27032856423898194	0.0656947501621633	0.3617039837879311	0.09724866136957253	Adipocytes
970	CEP112	0.0	0.7483491	0.6198384738898075	0.32571963292606415	0.9153281011189067	0.6373673331636026	Adipocytes
971	CALCOCO1	0.0	1.019259	0.3884295540057996	0.16157846045873608	0.41680781098432235	0.22723665173167412	Adipocytes
972	AHCYL1	0.0	0.9930888	0.4093991899729192	0.18237789900149934	0.4688365572928996	0.2627511167456067	Adipocytes
973	CRADD	0.0	0.7736396	0.5524959858125434	0.2902989121766038	0.817508709096348	0.5538055112833732	Adipocytes
974	BAG4	0.0	1.8086568	0.2765595417834975	0.07039482778787975	0.2892995620514343	0.09145577555680677	Adipocytes
975	SYT2	0.0	3.4217193	0.22026505619862438	0.01898108271923948	0.25280730762443426	0.02648728381874017	Adipocytes
976	LAMTOR5-AS1	0.0	1.159618	0.35449469168643805	0.13588753841409598	0.38353532663017154	0.19000126402257392	Adipocytes
977	SNED1	0.0	0.6508581	0.688475088072471	0.3736774385640306	1.053063698221402	0.7833192473089615	Adipocytes
978	MRTFB	0.0	0.7132319	0.6234332686270281	0.3506980997649961	0.9126927769082989	0.6468161378057997	Adipocytes
979	TXNIP	0.0	0.8060205	0.7224578809883289	0.49743197116151466	1.3848171057965537	0.9978688224403552	Adipocytes
980	ARHGEF40	0.0	1.3776582	0.32111103122678364	0.10949479482353441	0.35165416761984836	0.15029695748158747	Adipocytes
981	BNIP3	0.0	2.2041888	0.25086874206149495	0.047117746514818	0.2594356654438174	0.06229571214777958	Adipocytes
982	EPB41L5	0.0	1.1782174	0.3390850049128861	0.11995831605363617	0.37789856020579204	0.18475673290597294	Adipocytes
983	DNASE1	0.0	1.175072	0.347305102211997	0.12949670888229603	0.37941486203724106	0.1859394269816618	Adipocytes
984	ASS1	0.0	2.4890873	0.23867040525319339	0.035803532501781136	0.25623108763777447	0.05071198735067341	Adipocytes
985	PHLPP1	0.0	0.90031755	0.5049248687899921	0.27272147254920726	0.7387377542380772	0.4610584358066284	Adipocytes
986	SLC27A1	0.0	1.1838706	0.3513792029141803	0.13454769728097318	0.3908825737527423	0.19105514083927772	Adipocytes
987	TP53I13	0.0	2.2721953	0.24991013013156949	0.047298518731191716	0.26075399070703764	0.059844440502501574	Adipocytes
988	RBMS3-AS3	0.0	0.93979096	0.4351858508879143	0.2035707829563701	0.6041200827347171	0.3594205562122055	Adipocytes
989	MYEOV	0.0	5.717828	0.2044000287583579	0.005529503089078168	0.26293762421367095	0.0056980155239308985	Adipocytes
990	METTL15	0.0	0.77421445	0.6589258753325186	0.3924352144277496	0.973296607388244	0.674377423778699	Adipocytes
991	EPDR1	0.0	1.9441699	0.2619886404486304	0.05748556480683957	0.27112471934172766	0.07782341329451731	Adipocytes
992	GRIP1	0.0	3.3156526	0.22122366812854985	0.021490626428898034	0.26556536349538834	0.030092062301404293	Adipocytes
993	MYH14	0.0	4.237947	0.21000790854842188	0.01120787741516998	0.21164428263040433	0.012414435039194144	Adipocytes
994	RGS17	0.0	2.6805623	0.2338533803053179	0.03306004827681543	0.27718102800884253	0.048619660811392934	Adipocytes
995	TLCD4	0.0	2.5755367	0.23478802693699524	0.03333652343126934	0.2594788199588133	0.048503811508010655	Adipocytes
996	LINC01278	0.0	0.7760247	0.557313010760419	0.29943322593336946	0.7475424041625677	0.5003291873164989	Adipocytes
997	STOM	0.0	1.1680377	0.4265104129220888	0.21793685732818663	0.7055398340511457	0.3757788029551923	Adipocytes
998	LINC02391	0.0	2.1838927	0.2539602655355046	0.05305132867579035	0.3079670063159015	0.07638087039448503	Adipocytes
999	WWOX	0.0	0.8407625	0.9063436144462818	0.6765772375878606	2.1535032150492266	1.6585737423132483	Adipocytes
1000	RHOXF1-AS1	0.0	2.796489	0.22898842476094616	0.029625376165714954	0.2490893206792825	0.03990660845423792	Adipocytes
1001	GATAD1	0.0	0.8210279	0.4820619742612697	0.24227730457991728	0.557323283777835	0.35224758760208247	Adipocytes
1002	AC016924.1	0.0	5.921783	0.20150022767033335	0.00463627566699631	0.23172301238471765	0.004292315018741767	Adipocytes
1003	C6	0.0	2.5546808	0.24044383732355548	0.04118416435384566	0.335744054501686	0.06570094930398704	Adipocytes
1004	FGGY	0.0	0.92979324	0.42397009130778635	0.19513829074552588	0.5135831583926969	0.30185977686465665	Adipocytes
1005	ITGB1-DT	0.0	3.3354104	0.21839576293526972	0.020427260450229155	0.23547090438282986	0.025963503014039626	Adipocytes
1006	TMEM241	0.0	0.89119714	0.4591271838378029	0.22865558639316894	0.5854917406514893	0.35705086299065447	Adipocytes
1007	AC079298.3	0.0	2.1666923	0.2537206125530232	0.05261534862453611	0.3727244300990888	0.09585498271680695	Adipocytes
1008	CEBPA	0.0	3.937133	0.21070290219761784	0.013483480609521379	0.23443661144909964	0.017100664522893737	Adipocytes
1009	SQSTM1	0.0	0.8554438	0.5363673400915474	0.30258078923022935	0.7604176667060905	0.48834293993119426	Adipocytes
1010	COPG2	0.0	1.4504917	0.30179500083878547	0.0943311959677162	0.33581100390781615	0.13629513936157925	Adipocytes
1011	HSP90AA1	0.0	0.77178115	0.5439403743379586	0.29323380227772994	0.7185090347405535	0.4798193174130597	Adipocytes
1012	WWC2	0.0	0.76119745	0.5984374625542215	0.33493901596112335	0.8209749796122849	0.560135525408628	Adipocytes
1013	TSKU	0.0	3.7000067	0.2129556402329427	0.01628013313342053	0.2325330515662615	0.019943697885669447	Adipocytes
1014	AP002812.2	0.0	1.2074343	0.33563400196515447	0.12342488914409673	0.38422389677957736	0.18470799672575258	Adipocytes
1015	AC068888.1	0.0	1.0175496	0.3717257411268483	0.1525504832998373	0.4070838724432284	0.2216846199787408	Adipocytes
1016	ARIH2	0.0	0.8125134	0.4794737220504709	0.24180942354930296	0.5615422751824432	0.35694916859898984	Adipocytes
1017	URGCP	0.0	1.1930782	0.3329019579648669	0.12138322646505248	0.3606088651896123	0.1738747539595267	Adipocytes
1018	PTPN11	0.0	0.9231207	0.41443190260502794	0.18974702523367468	0.47917296036924684	0.2808030393894462	Adipocytes
1019	LDAH	0.0	1.0152085	0.382366333549021	0.1635563211790602	0.4419452035969553	0.24290809455568854	Adipocytes
1020	THRAP3	0.0	0.74605435	0.629208905504829	0.3704129050095171	0.839165416466239	0.5786943064865128	Adipocytes
1021	DDX24	0.0	0.7551941	0.5463369041627723	0.29720015737816485	0.690423955496838	0.46325855536915084	Adipocytes
1022	KIAA0040	0.0	2.3094866	0.2504373666930285	0.053349071149817635	0.34785928471181576	0.08059079578432346	Adipocytes
1023	AZIN1-AS1	0.0	1.039787	0.37361899968845114	0.15599578907072448	0.45082894470609264	0.24455995335694222	Adipocytes
1024	THRSP	0.0	4.745939	0.20260263138974766	0.007900809221509767	0.2266361281262565	0.009435201719993704	Adipocytes
1025	STOX1	0.0	4.8675127	0.20231504781077	0.0078689082421497	0.24322954102474661	0.00938847938995651	Adipocytes
1026	LAMB1	0.0	0.91769844	0.3980875691997987	0.17386033751236163	0.5345272135953008	0.3177716902258665	Adipocytes
1027	L2HGDH	0.0	2.02451	0.2526421741318571	0.053497942386831275	0.27181932039307505	0.07396772191872897	Adipocytes
1028	TAF8	0.0	1.6639189	0.2753373115728425	0.0733828861879393	0.27881027288626964	0.09665207321318443	Adipocytes
1029	NDFIP2	0.0	1.6479567	0.27346801830948786	0.07066066928254697	0.28939932890158165	0.10173961543602938	Adipocytes
1030	CCN1	0.0	1.6462766	0.2981522755050687	0.09886113503684563	0.46434769804894993	0.17294047203474117	Adipocytes
1031	GLUL	0.0	1.1732433	0.4183382462194742	0.22029752980083156	0.6732736204239981	0.35485406805582775	Adipocytes
1032	AUH	0.0	0.75035995	0.5768447288326504	0.3216150402484023	0.766291827382272	0.5215738805250364	Adipocytes
1033	GTDC1	0.0	0.7675365	0.6589498406307667	0.4008889739581672	1.047995830114303	0.7361395661486009	Adipocytes
1034	AC138123.2	0.0	3.1864893	0.21911472188271383	0.024297912612583874	0.2952074921099157	0.037026514349003344	Adipocytes
1035	MICU3	0.0	0.7882217	0.4715412083303377	0.22733701257961952	0.5636944658873876	0.36355546051534116	Adipocytes
1036	CIRBP	0.0	0.74382174	0.5541256260934168	0.3037930264459119	0.6846224205200153	0.46185642266383153	Adipocytes
1037	MT1X	0.0	2.1451623	0.247369808517267	0.04959538924511649	0.3225450852000614	0.08254763469156559	Adipocytes
1038	EPHX1	0.0	1.2577044	0.3247537565605004	0.11703405961229676	0.36595285270633243	0.16957498129556645	Adipocytes
1039	SCAI	0.0	0.96810323	0.40105926618256765	0.18160164183707106	0.49119554988379804	0.2808267155686639	Adipocytes
1040	TNFRSF21	0.0	1.0157086	0.38028135260143314	0.16372645973564723	0.5085661976526267	0.28357103035119696	Adipocytes
1041	SHISA6	0.0	1.9402864	0.26273156469432263	0.06451441392584085	0.38595037920510333	0.11576235016254989	Adipocytes
1042	TANK	0.0	0.7422392	0.714932777338414	0.442955732074308	1.1021714113091252	0.789373304298879	Adipocytes
1043	ANKRD26	0.0	0.83135307	0.4513863925036547	0.21999978732680425	0.5434436905323252	0.34055250245268825	Adipocytes
1044	PPFIA1	0.0	0.7711376	0.5482541280226232	0.30559011494986227	0.7073642451209052	0.4717117865425014	Adipocytes
1045	SLIT3	0.0	0.64892715	0.7402401322884463	0.3714656373283993	1.3203906024862038	1.011805172338457	Adipocytes
1046	AC005225.2	0.0	3.252098	0.21480096819804922	0.02168203230505843	0.22929686115918502	0.02669024764535085	Adipocytes
1047	QDPR	0.0	2.1063206	0.24686653725405613	0.05075445816186557	0.25673909007329937	0.06576717275197762	Adipocytes
1048	AC026333.3	0.0	5.164926	0.1980012941261054	0.005986750459905786	0.2019885595541437	0.006219808057768578	Adipocytes
1049	PCYOX1	0.0	1.7267249	0.26908236873007885	0.07009708531385248	0.29528738116514347	0.09874775231209851	Adipocytes
1050	CHKA	0.0	0.6429024	0.515948905984135	0.25918482364075246	0.6596856779976192	0.4689238943614193	Adipocytes
1051	VEZT	0.0	0.7399752	0.5304479114242576	0.28222796439850706	0.6486799506185381	0.4361021187017076	Adipocytes
1052	SUB1	0.0	0.9633444	0.3891724782514918	0.1718186748333174	0.44266665466572014	0.2512188939016397	Adipocytes
1053	AC009501.3	0.0	2.685972	0.23128909339276726	0.038408779149519894	0.31067595408417825	0.055073555670422464	Adipocytes
1054	AL008633.1	0.0	1.7585454	0.27423490785342824	0.07563722206271732	0.4307097716937703	0.14764979305025414	Adipocytes
1055	ACO2	0.0	1.1481186	0.3398518944568265	0.13151710424176688	0.36598518047109513	0.18182678235401772	Adipocytes
1056	AC021231.1	0.0	1.2249621	0.3249454789464855	0.11720419816888379	0.38732119444196633	0.1842914233684275	Adipocytes
1057	ZFHX4	0.0	0.69550604	0.46586143264552926	0.2153316106804479	0.5885739948570545	0.40203898129955706	Adipocytes
1058	SHOC1	0.0	0.91672945	0.42979365878208353	0.21135462192022628	0.5929096995122123	0.35673975258252383	Adipocytes
1059	NQO2	0.0	1.3001066	0.30912838210271526	0.10536893482629917	0.32040016046852066	0.14269154405651843	Adipocytes
1060	PRMT7	0.0	1.3114619	0.3074508112253457	0.10386958879637605	0.3254659514399864	0.14409220284202962	Adipocytes
1061	RUSC2	0.0	0.86657304	0.4293862487118652	0.20569751491370786	0.5205964673261221	0.31816799516709054	Adipocytes
1062	AC011287.1	0.0	2.5813274	0.23845471756896014	0.048585191565381054	0.4070195000349841	0.08059650281895123	Adipocytes
1063	NRBP2	0.0	1.52187	0.27893210631006304	0.07961421082293893	0.27905741346796414	0.10624181426864003	Adipocytes
1064	STEAP1	0.0	2.8625846	0.21731732451410357	0.025542050807626462	0.21526564959146732	0.03249070270679076	Adipocytes
1065	PHF3	0.0	0.73249876	0.6657320200349893	0.40993821843663936	0.9709418057157455	0.6867820530419232	Adipocytes
1066	FAM49B	0.0	0.7256551	0.6816449780717521	0.39676311396093195	1.1086954422069568	0.8010279577179179	Adipocytes
1067	LINC02082	0.0	5.023212	0.1962518273539914	0.006603502727533735	0.20191229352115447	0.006856738821719635	Adipocytes
1068	AC127502.2	0.0	2.3943224	0.23282287248064804	0.04051424378728427	0.24791092288403144	0.05213243208375046	Adipocytes
1069	ZHX1	0.0	1.5504253	0.2791717592925444	0.08132623004859582	0.28872257653318906	0.1082057929485511	Adipocytes
1070	PTPN21	0.0	1.0619507	0.3427037649483548	0.13228272774640848	0.37120865294659333	0.19498795756402412	Adipocytes
1071	ATF7	0.0	0.8914296	0.4626021520837827	0.2477430057102753	0.633662737306416	0.3898885402388548	Adipocytes
1072	DNHD1	0.0	0.95813096	0.37874757351355237	0.1654491126210908	0.42843907477599485	0.2431852375758814	Adipocytes
1073	ZBTB4	0.0	1.1760664	0.3241066935078007	0.1197562765176891	0.3399181563192176	0.16480343339502176	Adipocytes
1074	YPEL2	0.0	0.8478185	0.44460421309943204	0.22219032124286214	0.5506794754079444	0.342218369282092	Adipocytes
1075	NID1	0.0	0.7585087	0.4765978862606945	0.2386405929328697	0.657241792142879	0.437875630886931	Adipocytes
1076	SVIL	0.0	0.79876816	0.6094614997483644	0.3700300932571963	0.9822114261031119	0.6730396303412434	Adipocytes
1077	PCK1	0.0	5.6251626	0.1937594363361852	0.005327463553131081	0.2741572110354213	0.006370368881731849	Adipocytes
1078	DPH6	0.0	0.7527583	0.5495961847245189	0.3074297380929595	0.8086717355776932	0.5532081139323305	Adipocytes
1079	ACACA	0.0	0.7878167	0.4904258633498694	0.2581852596208037	0.6322256271696772	0.4126080485698993	Adipocytes
1080	LINC02649	0.0	1.3392327	0.31969707863014357	0.12138322646505248	0.41551772247435387	0.18532130781162537	Adipocytes
1081	PLSCR4	0.0	0.6796133	0.5685287703405469	0.3015918588700673	0.8015418238890962	0.5694468063821996	Adipocytes
1082	ACADVL	0.0	1.0457675	0.3597191267045318	0.15358194829914612	0.39648617802364994	0.2116366852775689	Adipocytes
1083	ADAMTS15	0.0	1.9949037	0.2532413065880605	0.06291936495783754	0.3138684091215443	0.08847194119344165	Adipocytes
1084	TOB2	0.0	1.473192	0.2841565413281568	0.087982901075063	0.30025310509768155	0.11879301450590994	Adipocytes
1085	MLYCD	0.0	1.4771208	0.2805617465909363	0.08480343679884306	0.2863982851552001	0.11254313583031472	Adipocytes
1086	JPX	0.0	0.72159	0.7585016895535265	0.5119575504301316	1.2538182033738872	0.9235891354714195	Adipocytes
1087	MYCBP2	0.0	0.6734398	0.8803173005488053	0.6980040620580386	1.7992761713793384	1.4263403193016577	Adipocytes
1088	MIRLET7BHG	0.0	0.7756045	0.47007932513720135	0.23926797886028434	0.5639769038729572	0.36643023094214616	Adipocytes
1089	LSS	0.0	1.2408812	0.31521556785774196	0.11561978286066715	0.34376506952589464	0.1600601197168291	Adipocytes
1090	TNKS1BP1	0.0	1.4606023	0.2800824406259736	0.08384640741804107	0.28812221071677585	0.11451287784433148	Adipocytes
1091	AL359232.1	0.0	1.561329	0.2735638795024804	0.07844450824640316	0.35186231152413294	0.13356245066835448	Adipocytes
1092	INTS10	0.0	0.87242156	0.4196803029213699	0.20457034697631885	0.49028728463876187	0.29687403623407377	Adipocytes
1093	GRIN2B	0.0	3.595516	0.2032976250389436	0.01699258833912868	0.2584142485992228	0.024101051107812282	Adipocytes
1094	EMC2	0.0	0.9774785	0.36175617705562346	0.1535925819589328	0.3858904901457966	0.2144388604853212	Adipocytes
1095	KLHDC10	0.0	0.7848784	0.47223620197953364	0.24659457045331293	0.5964756016126024	0.38759829069895224	Adipocytes
1096	HSPB7	0.0	4.907629	0.19208186545881564	0.006720472985187312	0.2156257668950938	0.00798519338572287	Adipocytes
1097	TYW1	0.0	0.74080944	0.4867352074196563	0.2543784094171691	0.5828768008887029	0.3876047103383311	Adipocytes
1098	ARHGAP29	0.0	0.57910234	0.5048290075969996	0.2471900554013675	0.6563815272792722	0.48307628601976066	Adipocytes
1099	GABPB2	0.0	1.0158625	0.35475830996716756	0.14909454386916346	0.3937576318830633	0.21400783001977303	Adipocytes
1100	ZNF565	0.0	0.86930364	0.3953555251995111	0.18163354281643113	0.4535502683090262	0.2731928888890849	Adipocytes
1101	AFAP1L1	0.0	1.1353794	0.3175641670860594	0.11664061420018929	0.3674000063588	0.18407363596925294	Adipocytes
1102	MED6	0.0	1.2255031	0.3056773791549836	0.10763390436086388	0.3100750351847671	0.14450017845386864	Adipocytes
1103	PPARGC1B	0.0	1.7199327	0.26143743858892327	0.07071383758148042	0.29294132949731383	0.09832555611321368	Adipocytes
1104	CHCHD3	0.0	0.7114882	0.590457018237592	0.34212736997692494	0.7974511601342179	0.5567348739908518	Adipocytes
1105	GABPB1-AS1	0.0	0.7745206	0.45450188127591246	0.2287831903106092	0.550962400582205	0.35741059967358557	Adipocytes
1106	FAM204A	0.0	0.8768381	0.395691039374985	0.18228219606341914	0.4365004039183803	0.26084630671114895	Adipocytes
1107	NCKAP5L	0.0	1.4503596	0.28456395139837515	0.09133250390786997	0.29902149941721823	0.12003898327867316	Adipocytes
1108	GNG2	0.0	0.7002835	0.528578618160903	0.2864282600142491	0.7798614741288962	0.5463583471064807	Adipocytes
1109	RFTN1	0.0	0.7046757	0.6617298152275505	0.4079816250358886	1.03951578749364	0.7521381609248313	Adipocytes
1110	KAT6B	0.0	0.6892708	0.6251108395043976	0.3657128273838007	0.8798373621523256	0.6284756522654565	Adipocytes
1111	RDH10-AS1	0.0	2.6934428	0.2170057756368778	0.030784445082464033	0.2572807095397463	0.04436052720231073	Adipocytes
1112	SDK1	0.0	0.66279125	0.552759604093273	0.2974447315532587	0.954622976790991	0.6977314318628824	Adipocytes
1113	TFCP2	0.0	0.7148393	0.5588707551465478	0.31642581427249816	0.7401735281112748	0.5115926530765538	Adipocytes
1114	NR3C1	0.0	0.71316063	0.8529728952476814	0.6462287725566508	1.7020255808807743	1.3179617716308538	Adipocytes
1115	TOM1L2	0.0	0.75668544	0.45886356555707336	0.23260067417403046	0.5364772591822589	0.3507980036463374	Adipocytes
1116	STX12	0.0	0.77064663	0.5834112205526398	0.3628630065609681	0.8845421866168874	0.6061933876011243	Adipocytes
1117	PWWP3A	0.0	1.01316	0.34450116231696504	0.14009846768962475	0.3721779215519482	0.20163257875106672	Adipocytes
1118	CCDC18-AS1	0.0	0.6926885	0.6369736621372253	0.38014270371433734	0.9026789464002261	0.6456038631669119	Adipocytes
1119	EZH1	0.0	0.7160404	0.49850216885949145	0.2650227028636446	0.5944003231900692	0.40164709485139805	Adipocytes
1120	MMP28	0.0	1.7532033	0.24804083686821482	0.0576450697036399	0.27267407980237807	0.08891625066560592	Adipocytes
1121	IFNGR2	0.0	0.71165663	0.54559397991708	0.31035399453429885	0.7087279913769731	0.48845451114249766	Adipocytes
1122	HIBADH	0.0	0.7150346	0.53119083566995	0.2904158824342574	0.723627278837777	0.49889391235818564	Adipocytes
1123	ZDHHC21	0.0	0.722588	0.5227310853883577	0.28599227996299487	0.6549307811716043	0.4450474772566836	Adipocytes
1124	IFT43	0.0	0.90458447	0.36964076017926045	0.1605150944800672	0.40448722148601624	0.23610723015653678	Adipocytes
1125	CD96	0.0	1.7736028	0.25158770100893907	0.06169649408236833	0.3972815752173204	0.1333616052013605	Adipocytes
1126	GNG12	0.0	0.76754874	0.4365039422915618	0.2127688986718559	0.5191654780860169	0.33633569813310354	Adipocytes
1127	LINC02789	0.0	5.2011065	0.18942171735327246	0.0068268095830542	0.2801399662511447	0.008750548325187743	Adipocytes
1128	GOLGB1	0.0	0.69543934	0.6632875596136794	0.41059750534341405	0.9478142494122275	0.680934486374906	Adipocytes
1129	CCNC	0.0	0.79584223	0.423562681237568	0.20559117831584095	0.48393348822547966	0.3064045758147426	Adipocytes
1130	ATR	0.0	0.73153627	0.5470798284084646	0.31413957741836007	0.746957500628388	0.5121369750137769	Adipocytes
1131	SERPINF1	0.0	0.92981434	0.340115512737556	0.13343116300337088	0.37392613156490506	0.2135109357502327	Adipocytes
1132	AC069208.1	0.0	1.8350452	0.3052939343830134	0.1473399900043598	0.7814292978203627	0.2866971894207787	Adipocytes
1133	ATL2	0.0	0.799628	0.4370791094495171	0.2196914111929903	0.510175442819693	0.3238036478063106	Adipocytes
1134	CRYBG3	0.0	0.7091641	0.5507225537421814	0.31560702246892314	0.7570947404959675	0.5261831694981248	Adipocytes
1135	ZNF280D	0.0	0.69440264	0.6936755577923167	0.4306419540413224	1.0214448618229408	0.7411038797273956	Adipocytes
1136	LINC00884	0.0	3.074983	0.205646224267261	0.023468487149222148	0.20856988839628016	0.027149263490327785	Adipocytes
1137	FOXN2	0.0	0.72673494	0.5137680638435546	0.28382301336651033	0.682357565106046	0.4645515047305621	Adipocytes
1138	CC2D2A	0.0	0.83670217	0.420231504781077	0.2081219893450729	0.5272862260774579	0.3284181485735026	Adipocytes
1139	AL845331.2	0.0	5.8537774	0.18527572075634482	0.004498038089769356	0.1968270585897719	0.003754463257310976	Adipocytes
1140	TMED5	0.0	0.8400201	0.40817695976226426	0.1974138939398773	0.4656706436585438	0.28616864082683535	Adipocytes
1141	H2AFJ	0.0	1.7037847	0.25242648644762383	0.06565221552301656	0.26785069829307223	0.09010522411131155	Adipocytes
1142	ACADM	0.0	0.9451945	0.36240324010832314	0.1591008177284376	0.4027679838703903	0.2291903818397413	Adipocytes
1143	AC008780.1	0.0	5.5217633	0.18561123493181872	0.0052104932954775045	0.21145752594600484	0.005112369639636513	Adipocytes
1144	DSE	0.0	0.7212267	0.5167157955280753	0.28883146712604074	0.706610141445331	0.4842914770768409	Adipocytes
1145	WBP4	0.0	0.9670614	0.35130730701943585	0.14976446443572483	0.39293584459584585	0.2201145711462109	Adipocytes
1146	ERAP1	0.0	0.76491845	0.4431423299062957	0.22609287438457695	0.5299823000756398	0.344507461607429	Adipocytes
1147	CNTN3	0.0	1.1244634	0.2958995374697438	0.09897810529449921	0.3438782443885853	0.17247523589312744	Adipocytes
1148	RIOK3	0.0	0.7632687	0.4466891940470199	0.22862368541380887	0.5121606629607548	0.3322383590959364	Adipocytes
1149	KANTR	0.0	0.8103564	0.41007021832386703	0.19766910177475783	0.4678335385019271	0.29279406447578255	Adipocytes
1150	ARHGAP21	0.0	0.69708514	0.7205166918302298	0.4593315681458087	1.1392231783636224	0.8373902175808224	Adipocytes
1151	GCFC2	0.0	0.8525242	0.38382821674215734	0.17561489137716527	0.4357944051704033	0.26427677635304275	Adipocytes
1152	PARN	0.0	0.7121298	0.4854650466125051	0.2592911602386193	0.5817397259143396	0.3931972491231842	Adipocytes
1153	NEO1	0.0	1.3492523	0.2809931219594028	0.09049244478472156	0.32892481143249774	0.1422514605302753	Adipocytes
1154	NKAIN2	0.0	1.289376	0.2641455172909627	0.0762327070107719	0.36541176110876883	0.16591208230415533	Adipocytes
1155	GAPVD1	0.0	0.6960542	0.5175785462650083	0.28621558681851533	0.6283568466914216	0.43165867170895594	Adipocytes
1156	KLHL24	0.0	0.7120689	0.5164042466508496	0.2860029136227816	0.6589548385844869	0.45069636982516986	Adipocytes
1157	TAPT1	0.0	0.8348897	0.39367795432214153	0.18510011590689168	0.43769140743872154	0.2683881595360066	Adipocytes
1158	GYS1	0.0	1.7847307	0.24526086227143096	0.061015939856020246	0.2570863897240566	0.08165643886245028	Adipocytes
1159	AGBL3	0.0	1.196439	0.30414360006710284	0.11276996203783456	0.3593451226541845	0.1728386309235093	Adipocytes
1160	VLDLR	0.0	3.7249088	0.1927049632132672	0.013951361640135685	0.20540338793397397	0.01709803522861476	Adipocytes
1161	FDFT1	0.0	1.330944	0.2826946581350205	0.09468210674067694	0.3015062233770125	0.13092344991968538	Adipocytes
1162	RPRD1A	0.0	0.73696935	0.44992450931051836	0.23077168469072	0.5242357955786794	0.346068482865537	Adipocytes
1163	RAD50	0.0	0.9991036	0.34718527572075636	0.14964749417807127	0.4069904501049824	0.2241837854140016	Adipocytes
1164	GLDN	0.0	1.7639906	0.2387423011479378	0.05479524888080731	0.2872010064393837	0.09344971628372858	Adipocytes
1165	AMOTL1	0.0	0.977985	0.3504205909842548	0.15206133494964963	0.419714756759641	0.23489299007711964	Adipocytes
1166	SLC19A2	0.0	0.8488549	0.39696120018213626	0.19302219244797483	0.5290882799756306	0.32729110742674683	Adipocytes
1167	LIN52	0.0	1.0032232	0.3298583650873535	0.1327293414574494	0.37514229687438033	0.20464658105642686	Adipocytes
1168	C1orf52	0.0	1.0268244	0.32705442519232153	0.13149583692219352	0.3355860598247296	0.1787377173403408	Adipocytes
1169	ADGRG2	0.0	1.3140075	0.28533084094231553	0.09731925436777576	0.33462872778086866	0.14828528705643151	Adipocytes
1170	PILRB	0.0	1.1010115	0.31655762455963765	0.12360566136047044	0.35311616081880626	0.1801772780083439	Adipocytes
1171	PIGL	0.0	0.71371406	0.4522731085388358	0.23216469412277624	0.5277633866405674	0.35337042397224916	Adipocytes
1172	USF3	0.0	1.0345719	0.3265271886308625	0.13212322284960815	0.3595650952790849	0.19163651387615235	Adipocytes
1173	BTF3L4	0.0	0.9945875	0.33874949073741223	0.14302272413096415	0.3666428974248339	0.20071274458423444	Adipocytes
1174	SCPEP1	0.0	1.5181332	0.26615860234380617	0.08269797216107867	0.28750231483899225	0.11001558267533079	Adipocytes
1175	ZNF436-AS1	0.0	3.8413188	0.18982912742349078	0.013015599578907073	0.18758643548869278	0.014292636407765359	Adipocytes
1176	RDH10	0.0	2.498454	0.21305150142593524	0.034623196265458685	0.23448903180109015	0.04570498430446083	Adipocytes
1177	TMEM170B	0.0	1.6871386	0.2583698804131617	0.07760444912325475	0.3073173286992679	0.1059124400314327	Adipocytes
1178	CSPG4	0.0	3.2039225	0.19622786205574327	0.01863017194627875	0.20254522947768241	0.024073076326782097	Adipocytes
1179	USP47	0.0	0.68966734	0.7096124811273277	0.4650950117501941	1.0920787460531605	0.8010508581415565	Adipocytes
1180	ADAM22	0.0	1.5382246	0.25434371030747477	0.06986314479854532	0.2869971001906413	0.10836575645334562	Adipocytes
1181	C1orf198	0.0	2.9891067	0.20032592805617466	0.023181378334981552	0.2069046688782274	0.028539780501155146	Adipocytes
1182	ACAD10	0.0	1.2278348	0.2910585472236202	0.10360374730170883	0.30195748261420247	0.14020027008384647	Adipocytes
1183	SLC16A1-AS1	0.0	0.7485098	0.430752270712009	0.2175965802150126	0.528041916320863	0.34645013508730876	Adipocytes
1184	PLEKHA7	0.0	1.2033745	0.2822153521700578	0.09350177050435449	0.3378577440696149	0.16088191432362126	Adipocytes
1185	AC006994.2	0.0	3.081328	0.19632372324873584	0.018938548080092727	0.22601396845150967	0.029521547901709418	Adipocytes
1186	PYGB	0.0	1.4683632	0.267356867256213	0.08444189236609564	0.27694502163521517	0.10913955644277717	Adipocytes
1187	PLA2G4A	0.0	1.153749	0.3119083566994991	0.12333981986580321	0.3746225926209543	0.18585841762960786	Adipocytes
1188	LGALS1	0.0	1.1718906	0.31624607568241186	0.1279973628523729	0.44443637876363373	0.22184457115935294	Adipocytes
1189	GART	0.0	1.1227318	0.30337671052316245	0.11407790219159729	0.3155220602911731	0.15731168964414322	Adipocytes
1190	LINC00667	0.0	1.5643716	0.251755458096676	0.06979934283982518	0.2492651826983729	0.0914090984472658	Adipocytes
1191	STAU2	0.0	0.65073127	0.6128885373978479	0.3656809264044406	0.8612487649859787	0.6260219168901994	Adipocytes
1192	TMEM72-AS1	0.0	1.1148505	0.31622211038416376	0.12754011548154529	0.3556211667062979	0.17997999521075933	Adipocytes
1193	GTF2IRD1	0.0	1.3069644	0.28710427301267766	0.10298699503408087	0.32268077318788424	0.14316309236802427	Adipocytes
1194	FSTL1	0.0	0.55487484	0.6107316605555156	0.33380121436394766	0.9095642739510879	0.6979683292087488	Adipocytes
1195	PPFIA2	0.0	1.5491835	0.23991660076209648	0.05748556480683957	0.28559937758387377	0.10701705575390182	Adipocytes
1196	ANO10	0.0	0.7046615	0.47376998106741436	0.25441031039652917	0.6017053879921358	0.4096890125762283	Adipocytes
1197	RASA3	0.0	0.69323295	0.4286193591679248	0.2155017492370349	0.5022801383035651	0.33899758261688046	Adipocytes
1198	CEBPB	0.0	1.0823956	0.32930716322764636	0.14124690294658712	0.3950254050775236	0.2060098882947669	Adipocytes
1199	OSGIN2	0.0	1.539924	0.25916073525535027	0.07849767654533661	0.28056592200040226	0.10560525913897059	Adipocytes
1200	AC007566.1	0.0	1.1273323	0.30380808589162894	0.11588562435533438	0.32187996077077125	0.16026403707761686	Adipocytes
1201	EYA2	0.0	0.87324244	0.3748412298991061	0.17451962441913632	0.5034465489967019	0.30546533875322424	Adipocytes
1202	ZNF91	0.0	0.6729273	0.5293215424065952	0.30030518603587797	0.6519063042594876	0.4552387550771853	Adipocytes
1203	DTX1	0.0	2.12611	0.2193064442686989	0.04216246105422103	0.23072206397062545	0.057747048758312776	Adipocytes
1204	AHCTF1	0.0	0.68784237	0.5043017710355405	0.2831105581608022	0.6407521222932626	0.4430207235971249	Adipocytes
1205	AC008147.2	0.0	2.6699324	0.20377693100390634	0.028657713125126275	0.2024464078514629	0.0346526121143846	Adipocytes
1206	C2CD6	0.0	2.1835957	0.21619095549644116	0.03928073925202837	0.2370293487216338	0.05721084275732649	Adipocytes
1207	MRPS27	0.0	0.9015981	0.347472859299734	0.15117874118735444	0.38386000343984555	0.2235316178471004	Adipocytes
1208	LINC02256	0.0	1.2495356	0.27881227981882234	0.0943311959677162	0.2856695276817606	0.13020956507258719	Adipocytes
1209	SRSF11	0.0	0.66421634	0.8545546049320584	0.6334364798332642	1.518115539624482	1.178271617286658	Adipocytes
1210	UQCC1	0.0	0.7938409	0.3924796894097347	0.18920470858455354	0.4309593258595637	0.2705953978261352	Adipocytes
1211	TUBB6	0.0	0.64470845	0.549787907110504	0.31656405184972514	0.7314015294367238	0.5244366277274397	Adipocytes
1212	AP001528.2	0.0	1.7726939	0.26714117957197975	0.09676630405886794	0.4688652470723753	0.16132286409940055	Adipocytes
1213	CARF	0.0	0.96613693	0.32686270280633645	0.13476037047670697	0.3438132756139426	0.190645216114615	Adipocytes
1214	TSTD3	0.0	1.0611259	0.316965034629856	0.12812496676981316	0.3709865467134691	0.19496231251599952	Adipocytes
1215	POM121	0.0	0.7729687	0.4055407769549692	0.201763060792633	0.45330806081090214	0.2893988030935012	Adipocytes
1216	AC009126.1	0.0	1.8782681	0.2299949672873679	0.0531895662530173	0.24774842569252625	0.0736892621131482	Adipocytes
1217	LYRM1	0.0	1.7827729	0.2330625254631294	0.055348199189715126	0.23670533365513444	0.07475152480992098	Adipocytes
1218	LARP1B	0.0	0.84470236	0.3764229395834831	0.1779649301900235	0.44467311837220314	0.2714088852934811	Adipocytes
1219	TMEM161B-AS1	0.0	0.7913835	0.4053490545689841	0.20453844599695878	0.5076598818280665	0.32363984076657726	Adipocytes
1220	NMNAT3	0.0	1.3455796	0.26347448894001485	0.08179411107921013	0.28346204639302536	0.12129319454467122	Adipocytes
1221	RMND1	0.0	1.2370137	0.2793155510820332	0.09658553184249423	0.29346972306027463	0.13514260139954726	Adipocytes
1222	SEC23A	0.0	0.6989805	0.4678984829966209	0.25358088493316744	0.5628980746248123	0.3822303738415701	Adipocytes
1223	OXNAD1	0.0	0.7204103	0.39866273635775396	0.1931285290458417	0.4563053772439767	0.300803225015371	Adipocytes
1224	VPS45	0.0	0.67368287	0.46938433148800535	0.2503057177188673	0.5573434438435501	0.38368844407264685	Adipocytes
1225	FEZ2	0.0	0.653464	0.5466484530399981	0.31803149690028815	0.7187518829402495	0.512062175260551	Adipocytes
1226	GRIK2	0.0	2.0957437	0.21966592374242097	0.04473580672259972	0.27626944024278377	0.07180217888112421	Adipocytes
1227	ALG14	0.0	1.3667881	0.26412155199271453	0.08387830839740114	0.2809739639893293	0.1184891555967952	Adipocytes
1228	SELENBP1	0.0	1.8961867	0.2225657248304455	0.04671366744292383	0.22548795382704032	0.06574218022631595	Adipocytes
1229	USP53	0.0	0.581821	0.6371174539267142	0.377899001499346	1.0187151451798444	0.7803920481318106	Adipocytes
1230	SECISBP2L	0.0	0.6639978	0.48028854219090755	0.26088620920662264	0.567689583867769	0.39359398879704705	Adipocytes
1231	CDKN2B	0.0	3.5440216	0.18776811177415104	0.016822449782541656	0.18858576053080495	0.017636441739230083	Adipocytes
1232	ASPA	0.0	1.0142294	0.30198672322477055	0.11318467476951542	0.3231906167515343	0.17302183084263165	Adipocytes
1233	RGN	0.0	2.9919944	0.19347185275720757	0.021394923490817834	0.20580272927440937	0.028318031257354357	Adipocytes
1234	MKRN2OS	0.0	1.8552403	0.22733481918182472	0.05215810125370849	0.2391553618833252	0.07201642165691359	Adipocytes
1235	ZNF451-AS1	0.0	0.93219364	0.33707191986004265	0.14672323773673185	0.3810444370665314	0.2175809685438746	Adipocytes
1236	RNF146	0.0	0.7826648	0.39080211853236513	0.19044884677959614	0.42597191578273896	0.26904292755369025	Adipocytes
1237	ZNF438	0.0	0.65923905	0.6640784144558679	0.40659924926361907	0.9937996264029004	0.7311159780487155	Adipocytes
1238	MAMLD1	0.0	1.5186931	0.25923263115009465	0.0825703682436384	0.32290665908129024	0.12488429525360528	Adipocytes
1239	STX16	0.0	0.68523717	0.4617154360486016	0.24931678735870524	0.539875419024562	0.36821608445994336	Adipocytes
1240	GOLGA8A	0.0	0.8004741	0.3680590504948834	0.16987271509235333	0.41117164797150596	0.2561983595216556	Adipocytes
1241	AL353586.1	0.0	3.9214547	0.18177678721211685	0.011154709116236535	0.2680410821150655	0.020084498593580198	Adipocytes
1242	KIF9-AS1	0.0	1.2544093	0.27773384139765617	0.09726608606884231	0.3102070023949838	0.1418931062354276	Adipocytes
1243	MAN1A2	0.0	0.65660053	0.528578618160903	0.30390999670356544	0.7053621619592809	0.5007534886658181	Adipocytes
1244	PPP2R2A	0.0	0.6465086	0.6262851391185563	0.3903403834497719	0.8839847964149109	0.6457759887710661	Adipocytes
1245	AC116362.1	0.0	3.7197628	0.1843410741246675	0.01427037143373635	0.2624133174003405	0.02251926475796513	Adipocytes
1246	ASAH1	0.0	0.69498205	0.44081769597622644	0.22938930891845047	0.5454589734334203	0.37024681335765064	Adipocytes
1247	EFCAB6	0.0	1.6844006	0.23605818774414647	0.06098403887666018	0.24729075909391995	0.0836870364921138	Adipocytes
1248	KATNAL1	0.0	0.761773	0.3835166678649316	0.18182494869259153	0.43648922234161697	0.2797215316243305	Adipocytes
1249	DHX29	0.0	0.76879823	0.3729240060392552	0.1745408917387097	0.4004644932624637	0.253914614321474	Adipocytes
1250	AC034139.1	0.0	5.7729654	0.17269393917607304	0.0031475632968598804	0.19055882843357533	0.0038317490948875923	Adipocytes
1251	NUP107	0.0	0.7399198	0.40427061614781795	0.20150785295775248	0.4588007049369586	0.2990600989080954	Adipocytes
1252	CBR4	0.0	0.6254058	0.6022239796774271	0.36183154156165925	0.8329711535781776	0.6112867778742166	Adipocytes
1253	GASK1B	0.0	1.153559	0.2987514079612721	0.11781031677672504	0.3439857953391916	0.1693648388158302	Adipocytes
1254	AC097376.3	0.0	0.81601673	0.3719893594075778	0.17609340606756627	0.4486319587078611	0.2788340852667069	Adipocytes
1255	ATP6V1D	0.0	0.80575436	0.3760874254080092	0.18031496900288171	0.4245661341475467	0.26434650128503207	Adipocytes
1256	ALK	0.0	2.420441	0.20974429026769237	0.03923820461288161	0.24455367096687464	0.05045819974435967	Adipocytes
1257	AL078600.1	0.0	1.1591424	0.30114793778608573	0.11924586084792803	0.38478433112720156	0.19073718042025162	Adipocytes
1258	DCBLD2	0.0	0.8033505	0.36281065017854147	0.16605523122893207	0.40377250209656596	0.2508013795798499	Adipocytes
1259	SLC30A6	0.0	0.91651446	0.33038560164881253	0.14124690294658712	0.3498828524279439	0.2004304728119793	Adipocytes
1260	ANKS1B	0.0	0.7578976	0.37872360821530426	0.17631671292308673	0.5146809131981893	0.3350751179742884	Adipocytes
1261	LMO4	0.0	0.83546937	0.35808948642365857	0.1646834891164492	0.40956689559622744	0.24971178528623197	Adipocytes
1262	AL590867.1	0.0	5.44119	0.17379634289548734	0.005125424017183995	0.20820677861552986	0.005313428717942387	Adipocytes
1263	FAM222B	0.0	0.73925453	0.42234045102691303	0.22002105464637764	0.5225246357270439	0.34438011745449976	Adipocytes
1264	TENT4A	0.0	0.7762921	0.3830852924964651	0.1855573632777193	0.4233739385754396	0.2683146411800641	Adipocytes
1265	ZNF133	0.0	0.970631	0.3191938073669327	0.13266553949872928	0.33403443914174846	0.18429768279701653	Adipocytes
1266	FAM76A	0.0	1.1078817	0.30368825940038824	0.12220201826862752	0.33560380147455715	0.16976476212533748	Adipocytes
1267	MOGAT1	0.0	3.21429	0.1903563639849498	0.021469359109324657	0.2131530104284987	0.02527558047515374	Adipocytes
1268	CDKL1	0.0	1.1313494	0.2945335154696	0.11336544698588913	0.336467174073737	0.16770879882397577	Adipocytes
1269	ATP10A	0.0	0.8494086	0.4033120042178925	0.21314107676439	0.5754897776888225	0.3589324733558824	Adipocytes
1270	ERRFI1	0.0	1.0162272	0.33491504301771036	0.15116810752756776	0.4868765334261712	0.27010739647884463	Adipocytes
1271	MIR924HG	0.0	3.157798	0.19011671100246844	0.021203517614657438	0.2770257738463316	0.035141335043290416	Adipocytes
1272	CMSS1	0.0	0.6454954	0.6077839288709947	0.37529375485160726	0.9237413504334702	0.6784708835528341	Adipocytes
1273	INPP5B	0.0	0.82226795	0.36161238526613465	0.16829893344392338	0.39325527283631495	0.24096863256729578	Adipocytes
1274	AP000311.1	0.0	1.8454987	0.2787164186258298	0.12045809806361055	0.6703562190752959	0.2356403791560152	Adipocytes
1275	CNN3	0.0	1.1678586	0.2776379802046636	0.09704277921332186	0.3004048623764847	0.14493027149930066	Adipocytes
1276	RAP2C-AS1	0.0	0.9207452	0.3351546960001917	0.14727618804563966	0.4203317094899484	0.24371894976792383	Adipocytes
1277	TJP1	0.0	0.54413676	0.46178733194334604	0.23283461468933764	0.5712003300652466	0.4241790922634886	Adipocytes
1278	MAP7D3	0.0	0.967053	0.3112373283485513	0.12514754202954032	0.34165536273406366	0.18924884769436517	Adipocytes
1279	RHOT1	0.0	0.652449	0.48759795815658924	0.27132846311715103	0.5935431078229437	0.4157920050047779	Adipocytes
1280	KLF8	0.0	1.2832848	0.259640041220313	0.08204931891409066	0.2615473620578994	0.1158447551456843	Adipocytes
1281	AKAP9	0.0	0.6503428	0.8037721379442567	0.5833094075988133	1.3967390893546652	1.0777783538422587	Adipocytes
1282	PPP1R1A	0.0	3.6299276	0.18033886931722864	0.012537084888506076	0.19104514054188448	0.016861549729211507	Adipocytes
1283	C1QTNF7	0.0	1.0544223	0.31492798427876434	0.13296328197275656	0.4321462701442388	0.23132950508871364	Adipocytes
1284	FBXL20	0.0	0.624933	0.6424856807342968	0.3946257483438075	0.9041163816831939	0.6693965340216809	Adipocytes
1285	RYK	0.0	0.63005054	0.5172669973877825	0.2943609702151189	0.6400842247444675	0.45702459166259446	Adipocytes
1286	CEP63	0.0	0.8001103	0.3623073789153306	0.16923469550515202	0.3960376323579575	0.24613280063493506	Adipocytes
1287	CLTCL1	0.0	1.6301638	0.23349390083159585	0.06069693006241958	0.249416622208585	0.08756474120869912	Adipocytes
1288	METTL2B	0.0	1.5731465	0.24233709588515828	0.06992694675726545	0.2558504066838851	0.09347736278961255	Adipocytes
1289	USP6NL	0.0	0.8298912	0.36281065017854147	0.17209514998777128	0.41656706674281835	0.25518974453943316	Adipocytes
1290	NSD2	0.0	0.7871933	0.3719653941093297	0.17856041513807808	0.4181234562144766	0.2629854606310016	Adipocytes
1291	ADH5	0.0	1.0372648	0.2977209001366022	0.11637477270552206	0.3098137136020168	0.16293083339771683	Adipocytes
1292	DLD	0.0	0.94548196	0.32187792077072397	0.13786539913442009	0.33837684737884743	0.1898666147102358	Adipocytes
1293	AC008443.1	0.0	1.3870338	0.25120425623696885	0.0769770631958401	0.24843872765013889	0.10240426578200411	Adipocytes
1294	METTL25	0.0	0.87567705	0.34392599515900973	0.15611275932837804	0.40138039117006297	0.23836045013385396	Adipocytes
1295	AC012085.2	0.0	1.2144104	0.2683394444843866	0.09143884050573686	0.30415101932112504	0.14253297631022513	Adipocytes
1296	LINC01184	0.0	0.7033026	0.4126824358329139	0.2101104837251837	0.5092813691549111	0.342073382103034	Adipocytes
1297	LINC00710	0.0	1.7400953	0.22364416325161166	0.052434576408162396	0.24429486036636214	0.07958382371664242	Adipocytes
1298	KIAA0232	0.0	0.6104941	0.5672825748316438	0.33652343126934	0.7338408955389918	0.5361297718108229	Adipocytes
1299	STRADB	0.0	0.7999889	0.34962973614206627	0.1598558075732925	0.39214085811797367	0.24355280419870856	Adipocytes
1300	AP002989.1	0.0	2.331213	0.20672466268842715	0.03909996703565466	0.2951888869833836	0.06600817013198568	Adipocytes
1301	ADNP2	0.0	1.0650954	0.29362283413617085	0.11452451590263821	0.3071337698689765	0.15856723473405251	Adipocytes
1302	RGS11	0.0	3.3572083	0.18189661370335755	0.015854786741952977	0.17661118991818558	0.01867459957132238	Adipocytes
1303	ROBO1	0.0	0.60126764	0.4776523593836125	0.2546655182314097	0.7025310346431594	0.5137836013928438	Adipocytes
1304	USP30	0.0	1.945863	0.21595130251395978	0.04726661775183165	0.21177919598000441	0.05942256072439431	Adipocytes
1305	MRAP	0.0	3.7669258	0.17719941524672275	0.011484352569623888	0.1808858320352572	0.01446018651314983	Adipocytes
1306	RBMX	0.0	0.6124912	0.5125697989311477	0.291968396763114	0.619773079367528	0.4456597129887849	Adipocytes
1307	MBTD1	0.0	0.6338957	0.484746087665061	0.27080741378760326	0.5934627256970458	0.4201237811894236	Adipocytes
1308	EPHX2	0.0	2.4927378	0.19397512402041844	0.027169000754989844	0.1934623042974315	0.037220902171874695	Adipocytes
1309	AL122035.1	0.0	2.0264573	0.2135547726891461	0.04599057857742899	0.22832595210699566	0.06105602894984213	Adipocytes
1310	LINC02062	0.0	1.2002686	0.26936995230905647	0.09428866132856946	0.2802454982126577	0.1316996239590045	Adipocytes
1311	AL357522.1	0.0	7.658155	0.16533659261389508	0.0009676630405886795	0.22219404110198732	0.0012310399138036753	Adipocytes
1312	AC008957.2	0.0	1.2598114	0.2683873750808829	0.09507555215278442	0.32098289090197435	0.14674060982327544	Adipocytes
1313	NDUFAF6	0.0	0.7968257	0.36273875428379704	0.17401984240916196	0.41918978806706686	0.26216348519314603	Adipocytes
1314	PLCL1	0.0	0.6371561	0.5074891557025427	0.29452047511191926	0.810603855946817	0.5895916292211019	Adipocytes
1315	RERG	0.0	0.8278445	0.31818726484051096	0.13082591635563212	0.42916165400112927	0.2638625357528992	Adipocytes
1316	NDFIP1	0.0	0.60894793	0.559949193567714	0.3333652343126934	0.7258001651359529	0.5301580892904774	Adipocytes
1317	TRIM52	0.0	1.220453	0.26438517027344405	0.09033293988792122	0.2614694155730829	0.12066365741344946	Adipocytes
1318	AP3S2	0.0	0.8937977	0.3391089702111343	0.15584691783371082	0.39657478349538056	0.23266010143394356	Adipocytes
1319	TMEM64	0.0	1.9628235	0.2152323435665157	0.04852138960666093	0.23700055846942683	0.06635477085678414	Adipocytes
1320	FBXL5	0.0	0.6183387	0.5251755458096676	0.306557777990451	0.6516855282802653	0.4690701829047002	Adipocytes
1321	PRH1	0.0	0.7984211	0.3798739425312148	0.19134207420167798	0.4898015302813073	0.3099681741929635	Adipocytes
1322	LSM14A	0.0	0.60565776	0.6195029597143337	0.38164204974426047	0.8359066004903727	0.6199637479225404	Adipocytes
1323	NME3	0.0	1.0431812	0.288566156205814	0.11148328920364522	0.30092971867851664	0.1573288787273	Adipocytes
1324	FBXO42	0.0	0.6155488	0.5174587197737676	0.3009325719632926	0.6495605086962617	0.46813143191145024	Adipocytes
1325	DCAF8	0.0	0.80705756	0.36312219905576726	0.17666762369604747	0.40875213438677105	0.2535531361365053	Adipocytes
1326	AL139353.2	0.0	2.5345454	0.19244134493253767	0.027860188641124616	0.19695488606621533	0.03688321805001343	Adipocytes
1327	ARHGEF7	0.0	0.5813072	0.6539890238934023	0.4120543167341904	0.9285121955382011	0.7046225636763626	Adipocytes
1328	ORC3	0.0	0.7135188	0.3855057876195269	0.19136334152125137	0.42994187356480523	0.2833590562821439	Adipocytes
1329	PDE11A	0.0	3.810641	0.1750185731061423	0.012047936538318394	0.22926915832244532	0.018197293158714246	Adipocytes
1330	SLC25A26	0.0	0.69906974	0.38898075586550673	0.19368147935474953	0.4368732379989721	0.2907759049051356	Adipocytes
1331	DDHD2	0.0	0.7702242	0.3591679248448247	0.16988334875214003	0.38403501806008866	0.2425666126254748	Adipocytes
1332	SNTA1	0.0	2.5241344	0.19220169195005632	0.02792399059984475	0.19258911761206032	0.036256502990718656	Adipocytes
1333	PPARA	0.0	0.97986674	0.3116447384187696	0.13402664795142544	0.3497417270977195	0.19251325968750352	Adipocytes
1334	DZIP3	0.0	0.985021	0.2964267740312028	0.11833136610627279	0.31989287858023474	0.1743375578934966	Adipocytes
1335	MIPOL1	0.0	0.7125711	0.3682507728808685	0.1724673280803054	0.44613065694130816	0.29498494647574186	Adipocytes
1336	ZNF302	0.0	0.67502	0.3962901718311884	0.19954062589721505	0.4352690768248836	0.29385070482885756	Adipocytes
1337	UBAP2	0.0	0.67124957	0.4243775013780047	0.224040578045746	0.5023516527608672	0.3434551369168509	Adipocytes
1338	S100B	0.0	3.9877338	0.17183118843914014	0.009134313756765666	0.18195904043845604	0.012500852841524107	Adipocytes
1339	VSTM4	0.0	1.3572315	0.24830445514894434	0.07734924128837423	0.27238792845938126	0.1153009053423899	Adipocytes
1340	PNPLA3	0.0	2.9009	0.19165049009034918	0.030125158175689327	0.2431900628603606	0.036197759228358724	Adipocytes
1341	CXCL17	0.0	2.159572	0.19867232247705321	0.033729968843376826	0.21266483001968584	0.051680510491570596	Adipocytes
1342	AC131025.2	0.0	3.0255587	0.1794042226855513	0.016471539009580927	0.21413110403155547	0.028902276024673053	Adipocytes
1343	ZRANB2	0.0	0.6237205	0.7991947659788626	0.5689858678661435	1.3124074692058543	1.015988026692498	Adipocytes
1344	SLC5A6	0.0	3.668001	0.17580942794833082	0.014100232877149328	0.1768113024758228	0.01510108210888505	Adipocytes
1345	SLC25A25	0.0	1.3198711	0.2630431135715484	0.09391648323603535	0.3089334915524745	0.13540053765059465	Adipocytes
1346	MTR	0.0	0.5973268	0.5063388213866321	0.2889059027445476	0.6123785644853551	0.4436617122121562	Adipocytes
1347	SAR1A	0.0	0.8678329	0.3330217844561076	0.15239097840303698	0.3505099389524369	0.20704083752117042	Adipocytes
1348	WARS2-AS1	0.0	0.65321934	0.415150861552472	0.2150232345466339	0.5089391403263474	0.35200047827337794	Adipocytes
1349	AF117829.1	0.0	0.62048274	0.5026721307546672	0.28988419944492294	0.6558449097099643	0.4717648239980903	Adipocytes
1350	PEX19	0.0	2.9556606	0.18316677451050878	0.021363022511457767	0.17877933055328107	0.024920217445074926	Adipocytes
1351	GARS-DT	0.0	0.5904363	0.5877489395355525	0.3562807711530077	0.7604747737740999	0.5634094278063858	Adipocytes
1352	CPLANE1	0.0	0.59437734	0.5538380425144391	0.3271232760179071	0.7157039493190749	0.5262361801040107	Adipocytes
1353	ORMDL3	0.0	3.837408	0.17235842500059914	0.011356748652183621	0.1726749899613446	0.013099123372108374	Adipocytes
1354	TOM1	0.0	1.0598085	0.2843242984158938	0.1110260418328176	0.2922764099008127	0.15086859855576568	Adipocytes
1355	ZFPM2-AS1	0.0	0.75381005	0.3555012342128598	0.16728873576418796	0.5084236272060086	0.3314493728675105	Adipocytes
1356	MED15	0.0	0.6431985	0.43808565197593885	0.23708807860401315	0.49376039368956776	0.342741481906693	Adipocytes
1357	SLC25A37	0.0	0.8440277	0.32993026098209793	0.1482970193851618	0.35792085233381465	0.2149043853115425	Adipocytes
1358	AC079781.5	0.0	0.62428695	0.42246027751815374	0.22116948990334004	0.4785820550446906	0.33517624246357425	Adipocytes
1359	SLC22A5	0.0	2.521761	0.1906199822656793	0.02871088142405972	0.19021645114509528	0.0358325531788111	Adipocytes
1360	USP45	0.0	0.7467673	0.369568864284516	0.18254803755808638	0.4202074271548969	0.27097674171235386	Adipocytes
1361	AC034195.1	0.0	1.1224387	0.2842763678193975	0.11285503131612808	0.3759424108533998	0.19030236679646118	Adipocytes
1362	GOLGA1	0.0	0.7870732	0.3437582380712728	0.16037685690284026	0.3617313560082976	0.22519091147181627	Adipocytes
1363	CLK4	0.0	0.6912672	0.3886212763917847	0.19644623089928862	0.4174130832420514	0.27825324178378313	Adipocytes
1364	OLFM2	0.0	2.4274826	0.1922496225465526	0.030380366010569856	0.21684944193072508	0.04403072687982	Adipocytes
1365	C14orf39	0.0	3.7096748	0.17329307163227647	0.013143203496347337	0.20603072737284822	0.017335868284229807	Adipocytes
1366	KIF5B	0.0	0.65851486	0.4635128334172119	0.2646292574515371	0.5715684679887849	0.39775465243399893	Adipocytes
1367	INF2	0.0	1.5656762	0.23004289788386417	0.06519496815218893	0.2300113786462627	0.08375726271738959	Adipocytes
1368	AC007319.1	0.0	0.7066975	0.5565461212164785	0.37458129964589915	1.0768966401749636	0.7820530925964212	Adipocytes
1369	AC022126.1	0.0	2.5597012	0.18666570805473673	0.024957199519358576	0.2232731606147239	0.04155466840240251	Adipocytes
1370	ZFPM2	0.0	0.7626732	0.8246459127183838	0.4754521963824289	1.5895030694111933	1.1937546473189857	Adipocytes
1371	MAGI1-AS1	0.0	1.4930806	0.21822800584753277	0.05225380419178869	0.22577042408665993	0.08616056369280387	Adipocytes
1372	SLC22A4	0.0	2.4586434	0.19066791286217558	0.029774247402728597	0.19374781307723069	0.03815492736428984	Adipocytes
1373	LINC01230	0.0	4.8734956	0.1652167661226544	0.006369562212226582	0.18523400127048506	0.00691819768994969	Adipocytes
1374	AC008014.1	0.0	0.7138241	0.40158650274402663	0.2122903839814549	0.5991950048098047	0.40570070716120193	Adipocytes
1375	CKMT2-AS1	0.0	0.84202695	0.3183070913317516	0.1390882700098893	0.34351154755822266	0.20592480568844457	Adipocytes
1376	AL683813.1	0.0	1.5837278	0.22419536511131882	0.05986750459905786	0.22587509085663363	0.08116087039996406	Adipocytes
1377	METAP1D	0.0	1.2278616	0.25165959690368345	0.08321902149062643	0.25421922173311484	0.11652225797815612	Adipocytes
1378	SNRNP70	0.0	0.57305324	0.5377093967934431	0.3176380514881807	0.6540774438747904	0.4828462744778422	Adipocytes
1379	TTC14	0.0	0.5778439	0.5769405900256429	0.34680618028306803	0.7271164050299359	0.5401489836580754	Adipocytes
1380	SCD	0.0	2.4110122	0.20015817096843772	0.04069501600365798	0.27853460830568466	0.05863848490679198	Adipocytes
1381	LONRF1	0.0	0.82546574	0.40230546169147074	0.2272625769611127	0.5721859184242181	0.3616641389452196	Adipocytes
1382	DCP1A	0.0	0.6167643	0.44295060752031057	0.24184132452866303	0.508339217241509	0.3591108394506717	Adipocytes
1383	BSDC1	0.0	0.7483789	0.348000095861193	0.1646090534979424	0.3627938379562135	0.23137834920235736	Adipocytes
1384	MORC4	0.0	1.0262318	0.2853787715388118	0.11364192214034304	0.3296666844100026	0.17540955015151613	Adipocytes
1385	ZKSCAN1	0.0	0.6172921	0.4413928631341817	0.24076732489020747	0.5061932991659769	0.3573766671145115	Adipocytes
1386	AP005329.2	0.0	2.6534164	0.18446090061590817	0.024701991684478047	0.2072263587017864	0.03594461500404729	Adipocytes
1387	DTWD2	0.0	1.3727763	0.24056366381479619	0.07530757860932998	0.2569194997749911	0.10716547966160088	Adipocytes
1388	XXYLT1	0.0	1.0843064	0.273491983607736	0.10341234142554843	0.293800713345815	0.14933827119883147	Adipocytes
1389	CYB5B	0.0	0.89608264	0.30584513624272053	0.13061324315989833	0.31852190430943356	0.1836159636876836	Adipocytes
1390	EIF4E3	0.0	1.1623193	0.25242648644762383	0.08386767473761444	0.258279775393891	0.123694895041485	Adipocytes
1391	AL160254.1	0.0	3.9912071	0.1671100246842572	0.008900373241458513	0.18866854010573417	0.012972367476590052	Adipocytes
1392	EPB41L1	0.0	0.64855045	0.39094591032185394	0.1993917546602014	0.487035721362121	0.3366762578843522	Adipocytes
1393	NUTM2A-AS1	0.0	0.5796508	0.5346658039159298	0.31862698184834276	0.6645964095672647	0.4894740243917813	Adipocytes
1394	RNF217-AS1	0.0	1.4667026	0.23855057876195268	0.07502046979508938	0.29912209776759424	0.11880761759173732	Adipocytes
1395	NUTM2B-AS1	0.0	0.57993	0.563975363673401	0.34304186471858017	0.7335716448336131	0.5447585209306969	Adipocytes
1396	EHMT1	0.0	0.58317125	0.6400412203129868	0.40717346689210027	0.8754261702004916	0.6598099550153728	Adipocytes
1397	NRXN3	0.0	1.9222844	0.2032976250389436	0.042991886517582754	0.2746950290844534	0.08011015707332439	Adipocytes
1398	PIK3CA	0.0	0.58744746	0.5638795024804084	0.34532810157271826	0.7646471139765932	0.5676822534395474	Adipocytes
1399	CTNNAL1	0.0	1.4410573	0.23507561051597287	0.0717772035601493	0.2654953553037987	0.10615179621001941	Adipocytes
1400	UBE3B	0.0	0.97854924	0.28334172118772016	0.1123552493061537	0.28369354233974564	0.15398191536065423	Adipocytes
1401	KLF15	0.0	3.5196495	0.17034533994775564	0.013036866898480451	0.1666360518533835	0.015686464572109572	Adipocytes
1402	SMIM8	0.0	0.84558195	0.32008052340211374	0.14408609010963302	0.34854666237519	0.20868634315532503	Adipocytes
1403	SLC16A4	0.0	1.2444608	0.2518752845879167	0.08650482236471327	0.2696046039592664	0.1227544457118586	Adipocytes
1404	ZNF592	0.0	0.7933146	0.3398518944568265	0.16133388628364223	0.3598748726437903	0.2230914704196658	Adipocytes
1405	NDUFV3	0.0	0.94882405	0.2947971337503295	0.12333981986580321	0.3034764016898698	0.16862926662093458	Adipocytes
1406	FAM228B	0.0	0.72221136	0.3628825460732859	0.17936857328186642	0.40355793913868176	0.26340323009548183	Adipocytes
1407	DAB1	0.0	0.93222773	0.29395834831164475	0.12245722610350804	0.37639399244809085	0.21470905473689575	Adipocytes
1408	ZNF19	0.0	2.9399807	0.17928439619431064	0.022564626067353603	0.1937152016751991	0.027472964473953733	Adipocytes
1409	AC107223.1	0.0	1.0850595	0.26889064634409376	0.10038174838634213	0.3129656261290283	0.15974997464686908	Adipocytes
1410	RNF157	0.0	2.7652829	0.17628873391329355	0.018747142203932327	0.18089404072249293	0.02874790958479144	Adipocytes
1411	PRR5L	0.0	1.4948685	0.23589043065640952	0.0751906083516764	0.27566131665726096	0.10671604113772211	Adipocytes
1412	AL358053.1	0.0	6.7538724	0.15721235650777673	0.001276039174402654	0.17615554515549797	0.0017832150687111894	Adipocytes
1413	ANKRD33B	0.0	1.7640604	0.21518441297001942	0.05528439723099499	0.2614028846847419	0.08430229480177616	Adipocytes
1414	SLC38A2	0.0	0.671133	0.46708366285618425	0.27934624259631435	0.6476242461875765	0.4524232496692906	Adipocytes
1415	SUMF1	0.0	0.62003946	0.73491983607736	0.4870428855499197	1.2354846372944632	0.9507397292120457	Adipocytes
1416	GGNBP2	0.0	0.56664634	0.5079205310710092	0.29632819727565635	0.6118631142229429	0.450925006497045	Adipocytes
1417	GLIPR1L1	0.0	1.4403749	0.2296115225153977	0.06752373964547378	0.25336729686353987	0.10097694128750115	Adipocytes
1418	LINC01128	0.0	2.0127144	0.20142833177558894	0.04338533192969024	0.20122460698627012	0.053764353782578614	Adipocytes
1419	AC008731.1	0.0	1.3868821	0.23138495458575983	0.06888484809816994	0.24195128395845042	0.09954892813298984	Adipocytes
1420	PRICKLE2-AS3	0.0	2.4139273	0.1847484841948858	0.027254070033283354	0.18334093540017324	0.037063116761336085	Adipocytes
1421	UBXN2A	0.0	0.69874763	0.3629544419680303	0.1793792069416531	0.405109225177298	0.2682886527508582	Adipocytes
1422	TRPC4AP	0.0	0.56640804	0.5846574160615429	0.3599068491402686	0.7541662203155333	0.5654695428617886	Adipocytes
1423	NFU1	0.0	1.13925	0.2638339684137369	0.09859529354217841	0.27906054874991165	0.13639578054986903	Adipocytes
1424	ZER1	0.0	0.81383526	0.31617417978766743	0.1412681702661605	0.3319824216499881	0.20210726486340297	Adipocytes
1425	INPP5K	0.0	1.9606631	0.19879214896829392	0.04051424378728427	0.1929637977250461	0.05323789059806209	Adipocytes
1426	AMY2B	0.0	1.138168	0.2651999904138807	0.1000202039535947	0.28023364853242605	0.13710626860755978	Adipocytes
1427	VEGFB	0.0	1.3162731	0.24499724399070147	0.08269797216107867	0.26099125696797165	0.11310992877192924	Adipocytes
1428	ADAMTS10	0.0	1.3314884	0.245093105183694	0.08269797216107867	0.272086428847469	0.11711975252569941	Adipocytes
1429	PIGZ	0.0	1.7470465	0.2085220600570374	0.04951031996682298	0.20325419705552314	0.06498625785966604	Adipocytes
1430	NBPF11	0.0	1.054499	0.27013684185299686	0.10372071755936241	0.26624575975085174	0.13703952078272502	Adipocytes
1431	DDX58	0.0	0.7338107	0.37512881347808374	0.19518082538467263	0.46570054690367463	0.3050235882691724	Adipocytes
1432	MALRD1	0.0	1.9824839	0.20157212356507775	0.04392764857881137	0.24192674630754724	0.06696780436275102	Adipocytes
1433	AC004540.1	0.0	1.409747	0.2326071847964148	0.0715007284056954	0.24988697325554066	0.10151472009860799	Adipocytes
1434	TBC1D23	0.0	0.5876939	0.4481750425384044	0.2484129262768367	0.5104706868545975	0.36686995253724475	Adipocytes
1435	C5orf15	0.0	1.2394449	0.24909530999113283	0.08663242628215354	0.2470695523888348	0.11217045977758923	Adipocytes
1436	ALDH4A1	0.0	4.3244576	0.16356316054353295	0.009421422571006264	0.17556732924226184	0.009533708475456627	Adipocytes
1437	NEK9	0.0	0.70200026	0.3534162532652719	0.1722971895237184	0.3745609004138279	0.24631255502029245	Adipocytes
1438	AMBRA1	0.0	0.5640953	0.5185131928966856	0.30610053061962333	0.6439386157547345	0.4771178959668078	Adipocytes
1439	RUFY2	0.0	0.5772118	0.45996596927648764	0.25839793281653745	0.5338357213827757	0.3871932549889432	Adipocytes
1440	LINC00467	0.0	1.4411517	0.2269993050063508	0.06700269031592604	0.23585495666407458	0.09345139416907595	Adipocytes
1441	FBXL2	0.0	0.77296376	0.32798907182399883	0.1516997905169022	0.38845577773541	0.24514151806876172	Adipocytes
1442	PPP2CB	0.0	0.6246092	0.42150166558822827	0.23046330855690603	0.5016447352130751	0.3524284853704861	Adipocytes
1443	ZFX	0.0	0.61722946	0.44963692573154074	0.25463361725204964	0.5368117132689738	0.38063902139600836	Adipocytes
1444	IMPAD1	0.0	1.1573119	0.2562609341673257	0.09307642411288693	0.2577694177609516	0.12383771131365094	Adipocytes
1445	VDAC3	0.0	0.8638836	0.30095621540010065	0.13021979774779086	0.3034105151404762	0.17795482551821637	Adipocytes
1446	PCDH9-AS4	0.0	4.2363515	0.16178972847317086	0.008209185355323742	0.16169095370421568	0.009268009699202063	Adipocytes
1447	NINL	0.0	1.1845653	0.24892755290339588	0.08601567401452558	0.2576597037836909	0.12160035834779245	Adipocytes
1448	HSD11B1	0.0	2.5774174	0.18096196707168022	0.02613753575568103	0.20915799922752065	0.038236189985936336	Adipocytes
1449	TRPS1	0.0	0.59528315	0.783833009801807	0.47600514669133676	1.4337512690208123	1.136043726923472	Adipocytes
1450	KHDRBS3	0.0	0.79834545	0.29867951206652765	0.12634914558543614	0.36930068599392774	0.22862382539709802	Adipocytes
1451	PIP5K1A	0.0	0.57502955	0.47067845759340476	0.26912729554130643	0.5542109838339319	0.40354482334099845	Adipocytes
1452	UBE4B	0.0	0.5623237	0.5566180171112229	0.3398730341021469	0.720041362388801	0.5389061385842185	Adipocytes
1453	USP49	0.0	1.1394497	0.2587053945886357	0.09600068055422635	0.27332114680577463	0.13337738537730848	Adipocytes
1454	RNF41	0.0	1.4740722	0.2237879550411005	0.06518433449240225	0.22103526696771988	0.08529984585656916	Adipocytes
1455	NRDC	0.0	0.55592155	0.6304311357154839	0.39571038164204975	0.8440750334352429	0.6428303600436158	Adipocytes
1456	PSMB7	0.0	0.7299748	0.34186497950967	0.164896162312183	0.36177093931045634	0.2333253927532806	Adipocytes
1457	ATPSCKMT	0.0	1.6045947	0.21441752342607903	0.056921980838145064	0.20655098937987407	0.07273281925977561	Adipocytes
1458	SPAG17	0.0	1.1148186	0.2647925803436624	0.10122180750949054	0.36979456692869056	0.1878096331910187	Adipocytes
1459	ALDH5A1	0.0	2.4572523	0.1812255853524097	0.026807456322242428	0.1720901413883547	0.03362269453562923	Adipocytes
1460	SETMAR	0.0	1.5282615	0.21873127711074364	0.06098403887666018	0.2119588263763729	0.07867588178405532	Adipocytes
1461	IL16	0.0	0.6468583	0.3732115896182328	0.18937484714114056	0.4568335850578457	0.3146880357879852	Adipocytes
1462	DCAKD	0.0	1.1563205	0.2530735495003235	0.09125806828936316	0.2582749251294519	0.12417709632610573	Adipocytes
1463	TAF1	0.0	0.58471775	0.4645673065401299	0.2661498708010336	0.5632270443017163	0.4083318568405183	Adipocytes
1464	NBN	0.0	0.69100606	0.36043808565197594	0.18065524611605577	0.39293829382766593	0.26093585572309697	Adipocytes
1465	ICE2	0.0	0.62094575	0.3922160711290052	0.20455971331653214	0.4347637372760298	0.3031532194269635	Adipocytes
1466	PKD2	0.0	0.5807509	0.5493804970402857	0.3413085781733499	0.783085513284029	0.5847031845102005	Adipocytes
1467	DTWD1	0.0	0.5692825	0.45246483092482087	0.25310237024276644	0.5334709846440021	0.38867692145019656	Adipocytes
1468	CCNYL1	0.0	0.99894756	0.28909339276727297	0.12510500739039354	0.3275779990588291	0.1772613312063666	Adipocytes
1469	H6PD	0.0	1.0181844	0.2720540657128478	0.10806988441211812	0.2779141861537822	0.14684985105168577	Adipocytes
1470	DTD2	0.0	2.526365	0.17981163275576964	0.026265139673121298	0.18273105838639372	0.03420856520281375	Adipocytes
1471	ZNF189	0.0	1.1002336	0.2715747597478851	0.11032422028689615	0.2964081038914958	0.1492222458109908	Adipocytes
1472	LETMD1	0.0	0.8476609	0.3009801806983488	0.13200625259195456	0.30653009268592457	0.18175932050216945	Adipocytes
1473	CCDC66	0.0	0.5343483	0.46916864380377216	0.26505460384300467	0.5459156360259092	0.4064056949961151	Adipocytes
1474	NDRG1	0.0	0.733616	0.34524408656265726	0.17099988302974234	0.4109771511663068	0.2667266134888574	Adipocytes
1475	CUTC	0.0	0.8189969	0.3088887291202339	0.13940727980348996	0.32730683859143905	0.19843619208841534	Adipocytes
1476	NDUFAF5	0.0	1.1826042	0.24624343949960456	0.08653672334407334	0.2461897010032359	0.1159837713213068	Adipocytes
1477	ESYT1	0.0	1.5883061	0.21168547942579147	0.05574164460182261	0.21593245062969013	0.07710319741773909	Adipocytes
1478	CYREN	0.0	0.8520173	0.2970498717856544	0.1290288278516817	0.32134881100705487	0.19058906995033645	Adipocytes
1479	NHLRC2	0.0	0.62151676	0.39140125098856854	0.20608032666602866	0.4340140392162633	0.30249387728254357	Adipocytes
1480	ALDH7A1	0.0	0.9055308	0.29029165767967985	0.12409480971065812	0.31194915541528995	0.1785055925925965	Adipocytes
1481	ANOS1	0.0	1.9761982	0.1942147770028998	0.04033347157091056	0.22109818789789376	0.06099212168576765	Adipocytes
1482	ZFP64	0.0	1.0260636	0.2674766937474537	0.10507119235227189	0.28296464523473314	0.1489382773391168	Adipocytes
1483	POLR2J3	0.0	0.6958756	0.4035995877968701	0.2239661424272392	0.5031843919019823	0.3391289425117514	Adipocytes
1484	CELF2	0.0	0.6965819	0.9513983751527788	0.7705362554630427	2.4612037375504516	2.0299773953967315	Adipocytes
1485	AC007114.2	0.0	2.5923562	0.1772952764397153	0.025435714209759572	0.18974263461647367	0.0340584326607093	Adipocytes
1486	PSMD1	0.0	0.5623332	0.4943322069643157	0.2908837634648717	0.6160503672223678	0.45533974959981816	Adipocytes
1487	DHRS7B	0.0	0.71974003	0.33829415007069763	0.16351378653991344	0.3873676918899883	0.2525224246977793	Adipocytes
1488	BTBD8	0.0	1.3757362	0.23109737100678218	0.07399963845556726	0.25904215191233415	0.10790804376551744	Adipocytes
1489	ACVR1B	0.0	0.8957096	0.29410214010113356	0.12848651120256058	0.3185355078599801	0.18366771302289353	Adipocytes
1490	FFAR4	0.0	4.4599304	0.15745200949025812	0.007464829170255527	0.16005074441272021	0.007855896584382047	Adipocytes
1491	PPP6C	0.0	0.72512853	0.33503486950895106	0.1619400048914835	0.35670401563253346	0.2305452672583435	Adipocytes
1492	USO1	0.0	0.54115427	0.5472236201979533	0.3312916706542891	0.68514211947219	0.5165664957459332	Adipocytes
1493	KRCC1	0.0	0.64851016	0.36861025235459055	0.18902393636817982	0.4034543661778666	0.27539227791095555	Adipocytes
1494	KRIT1	0.0	0.5390518	0.47297912622522587	0.27091375038547016	0.5485962600450638	0.40744205942357825	Adipocytes
1495	AL589935.1	0.0	1.296928	0.23284683777889617	0.07580736061930435	0.2524063988995262	0.11051679654928266	Adipocytes
1496	C11orf58	0.0	0.5596449	0.4430464687133031	0.2495400942142257	0.5049470600935412	0.3685831869532962	Adipocytes
1497	STARD13	0.0	0.5764353	0.8148201404366477	0.5302687125828096	1.5698503593647024	1.2676029447730173	Adipocytes
1498	CTTN	0.0	0.60559237	0.35614829726555947	0.17366893163620123	0.3755273344253655	0.2619991261700954	Adipocytes
1499	CGGBP1	0.0	0.54887456	0.4721403407865411	0.2749439074446252	0.5873651741578679	0.4358805305352762	Adipocytes
1500	NCK1-DT	0.0	1.1928228	0.24202554700793252	0.08408034793334822	0.24866210894377144	0.11644420946664617	Adipocytes
1501	ESRRG	0.0	3.2327948	0.16852397728089727	0.018864112461585904	0.24473522975937714	0.029068835484432756	Adipocytes
1502	RTN4RL1	0.0	3.0450406	0.1683562201931603	0.018311162152678088	0.17934966933376773	0.023521315528794842	Adipocytes
1503	AC079760.1	0.0	1.93301	0.19387926282742587	0.04155634244637977	0.21969076829794532	0.062356981225809606	Adipocytes
1504	TAFA2	0.0	0.9236305	0.30749874182184195	0.14606395082995716	0.423016534751058	0.24497708712181823	Adipocytes
1505	MYLIP	0.0	1.1709244	0.2636901766242481	0.1058155485373401	0.33540347966372247	0.16296073823520707	Adipocytes
1506	STS	0.0	1.7371515	0.20624535672346442	0.054146595633819294	0.246108619727463	0.08038181490682125	Adipocytes
1507	NUDCD3	0.0	0.60524505	0.3826059865315024	0.20060399187588393	0.4143351508182381	0.29077601429075356	Adipocytes
1508	TRAPPC13	0.0	0.9354244	0.2713351067654037	0.10934592358652077	0.2763144837834877	0.15393560992210792	Adipocytes
1509	ZNF337-AS1	0.0	1.1493627	0.24080331679727754	0.08310205123297285	0.24519231932167806	0.11802232040093809	Adipocytes
1510	RBM26	0.0	0.579325	0.7197258369880413	0.4883295583841091	1.0929978849794046	0.844714156063506	Adipocytes
1511	ATP5MC3	0.0	1.7871209	0.20063747693340045	0.049063706255782054	0.2143081051292868	0.066958807288004	Adipocytes
1512	TM7SF2	0.0	4.1306353	0.1569247729287991	0.008549462468497783	0.15976843739139918	0.009841519309951703	Adipocytes
1513	CHST3	0.0	1.3857818	0.2258969012869365	0.07117108495230803	0.26462417369763597	0.10968828909062295	Adipocytes
1514	IWS1	0.0	0.5626097	0.4281879837994584	0.23764102891292097	0.4849978141418085	0.35249441021536143	Adipocytes
1515	TANC1	0.0	0.42494068	0.3986148057612577	0.2004338533192969	0.4804570701454068	0.37805641504939463	Adipocytes
1516	LRRC8C-DT	0.0	1.5027256	0.21417787044359768	0.06102657351580693	0.2177744213337262	0.08237184098555958	Adipocytes
1517	POU6F2	0.0	4.4050508	0.15608598749011432	0.008177284375963675	0.19648309584054277	0.010195791234084952	Adipocytes
1518	MTX2	0.0	0.6184188	0.36645337551225826	0.18693973904998884	0.395091955202447	0.2742998595470425	Adipocytes
1519	SEC31B	0.0	1.3975015	0.21983368083015792	0.0659074233578971	0.21528201551827073	0.08726055054002611	Adipocytes
1520	FAXDC2	0.0	0.6727766	0.3555251995111079	0.18012356312672131	0.4085562547210672	0.27502396104206867	Adipocytes
1521	COLQ	0.0	1.4704839	0.21245236896973183	0.05914441573356302	0.21586274347444978	0.0833692022450823	Adipocytes
1522	AC008250.1	0.0	1.8457315	0.1906199822656793	0.03916376899437479	0.21091489241982228	0.06328154870098221	Adipocytes
1523	UHRF1BP1	0.0	0.6695679	0.35300884319505355	0.17867738539573164	0.38302012196878676	0.25728730996206434	Adipocytes
1524	MECR	0.0	1.5126479	0.2111342775660843	0.058389425888708116	0.20416642158014783	0.07638833335423476	Adipocytes
1525	NCOA6	0.0	0.5239947	0.5099336161238527	0.3014961559319871	0.6107572367910452	0.4608633373580805	Adipocytes
1526	MTG2	0.0	1.1162522	0.2452129316749347	0.08852521772418413	0.24297964368869127	0.11944795927750837	Adipocytes
1527	SSBP3	0.0	0.59330755	0.39820739569103936	0.21577822439148883	0.4747012610042386	0.33838937016643117	Adipocytes
1528	SRSF5	0.0	0.5534309	0.7162508687420615	0.48812751884816197	1.0561330495863552	0.823200504562257	Adipocytes
1529	AC023509.6	0.0	0.93467927	0.3117885302082584	0.1523803447432503	0.4233105896291262	0.24350219004508752	Adipocytes
1530	SAMD4A	0.0	0.5862012	0.6803508519663527	0.48840399400261586	1.3102744297336555	1.0307776829465432	Adipocytes
1531	AC096564.1	0.0	0.85212636	0.2785486615380928	0.11674695079805616	0.3098765499766065	0.18334813214656753	Adipocytes
1532	APLF	0.0	0.738352	0.32139861480576126	0.15231654278453016	0.36418679614805505	0.2337690105087196	Adipocytes
1533	LUC7L2	0.0	0.5684547	0.5341385673544707	0.33825671781457023	0.7375271786612079	0.5513192005819358	Adipocytes
1534	PIKFYVE	0.0	0.5383564	0.533467539003523	0.32629385055454535	0.67815780202359	0.5116653492862113	Adipocytes
1535	GSTM2	0.0	1.314223	0.2202171256021281	0.06642847268744484	0.21185669360104717	0.09065732593564413	Adipocytes
1536	ZRANB2-AS2	0.0	0.8258829	0.30133966017207087	0.1373975181038058	0.3919036338629927	0.23954439798738666	Adipocytes
1537	NBPF12	0.0	0.9361814	0.2747621444148872	0.11544964430408014	0.27619930960074046	0.15379272781135622	Adipocytes
1538	HBP1	0.0	0.5638383	0.4287391856591655	0.24074605757063408	0.4884236669249173	0.35488915171421564	Adipocytes
1539	PRKRIP1	0.0	0.5372445	0.4338917247825149	0.24322370030093257	0.48840910113527647	0.36042038623184525	Adipocytes
1540	SAT1	0.0	0.5443121	0.7286648932345963	0.4882763900851756	1.3683489928655057	1.1013990742292534	Adipocytes
1541	BMP1	0.0	1.4605459	0.21417787044359768	0.06220690975212939	0.21533822869218236	0.08370451879869424	Adipocytes
1542	QKI	0.0	0.6162833	0.8942411388309728	0.6970682999968099	1.8850284903957333	1.5356572855346216	Adipocytes
1543	AC002546.1	0.0	3.3522692	0.16166990198193015	0.014716985144777279	0.20697582787863583	0.022266962464140255	Adipocytes
1544	U2SURP	0.0	0.5219245	0.6329474920315383	0.40222881509129	0.8302557248678432	0.6424485589072598	Adipocytes
1545	SPEN	0.0	0.5483634	0.48544108131425695	0.2906923575887113	0.5972741478247158	0.44389665741337125	Adipocytes
1546	PPP4R2	0.0	0.58343273	0.40256907997220026	0.2206484405737923	0.4522653575173672	0.3232787787760208	Adipocytes
1547	AFG1L	0.0	0.94892824	0.2737076712919692	0.11552407992258695	0.2982924122817636	0.1655482092828783	Adipocytes
1548	NSD1	0.0	0.5341076	0.6257339372588492	0.40358992354398615	0.8561426822038367	0.6601571482748827	Adipocytes
1549	ASH2L	0.0	0.9062277	0.27634385409926426	0.11743813868419094	0.2884711581939771	0.16417547896729576	Adipocytes
1550	ATP11B	0.0	0.52094805	0.6132240515733218	0.38907497793515594	0.8318812769542235	0.6441360985533843	Adipocytes
1551	ERMAP	0.0	1.3773701	0.21827593644402904	0.06764070990312736	0.20896830626130702	0.08568000476218614	Adipocytes
1552	SNCG	0.0	2.495906	0.17147170896541808	0.025074169777012153	0.18475224990589617	0.03534159282448014	Adipocytes
1553	ZNF44	0.0	0.6001237	0.3790111917942819	0.2022309418232473	0.4176505414590139	0.29414651303919614	Adipocytes
1554	ABHD12B	0.0	2.89888	0.16648692692980563	0.021288586892950948	0.175526363318874	0.025400232724399542	Adipocytes
1555	LINC00960	0.0	1.8677248	0.19294461619574857	0.04523558873257409	0.22802414767100432	0.06782407806949418	Adipocytes
1556	UHMK1	0.0	0.8658851	0.2799146835382366	0.12091534543443817	0.28551670011721836	0.16663307024961393	Adipocytes
1557	FNBP1L	0.0	0.62103957	0.340115512737556	0.16913899256707182	0.43324586129578474	0.3020106627027791	Adipocytes
1558	CERS6	0.0	0.5080063	0.4559637644690488	0.2593124275581927	0.594787629987871	0.45199709909107627	Adipocytes
1559	CARS	0.0	0.88315976	0.28952476813573946	0.1313150647058198	0.3180066409627799	0.1848049455605499	Adipocytes
1560	PKN2	0.0	0.57476497	0.7632468186066576	0.5388181750513074	1.2300759462629816	0.9653769942432646	Adipocytes
1561	ANXA7	0.0	0.65983456	0.3385098377549309	0.16946863602045917	0.358259812417662	0.24113973544478323	Adipocytes
1562	WDR12	0.0	0.88813937	0.27363577539722483	0.11654491126210909	0.2885387993038628	0.16612523981181274	Adipocytes
1563	AC005089.1	0.0	4.380246	0.15100534426150933	0.007337225252815261	0.14727998146010246	0.0075907147016391445	Adipocytes
1564	CECR2	0.0	3.1543105	0.1620293814556522	0.01785391478185047	0.21063071609846462	0.025993418906965906	Adipocytes
1565	IDH3A	0.0	1.2868938	0.22088815395307596	0.07060750098361353	0.2152275801708827	0.09387173386579407	Adipocytes
1566	DHTKD1	0.0	1.3713253	0.21424976633834208	0.06486532469880159	0.21479830504588993	0.08857720881410577	Adipocytes
1567	INTS3	0.0	0.8148416	0.2915857837850792	0.13194245063323445	0.299263560135055	0.18092028085136136	Adipocytes
1568	ZMYND8	0.0	0.50004774	0.49577012485920385	0.2936272476898374	0.6166691131928878	0.47185369419526635	Adipocytes
1569	ZNF721	0.0	0.5078697	0.5807510724470966	0.3628523729011814	0.7537324611143548	0.5828348754935873	Adipocytes
1570	MFF	0.0	0.57655823	0.3718934982145853	0.19605278548718114	0.3951106025057851	0.2813517249922748	Adipocytes
1571	B4GALT6	0.0	2.4205558	0.1749466772113979	0.030497336268223433	0.20512032844682113	0.04164629917116953	Adipocytes
1572	TSC22D2	0.0	0.5212598	0.549620150022767	0.3487521400240321	0.7810275078043429	0.6014533477814733	Adipocytes
1573	SLC25A42	0.0	1.6622711	0.1942866728976442	0.047107112855031316	0.19667972576718223	0.06641596458734957	Adipocytes
1574	NOS1AP	0.0	1.3881053	0.20885757423251133	0.060005742176284814	0.23858004599448954	0.0979847433575836	Adipocytes
1575	DCAF5	0.0	0.50614965	0.49778320991204733	0.29805085016109995	0.6042904667669563	0.46018645316865486	Adipocytes
1576	LANCL1	0.0	0.9774953	0.25029357490353965	0.09602194787379972	0.2504219776953356	0.1349858365046652	Adipocytes
1577	SEC31A	0.0	0.54521316	0.6876123373355382	0.45682202443615016	0.9897812495481854	0.7694519402723972	Adipocytes
1578	CCDC7	0.0	0.5315946	0.4637764516979414	0.27309365064174135	0.6046847199486192	0.454034525149967	Adipocytes
1579	SPDYE3	0.0	1.7304151	0.188990341984806	0.04271541136312885	0.18886679890549807	0.060763738425191845	Adipocytes
1580	DCLK2	0.0	0.9835275	0.24413449325376854	0.09046054380536149	0.2643481192690055	0.14239161488615093	Adipocytes
1581	ATE1	0.0	0.51102436	0.5549644115321015	0.3439776267798088	0.7248462469737172	0.5578568876459647	Adipocytes
1582	ERI3	0.0	0.6265759	0.3501569727035253	0.18008102848757457	0.3775206862505677	0.2601170282757692	Adipocytes
1583	AC138627.1	0.0	2.9667056	0.16224506913988546	0.019193755914973257	0.17776070146700604	0.0245805599767753	Adipocytes
1584	FXR1	0.0	0.49445704	0.47190068780405975	0.27586903584606715	0.5478243334377668	0.4172686710514956	Adipocytes
1585	PYROXD2	0.0	1.441214	0.20638914851295323	0.05881477228017567	0.19837784522644505	0.07770534188518881	Adipocytes
1586	NSMCE4A	0.0	1.0392339	0.24391880556953532	0.09173658297976414	0.2402714561893161	0.1241219385924296	Adipocytes
1587	AP003025.2	0.0	3.1953597	0.1547678960864668	0.011856530662157996	0.16211988511017286	0.01903168886955061	Adipocytes
1588	FSIP2	0.0	1.4459162	0.20588587724974236	0.058410693208281496	0.22303114666126078	0.08774818508823831	Adipocytes
1589	AC078881.1	0.0	1.085005	0.24197761641143625	0.09068385066088196	0.28662518298953993	0.1453690404152842	Adipocytes
1590	F11R	0.0	1.9884837	0.18426917822992306	0.04028030327197712	0.18477804249678728	0.049879557946965955	Adipocytes
1591	EPHB1	0.0	1.6785986	0.195652694897788	0.050265309811677886	0.2214128731492328	0.0745704695580101	Adipocytes
1592	SURF4	0.0	0.97057897	0.2577707479569583	0.10468838059995109	0.26089702556072397	0.14160175190993293	Adipocytes
1593	ERMP1	0.0	0.98286533	0.2538404390442639	0.10127497580842398	0.2554842080056696	0.13739585279817296	Adipocytes
1594	RGCC	0.0	0.8204286	0.3099432022431519	0.15310343360874512	0.4324711916564311	0.26726657235171597	Adipocytes
1595	RASSF4	0.0	0.628136	0.373067797828744	0.20334747610084963	0.4481130628629321	0.31173434248014004	Adipocytes
1596	PAAF1	0.0	1.0980587	0.23670525079684618	0.08669622824087367	0.2370500330441263	0.11775042563204696	Adipocytes
1597	ARL6IP5	0.0	0.8395557	0.28257483164377983	0.12643421486372966	0.3079216822638888	0.1835756083225466	Adipocytes
1598	CCPG1	0.0	0.65616286	0.33616123852661345	0.170670239576355	0.3654376555467442	0.24680881896677329	Adipocytes
1599	TOMM70	0.0	0.9722848	0.25132408272820955	0.09899937261407259	0.24983497716029252	0.13510699637520476	Adipocytes
1600	MAVS	0.0	0.74195176	0.3051022119970283	0.1452451590263821	0.3171273981759993	0.20141640343628636	Adipocytes
1601	KLHL21	0.0	1.8530906	0.18609054089678145	0.042215629353154475	0.1813506709473288	0.05357623398974066	Adipocytes
1602	TDRD3	0.0	0.4915682	0.5740647542358664	0.35439861337076384	0.7688212444307542	0.6005251190660441	Adipocytes
1603	DPH6-DT	0.0	1.161068	0.23931746830589307	0.09065194968152189	0.29086432061074335	0.14059713702978696	Adipocytes
1604	MTERF2	0.0	1.421721	0.20281831907398087	0.05652853542603758	0.19007380434837004	0.07523662843681682	Adipocytes
1605	CFD	0.0	0.3445442	0.6556186641742756	0.3999319445773652	1.091366815541493	0.9392478756405414	Adipocytes
1606	NPRL3	0.0	0.80276614	0.28358137417020157	0.1271360364096511	0.29407609529070333	0.178970793935271	Adipocytes
1607	CRK	0.0	0.5690302	0.3954274210942555	0.22070160887272572	0.452703599728349	0.3263815203279207	Adipocytes
1608	AC010735.2	0.0	3.7207265	0.15167637261245717	0.01067619442583554	0.14818251333515256	0.012042144242154523	Adipocytes
1609	KCTD3	0.0	0.58874744	0.3938696767081266	0.22041450005848512	0.47443280109053937	0.3390934327873709	Adipocytes
1610	RFC1	0.0	0.5748168	0.36175617705562346	0.19016173796535554	0.39146540638890687	0.27890779168105506	Adipocytes
1611	COG7	0.0	0.79843795	0.2834375823807127	0.1271466700694378	0.28859884945468706	0.1759347679214332	Adipocytes
1612	SAV1	0.0	0.9524081	0.2653677475016177	0.11352495188268946	0.29500578634234365	0.16324163622333107	Adipocytes
1613	TARSL2	0.0	0.655461	0.31396937234883887	0.15054072160015314	0.34121586691030686	0.22966249305213007	Adipocytes
1614	SP1	0.0	0.77662754	0.29671435761018045	0.1399495964526111	0.3092145714570227	0.19187345316095966	Adipocytes
1615	MRPL19	0.0	0.87884337	0.26134157739593067	0.10812305271105156	0.2676898538434019	0.15436428974220537	Adipocytes
1616	IRAK2	0.0	1.4363887	0.2080667193903228	0.06322774109165151	0.23179759172609465	0.09202031145376491	Adipocytes
1617	ING5	0.0	0.8522318	0.2716706209408776	0.11801235631267214	0.2746454347997286	0.16133317806653533	Adipocytes
1618	ZNF506	0.0	0.6521911	0.3283245859994728	0.16495996427090312	0.35015910097072067	0.2364955197194042	Adipocytes
1619	CCDC84	0.0	0.54329175	0.38821386632156635	0.212492423517402	0.41659903093744305	0.30352537401205165	Adipocytes
1620	SEC22B	0.0	0.8457896	0.27679919476597886	0.12292510713412236	0.2796590318337637	0.16512491503334648	Adipocytes
1621	VCP	0.0	0.65039015	0.33261437438588926	0.1691708935464319	0.35471321948866935	0.24001055328125387	Adipocytes
1622	RPAIN	0.0	0.99762964	0.24444604213099433	0.0945226018438766	0.23768464089318866	0.12608199521597807	Adipocytes
1623	RHOB	0.0	1.0772059	0.24348743020106886	0.09485224529726397	0.28272294104200185	0.14397556381306137	Adipocytes
1624	TAF15	0.0	0.5018775	0.638483475926858	0.4114694654459225	0.8550281842183816	0.6700679163693881	Adipocytes
1625	DHFR	0.0	2.1517797	0.17362858580775037	0.03211365255580013	0.16580548760514094	0.039781681966487716	Adipocytes
1626	RIC8B	0.0	0.66809326	0.32657511922735877	0.16396040025095437	0.36150339619553185	0.24221476165485628	Adipocytes
1627	MPHOSPH9	0.0	0.8575573	0.26464878855417356	0.11177039801788581	0.2717858454789598	0.15901653851891862	Adipocytes
1628	ZNF451	0.0	0.48329443	0.5327485800560788	0.3256132963281973	0.654215877080486	0.5072477023769469	Adipocytes
1629	TCAIM	0.0	0.7177904	0.3113811201380401	0.1521676715475165	0.34911682823577883	0.22637280738377039	Adipocytes
1630	ZFR	0.0	0.51948893	0.6523114530160328	0.427069044352995	0.9049949298252621	0.7064773413786332	Adipocytes
1631	CLCA4-AS1	0.0	2.5484574	0.16454573777170656	0.023989536478769898	0.1774304494525151	0.032647913250151164	Adipocytes
1632	SYCP1	0.0	5.3944435	0.14350420590984256	0.004402335151689157	0.16056009554325035	0.004132208478234755	Adipocytes
1633	SNX4	0.0	0.54473823	0.3834687372684353	0.20945119681840899	0.4248465634620957	0.30960136355055856	Adipocytes
1634	SHC1	0.0	1.2631072	0.21480096819804922	0.06906562031454366	0.21355170730004971	0.09457335970358757	Adipocytes
1635	FZD4-DT	0.0	3.7703428	0.14839312675246244	0.00875150200444487	0.1666066288855456	0.013198274796863215	Adipocytes
1636	DCUN1D5	0.0	1.0650684	0.2337335538140772	0.08587743643729863	0.22937259719480485	0.11620007602803113	Adipocytes
1637	ATP6V1H	0.0	0.53820807	0.4001246195508903	0.22292404376814368	0.45215411686205637	0.33195009421073496	Adipocytes
1638	QRICH1	0.0	0.5987345	0.36024636326599085	0.1931285290458417	0.3934494090315616	0.2763704409804208	Adipocytes
1639	RANBP3L	0.0	2.4086888	0.16689433700002396	0.02650971384821514	0.19318042164651222	0.03934837449942221	Adipocytes
1640	PIM3	0.0	1.4524595	0.20339348623193615	0.059963207537138054	0.209012847705221	0.08152534732616211	Adipocytes
1641	NIPSNAP2	0.0	0.5962527	0.3460589067030939	0.17983645431248071	0.3718051992466459	0.2607423570914621	Adipocytes
1642	ABCA10	0.0	0.085199624	0.6029908692213675	0.32477323720504886	0.877734095282488	0.8436540657327422	Adipocytes
1643	NAP1L1	0.0	0.53518885	0.4812711194190812	0.2970406524813645	0.6272260162688388	0.4712666259663621	Adipocytes
1644	ENTPD3-AS1	0.0	1.0302389	0.24219330409566947	0.09399091885454217	0.2562769283405477	0.13367895072621622	Adipocytes
1645	FRS2	0.0	0.49102646	0.5546528626548758	0.3480609521378973	0.7186490049646038	0.5586298228131116	Adipocytes
1646	SULT1A1	0.0	1.7615913	0.1844129700194119	0.042651609404408715	0.1789986457389013	0.0562011938203506	Adipocytes
1647	NEK7	0.0	0.5378036	0.6987322357226736	0.4811943726672409	1.0863297420946652	0.8554409604721459	Adipocytes
1648	SLC16A2	0.0	2.142769	0.17216670261461403	0.03164577152518582	0.18268395727755343	0.04438757334720128	Adipocytes
1649	LRIG2-DT	0.0	1.0895431	0.2309056486207971	0.08399527865505471	0.2383146296010192	0.11907712132341	Adipocytes
1650	ZBTB37	0.0	0.83915395	0.2676204855369425	0.11550281260301358	0.2677892350718745	0.15840807585358235	Adipocytes
1651	ACOT2	0.0	2.5721037	0.1633235075610516	0.024170308695143607	0.15529746477034895	0.027859864716499556	Adipocytes
1652	MAP1LC3A	0.0	1.8876362	0.17693579696599324	0.03572909688327432	0.16996264841505088	0.048853567710319366	Adipocytes
1653	YY1AP1	0.0	0.64186585	0.3482157835454262	0.18587637307131996	0.38406422993295236	0.2624313021143463	Adipocytes
1654	GNA14	0.0	1.2096947	0.21676612265439643	0.07108601567401453	0.2569789726580242	0.11928347292730875	Adipocytes
1655	SPON1-AS1	0.0	3.0353117	0.1549116878759556	0.016024925298539997	0.14499911038588661	0.018854343190797176	Adipocytes
1656	ASCC2	0.0	0.69033	0.3123636973662137	0.15393285907210685	0.3286605380154724	0.2160253372605279	Adipocytes
1657	FRA10AC1	0.0	0.55952674	0.3579456946341697	0.18861985729628566	0.38415944397076174	0.2759690678498717	Adipocytes
1658	NDUFS1	0.0	0.53177017	0.38114410333836607	0.20839846449952681	0.4133942062697004	0.30314614467395934	Adipocytes
1659	FBN1	0.0	0.30884668	0.6576317492271191	0.3926797886028434	1.0829226374022254	0.9465762983694205	Adipocytes
1660	RAB18	0.0	0.56292593	0.3637932274067151	0.19500005316829894	0.3889618079320352	0.27902784355853644	Adipocytes
1661	ZNF146	0.0	0.7522338	0.2837491312579385	0.12917769908869536	0.2841142095727599	0.1782092153740815	Adipocytes
1662	ANAPC16	0.0	0.5917357	0.3477364775804635	0.18256930487765974	0.3815169499040449	0.26866683518793794	Adipocytes
1663	DIAPH2-AS1	0.0	0.62468433	0.37330745081122535	0.21102497846683893	0.5302165701618703	0.3740015182579403	Adipocytes
1664	NPAS3	0.0	0.42253432	0.48517746303352743	0.2823343009963739	0.7543850776334401	0.6099555270620466	Adipocytes
1665	NWD2	0.0	4.331535	0.14554125626093417	0.008124116077030232	0.2038001579155969	0.011165079236509471	Adipocytes
1666	AC004889.1	0.0	1.1675808	0.2195460972511803	0.074520687785115	0.21653140185750142	0.102217672970583	Adipocytes
1667	TMEM268	0.0	1.6521802	0.19038032928319792	0.04974426048213013	0.18773432674893578	0.06363556411531808	Adipocytes
1668	CCDC91	0.0	0.5539504	0.7310374577611618	0.4867770440552525	1.218066795742571	0.9637782253220993	Adipocytes
1669	SMARCA1	0.0	0.6476452	0.2990150262420016	0.14009846768962475	0.3319712575980102	0.22419522416033158	Adipocytes
1670	TSEN15	0.0	1.1038603	0.22690344381335825	0.08188981401729033	0.2270390151908471	0.1120666775921824	Adipocytes
1671	GLIS1	0.0	4.724325	0.14264145517290963	0.00585914654246552	0.1510241748405806	0.006148287845917931	Adipocytes
1672	TMEM259	0.0	0.5904735	0.3484794018261557	0.18474920513393095	0.3722835337546554	0.26201788867452114	Adipocytes
1673	DHRS12	0.0	0.94463456	0.24238502648165455	0.09456513648302337	0.24080202394382308	0.13230855029933547	Adipocytes
1674	LINC01550	0.0	2.1847303	0.1660076209648429	0.02729660467243011	0.17533936374340073	0.041289904264937255	Adipocytes
1675	MARCH5	0.0	0.70038015	0.30050087473338605	0.14533022830467562	0.3220024852756059	0.21008830791846006	Adipocytes
1676	BTRC	0.0	0.46221563	0.5076089821937834	0.30717453025807895	0.6246182261313337	0.4884061476845603	Adipocytes
1677	AC072022.2	0.0	2.358048	0.16334747285929974	0.025542050807626462	0.1584325686635756	0.03293720539449844	Adipocytes
1678	NFX1	0.0	0.46966666	0.49107292640256905	0.29733839495539177	0.5911918975189614	0.45877768392965895	Adipocytes
1679	LINC01619	0.0	0.57248265	0.34749682459798215	0.18434512606203676	0.45148030330422084	0.32478183843453506	Adipocytes
1680	ECPAS	0.0	0.47894722	0.5974788506242961	0.3837687817015982	0.7943135210294391	0.626084036004037	Adipocytes
1681	HEATR5A	0.0	0.521068	0.42811608790471395	0.2522197764804713	0.5258597109593276	0.39350278982413667	Adipocytes
1682	CD151	0.0	1.1970028	0.22146332111103123	0.07881668633893728	0.23626299543206522	0.10997065628096446	Adipocytes
1683	AC027018.1	0.0	0.74716926	0.2882785726268363	0.136057676970683	0.33476870256327057	0.21259926283308836	Adipocytes
1684	SCMH1	0.0	0.46993232	0.5647422532173413	0.3502514860539552	0.7978016966696662	0.6319684673349711	Adipocytes
1685	FUBP3	0.0	0.58008695	0.3400436168428116	0.17744388086047574	0.3572330845811752	0.252480969520603	Adipocytes
1686	FANCC	0.0	0.66030586	0.3081697701727898	0.15116810752756776	0.35554986715352743	0.23914260367976078	Adipocytes
1687	APTX	0.0	0.6456821	0.31552711673496775	0.15822885762592911	0.33353962687145133	0.22558517031729394	Adipocytes
1688	LINC00534	0.0	2.6067379	0.15982457401682365	0.02334088323178188	0.19209927494503148	0.03417887941709157	Adipocytes
1689	DCUN1D1	0.0	0.6590282	0.31233973206796556	0.1559745217511511	0.3267443034659072	0.21892560556644394	Adipocytes
1690	FBXL17	0.0	0.57390535	0.8006326838737509	0.5755468359545305	1.4442474497593911	1.1555340472426125	Adipocytes
1691	ARF4	0.0	0.6762086	0.3210151700337911	0.16531087504386385	0.35442397606335735	0.23601490461029062	Adipocytes
1692	NQO1	0.0	2.441789	0.1624847221223668	0.02598866451866739	0.1813364341303022	0.035939936738714526	Adipocytes
1693	RBM5	0.0	0.47569114	0.5894504757111703	0.37910060505524185	0.7519776400296724	0.5912657252973244	Adipocytes
1694	MAP2K1	0.0	0.45119256	0.4794018261557265	0.2896608925894025	0.6244217178068688	0.49120116191638036	Adipocytes
1695	TMEM168	0.0	0.4791084	0.4203034006758214	0.24109696834359481	0.4658478204606149	0.3546573633000081	Adipocytes
1696	NOTCH1	0.0	1.2256725	0.20919308840798523	0.06750247232590041	0.21397910168431902	0.09714806773893601	Adipocytes
1697	TTC7B	0.0	0.4841679	0.4838593716298799	0.29604108846141575	0.6107222098223792	0.47111725608138827	Adipocytes
1698	MAP4	0.0	0.5383651	0.7699331368178877	0.5519932795270148	1.315306286616392	1.056718512506252	Adipocytes
1699	LRRC34	0.0	1.7294191	0.17981163275576964	0.041854084920407056	0.16845576220440286	0.05385487240878245	Adipocytes
1700	ISOC1	0.0	2.262378	0.1624847221223668	0.026073733796960902	0.1578960636831276	0.03502971543884323	Adipocytes
1701	GPX3	0.0	0.9433898	0.2647925803436624	0.11929902914686148	0.3507202108281194	0.19758022963093078	Adipocytes
1702	STK35	0.0	1.0678825	0.23505164521772473	0.09247030550504567	0.2504283905791753	0.12729133508603385	Adipocytes
1703	NT5DC1	0.0	0.46109974	0.404797852709277	0.22624174562159058	0.5013140714622173	0.3871836567893827	Adipocytes
1704	BCR	0.0	0.6814139	0.2744266302394133	0.12255292904158824	0.2901291287163592	0.19052802066776203	Adipocytes
1705	SIX1	0.0	3.409098	0.14709900064706305	0.012356312672132368	0.14740168625464067	0.014840077237678703	Adipocytes
1706	BCLAF3	0.0	0.6431087	0.3205118987705802	0.16382216267372743	0.34166010613796816	0.23174286768259192	Adipocytes
1707	LANCL2	0.0	0.8923513	0.24758549620150022	0.101923629055412	0.25003146333760257	0.1423987217927878	Adipocytes
1708	ANKAR	0.0	0.43947315	0.5252234764061638	0.3194457736519178	0.6581183892375917	0.5227368712227967	Adipocytes
1709	PIGN	0.0	0.4801839	0.419177031658159	0.2408204931891409	0.493976015776051	0.37703869789803746	Adipocytes
1710	BCAP31	0.0	1.2940398	0.21055911040812902	0.0713837581480418	0.21538913575697965	0.09350334285650644	Adipocytes
1711	MXRA8	0.0	0.7502844	0.25798643564119156	0.10841016152529216	0.2624070310979895	0.16413973063046405	Adipocytes
1712	NMRK1	0.0	0.8270032	0.2633067318522779	0.11627906976744186	0.2764569785785586	0.1650991516083225	Adipocytes
1713	SCYL3	0.0	1.0099624	0.23390131090181418	0.09123680096978977	0.23313613803390912	0.12254790496271045	Adipocytes
1714	FAF2	0.0	0.54878587	0.34629855968557527	0.18417498750544975	0.3671536305891573	0.2648659634045022	Adipocytes
1715	FRY	0.0	0.47140715	0.4393797780813382	0.261524228793824	0.6345066694072552	0.4941491392138202	Adipocytes
1716	IGF2BP2	0.0	0.6886519	0.3010281112948451	0.14794610861220106	0.36553339411303554	0.24199389546773684	Adipocytes
1717	AP003025.1	0.0	3.0773592	0.14606849282239318	0.01189906530130475	0.14717892570018506	0.01861109833011169	Adipocytes
1718	MAK	0.0	0.6521945	0.31686917343686344	0.16262055911783158	0.3728740868128861	0.2527413492391915	Adipocytes
1719	ERCC8	0.0	0.7471064	0.28365327006494595	0.13439882604395956	0.30502805835467633	0.19268344644410554	Adipocytes
1720	ZNF483	0.0	1.2519073	0.20588587724974236	0.06667304686253868	0.20641677394091532	0.09191065980204752	Adipocytes
1721	LNPK	0.0	0.6467953	0.3174443405948187	0.16291830159185888	0.3465320362672406	0.23469231511438038	Adipocytes
1722	NUBPL	0.0	0.4361371	0.530687564406739	0.32554949436947717	0.7005358264174324	0.5596577717252583	Adipocytes
1723	CEP295	0.0	0.72548616	0.27953123876626645	0.13025169872715092	0.2881640083870465	0.18397557045366275	Adipocytes
1724	LONP2	0.0	0.48269573	0.6390107124883169	0.4194447102859391	0.8615514130655955	0.682165570862309	Adipocytes
1725	SUN1	0.0	0.40868673	0.4836436839456467	0.2849076466647526	0.5615948701517773	0.44954143674219865	Adipocytes
1726	SPSB1	0.0	0.5433853	0.3264792580343662	0.1685009729798705	0.392455529096303	0.2850106760508759	Adipocytes
1727	HNMT	0.0	0.45982128	0.45903132264481034	0.2750289767229187	0.5983260607297892	0.4672042782929272	Adipocytes
1728	NUP88	0.0	0.6143845	0.3069235746638867	0.1521783052073032	0.3183842926728991	0.21904784040710634	Adipocytes
1729	OSBPL9	0.0	0.49703455	0.6550434970163204	0.4419136334152125	0.9444343373773045	0.748300128856729	Adipocytes
1730	TAOK1	0.0	0.5079432	0.6649411651928008	0.45118618474920513	0.9624721717664977	0.7598381263602113	Adipocytes
1731	CCNL2	0.0	0.44659173	0.46193112373283485	0.2772195106389766	0.5319056303130267	0.41557149317492603	Adipocytes
1732	AFG3L2	0.0	0.62130797	0.3085771802430081	0.15442200742229453	0.3179683603391322	0.21780671898463924	Adipocytes
1733	GK5	0.0	0.64933807	0.302418098593237	0.14981763273465828	0.3238913836090822	0.21822729467279778	Adipocytes
1734	RNFT1	0.0	0.83459806	0.2602391736765164	0.11537520868557331	0.25703151533505825	0.15215848230157308	Adipocytes
1735	C11orf54	0.0	0.9652054	0.2388141970426822	0.09694707627524166	0.2435195248281112	0.1321075441229003	Adipocytes
1736	STMP1	0.0	0.76793045	0.27092769669518535	0.12380770089641752	0.27747378608520484	0.17210331727338338	Adipocytes
1737	LRIG2	0.0	0.58721614	0.3241785894025451	0.16741633968162822	0.3358135294942838	0.23557539315289022	Adipocytes
1738	UQCRH	0.0	1.0842638	0.22350037146212284	0.08377197179953424	0.22599927062483605	0.112966286838163	Adipocytes
1739	KHDC4	0.0	0.58154523	0.32614374385889233	0.16904328962899162	0.3362203026054574	0.236701935936509	Adipocytes
1740	MAN2A2	0.0	1.0551606	0.22963548781364584	0.08956731638327964	0.23076698445108945	0.11770689679753372	Adipocytes
1741	SENP2	0.0	0.5729825	0.32657511922735877	0.16919216086600525	0.34298930821925316	0.24298037867247504	Adipocytes
1742	MPP7	0.0	0.8874146	0.22057660507585017	0.07886985463787072	0.23540131672683998	0.13407570896680707	Adipocytes
1743	AC087857.1	0.0	4.925131	0.13736908955831956	0.005518869429291479	0.1688919635429584	0.006037754814099158	Adipocytes
1744	USPL1	0.0	0.59150434	0.3375991564215017	0.18044257292032198	0.36231581556965364	0.2544753204873708	Adipocytes
1745	MEGF9	0.0	0.6525959	0.3290914755434131	0.17639114854159357	0.4265331229273914	0.29146272515887856	Adipocytes
1746	CDC42EP4	0.0	1.1027621	0.2224219330409567	0.08292127901659914	0.2572414370487457	0.12803631283016723	Adipocytes
1747	TPGS2	0.0	0.99504113	0.23239149711218157	0.0916834146808307	0.23453720892389568	0.12453071644311924	Adipocytes
1748	LINC02790	0.0	5.527732	0.13514031682124283	0.003519741389393988	0.15162554054486074	0.003542670075460885	Adipocytes
1749	UBR5	0.0	0.534402	0.7709876099408057	0.5557363277719293	1.256024896906001	1.0057684883420117	Adipocytes
1750	DRAM2	0.0	0.5488049	0.3515229947036691	0.1915441137376251	0.3867646793746818	0.2797478502643403	Adipocytes
1751	TP63	0.0	2.5695252	0.1573321829990174	0.02502100147807871	0.19645494352744014	0.03591650846559806	Adipocytes
1752	AC006504.5	0.0	1.959619	0.171807223140892	0.03823864059293287	0.19118303829610991	0.05274928694370443	Adipocytes
1753	NAF1	0.0	0.77173954	0.26239605051884873	0.11667251517954935	0.26385037947037476	0.16283768071554636	Adipocytes
1754	MAN2C1	0.0	0.72015303	0.28154432381910993	0.13400538063185208	0.28919009047161104	0.18528867193456885	Adipocytes
1755	ASXL1	0.0	0.45438993	0.5924461379921873	0.3831307621143969	0.7931937921464149	0.6330814873000609	Adipocytes
1756	ATXN2	0.0	0.50322354	0.6803268866681046	0.46321285396795014	0.9925803576953489	0.7876024743457001	Adipocytes
1757	CCDC92	0.0	0.6479523	0.29290387518872674	0.14209759572952224	0.30527045729708996	0.2052460083196126	Adipocytes
1758	SOCS7	0.0	1.1696725	0.208977400723752	0.0712880552099616	0.2068544993262911	0.09726537537402023	Adipocytes
1759	TOR1AIP2	0.0	0.6653818	0.295060752031059	0.1454365649025425	0.3033909750612637	0.20170303332477973	Adipocytes
1760	BCL2L2-PABPN1	0.0	1.1262834	0.21669422675965203	0.07896555757595092	0.20604822275190446	0.09968033224820687	Adipocytes
1761	IDE	0.0	0.63797736	0.30337671052316245	0.15200816665071618	0.3197939296564086	0.2168557836981429	Adipocytes
1762	ZDHHC3	0.0	0.80398846	0.26122175090469	0.11731053476675067	0.2608411142162645	0.157598266845365	Adipocytes
1763	CRYZL1	0.0	0.67136693	0.29803244901382797	0.14871173211684266	0.3201927908372375	0.21266449376493304	Adipocytes
1764	AKAP8L	0.0	0.5753068	0.3286601001749467	0.17334992184260056	0.3474667385031167	0.24595721430491171	Adipocytes
1765	DCUN1D3	0.0	2.1904902	0.16075922064850098	0.028381237970672366	0.15686383499840523	0.036531739019976535	Adipocytes
1766	NPY5R	0.0	4.412981	0.13717736717233445	0.006550334428600291	0.13173827948603362	0.006588119508228202	Adipocytes
1767	HMGN2	0.0	0.840577	0.252450451745872	0.10964366606054805	0.26038377347073477	0.15365605743122032	Adipocytes
1768	PDP2	0.0	3.652284	0.1409399189972919	0.010091343137567656	0.13517531649704442	0.011445799177188411	Adipocytes
1769	TMEM87A	0.0	0.42723072	0.5112517075275002	0.31504343850022865	0.6287361964750214	0.5013235040194838	Adipocytes
1770	KANSL3	0.0	0.5329363	0.34809595705418556	0.18882189683223274	0.3647979338112959	0.26563476598161395	Adipocytes
1771	CD81	0.0	0.61190957	0.31035061231337024	0.15783541221382164	0.3670339890470203	0.25476676724574804	Adipocytes
1772	PLAC9	0.0	0.51906127	0.3392527620006231	0.17933667230250636	0.42339672468317757	0.3132415458202053	Adipocytes
1773	ADRA2A	0.0	3.602742	0.1411076760850289	0.010452887570315076	0.14943022078337292	0.013179300681404849	Adipocytes
1774	OLA1	0.0	0.46517685	0.3980156733050543	0.22658202273476463	0.464822048426592	0.3567225096262023	Adipocytes
1775	SH3RF1	0.0	0.4908751	0.48891604956023677	0.31393753788241296	0.7148961905578397	0.5555419553046348	Adipocytes
1776	L3MBTL1	0.0	1.4191959	0.19150669830086037	0.05687944619899831	0.18803874947263746	0.07451064339986588	Adipocytes
1777	SPATA22	0.0	1.1185156	0.20801878879382654	0.07020342191171935	0.21798575674393425	0.10632216272555634	Adipocytes
1778	MTREX	0.0	0.42924404	0.5074172598077983	0.31323571633649155	0.6101442090644823	0.48510416156065855	Adipocytes
1779	WRN	0.0	0.41684344	0.47825149183981597	0.28732148743633096	0.5798268305501031	0.4628277350399271	Adipocytes
1780	AK2	0.0	1.1134304	0.21516044767177128	0.07808296381365575	0.21229218347307696	0.10374093267597943	Adipocytes
1781	NAA25	0.0	0.4792617	0.37575191123253526	0.20977020661200965	0.40373335535174387	0.30513674985217754	Adipocytes
1782	NUMA1	0.0	0.47530746	0.3986148057612577	0.2302187343818122	0.43773922539857796	0.3329285253169285	Adipocytes
1783	AL049828.1	0.0	1.1578577	0.2252977688307331	0.08949288076477281	0.3026135991482096	0.14702429222700067	Adipocytes
1784	SLC30A9	0.0	0.43142247	0.4676108994176433	0.2810263608426112	0.5416736503087273	0.4272737128021486	Adipocytes
1785	AC011247.1	0.0	3.7061584	0.14204232271670622	0.012239342414478792	0.17778961325806344	0.014797983526619261	Adipocytes
1786	RNF185	0.0	0.7884239	0.26606274115081363	0.12290383981454897	0.27843287603444705	0.17048926192328223	Adipocytes
1787	EIF3A	0.0	0.4366076	0.486855033910897	0.30001807722163737	0.5825944049353948	0.4600848188683016	Adipocytes
1788	IL6ST	0.0	0.48558143	0.6433723967694778	0.4383938920258185	0.9765676104093517	0.7803561523902228	Adipocytes
1789	RNF214	0.0	0.71713924	0.269465813502049	0.12441381950425878	0.2724621194686467	0.1743872545076153	Adipocytes
1790	CCDC122	0.0	1.005876	0.22024109090037625	0.08164523984219649	0.23088946720843048	0.12162645095185194	Adipocytes
1791	RAD51-AS1	0.0	0.92747635	0.22826946581350205	0.08859965334269096	0.22409228338752923	0.12404617147587106	Adipocytes
1792	ATF2	0.0	0.4409762	0.4837155798403911	0.2968386129454174	0.5692410562129521	0.4478506537419077	Adipocytes
1793	ELOA-AS1	0.0	0.99251175	0.2235483020586191	0.08548399102519114	0.223200630795591	0.11839294388704602	Adipocytes
1794	ZNF521	0.0	0.36870176	0.5420950463728521	0.3182122691166619	0.7726259171181177	0.6432281392671019	Adipocytes
1795	MTMR10	0.0	0.52029604	0.3566994991252666	0.19725438904307696	0.3824194994238571	0.28125235856897207	Adipocytes
1796	PSMC6	0.0	0.57484025	0.3184748484194886	0.16558735019831775	0.3316897470133656	0.23432867333391905	Adipocytes
1797	ADM	0.0	1.5010881	0.18438900472116376	0.051084101615252925	0.20934957803702525	0.07906252312204722	Adipocytes
1798	NOVA1	0.0	0.115492724	0.7215471996548997	0.3838644846396784	1.2258839490926767	1.1699976967601453	Adipocytes
1799	SH3YL1	0.0	0.7215089	0.2720301004145997	0.1274231452238917	0.2752702006950395	0.17578343540323516	Adipocytes
1800	RAD54L2	0.0	0.5741276	0.3225249838234237	0.16975574483469977	0.3428816232633623	0.24272926400436015	Adipocytes
1801	NFIA	0.0	0.6314441	0.9162173173245141	0.7004179028296169	2.060605764894377	1.6905288419840825	Adipocytes
1802	DOP1A	0.0	0.41987595	0.4754715172430321	0.2867685371274231	0.5702915304550401	0.4540371395010163	Adipocytes
1803	ZDHHC18	0.0	1.5667917	0.17935629208905504	0.047107112855031316	0.1712494941667329	0.06114347736722452	Adipocytes
1804	CPEB4	0.0	0.39113373	0.4921273995254871	0.30225114577684203	0.6509962315616816	0.5303831394082574	Adipocytes
1805	IQCJ-SCHIP1	0.0	0.9279063	0.22414743451482252	0.0860901096330324	0.26313146196908227	0.14687623759056254	Adipocytes
1806	HDHD3	0.0	2.0494494	0.16155007549068948	0.03145436564902542	0.161272380578628	0.04140778589595391	Adipocytes
1807	TYSND1	0.0	1.8370595	0.16866776907038608	0.038025967397199094	0.16454289713991047	0.048847099400128526	Adipocytes
1808	TMEM44-AS1	0.0	1.7690176	0.1706329235267333	0.03979115492178943	0.16430271792350137	0.05106781141026538	Adipocytes
1809	SERP1	0.0	0.52874196	0.3394205190883601	0.18395168064992928	0.3677791318425502	0.26859484732761374	Adipocytes
1810	SEC24A	0.0	0.7154761	0.2714070026601481	0.12798672919258622	0.2786316089606812	0.17871966475194392	Adipocytes
1811	WDR41	0.0	0.45241416	0.426198864044863	0.25338947905700704	0.496692489059733	0.3853433995751725	Adipocytes
1812	PWWP2A	0.0	0.53090906	0.3387974213339085	0.1831966908050744	0.3673009512481364	0.26787565631273186	Adipocytes
1813	HOXA-AS3	0.0	2.196489	0.15608598749011432	0.026286406992694675	0.15542170650542939	0.0360281575289024	Adipocytes
1814	GLRB	0.0	4.0149474	0.13621875524240898	0.008081581437883477	0.1352169808044979	0.008915936010536704	Adipocytes
1815	TRIP11	0.0	0.4243687	0.43398758597550746	0.2569411214257611	0.496552702457284	0.39148534987933387	Adipocytes
1816	ZNF397	4.2328865133296e-310	0.7181393	0.26515205981738443	0.12215948362948076	0.2649488918083319	0.1692442653213907	Adipocytes
1817	ANXA5	1.118656781821025e-309	0.45413104	0.5016655882282455	0.3201582288576259	0.655265605136316	0.5162195310408925	Adipocytes
1818	AL162253.2	1.52609979583874e-309	0.9817782	0.24387087497303903	0.10720855796939632	0.309371952942832	0.16855114380976396	Adipocytes
1819	ZNF493	3.020410489509817e-309	0.70906216	0.26953770939679345	0.12637041290500953	0.2702061338292017	0.17376499356019906	Adipocytes
1820	ALG8	1.600408230016963e-308	1.0087867	0.21959402784767657	0.08393147669633458	0.21644145422253114	0.11341042428030997	Adipocytes
1821	KIF6	3.5365199075472894e-308	3.6153047	0.13866321566371895	0.011059006178156337	0.14530172442770642	0.012680401167438758	Adipocytes
1822	UMAD1	3.9609149450434516e-308	0.5470491	0.39557121288374436	0.23625865314065142	0.5614295293556357	0.4157377074060067	Adipocytes
1823	ODF2L	2.7809486979277756e-307	0.40265006	0.4967287367891293	0.3041864718580194	0.6088427759102973	0.4911220712121314	Adipocytes
1824	NNT-AS1	4.203415082192172e-307	1.2419055	0.19706664749442807	0.06435490902904052	0.20010006526233665	0.08953337619348992	Adipocytes
1825	AP001767.3	1.3547277861653028e-306	1.5447788	0.1787331943346035	0.048053508576046615	0.17784828381509768	0.0645828076491526	Adipocytes
1826	KIAA0825	1.4440203668059093e-306	0.48356387	0.3771898291274235	0.2158951946491424	0.4858692490831055	0.36978649979071776	Adipocytes
1827	PIK3C2B	2.511097223739747e-306	0.6439992	0.26208450164162295	0.11821439584861922	0.28162414104881806	0.18909762245806194	Adipocytes
1828	PCYT1A	4.515747218096532e-306	0.5781225	0.3141131641383277	0.16492806329154305	0.3310834915582098	0.2334060440338499	Adipocytes
1829	CCDC12	8.059642274001525e-306	0.62381196	0.28815874613559567	0.14266117969821673	0.29560019519876424	0.20146752384684577	Adipocytes
1830	AC022007.1	1.2701604587234906e-305	5.18585	0.13118604261030029	0.004423602471262535	0.1212099829984685	0.003533950843202587	Adipocytes
1831	MEIS2	1.5912230127970583e-305	0.331724	0.43403551657200373	0.24696674854584702	0.5922597779220364	0.4959644289174715	Adipocytes
1832	SGCE	1.6164712454511776e-305	0.53173137	0.32686270280633645	0.17298837740985315	0.373636056007115	0.2725862362985519	Adipocytes
1833	LSM6	4.074957900460119e-305	1.0725312	0.21190116711002469	0.07799789453536224	0.20923462373535134	0.10495568504890454	Adipocytes
1834	ACADS	1.2732918367154346e-304	2.1823611	0.15697270352529538	0.02887038632086005	0.15132874286564166	0.03536215610160868	Adipocytes
1835	SCML1	2.454715067515704e-304	0.5687857	0.32310015098137895	0.17254176369881222	0.3461691953226937	0.24597739231539612	Adipocytes
1836	AC104596.1	5.0567218442809315e-304	1.3810308	0.19268099791501905	0.06187726629874204	0.2230912754332706	0.09163160422420044	Adipocytes
1837	ACVR1	5.618955551327071e-304	0.5923378	0.3503007644930141	0.200635892855244	0.4184114591433914	0.2960948632152958	Adipocytes
1838	AOPEP	1.0715360585476852e-303	0.43511847	0.5798883217101637	0.37600621005731544	0.8102902319765267	0.6541342646578621	Adipocytes
1839	ABHD3	1.2256773588516636e-303	0.52792794	0.33551417547391377	0.18230346338299253	0.3835840023702812	0.2808529294120965	Adipocytes
1840	SPECC1	3.151529955351576e-303	0.46103534	0.3806408320751552	0.21824523346200062	0.48410855597475266	0.373210322429096	Adipocytes
1841	TALDO1	4.00394869139769e-303	1.4245949	0.18748052819517338	0.057357960889399304	0.1900846008797411	0.07509689508657455	Adipocytes
1842	MAPRE3	5.7931436121221336e-303	1.4575418	0.1782778536678889	0.04795780563796642	0.1723053128190719	0.06622584019027669	Adipocytes
1843	MYEF2	7.399689581413455e-303	1.435163	0.18012318163299543	0.04935081507002265	0.1807499500211501	0.07070459958473624	Adipocytes
1844	FRG1-DT	3.701835080427486e-302	1.3757466	0.18841517482685072	0.05786837655916036	0.20018668919205154	0.08195424219028241	Adipocytes
1845	TMEM37	5.577397736611505e-302	1.6209514	0.1794042226855513	0.050435448368264905	0.19157568899592797	0.0663974904585025	Adipocytes
1846	NSUN6	6.48446910277632e-302	0.4530423	0.35722673568672564	0.19802001254771856	0.3985136088087654	0.30576239889651396	Adipocytes
1847	ZNF654	1.095633197528092e-301	0.4304547	0.4098545306396338	0.24029944385959315	0.47421183388268406	0.371717627477225	Adipocytes
1848	AZIN1	1.4032486141838405e-301	0.491352	0.37917894888201886	0.22046766835741857	0.44420268404520263	0.3349171342516162	Adipocytes
1849	SDHAF4	1.941091930265521e-301	1.690239	0.1703213746495075	0.041492540487659636	0.16022748466500136	0.052449665365416724	Adipocytes
1850	SLC25A18	3.192743063922855e-301	2.221073	0.15366549236705251	0.02605246647738752	0.16099107053597367	0.0367797509452347	Adipocytes
1851	DLG5	3.6751958615782297e-301	0.69549227	0.2632348359575335	0.12144702842377261	0.2733235823592246	0.17738902202925969	Adipocytes
1852	SLC25A43	5.337859108112664e-301	0.54414654	0.33594555084238026	0.18378154209334227	0.3860287251971855	0.2799755253649152	Adipocytes
1853	MRPL32	1.2354558046173446e-300	1.460917	0.17988352865051405	0.05011643857466424	0.16934606919190057	0.06488168059817188	Adipocytes
1854	POLN	2.145028337425202e-299	2.1831715	0.15766769717449133	0.030837613381397476	0.1666559794305622	0.039154536206350225	Adipocytes
1855	PUS10	2.3561357687992366e-299	1.0532311	0.21573561482972656	0.08312331855254623	0.22166419902390186	0.11295493953586021	Adipocytes
1856	KPNA5	1.4597963005664667e-298	0.5332666	0.32882785726268365	0.17770972235514296	0.36112878858781167	0.2627827860298829	Adipocytes
1857	SEM1	1.475155604841513e-298	0.47619867	0.3698804131617418	0.2119926415074276	0.42896892908420686	0.3257572364931471	Adipocytes
1858	ZMYM5	2.3064934331324765e-298	0.56636715	0.31440074771730536	0.16644867664103954	0.33553721848079415	0.23842023967016868	Adipocytes
1859	SCCPDH	4.09181520878864e-298	1.1361101	0.21427373163659022	0.08318712051126637	0.2218861866977271	0.10708739694455001	Adipocytes
1860	SLC1A5	9.83584674640679e-298	2.3312116	0.15057396889304286	0.024000170138556588	0.14875996583601173	0.03137572006119716	Adipocytes
1861	ZBTB20-AS1	2.718140581316296e-297	1.1086203	0.201260574687852	0.06938463010814432	0.202897591756997	0.09922642882273532	Adipocytes
1862	TNRC6C	2.7818126372589444e-297	0.34489587	0.48433867759484267	0.2876723982092917	0.5824335059331114	0.48386050084218	Adipocytes
1863	GRB14	3.399450207270657e-297	2.7967994	0.14292903875188726	0.016939420040195233	0.15550646377941335	0.023923674299194644	Adipocytes
1864	NIT2	3.856356525014282e-297	1.3507304	0.1859227838090445	0.056390297848810625	0.17682079479375837	0.07309954419128525	Adipocytes
1865	TMEM178A	4.014027407295705e-297	3.131527	0.1399573417691183	0.01445114365011006	0.1365776609297882	0.016561128187056694	Adipocytes
1866	SLC38A10	5.642225225546305e-297	0.7161462	0.2632348359575335	0.12396720579321785	0.2656713608961207	0.169943398916938	Adipocytes
1867	AL359706.1	5.642584174008993e-297	0.8569779	0.2341888944807918	0.09890366967599239	0.25789322769186773	0.15051305723092548	Adipocytes
1868	UAP1	1.7183065525258508e-295	0.50431186	0.3045749754355693	0.15676141257536608	0.36900934881631875	0.27356343873575995	Adipocytes
1869	ZNF586	2.2998267082059123e-295	0.53496	0.3235794569463417	0.17424314926468243	0.3427248449170221	0.24852402783939215	Adipocytes
1870	TMEM14B	3.2454624437495e-295	0.5839751	0.3352745224914324	0.18750332301868333	0.4276767022494886	0.30456649993268076	Adipocytes
1871	GMCL1	3.3066220032778454e-295	0.97193176	0.22714309679583963	0.0941397900915558	0.25249901593860985	0.13666205097467243	Adipocytes
1872	CAST	3.532259076193696e-295	0.505734	0.7765235938361252	0.5711657681224147	1.2883423856866396	1.0473327048441559	Adipocytes
1873	RAB30	9.098759113628305e-295	0.8727591	0.2268075826203657	0.09165151370147064	0.23362345244206742	0.1342833475387021	Adipocytes
1874	FSIP2-AS1	1.0995328378798987e-294	1.5304196	0.17580942794833082	0.04770259780308589	0.19221684964855842	0.07079984060836417	Adipocytes
1875	CKB	1.3545087621555167e-294	2.3700533	0.15011862822632827	0.02422347699407705	0.16150440154607515	0.033343317467453504	Adipocytes
1876	PNPLA8	1.6879726141231826e-294	0.48715046	0.36647734081050637	0.21031252326113078	0.4146974775374829	0.3123567730485419	Adipocytes
1877	GSTA4	3.254836868248683e-294	1.4441413	0.17818199247489636	0.04962729022447656	0.1704553518241371	0.06606854953588336	Adipocytes
1878	DRG1	6.572134506310666e-294	0.6096885	0.2874877177846478	0.14456460480003402	0.29752214220312156	0.20464273803129296	Adipocytes
1879	CLDN18	7.019055761505734e-294	2.6295412	0.14532556857670093	0.020012547718548292	0.1428347209619833	0.024508431358981862	Adipocytes
1880	CDKN1C	8.045231834419487e-294	1.2459874	0.1900927457042203	0.06014397975351177	0.20666308902893687	0.09238808756979447	Adipocytes
1881	ZNF814	8.235897392394446e-294	0.7378043	0.2533850983775493	0.11582182239661425	0.2531481109499664	0.15934627967259238	Adipocytes
1882	AP000926.2	1.1657944838259874e-293	2.5331626	0.14683538236633356	0.021373656171244457	0.15232120167660154	0.028028366509447282	Adipocytes
1883	SS18	1.293612922363757e-293	0.4085257	0.45416636710043856	0.27595410512436064	0.5223855462959809	0.4166433373836158	Adipocytes
1884	ATF4	3.074111709545007e-293	0.8096226	0.24734584321901887	0.1117916653374592	0.25084600882904556	0.15071509227179058	Adipocytes
1885	MRPS25	4.853380034626351e-293	0.77139556	0.2493349629736142	0.11287629863570145	0.24513003618872486	0.15078093861108224	Adipocytes
1886	TTC21B	1.458690834330043e-292	0.411566	0.4038632060775996	0.23509958422390234	0.4505781867967678	0.356234896225814	Adipocytes
1887	NDUFA10	3.663949997221902e-292	0.4583756	0.3673400915474393	0.20941929583904892	0.39149229771610805	0.29918156086618625	Adipocytes
1888	COL3A1	7.176861250420872e-292	0.27156135	0.5999472763438541	0.3579502557395179	0.9487273298315881	0.8376427482911365	Adipocytes
1889	KDM4B	3.6908555636984294e-291	0.41882142	0.41912910106166273	0.2506991631309748	0.47414766696466737	0.37417489288527167	Adipocytes
1890	AL020995.1	1.0907896231139994e-290	1.3440176	0.185659165528315	0.057549366765559704	0.19004236202525532	0.07922535226702734	Adipocytes
1891	ZBTB8OS	1.2218707202580774e-290	0.5737638	0.29776883073309846	0.153209770206612	0.3145279077630982	0.2218054834262089	Adipocytes
1892	MOCOS	4.637654967321272e-290	2.9267008	0.14096388429554005	0.016769281483608213	0.15499596948822325	0.021809351534190998	Adipocytes
1893	MYCBP2-AS1	4.6709987235952877e-290	0.7436956	0.29932657511922733	0.16252485617975138	0.40586182399312976	0.26156336611775033	Adipocytes
1894	DOCK7	4.754766569667685e-290	0.4186007	0.5045174587197737	0.31746791293159365	0.633618266129207	0.5078268464765582	Adipocytes
1895	MROH8	7.831315034572111e-290	2.0029752	0.15754787068325066	0.03219872183409364	0.15738338119934878	0.04164400347208394	Adipocytes
1896	TBC1D20	1.223053829185889e-289	0.89295524	0.2275744721643061	0.09466083942110357	0.22547554754107588	0.12768853374657768	Adipocytes
1897	GMDS-DT	2.594682088829971e-289	0.4906132	0.71073885014499	0.48121563998681427	1.1605568842231095	0.9399640964980738	Adipocytes
1898	TTC1	3.4890130229682e-289	0.5318123	0.3069235746638867	0.16030242128433342	0.31920536394393806	0.23118878334766596	Adipocytes
1899	CYHR1	8.30386286895331e-289	1.5507978	0.17415582236920937	0.04760689486500569	0.1717450942241751	0.061993203146839065	Adipocytes
1900	LIX1-AS1	2.792909232020618e-288	0.5896824	0.2720540657128478	0.13144266862326007	0.3195888773584053	0.2233204821838513	Adipocytes
1901	SRSF4	3.403218718379076e-288	0.447126	0.6672657991228701	0.4511649174296318	0.9336721316015888	0.7572508191838966	Adipocytes
1902	DYNC1I1	5.2479516496432075e-288	1.183299	0.19222565724830445	0.06320647377207814	0.22486852828839024	0.10529305231447121	Adipocytes
1903	PRIMPOL	1.445483213992788e-287	0.6315849	0.27528938097634625	0.13507938027030764	0.2819481112773359	0.1908145513272487	Adipocytes
1904	AC048380.1	1.6425675481974633e-287	3.2084587	0.13645840822489036	0.012994332259333694	0.13172854342598056	0.015117125516481061	Adipocytes
1905	NNAT	2.1763856204582763e-287	3.3191717	0.13717736717233445	0.013887559681415553	0.16167803303707812	0.017428959183828405	Adipocytes
1906	FGFR1OP	4.284683199775572e-287	0.9758239	0.21770076928607376	0.0866643272615136	0.2269389432065489	0.12180085758676637	Adipocytes
1907	DNAJC27-AS1	7.58676019308272e-287	2.0999112	0.15309032520909724	0.0285407428674727	0.14979012659973892	0.03700154121715728	Adipocytes
1908	LINC00886	8.604760909755944e-287	0.88648564	0.22968341841014212	0.09694707627524166	0.250178742140315	0.14302798247873785	Adipocytes
1909	DCTN4	2.1579921239322827e-286	0.39475423	0.44599420039782395	0.27066917621037634	0.514198688353519	0.41301158765853896	Adipocytes
1910	PRR14L	5.790242793202108e-286	0.42895404	0.4008915090948307	0.2376941972118544	0.45353249253191336	0.3550589911648183	Adipocytes
1911	MPC1	8.1513505922496195e-286	0.8133697	0.24375104848179835	0.11000521049329548	0.24923330386921433	0.14933768964082275	Adipocytes
1912	NADK	1.3545707882695144e-285	1.1791959	0.1974740575646464	0.06954413500494465	0.19333990600313475	0.09001492036267665	Adipocytes
1913	HDLBP	8.625240007027873e-285	0.3979327	0.4536630958372277	0.27783626290660457	0.5236484535008877	0.4202141312038824	Adipocytes
1914	DCAF1	1.8277158696747573e-284	0.6341857	0.2797469264504997	0.1403217745451452	0.29400625764450905	0.19902975771451975	Adipocytes
1915	ST7L	2.389606332812542e-284	0.46532717	0.3502288685982697	0.1962654586829149	0.3800382417439172	0.28883868440005495	Adipocytes
1916	HEATR4	4.557049245615733e-284	1.7095817	0.16353919524528482	0.03857891770610691	0.16054045777788303	0.0518755809885537	Adipocytes
1917	ZBED3	7.384351573007608e-284	1.6202863	0.17029740935125937	0.04533129167065429	0.16356660188065705	0.056193045947961186	Adipocytes
1918	AL356218.2	2.6987446415300823e-283	6.2505784	0.12358904306564095	0.001382375772269542	0.12715907340902965	0.0017793194046340263	Adipocytes
1919	CD200	3.229112487203988e-283	1.5496372	0.16490521724542861	0.03938707584989526	0.16797960080757673	0.06060783264011324	Adipocytes
1920	ZNF862	3.589329927014266e-283	0.6937051	0.2555180099216335	0.1192777618272881	0.25669908797906127	0.16630965056623978	Adipocytes
1921	TRAF3IP1	5.496171267393985e-283	0.8768119	0.22232607184796416	0.09074765261960209	0.21996507095563694	0.12573549077212093	Adipocytes
1922	UNC13B	9.54939340641407e-283	0.4934748	0.33230282550866347	0.18283514637232695	0.3727053701169074	0.2782506222681483	Adipocytes
1923	NCK1	1.9907466666149355e-282	0.42058936	0.3937738155151341	0.2313459023192012	0.4463891514586165	0.35092005942515037	Adipocytes
1924	DMTF1	5.813761107364907e-282	0.4119964	0.5611714237783689	0.3623738582107804	0.7053231796771995	0.5709778683616604	Adipocytes
1925	SNX19	9.640096063103508e-282	0.5578389	0.2984398590840463	0.15575121489563062	0.30469651042167106	0.21670888480228723	Adipocytes
1926	SMIM4	1.2899581784677445e-281	0.708416	0.2584897069044024	0.12330791888644314	0.2682096041074896	0.1724914176453334	Adipocytes
1927	RMND5A	1.7594936689197522e-281	0.99362355	0.21381839096987562	0.0847609021596963	0.21603047653591295	0.1143140747720035	Adipocytes
1928	GAB1	3.187844468650402e-281	0.41916454	0.5206461044407698	0.33803341095904976	0.728628139513691	0.5888303949711479	Adipocytes
1929	UGDH-AS1	3.683253633549793e-281	0.744789	0.24739377381551514	0.11341861528482258	0.2602486922022647	0.1632976244323347	Adipocytes
1930	SRSF1	4.1407279633252974e-281	0.5363364	0.2998058810841901	0.15618719494688488	0.30158379029665033	0.2172943238582771	Adipocytes
1931	ACAD9	5.352319018277126e-281	0.9332268	0.2191626524792101	0.08926957390925234	0.21577216192734455	0.11877259593738289	Adipocytes
1932	BTBD9	1.164561289005497e-280	0.47292995	0.7122246986363745	0.4870535192097064	1.1539007731783326	0.9415182732394428	Adipocytes
1933	SELENOO	2.0039770736055962e-280	0.6073797	0.28379706185443476	0.14434129794451356	0.2871421798716763	0.19747577796900795	Adipocytes
1934	FKTN	2.16406334370861e-280	0.5506647	0.28986028231121336	0.14755266320009358	0.2971976554316154	0.2121000972488881	Adipocytes
1935	ALG9	2.512559909534095e-280	1.1326119	0.1994392120209936	0.07202177773524314	0.20392938231975927	0.09819027102601559	Adipocytes
1936	NAALAD2	6.735226339450307e-280	1.3434458	0.18750449349342152	0.06180283068023522	0.21034916387388133	0.08824641083155435	Adipocytes
1937	SPSB3	9.047742780454676e-280	0.7473212	0.242289165288662	0.10841016152529216	0.24352647298416916	0.15208634335414742	Adipocytes
1938	AC015878.1	1.0150082193658904e-279	2.1357439	0.1483691614542143	0.025318743952105996	0.15809319882414735	0.03823341933000814	Adipocytes
1939	RIDA	1.6384548317116846e-279	2.515005	0.1430009346466317	0.020746270243829818	0.13834092191091818	0.025625296990083077	Adipocytes
1940	NPHP3	3.341498542172501e-279	0.40137795	0.4025451146739521	0.2393105134994311	0.45579641234977586	0.36269100508357593	Adipocytes
1941	IRAK1BP1	3.538358423569124e-279	0.807008	0.23442854746327318	0.10199806467391882	0.2512234790909417	0.15120726633300505	Adipocytes
1942	CHPT1	4.8213357029190995e-279	0.41660872	0.3997411747789201	0.23664146489297222	0.473822088810021	0.3743844623277012	Adipocytes
1943	STON1-GTF2A1L	5.510594504082727e-279	2.888115	0.1368658182951087	0.01496155931987112	0.13240643286406667	0.0189430023963998	Adipocytes
1944	MAP2K6	6.108616349984346e-279	0.9176578	0.22048074388285763	0.09002456375410725	0.2556605295307354	0.14341819916485132	Adipocytes
1945	ADAL	6.901537509166925e-279	1.4124205	0.17413185707096124	0.049255112131942454	0.1703269817896529	0.06743536446994432	Adipocytes
1946	TMLHE-AS1	9.229214681677773e-279	0.430015	0.38227047235602846	0.22585893386926978	0.49421166794488947	0.3882869869095424	Adipocytes
1947	CCAR1	1.027452975946046e-278	0.3902311	0.47937786085747836	0.3003796216543848	0.5619707734915749	0.4545115898305766	Adipocytes
1948	USP3-AS1	3.4442147096524007e-278	0.4332628	0.3658302777578067	0.21106751310598568	0.4229996391775395	0.32926273019558006	Adipocytes
1949	SZT2	4.6797246065000445e-278	0.57745683	0.28808685024085123	0.14778660371540073	0.2893940191477149	0.20286927303666635	Adipocytes
1950	MPST	1.605461566021266e-277	2.7950113	0.13820787499700435	0.016652311225954636	0.13251847260715793	0.020211183809540536	Adipocytes
1951	RAD52	3.253492389470146e-277	0.8006941	0.23193615644546697	0.1004030157059155	0.22818370179170044	0.1372754849699925	Adipocytes
1952	AP006621.3	7.638909971541408e-277	1.3550406	0.17997938984350662	0.05524186259184824	0.17370396601961818	0.07153853984708618	Adipocytes
1953	AC092944.1	1.2041138356192825e-276	1.0734761	0.20480743882857622	0.07776395402005508	0.2287085091226082	0.11520886814355942	Adipocytes
1954	CRPPA	2.4456059365986634e-276	0.98063475	0.2096244637764517	0.08114545783222211	0.23741688625332225	0.12733320196421727	Adipocytes
1955	RBL2	3.5678597353152876e-276	0.35854885	0.45097898243343637	0.2750289767229187	0.526612164630669	0.4322042708627656	Adipocytes
1956	SMAD3	5.076358690800909e-276	0.34813166	0.49847820356124334	0.3084293021129082	0.6501379861507519	0.5420087129403177	Adipocytes
1957	FRMD1	1.2515057629310794e-275	4.670806	0.12521868334651426	0.004731978605076509	0.11620583492371128	0.004826194356222998	Adipocytes
1958	TTC23	1.4855008858662472e-275	0.6353498	0.2664461859227838	0.1297200157378165	0.26895804868026946	0.181214370338139	Adipocytes
1959	IP6K2	1.488312958408e-275	0.5274831	0.3116447384187696	0.1682138641656299	0.3328282198449845	0.24214014736059025	Adipocytes
1960	SOD2	2.248256827316969e-275	0.41008243	0.5291537853188583	0.35311194053657446	0.7797779565393708	0.6359355332553508	Adipocytes
1961	SFXN1	7.31903208002521e-275	0.8432535	0.21990557672490235	0.08970555396050658	0.22143354628440273	0.1294093164091334	Adipocytes
1962	RHEB	8.474228321364803e-275	0.44508666	0.37913101828552254	0.2242426175816931	0.43556173635058004	0.3371398178081405	Adipocytes
1963	CLINT1	1.0059015225871646e-274	0.38501072	0.49577012485920385	0.31136419221403433	0.5939531041471277	0.48313249009327663	Adipocytes
1964	B3GALNT2	1.8341679934229232e-274	0.68174934	0.2672849713614686	0.13256983656064908	0.29636921425827645	0.1947895716027441	Adipocytes
1965	TTC8	2.3930432729688386e-274	0.8301372	0.23500371462122846	0.10472028157931115	0.24058939215418154	0.14236085600577833	Adipocytes
1966	DNAJC11	3.5117449939922516e-274	0.64389586	0.26162916097490835	0.12607267043098222	0.26072464335209533	0.17448401461032453	Adipocytes
1967	KLHL20	6.454576556704277e-274	0.41801792	0.3688259400388238	0.21282206697078934	0.40934756390612953	0.3210636467233975	Adipocytes
1968	FAM92A	1.5014525004723471e-273	1.1165663	0.19253720612553024	0.0665560766048851	0.183464092732725	0.08880791291414611	Adipocytes
1969	PPWD1	1.7551538932156324e-273	0.4401534	0.34037913101828554	0.18994906476962176	0.3516857391871734	0.270516337594612	Adipocytes
1970	ALDH1A1	4.702760504213339e-273	0.94849986	0.23603422244589833	0.10881424059718633	0.30200500405775293	0.16779193084213276	Adipocytes
1971	ZNF626	5.7282129915893535e-273	0.9983744	0.20679655858317156	0.07951850788485873	0.2101742089704445	0.11071665402771895	Adipocytes
1972	AC103740.1	1.2566500613916253e-272	2.6179771	0.13895079924269657	0.018257993853744645	0.1349633982276474	0.02326489708824035	Adipocytes
1973	TSTD2	1.3353436124535503e-272	0.63274014	0.2618927792556378	0.1263810465647962	0.2630871635256281	0.1773855697359393	Adipocytes
1974	IBTK	1.4682551594555865e-272	0.39692596	0.4665324609964771	0.29074552588764474	0.5555684068439503	0.4473986061200156	Adipocytes
1975	PEX1	4.6039715430976644e-272	0.66303486	0.2511083950439763	0.11705532693187014	0.2468570491030356	0.16282531231929342	Adipocytes
1976	AL050403.2	4.8918022822092715e-272	0.6769092	0.2517075275001797	0.1172786337873906	0.30571878353815995	0.20186311633248072	Adipocytes
1977	PON2	4.90416866058969e-272	0.5657275	0.28729599539866274	0.14786103933390754	0.29014280575396106	0.2049179034114861	Adipocytes
1978	ZNF507	5.1367341067910894e-272	0.85331696	0.21139789584681382	0.08208121989345073	0.20513661749860884	0.11869851211211237	Adipocytes
1979	AGO3	5.721863295876892e-272	0.4615915	0.6755338270184772	0.4688699609744686	0.9967992341880669	0.8071372052269091	Adipocytes
1980	RXRA	1.2538104784661744e-271	0.87179905	0.22498621995350732	0.09648982890441403	0.22971870893535107	0.13201234880798882	Adipocytes
1981	AC098851.1	1.4035552230780677e-271	2.7457757	0.13681788769861242	0.016482172669367617	0.1282093822407575	0.020188561339141934	Adipocytes
1982	PRKCD	1.506292512120279e-271	1.1038747	0.20957653317995542	0.08471836752054955	0.22988379585742955	0.11355147770730813	Adipocytes
1983	MAP7	2.8568592059962315e-271	0.86997056	0.22414743451482252	0.09530949266809158	0.2538274529628902	0.14678157079668797	Adipocytes
1984	PIK3CB	2.9556201979571463e-271	0.3802547	0.4510508783281808	0.2758477685264938	0.5427506039281286	0.44066549728461607	Adipocytes
1985	SYBU	3.798165832271949e-271	0.95784104	0.2136745991803868	0.08588807009708531	0.2633307436327048	0.14418275065895628	Adipocytes
1986	D2HGDH	4.129727984898232e-271	0.6761691	0.2601912430800201	0.1265724524409566	0.263682383228359	0.1729616817080538	Adipocytes
1987	LINC00571	6.108992927158273e-271	1.2994716	0.18405349054568984	0.06037792026881892	0.2037993540153369	0.08786372616789952	Adipocytes
1988	SIM1	7.368639909154189e-271	2.0848587	0.15179619910369785	0.03088014802054423	0.18025808944884275	0.045509327703096375	Adipocytes
1989	SLX4IP	7.468550600468469e-271	0.5082137	0.3200086275073693	0.17582756457289905	0.356747703076605	0.263439396659824	Adipocytes
1990	Z93930.2	7.685936045185586e-271	0.60141534	0.2653437822033695	0.1289437585733882	0.2845151389118926	0.1963260466430745	Adipocytes
1991	ZNF69	8.577491556509062e-271	1.2729955	0.18225609317707958	0.05842132686806818	0.1791589503468228	0.07806413244410014	Adipocytes
1992	SAR1B	1.704038871155119e-270	0.755162	0.23876626644618593	0.1079954487936113	0.23357300315387475	0.14486579328158355	Adipocytes
1993	MDM2	2.019068051645116e-270	0.37001058	0.4258633498693891	0.25841920013611086	0.4934439194245781	0.40120871182534906	Adipocytes
1994	AC093334.1	5.425175765494859e-270	1.4739959	0.17171136194789943	0.049116874554715494	0.16906093251234747	0.06420057289300415	Adipocytes
1995	SUGP2	1.278153413495829e-269	0.4088595	0.38852541519879213	0.2306759817526398	0.42071158733912656	0.33215376591675316	Adipocytes
1996	RMND5B	3.63793103167911e-269	0.7455959	0.23596232655115393	0.1053370338469391	0.23163317749881823	0.14449987849230528	Adipocytes
1997	FAM71F2	3.87570001809602e-269	2.7996376	0.13705754068109377	0.01750300400888974	0.12861664913375695	0.01952110947578171	Adipocytes
1998	RSPO3	5.095917396472811e-269	1.6256785	0.16171783257842645	0.03967418466413586	0.18272185499769283	0.06294398367777301	Adipocytes
[truncated: 38,288 more rows]
