# Supplementary material for: Selective remodelling of the adipose niche in obesity and weight loss
Source: Nature. 2025 Jul 9;644(8077):769–79. doi: 10.1038/s41586-025-09233-2 (PMC12367556; doi:10.1038/s41586-025-09233-2)
Supplement: Supplementary file 4 — Supplementary Tables 1-12 [file 41586_2025_9233_MOESM4_ESM.zip › 2024-05-10393C-s4/ST10_cell_type_condition_diff_exp_regulons.csv]

tf	ob_ln_avg_log2FC	ob_ln_p_val	ob_wl_avg_log2FC	ob_wl_p_val	cell
ABL1(+)	0.464373714098002	1.87890824076222e-261	0.352021753055183	4.71802704217351e-156	Adipocytes
ACAA1(+)	0.917105069994429	0	0.0887901928957451	0.000241809761149039	Adipocytes
ADNP(+)	-0.165670367400823	1.46095253693344e-108	-0.118232218039081	6.66385167898174e-53	Adipocytes
ADNP2(+)	-0.287419848424658	3.67506743687543e-19	0.195823228064123	2.2825384554508e-20	Adipocytes
AEBP2(+)	0.446158682700657	7.24753639664999e-176	0.158111308109571	8.51577153493686e-19	Adipocytes
AFF4(+)	0.109497165200283	2.59963076897521e-111	0.537444741827816	0	Adipocytes
AHCTF1(+)	0.275877628101098	0	0.688442016666041	0	Adipocytes
AHDC1(+)	0.252735189110952	4.90466318410361e-81	0.06778436064217	3.4303445111345e-05	Adipocytes
AHR(+)	0.0369574081683472	4.60437250047205e-09	0.235017366149227	2.62442074228296e-262	Adipocytes
APEX1(+)	0.417709467773679	8.47967194169745e-97	-1.28824673851372	0	Adipocytes
AR(+)	0.0311578990719195	1.34143550633181e-20	-0.173197653704404	0	Adipocytes
ARID3A(+)	-0.306086846909701	7.63329309829227e-59	-0.660674675373547	0	Adipocytes
ARID3B(+)	0.00988645924213838	0.136370863600201	0.128479519138066	3.06801956950872e-18	Adipocytes
ARID5A(+)	0.507333687205342	0	0.943808311082551	0	Adipocytes
ARID5B(+)	0.109954848996793	4.16014078603834e-142	0.869806830863348	0	Adipocytes
ARNT(+)	-0.113295244068647	0.000173248760896043	-0.120323704732778	1.45002113527993e-14	Adipocytes
ARNTL(+)	-0.24157793569377	1.16428941244992e-15	0.15253252363172	9.49644406021915e-20	Adipocytes
ARNTL2(+)	-1.59658511947087	0	0.0118456141069467	5.76815623757787e-05	Adipocytes
ASCC1(+)	-0.0550583075922635	2.31155446250313e-17	-0.158268041431131	1.02212334499465e-14	Adipocytes
ASH2L(+)	-0.119098481859963	0.000523350368618716	0.0691992404838988	0.975949880775907	Adipocytes
ATF1(+)	-0.158001019059014	0.222849648075391	-0.368472222773667	1.16931852728619e-10	Adipocytes
ATF2(+)	-0.277044461743475	0	-0.448214434036694	0	Adipocytes
ATF3(+)	0.237292235997459	2.59462751895483e-36	2.04388593335696	0	Adipocytes
ATF4(+)	0.276798526700471	1.35664365103774e-107	0.107865179862113	5.28874673739743e-83	Adipocytes
ATF5(+)	-0.386224907402744	1.99840321072428e-34	-0.361171392414338	1.21733159329166e-21	Adipocytes
ATF6(+)	0.0330497869022013	2.09404387744862e-10	0.41035273320421	0	Adipocytes
ATF6B(+)	0.0464429076665951	1.86558868132907e-08	-0.626459743417567	7.49810047990673e-110	Adipocytes
ATF7(+)	-0.119456575727214	3.21194295735157e-134	-0.215874543275009	0	Adipocytes
ATOH8(+)	-0.180821934587716	4.86769871723086e-24	0.0992372898837948	1.61975410039424e-11	Adipocytes
BACH1(+)	-0.0367678214468237	1.03962008607251e-26	0.0612873569371502	5.56546458569985e-36	Adipocytes
BACH2(+)	-0.115944698807455	4.38627647431851e-12	0.188779941957919	3.34868728602327e-96	Adipocytes
BANP(+)	0.00949693354044623	0.00669975290202027	-0.226777556596896	8.85988520459649e-65	Adipocytes
BATF(+)	-0.225388270935485	9.38352165468925e-15	0.0740320686037688	3.29327897179337e-11	Adipocytes
BATF3(+)	0.299185078724403	1.3841821752469e-54	-0.0539893793050776	9.85381654408171e-08	Adipocytes
BBX(+)	-0.0862041895577956	1.16629882652515e-12	-0.0576718767066566	8.67758834012805e-09	Adipocytes
BCL11A(+)	-0.134772916489832	1.89631121656756e-15	0.105896146556899	9.03002948119509e-12	Adipocytes
BCL11B(+)	-0.386979492172344	1.69540102992127e-231	-0.0534555212609087	3.75722411680158e-20	Adipocytes
BCL3(+)	-0.0310590727390165	0.00244513803333258	0.500073829492432	3.06981887282046e-88	Adipocytes
BCL6(+)	-0.042543076344201	9.99018713698882e-26	-0.00605315465844614	0.0670067850382821	Adipocytes
BCL6B(+)	0.214401309574931	9.32834838468632e-15	-0.174681762180012	4.61989902242726e-17	Adipocytes
BCLAF1(+)	0.0981852876442515	7.62980207200304e-18	0.834324316729306	0	Adipocytes
BDP1(+)	-0.00544239648795219	0.0513048161593521	0.09950220755479	4.40731864045091e-206	Adipocytes
BHLHE40(+)	0.175343064097333	1.767430268675e-43	0.661461240461946	1.86760350074856e-198	Adipocytes
BHLHE41(+)	0.337254765013648	1.53034684365239e-52	-0.909422107303127	0	Adipocytes
BNC2(+)	0.0428965037989397	2.75872912523321e-37	0.0998450802916007	1.33812724495327e-265	Adipocytes
BPTF(+)	-0.122046595072492	2.05808809196136e-50	-0.181769275444229	2.92127367632187e-122	Adipocytes
BRCA1(+)	-0.241251292470689	1.38234687797396e-86	-0.285013072025264	2.76550472443618e-147	Adipocytes
BRF1(+)	-0.013644877197958	1.40765169427945e-12	0.176164984944563	3.05660284721546e-10	Adipocytes
CARF(+)	-0.136714374615138	5.36629650695588e-05	-0.389605706090325	3.95230031544077e-05	Adipocytes
CBFA2T2(+)	-0.198439760923658	5.69134974642454e-45	-0.231228060452636	6.2091789495159e-68	Adipocytes
CBFB(+)	0.18886983012775	1.36984752678939e-199	0.770898546540136	0	Adipocytes
CCNT2(+)	-0.0141816568576409	0.0001409779798678	0.115431845125586	1.28120494724666e-87	Adipocytes
CDC5L(+)	-0.123276181897667	0.326130548841322	0.177613314804165	1.21368560707404e-50	Adipocytes
CEBPA(+)	0.380756776287539	1.20959559691131e-126	-1.02764399264754	0	Adipocytes
CEBPB(+)	0.357526706101875	2.55100740474326e-135	-0.755294626445608	1.12622526956436e-256	Adipocytes
CEBPD(+)	0.275472817566961	4.61419198778579e-94	0.0834131975575954	1.79565137040663e-100	Adipocytes
CEBPG(+)	0.579304908862422	3.0181839195687e-37	0.12869130176371	0.000176739431613895	Adipocytes
CEBPZ(+)	-0.181022143282046	3.90932121216021e-07	-0.339062100550951	8.5205271020667e-41	Adipocytes
CERS2(+)	0.57144289363185	4.71523125831803e-92	-0.963949584713876	4.63122699956282e-137	Adipocytes
CERS4(+)	0.122112752089679	3.98075935927283e-15	-0.14553546689341	0.666425912535716	Adipocytes
CERS5(+)	-0.159347208456261	3.58107598581954e-15	-0.158867685050081	5.34889118868053e-15	Adipocytes
CERS6(+)	-0.201983610530843	0	0.0873593725298853	4.62111014677209e-181	Adipocytes
CHAMP1(+)	-0.340713617774611	0.00395923859911764	-0.234218369580652	0.0172422814335091	Adipocytes
CHD1(+)	0.106260188021192	8.38280607269196e-17	0.843753057424121	0	Adipocytes
CHD2(+)	0.0127735128185154	0.159968314708122	0.100738563668169	1.72681626625233e-116	Adipocytes
CHURC1(+)	0.152193022998389	1.69908626336018e-16	-1.09522621541611	0	Adipocytes
CIC(+)	-0.327180794996335	7.28174693935884e-29	-0.441166882526685	6.92679930206175e-38	Adipocytes
CLOCK(+)	-0.173892976065178	6.78044130152323e-54	-0.353411283489676	5.12000993408534e-250	Adipocytes
CNOT3(+)	-0.253449634652589	0.0064418240058619	-0.0935706275849224	0.0013651949524553	Adipocytes
CNOT6(+)	1.0092555406998	0	-0.536292055434449	6.01432684861183e-141	Adipocytes
CPEB1(+)	-0.0192490946514647	0.922783568832572	-0.168110332159437	0.000635578284532419	Adipocytes
CPSF4(+)	-0.00356100060396436	0.394826443797159	-0.780778288967	3.96439175195617e-192	Adipocytes
CREB1(+)	-0.0728582116178851	1.51526806713719e-11	0.0311034889551269	0.0108903597135523	Adipocytes
CREB3L1(+)	0.576062399177017	0	-0.352266478492843	1.00690437939878e-157	Adipocytes
CREB3L2(+)	0.583628491494765	0	0.946169250630487	0	Adipocytes
CREB5(+)	0.115037223348348	5.39009891502609e-59	0.340106002737138	0	Adipocytes
CREBL2(+)	-0.433581072878545	8.25702527260942e-86	-0.503483823568684	1.26575150192134e-84	Adipocytes
CREBZF(+)	0.060666018955847	4.83447756375385e-12	-0.165093050841497	3.58478226160211e-89	Adipocytes
CREM(+)	-0.0738834955512742	1.51935934391351e-60	0.250643503101974	0	Adipocytes
CRTC2(+)	-0.0742572190599695	0.0951999914349372	-0.338061455960715	2.05200161868123e-10	Adipocytes
CTBP1(+)	-0.651898570347538	4.49839671079546e-70	-0.582755920949252	1.24828891866322e-71	Adipocytes
CTCF(+)	-0.29916286905342	6.83761005807565e-27	-0.304752347871346	1.10278240568323e-19	Adipocytes
CTNNB1(+)	0.0453123056785598	4.63067197293818e-21	0.451631968606378	0	Adipocytes
CUX1(+)	-0.0167178208137013	9.10747385622679e-12	-0.0219305726131456	4.02028830686999e-10	Adipocytes
CUX2(+)	0.0424565135861901	1.67649226293983e-06	0.0763165755274313	0.383755287115758	Adipocytes
CXXC1(+)	-0.731122453968688	1.54796365363188e-54	-0.834722321236836	1.52645512286539e-90	Adipocytes
CXXC5(+)	0.490299383251541	1.40275083063688e-110	-0.995089916507397	9.24108391250974e-259	Adipocytes
DACH1(+)	-0.131508165586707	9.67156919723052e-56	0.0428547815470575	1.67084575320484e-13	Adipocytes
DDIT3(+)	0.118727687311916	7.99092338755298e-24	-0.346375810901534	1.69495127999869e-195	Adipocytes
DDX20(+)	-0.349500566095677	0.00125954520840615	-0.582696984347981	4.55632109176408e-33	Adipocytes
DEAF1(+)	0.7323100555337	0	0.591406271523789	0	Adipocytes
DIDO1(+)	-0.105186792122983	4.95885097427522e-09	-0.133417256018037	1.00516946415088e-25	Adipocytes
DMRT2(+)	-1.39579790216611	0	0.0141708061319177	0.00113710324780772	Adipocytes
DMRTA1(+)	-0.117612478037204	0.0536289116136045	-0.150124562565549	3.99267231922755e-24	Adipocytes
DNAJC21(+)	-0.358282961787427	1.52984869908996e-46	-0.348490411214925	2.08339408346998e-26	Adipocytes
DNMT1(+)	-0.335919807242107	3.23811672574064e-118	-0.346667542834102	7.093763863605e-145	Adipocytes
DNTTIP1(+)	-0.0621233259823191	0.00952154001672135	-0.924877720057277	6.38495110655373e-100	Adipocytes
DPF2(+)	-0.00291054730668527	9.94985327016085e-14	-0.66169704651259	1.86064481303401e-207	Adipocytes
DRAP1(+)	0.545040746946567	7.05035998981777e-147	-1.0833918699032	9.90136690405878e-291	Adipocytes
E2F3(+)	0.0730341578942193	1.59078891076396e-10	0.0394205516596697	0.193537797424295	Adipocytes
E2F4(+)	-0.06322925943899	0.00566303595780662	-0.210512699729955	2.91104937854254e-09	Adipocytes
E2F5(+)	-0.180208441366895	1.35210088736896e-16	-0.285365671610155	5.79276508483894e-17	Adipocytes
E2F6(+)	0.181547467445249	0.839314482688086	-0.0858993794330374	5.45545517411165e-13	Adipocytes
E4F1(+)	-0.288989866755395	0.553075250974969	-0.37975897647414	0.00223867344393557	Adipocytes
EBF1(+)	0.0402188078032372	4.42682651623506e-21	-0.0969965008652158	9.74869914704904e-106	Adipocytes
EBF2(+)	0.171367180416482	6.70971508904386e-155	0.213279256853057	2.19214677259134e-158	Adipocytes
EBF3(+)	0.0827382425014687	4.38723721652628e-65	0.00096634478862434	0.628084013218027	Adipocytes
EBF4(+)	-0.117930479328447	1.67589565351379e-05	-0.185570379766581	5.839955141964e-09	Adipocytes
EGR1(+)	0.205807423944474	6.1834281988276e-66	1.75644625733819	0	Adipocytes
EGR3(+)	0.516320964849275	3.10556903553021e-30	0.680014856207052	6.50083867651493e-126	Adipocytes
ELF1(+)	0.203868868571858	0	0.66394431358439	0	Adipocytes
ELF2(+)	-0.0401418234491659	3.35129487591498e-32	0.273937809776601	0	Adipocytes
ELF4(+)	-0.315964997745201	0.60379515813066	-0.349898399413989	1.11880628828919e-12	Adipocytes
ELK3(+)	-0.0464577794316661	5.01459737042409e-07	-0.0099480647399055	0.505640049508534	Adipocytes
ELK4(+)	0.344981026787328	9.88876532786895e-107	-0.747126048603495	2.46500980585856e-103	Adipocytes
ENO1(+)	0.512582001357338	7.28581747894525e-243	-0.724199275411869	6.83052679775417e-184	Adipocytes
EOMES(+)	-0.3919823113745	5.5323163409464e-75	-0.225355674672906	1.83979548833785e-33	Adipocytes
EP300(+)	-0.187701769858611	5.88594940685884e-235	-0.27229476534633	0	Adipocytes
EPAS1(+)	0.0378961952047376	1.4105543249658e-13	0.299401111875413	0	Adipocytes
ERF(+)	-0.0242794714157277	2.57155334499389e-14	0.239905964624876	0.0521607058039487	Adipocytes
ERG(+)	-0.0815967111547211	1.27694101685276e-38	0.105736454038498	2.31506917522094e-97	Adipocytes
ESR1(+)	-0.141270492463977	1.7692377256625e-189	-0.0885660978665874	4.14654186500365e-113	Adipocytes
ESR2(+)	-0.13608411809751	2.49758173858532e-142	-0.324153449435163	0	Adipocytes
ESRRA(+)	-0.0282483947481733	0.300141515382053	-0.686157782839249	5.88842310620826e-104	Adipocytes
ESRRG(+)	-0.0500148113458119	0.874113904201997	-0.635053725299777	1.02488028595467e-288	Adipocytes
ETS1(+)	-0.275647581207072	6.73047080657276e-188	-0.0081401691407299	0.06287165394053	Adipocytes
ETS2(+)	-0.0127557043656825	0.392131390871556	0.496177559162607	0	Adipocytes
ETV1(+)	-0.360407862697418	7.43326178936855e-11	-0.181486341238305	0.00489859576861596	Adipocytes
ETV3(+)	-0.1563519882978	1.48867577713126e-42	0.19091713958403	8.08093737868549e-47	Adipocytes
ETV5(+)	-0.0998708955183769	6.36764925956488e-08	0.0967588948242897	2.0979306696563e-07	Adipocytes
ETV6(+)	0.01936762325602	0.00744675409396123	0.133348369144811	3.50154539500202e-239	Adipocytes
EWSR1(+)	0.0934303076099336	1.09658098000549e-31	0.0657572932232684	1.1472663450128e-13	Adipocytes
EZH1(+)	-0.0889471378640811	1.56501881531948e-20	-0.202995433019765	5.77519275260079e-88	Adipocytes
EZH2(+)	-0.358274380597194	4.15802830405182e-181	-0.341663018845938	1.07806686661359e-188	Adipocytes
FANK1(+)	-1.64923753447276	5.47452092228793e-232	-0.172108549517048	1.16596429019574e-10	Adipocytes
FHL2(+)	0.24347091314013	2.65376532990288e-64	0.444237657015218	7.68251499850126e-147	Adipocytes
FLI1(+)	-0.18292600159223	1.1796675357258e-232	-0.00478632242751154	0.000675541317125621	Adipocytes
FOS(+)	0.219394060184373	9.92610291871302e-78	1.31024673559196	0	Adipocytes
FOSB(+)	0.178565951797415	1.24074479800185e-34	1.61676002054926	0	Adipocytes
FOSL1(+)	0.619763462535219	1.26186652141125e-198	1.48910933393735	0	Adipocytes
FOSL2(+)	0.0801191821599359	1.4652431465603e-39	1.19028331583483	0	Adipocytes
FOXC1(+)	-0.0797693669294297	0.00068359818628517	0.610013188328566	1.81096330215665e-165	Adipocytes
FOXJ2(+)	-0.216032332635301	0.0170914134601963	-0.669365264420319	6.86542461069378e-107	Adipocytes
FOXJ3(+)	-0.0197500452508055	7.73067248711816e-09	-0.122072847740236	0	Adipocytes
FOXK1(+)	-0.11494617471383	1.38843986947123e-10	-0.550547620689052	3.14087981984587e-119	Adipocytes
FOXK2(+)	0.0959292561686684	0.000295281691426808	0.452488952316446	2.67667964300039e-281	Adipocytes
FOXM1(+)	-0.181468020223806	1.98783136571451e-34	-0.437006638205045	2.52938188467595e-143	Adipocytes
FOXN2(+)	-0.350353943329281	0	-0.155124322135872	4.57000242995611e-101	Adipocytes
FOXN3(+)	-0.032885170508318	3.20896646908334e-16	0.038630477367211	3.34627585159303e-20	Adipocytes
FOXO1(+)	0.0938478800756815	1.33547518389732e-136	0.468917650145577	0	Adipocytes
FOXO3(+)	0.151087565286822	5.7493703656244e-187	0.794416027145576	0	Adipocytes
FOXP1(+)	-0.141140294189168	0	0.0325393276116235	3.60662409552038e-19	Adipocytes
FOXP2(+)	-0.0873743202730317	6.03412402419144e-109	0.141630177441564	0	Adipocytes
FOXP4(+)	-0.629628223070887	5.77397709311885e-08	-0.284296088362504	0.000727154179272798	Adipocytes
FREM1(+)	0.264308728374305	0	-0.0835934158596707	1.08867513185718e-108	Adipocytes
FUBP1(+)	-0.108598867594427	1.88403170267342e-13	0.0925897846612216	0.000868993991142661	Adipocytes
GABPA(+)	-0.373657300770189	7.9114033918001e-12	-0.322311849839877	1.83785419567979e-21	Adipocytes
GABPB1(+)	0.0323178110451288	0.00275658022080658	0.439765683330163	2.73527403326383e-160	Adipocytes
GATA2(+)	-0.0873467675097803	7.93978795742812e-11	-0.0119407124366147	0.0491651758104218	Adipocytes
GATA3(+)	-0.628552040966481	1.0249344574537e-223	-0.3781699892986	2.91395780934978e-60	Adipocytes
GATA6(+)	-0.363010164608027	6.04108705149035e-114	0.348732569686212	3.65103821410305e-138	Adipocytes
GATAD1(+)	0.00438731879894849	0.975267147081896	-0.210840798308363	4.03367405437542e-151	Adipocytes
GATAD2A(+)	-0.019611924862815	0.00166302421233846	-0.0760566842469297	1.21802129508007e-22	Adipocytes
GFI1(+)	0.184333522065858	0.00631434524752717	-0.316231181217466	0.101726244033268	Adipocytes
GLI2(+)	0.0492067137304826	9.37451477797658e-34	-0.0497315390862205	5.44743021344104e-06	Adipocytes
GLI3(+)	-0.163341792576031	2.41005213315027e-99	0.0799688344507992	9.55829875253887e-40	Adipocytes
GLI4(+)	-0.212356171743823	5.19814324153978e-15	-0.288496797906233	1.07076361751189e-31	Adipocytes
GLIS1(+)	-1.71171835267638	0	-0.156373440785145	7.09047124935519e-20	Adipocytes
GLIS3(+)	-0.290026212006648	9.89208069412244e-223	0.146888436806725	4.90778949595038e-46	Adipocytes
GMEB1(+)	-0.286583044294164	3.08512565045958e-08	0.221386330996242	2.51565539349075e-82	Adipocytes
GMEB2(+)	-0.165160416000246	0.0864932287412078	0.169507828332894	0.00812551658596762	Adipocytes
GPBP1L1(+)	-0.251179426106889	2.93779697942854e-180	-0.354397263914246	0	Adipocytes
GRHL1(+)	-0.0267573725269523	1.78582495417921e-14	0.541149355866961	1.39320054240095e-270	Adipocytes
GTF2A1(+)	-0.154976092193352	4.46120342891588e-12	-0.0577016503278553	0.0182890070701337	Adipocytes
GTF2A2(+)	0.643501994693666	9.684994378253e-162	-1.20948226950055	3.1338113517223e-232	Adipocytes
GTF2B(+)	-0.0801343220248603	0.240470349117378	1.17092085951823	0	Adipocytes
GTF2F1(+)	-0.317060298659775	1.67136466407855e-08	-0.65227138308053	7.32585068144438e-86	Adipocytes
GTF2H3(+)	-0.0272157637646151	0.000541731417799523	-0.341692304547938	1.60102786449002e-06	Adipocytes
GTF2I(+)	-0.0750354335401915	1.85843576754474e-128	-0.239379221057124	0	Adipocytes
GTF2IRD1(+)	0.0913447365671978	1.74324876426809e-41	-0.29975041073624	0	Adipocytes
GTF3A(+)	0.234706783055977	8.08017493053125e-26	-0.763159212566702	1.31733255036734e-162	Adipocytes
GTF3C2(+)	-0.554497177479748	2.53100331687585e-17	-0.7680228684582	1.15974056553086e-47	Adipocytes
GTF3C5(+)	-0.258328327749138	2.16107652712209e-13	-0.49968627063777	3.64214665872188e-60	Adipocytes
HBP1(+)	0.029907351987088	0.192506325693801	0.629204980018406	0	Adipocytes
HCFC2(+)	-0.368928049977097	1.06300313874445e-28	-0.331832961173328	4.01386995012484e-22	Adipocytes
HCLS1(+)	-0.135842616579741	5.40414852245117e-206	0.132027360599997	5.1165014094806e-199	Adipocytes
HDAC1(+)	0.15723407494242	7.42052785223068e-13	-0.548899131551757	7.40118125118828e-35	Adipocytes
HDAC2(+)	-0.112168676080771	0.970893546668052	-0.315558597490974	1.06724993624105e-23	Adipocytes
HDAC8(+)	-0.0638228569730335	5.22398951256021e-60	-0.13503241221442	2.75606573380659e-281	Adipocytes
HDX(+)	-0.0235631678334167	0.506463889277584	0.327027359747708	1.20026160004841e-20	Adipocytes
HES1(+)	0.294979143976618	7.76037012773799e-92	-0.1996711819355	0.000776961185804399	Adipocytes
HES4(+)	0.622431942990961	0	0.625157351738028	0	Adipocytes
HEY1(+)	-0.0101909144193257	0.697791637932538	-0.440440313241098	1.39003922876685e-52	Adipocytes
HEY2(+)	-0.302343327694173	2.63963029234574e-46	0.193586897257715	4.1420022235997e-16	Adipocytes
HEYL(+)	0.331535072021844	3.52965611305963e-118	0.209406014701967	1.9713373830613e-42	Adipocytes
HHEX(+)	0.412457218230427	3.14802086760588e-48	-1.08060074007734	1.32111146262752e-41	Adipocytes
HIC1(+)	0.828070048993497	0	-0.709152737335089	1.88733319883139e-182	Adipocytes
HIC2(+)	-0.0432486125832598	6.29067291234326e-05	0.495684357565115	2.68583546005475e-07	Adipocytes
HIF1A(+)	0.0113958906738558	0.527480167437474	0.362751801917233	0	Adipocytes
HIF3A(+)	-0.0463008087206696	3.73679259232676e-05	0.207238528889247	4.03639979232821e-259	Adipocytes
HINFP(+)	-0.242108364747446	0.0601597025044619	-0.701184601612844	4.52448992482064e-71	Adipocytes
HIVEP1(+)	-0.0694541995691527	4.31204302010499e-35	0.204976751992175	1.56827752835673e-100	Adipocytes
HIVEP2(+)	0.0827081958988831	1.45092836286537e-26	0.467794384420027	0	Adipocytes
HLF(+)	-0.371626563482257	8.89033958105526e-40	-0.263044659391201	1.13409453517662e-46	Adipocytes
HLTF(+)	-0.377544061464786	0.327307128233283	-0.938699965983302	2.58546879711532e-190	Adipocytes
HMBOX1(+)	-0.00987602789757336	0.00639317578668973	-0.056198330685941	1.19905373931454e-59	Adipocytes
HMG20A(+)	0.244635986991147	1.8778315468971e-17	-0.172070650392348	5.04196106500618e-28	Adipocytes
HMG20B(+)	0.200693612014624	7.05593968785901e-55	-0.195029736673286	4.03680630481582e-70	Adipocytes
HMGA2(+)	0.248015874898602	1.89461975173747e-54	0.167412874977703	4.66385860648088e-31	Adipocytes
HMGXB3(+)	-0.0210631184737018	0.64908178294824	-0.207095045687467	9.25391809601508e-34	Adipocytes
HMGXB4(+)	-0.273324593102887	3.635184749633e-82	0.156233456828191	2.11624320519553e-46	Adipocytes
HNRNPUL1(+)	-0.0169540043311418	5.64246387190557e-05	-0.340745946347904	9.61508763055508e-22	Adipocytes
HOMEZ(+)	-0.351527909728588	2.4312576306007e-32	-0.573173381401315	1.18141096613635e-64	Adipocytes
HOXA10(+)	0.0773180179071771	8.11109422559749e-05	-1.34364496854695	0	Adipocytes
HOXA3(+)	0.170613800246774	1.14907221537172e-91	-0.60217588145774	0	Adipocytes
HOXA5(+)	-0.391650145821513	2.88637891719243e-05	-0.753430119876472	7.32711007455372e-58	Adipocytes
HOXA6(+)	-0.29626840253835	2.40773043952837e-19	-0.80847479501775	7.65270673860055e-86	Adipocytes
HOXA9(+)	-0.664523999702899	1.21614009109179e-26	-0.395159347095854	0.0397949337225589	Adipocytes
HOXB2(+)	0.404899187175431	8.60673092681295e-88	0.274290801619591	1.15177239154889e-58	Adipocytes
HOXB3(+)	-0.100278422750493	0.00149854090774867	-0.5899552107374	1.89087693744454e-139	Adipocytes
HOXB4(+)	-0.192642916446434	0.157634023276065	-0.536308472762994	6.85713834612524e-31	Adipocytes
HOXC4(+)	0.369427067035618	1.68665073818147e-93	-0.0211985074986387	4.89695009453032e-06	Adipocytes
HOXC6(+)	0.111721857561065	0.0692063057572012	-0.52853188419539	4.816682493889e-44	Adipocytes
HOXC8(+)	0.242886666346062	1.59198014735461e-05	-0.538515433280653	1.99352681068988e-74	Adipocytes
HOXC9(+)	-0.0146418083644795	0.0386176797478642	-0.727515031295721	1.0788692227936e-113	Adipocytes
HOXD3(+)	-0.272132699772994	9.19154319496007e-40	-0.0895500602554256	7.49600114791641e-15	Adipocytes
HSF1(+)	-0.0169039324363069	0.118733424879605	0.297412972542013	6.59933478799757e-221	Adipocytes
HSF2(+)	-0.232727294663975	7.80270719542461e-15	-0.421277470055768	1.15795828465937e-20	Adipocytes
HSF4(+)	-0.289735523151311	3.32752260066836e-12	-0.763262235542729	1.87779003302351e-22	Adipocytes
ID2(+)	0.10487977198055	3.35235661573957e-07	-0.462330971474823	8.16547582757563e-178	Adipocytes
ID4(+)	0.292060701295463	0	0.940250778382363	0	Adipocytes
IKZF1(+)	-0.216591705037835	5.84942885486577e-162	-0.070711118641646	1.2054533565599e-49	Adipocytes
IKZF2(+)	-0.114737122787497	8.78541942787273e-10	0.0547438082054885	8.28661273482381e-06	Adipocytes
IKZF3(+)	-0.194138456109619	7.62412268541147e-60	0.0817672899243984	0.00010953925713295	Adipocytes
IKZF4(+)	0.13151066919428	1.20833391393028e-19	1.06333336193243	0	Adipocytes
IKZF5(+)	-0.530419260375663	5.69913105435938e-73	-0.302238927377301	7.72945323682699e-44	Adipocytes
ILF2(+)	-0.261842917861431	4.35897334091374e-16	-0.204200103760912	2.53176346706488e-24	Adipocytes
ILF3(+)	0.137859189855459	9.82245258242229e-36	-0.157392306083541	2.27819765485723e-57	Adipocytes
ING4(+)	-0.409775306687134	0.339371804270234	-0.725527969812195	8.23171545853359e-77	Adipocytes
IRF1(+)	-0.0235263128236953	0.00260584687498297	1.64372424334732	0	Adipocytes
IRF2(+)	-0.322419846008904	3.86552271171399e-17	-0.545833420719203	2.8675753180616e-117	Adipocytes
IRF3(+)	0.294578023555722	4.21602693356303e-38	-1.11356213026979	0	Adipocytes
IRF4(+)	-0.637089367746559	1.20844424460773e-264	0.333724679551437	9.29100288649364e-44	Adipocytes
IRF5(+)	-0.587152810068034	9.48426482441306e-126	-0.827381246771904	3.29643590301903e-63	Adipocytes
IRF7(+)	0.439669664131838	2.25256266014026e-19	0.299303561961645	1.29314190743818e-186	Adipocytes
IRF8(+)	0.0205524031194866	0.0867548119282249	0.0559896773305155	4.8816065581317e-08	Adipocytes
IRF9(+)	0.0201930842447169	8.74914379366805e-09	-0.446180339206443	1.32165946222514e-13	Adipocytes
IRX2(+)	0.26559622968907	0.000204692523098571	-0.149533999026746	0.0413533354834474	Adipocytes
IRX6(+)	0.371645774251095	4.47046466631459e-116	-0.691322890615105	0	Adipocytes
JDP2(+)	0.251885433491268	8.79295785319976e-07	1.88780956760768	0	Adipocytes
JUN(+)	0.211750113101875	1.04910892455847e-67	1.09575407170645	0	Adipocytes
JUNB(+)	0.196477595877812	2.50395326062294e-25	1.170671290172	0	Adipocytes
JUND(+)	0.24576515122424	3.92385262320871e-62	1.25996265306072	0	Adipocytes
KAT7(+)	-0.196088018436798	0.0774087291074429	-0.179408691838151	4.12560728155694e-19	Adipocytes
KDM2B(+)	-0.274674042527284	3.15456828920518e-113	0.0623103719844877	1.86513297427283e-06	Adipocytes
KDM5A(+)	-0.174698480453654	8.14658227875656e-198	-0.242022132534633	0	Adipocytes
KLF10(+)	0.282656174650195	1.00078580259178e-16	1.26791162819125	0	Adipocytes
KLF11(+)	0.110613597452092	1.26860944658825e-07	0.0765010008551714	0.0111706898853107	Adipocytes
KLF12(+)	-0.104306394997579	2.3085791901187e-24	0.103713136304999	7.04458847761864e-34	Adipocytes
KLF13(+)	0.166543019318113	0.00136570099780894	-0.291678749660545	1.11971007378644e-19	Adipocytes
KLF15(+)	-0.279892578905799	4.93801422458457e-212	0.698874742826116	0	Adipocytes
KLF2(+)	0.377787923084365	4.00333704951102e-83	0.633313813984173	0	Adipocytes
KLF3(+)	-0.205630147501379	5.50499367451311e-12	-0.499461835518415	8.61738099206629e-90	Adipocytes
KLF4(+)	0.239099960948921	1.31817978873191e-70	1.22682128213043	0	Adipocytes
KLF6(+)	0.268304892906536	7.0067403434048e-135	1.20347235633683	0	Adipocytes
KLF7(+)	0.154831246357797	6.01137235892156e-171	0.511145687606427	0	Adipocytes
KLF8(+)	0.0169617166878124	0.00360441523511978	-0.582266045102235	6.56651019596868e-143	Adipocytes
KLF9(+)	0.0723963635187603	2.19656807865205e-18	1.02813756539901	0	Adipocytes
KMT2A(+)	-0.19308380139084	2.39017332228999e-49	-0.201268696390013	3.24552823228944e-69	Adipocytes
KMT2B(+)	-0.244949740786071	2.17495057299379e-16	-0.27386253417339	1.50744537098768e-18	Adipocytes
KMT2C(+)	0.0161580417759364	0.000203383970754269	0.00914012109472151	0.0216820138710272	Adipocytes
KMT2D(+)	-0.0369905499123435	0.761507324568435	-0.0585684992019697	0.0320487424634272	Adipocytes
LARP1(+)	0.190642826979673	2.00047125071788e-278	-0.328525452001685	0	Adipocytes
LCOR(+)	-0.0895735923437702	7.53240892508832e-93	-0.0980091434075563	3.82157880314636e-115	Adipocytes
LCORL(+)	-0.240288852622401	3.03061547640802e-173	-0.191142328469768	3.48617681740047e-120	Adipocytes
LDB1(+)	-0.404243502465786	4.1795194440285e-27	-0.755816968252216	6.24093116855663e-78	Adipocytes
LEF1(+)	-0.427329463462961	2.22371226993467e-113	0.074739579397094	0.0717837377095256	Adipocytes
LHX6(+)	-0.0804707724667661	2.45033378750746e-11	-0.052140519892995	9.38544789581449e-06	Adipocytes
LMO2(+)	0.255782350031791	1.59175156092603e-42	-0.583898260437433	9.25646302847295e-115	Adipocytes
LMX1A(+)	0.148514834988577	6.40390540319209e-30	0.11075235332568	1.20079230790683e-17	Adipocytes
LYL1(+)	-0.439144936211564	2.3432887855208e-15	-0.232622825744022	6.88114064651903e-27	Adipocytes
MAF(+)	-0.310643814982076	2.55550047767475e-300	-0.0561337155788548	1.07097586676768e-15	Adipocytes
MAFB(+)	0.311579871885161	3.78506911416832e-51	-0.948500721609719	0	Adipocytes
MAFF(+)	0.320359023774827	1.61486432207122e-138	1.85258658145206	0	Adipocytes
MAFG(+)	0.222935012584573	9.09856818353155e-40	0.0701705651919404	1.39454688311708e-09	Adipocytes
MAFK(+)	-0.222038426216267	0.853575691093661	-0.201802404253259	2.26978040328177e-07	Adipocytes
MAGEF1(+)	0.429331586715954	5.4033114950782e-98	-1.09068466894516	0	Adipocytes
MAX(+)	0.0630559657939429	0.000402414193213535	-0.215898357114499	1.3643037382261e-68	Adipocytes
MAZ(+)	0.216771107069244	2.49044959919704e-14	-0.727338972598225	1.73004513983277e-127	Adipocytes
MBD1(+)	-0.387295470360466	2.94648479669743e-39	-0.430373252283778	2.47176428716699e-22	Adipocytes
MBD2(+)	0.102783791882857	1.40280423765213e-164	-0.0259791990352753	4.93719408589205e-15	Adipocytes
MBNL2(+)	0.205366791275386	0	0.391771403929795	0	Adipocytes
MBTPS2(+)	-0.366308159405171	1.16811140706421e-11	-0.323470341905639	2.45918120670588e-21	Adipocytes
MECOM(+)	-0.0821439687219039	4.22594844242782e-54	0.105425960936876	2.25833103099217e-133	Adipocytes
MECP2(+)	-0.103447046904081	3.02161556960418e-12	0.287125645422657	8.90572355198033e-113	Adipocytes
MED30(+)	-0.246197003577922	1.01496342467826e-23	-0.461726031581909	3.65037215680312e-28	Adipocytes
MEF2A(+)	-0.0429598025868452	6.99371745816673e-56	0.00794558899048514	0.0385612048639006	Adipocytes
MEF2B(+)	-0.140514887132525	3.0179120539515e-46	-0.150253384278488	1.13067146219468e-67	Adipocytes
MEF2C(+)	-0.258505078198734	0	0.0488365275212503	2.84620820089869e-14	Adipocytes
MEF2D(+)	0.036477779471797	0.145191110924015	0.100274375756413	0.00219378150745841	Adipocytes
MEIS1(+)	0.0140189758424025	9.44139134947985e-05	0.0852474172365598	5.1362173633562e-72	Adipocytes
MEIS2(+)	-0.136960728097133	1.00368666074041e-68	0.0934531245496943	4.85777660287827e-51	Adipocytes
MEIS3(+)	-0.511420116291951	1.6032549019507e-42	0.185469483371381	3.71005059635264e-14	Adipocytes
MEOX1(+)	-0.0793172834675353	2.83147726581697e-11	-0.116844640496781	4.52810675456401e-53	Adipocytes
MEOX2(+)	-0.142675143788574	2.26561641582577e-62	0.0116280333250849	0.0812981489195154	Adipocytes
MESP1(+)	0.450397562424789	1.00932610271978e-115	-1.09565552525275	0	Adipocytes
METTL14(+)	-0.0688510427601496	8.32523097841739e-26	0.242193578140672	0.000141572345674605	Adipocytes
METTL3(+)	-0.133849728086487	9.97196053135101e-12	-0.654021517532843	6.43384231279107e-47	Adipocytes
MGA(+)	0.295994291469861	2.37539100783379e-37	-0.132228607949149	6.26823427904948e-12	Adipocytes
MITF(+)	-0.0465743150059854	2.17507630974903e-52	0.0556625748239892	9.71204246677673e-78	Adipocytes
MKX(+)	-1.1258473011146	0	0.443201857206273	1.27860824534779e-94	Adipocytes
MLLT10(+)	-0.0924801859704738	1.1750205450261e-117	-0.162070572337587	0	Adipocytes
MLX(+)	-0.00967414106083186	0.905129594855471	-0.6359677335459	1.44181833262368e-198	Adipocytes
MLXIP(+)	-0.0666728323951125	8.14946964384274e-08	0.071710601025333	0.123080191471326	Adipocytes
MLXIPL(+)	-0.0411641624221977	6.78595211066902e-19	-0.284069976584157	0	Adipocytes
MNT(+)	-0.397846002316266	6.73273542413407e-42	-0.195385345802804	0.000124666031890855	Adipocytes
MSANTD3(+)	0.0222201295123075	6.64692061268644e-10	0.25421325217279	6.25626746515338e-07	Adipocytes
MSL1(+)	-0.0390837937797066	4.63517975947373e-06	-0.487163031599964	7.53909102919844e-76	Adipocytes
MSX1(+)	0.648784407200604	0	-0.444451888808772	9.57016312928179e-102	Adipocytes
MTA3(+)	0.0714880880500486	9.44954766950807e-33	-0.30889941093821	0	Adipocytes
MTERF1(+)	0.0575903782904827	2.10818103039238e-09	-0.256064691938116	1.64470875283329e-148	Adipocytes
MTF1(+)	0.0581334387077552	3.54586393582397e-08	-0.319071907111609	1.36975273986052e-46	Adipocytes
MTF2(+)	-0.409653612800073	3.77405978819994e-77	-0.43207859492616	1.08257601031323e-102	Adipocytes
MXD1(+)	-0.0507783064490281	0.00713067008571725	0.212719436758277	4.66975120437478e-54	Adipocytes
MXD4(+)	0.265503194271498	1.68916163954484e-26	-0.789760284098608	9.45463088518693e-104	Adipocytes
MXI1(+)	0.213869988841159	1.41984303237932e-05	0.212815333118687	9.05762359224401e-14	Adipocytes
MYB(+)	-0.267154778232214	1.83963819882551e-58	-0.231563762150442	6.58176070453294e-24	Adipocytes
MYBL1(+)	-0.372443109337316	1.95995702972816e-193	-0.0821506351068679	1.22298442474297e-21	Adipocytes
MYBL2(+)	0.0762594583610143	0.0254481258337103	-0.887718039253551	5.38201581444783e-160	Adipocytes
MYC(+)	0.234184903362426	5.98598268842254e-84	0.869000977465182	0	Adipocytes
MYEF2(+)	-0.157750752785908	3.74733073590529e-59	0.22781053858118	6.50967862207395e-148	Adipocytes
MYNN(+)	0.313558960571418	3.32645950826912e-37	0.0621198779989509	6.11201752949844e-06	Adipocytes
MZF1(+)	-0.270670531281375	3.32695585086516e-21	-0.0585894741154762	2.20227517489352e-11	Adipocytes
NCALD(+)	0.149934935159224	1.13977208529259e-112	0.46024745504167	0	Adipocytes
NCOA1(+)	-0.129889982176514	4.02343487103366e-269	-0.0139506134490719	1.30824498228901e-06	Adipocytes
NCOA2(+)	-0.170918952321042	2.60040883249091e-271	-0.0643467238509912	4.74721015857007e-52	Adipocytes
NCOA3(+)	0.014337959166193	0.862245562167681	0.151986717038141	1.5914325956859e-236	Adipocytes
NELFB(+)	0.457299350620535	1.33521789578388e-18	0.243441206970314	4.58630500306035e-06	Adipocytes
NF1(+)	0.0713923040632476	3.97424075620227e-44	0.035573221903058	3.1388506712004e-11	Adipocytes
NFAT5(+)	-0.0738698874596055	4.61088666370171e-88	-0.117924228502095	3.44194891372827e-278	Adipocytes
NFATC1(+)	0.196804948155825	7.74328673429467e-26	0.685628340419438	0	Adipocytes
NFATC2(+)	0.0932647641341964	3.93600125826072e-15	1.11455569450229	0	Adipocytes
NFATC3(+)	-0.318191634655552	5.802718675287e-239	-0.617188365246808	0	Adipocytes
NFATC4(+)	0.508499395571614	8.00260020451793e-165	-0.734693850659287	4.73102246170258e-117	Adipocytes
NFE2L1(+)	0.18586471332081	2.86673255189848e-12	-0.317615807819765	8.55891290368434e-27	Adipocytes
NFE2L2(+)	0.0589432749153174	5.65214214379996e-08	0.185495431464559	1.77458869769014e-160	Adipocytes
NFE2L3(+)	0.011290513693389	4.54547259618729e-10	0.129032730707069	1.05503637220563e-23	Adipocytes
NFIA(+)	0.0532822523160155	1.75885573046332e-45	0.217259578482502	0	Adipocytes
NFIB(+)	-0.0499798805800808	1.03236997462744e-58	0.00578325861931406	0.844595813588263	Adipocytes
NFIC(+)	0.0308063069413027	4.21091423953816e-13	-0.591125366766148	0	Adipocytes
NFIL3(+)	-0.0132704512655963	1.62810690558039e-30	1.5853699794278	0	Adipocytes
NFIX(+)	0.232601021990276	3.59855016925405e-177	-0.58563152855681	0	Adipocytes
NFKB1(+)	0.00301207493764277	1.2368171259135e-10	0.599167975035167	0	Adipocytes
NFKB2(+)	-0.245031111163395	0.471950866892541	0.433900127064849	7.574033900932e-32	Adipocytes
NFX1(+)	0.0948972001669919	2.66072060656326e-24	0.297229896690495	5.01262779152927e-212	Adipocytes
NFXL1(+)	0.0630732401400156	0.0325893966447142	-0.00565057975041849	0.519919413911573	Adipocytes
NFYA(+)	0.0555478986800164	8.48457962800859e-07	0.20729021006823	0.0687422358433963	Adipocytes
NFYB(+)	-0.0644717920930802	9.18907815192375e-05	-0.951273968066396	1.39485266762897e-147	Adipocytes
NFYC(+)	-0.209497372980402	1.5581798302819e-83	-0.250567839851889	2.12560811098009e-115	Adipocytes
NMRAL1(+)	0.0891586472056387	6.10777790436044e-06	0.476587874249518	0.404129566000277	Adipocytes
NONO(+)	-0.474113177135658	1.81035606893196e-08	-0.225912329982792	1.11640927279522e-09	Adipocytes
NPAS2(+)	0.361880278555769	9.52384821967445e-205	0.158232089811002	4.60929350267976e-41	Adipocytes
NPAS3(+)	-0.512462145429697	0	0.0251389376164868	0.0601317671530494	Adipocytes
NR1D2(+)	-0.399232019033433	5.72527558173741e-78	-0.854587858370159	0	Adipocytes
NR1H2(+)	-0.153279530876429	2.35574280840868e-11	-0.76090492274936	1.20170417404688e-128	Adipocytes
NR1H3(+)	-0.0557937761611669	5.63280782226661e-35	-0.165269190734351	3.11191289546679e-260	Adipocytes
NR1H4(+)	-0.140901015310359	0.673298334642401	-0.379352984489013	0.02686715402289	Adipocytes
NR2C1(+)	0.178320277884493	1.53257430112181e-29	-0.266747055577846	9.38049734072729e-51	Adipocytes
NR2C2(+)	-0.198929964810811	0.250533884496126	-0.00356391729983141	0.0322321133590301	Adipocytes
NR2F1(+)	-0.197516350181131	0.0101823963171091	0.0618846086581382	0.69493256674907	Adipocytes
NR2F2(+)	0.307079175917617	3.70443006728148e-101	0.29862800790886	5.5363976676013e-89	Adipocytes
NR2F6(+)	0.460024373879104	7.61955846460679e-83	-1.3773949153336	0	Adipocytes
NR3C1(+)	-0.235733150254897	0	-0.0523023938779965	3.12410426366294e-43	Adipocytes
NR3C2(+)	-0.0536227106634666	2.05072598305276e-17	-0.182293502022478	1.68161933861615e-50	Adipocytes
NR4A1(+)	0.250456077640153	3.0382874105112e-65	1.45645428679402	0	Adipocytes
NR4A2(+)	0.195033997688894	8.84046520178543e-20	0.833085567625399	0	Adipocytes
NR4A3(+)	0.0438021871164693	0.0567834852855456	0.474299277914238	0	Adipocytes
NR5A2(+)	-0.109127853547149	1.35656627133526e-54	0.0367097961392533	3.17864651958497e-10	Adipocytes
NR6A1(+)	0.179684666264344	6.38575478894791e-58	0.136610780336825	4.24837219954289e-41	Adipocytes
NRF1(+)	0.187383374793604	1.88513525684017e-26	-0.166869857434218	3.13005343272366e-26	Adipocytes
NRL(+)	-0.412957690039341	0.0998331827965476	-0.950724192850546	1.78416767937294e-73	Adipocytes
NSD1(+)	-0.163645210928276	3.25598632967408e-174	-0.373643382993372	0	Adipocytes
NSD2(+)	-0.273471902389959	4.62291812885713e-185	-0.33288431413203	0	Adipocytes
NUCB1(+)	0.67553438714357	0	-0.511925449663405	4.33376699760157e-153	Adipocytes
OSR2(+)	0.15763747656818	5.12747594105556e-26	0.211052453259535	3.85752032606643e-69	Adipocytes
OTUD4(+)	-0.0117506331231176	0.0627454114125072	0.029879025053746	0.0231221938283497	Adipocytes
OVOL2(+)	-0.0535272253008339	0.000191404785619276	-0.340277357081506	4.0748933664123e-66	Adipocytes
PARP1(+)	0.467811696769981	6.48856824493794e-98	-0.728604929624529	1.413617714862e-221	Adipocytes
PATZ1(+)	-0.523086664383899	4.04364775384126e-09	-0.635942164815765	9.13266662265461e-38	Adipocytes
PAX3(+)	0.129155978848478	1.11200375967486e-46	-0.144718611070705	3.26417783005643e-55	Adipocytes
PAX5(+)	-0.0258020199233826	0.639036617938525	0.382620081807269	1.99776844722386e-78	Adipocytes
PAX8(+)	0.0341467971403198	0.502131199096393	-0.176719913353821	3.58099668626001e-08	Adipocytes
PAXIP1(+)	-0.209670924595299	8.38194151203922e-26	-0.111525616336819	0.000573229757031504	Adipocytes
PBX1(+)	-0.0179261604408167	6.76789836819130e-11	-0.0724622380339657	1.38304017293352e-171	Adipocytes
PBX2(+)	-0.130678038231864	0.000537419087163852	-0.373510587848093	1.92728003049078e-12	Adipocytes
PBX3(+)	-0.0557855995847962	1.13626704087336e-67	-0.141553821855311	0	Adipocytes
PBX4(+)	0.0585973740768591	0.0383792049056236	0.0292377094614897	0.0521090390182462	Adipocytes
PDCD11(+)	-0.307129994147494	4.66533175561096e-39	-0.327207946440527	6.54132335122769e-36	Adipocytes
PDLIM5(+)	0.217810062347585	0	0.761871469492017	0	Adipocytes
PGR(+)	1.06643026101584	0	0.262807201368723	3.12474410092026e-42	Adipocytes
PHF1(+)	-0.376237730685532	4.17476632206259e-79	-0.102332809549782	0.00246323327914199	Adipocytes
PHF20(+)	0.0308027316795081	3.72350751126295e-05	0.318502510024184	0	Adipocytes
PHF21A(+)	-0.261715736066988	5.32147363873111e-246	-0.1939255999554	7.18491995708018e-165	Adipocytes
PHTF1(+)	-0.550222905181459	2.90276478968982e-76	0.099242537463625	0.895250321233966	Adipocytes
PINX1(+)	-0.529045756538605	1.00552952829036e-200	0.0178525104877467	0.155510879602827	Adipocytes
PIR(+)	0.496431688508394	0	-0.132369379212805	9.86773454874244e-139	Adipocytes
PKNOX1(+)	-0.160491369743981	1.14612133368816e-16	-0.399692910452756	1.36705456103824e-82	Adipocytes
PKNOX2(+)	-0.0288139038424085	7.02211271252105e-07	0.0484924428954834	0.595578670951029	Adipocytes
PLAG1(+)	-2.19860814068448	0	-0.233481780509977	1.29507930766214e-34	Adipocytes
PLAGL1(+)	0.0373143495093951	1.28611262223556e-25	0.164134537119279	2.25012850163094e-287	Adipocytes
PML(+)	-0.115979773485084	1.19945910744971e-23	0.101697067888476	3.65062110899178e-21	Adipocytes
POLR3A(+)	-0.345514397571949	7.02807499542626e-05	-0.525128534937783	7.91308733235351e-19	Adipocytes
POU2AF1(+)	-0.289469754653025	1.22958443859128e-37	-0.0699726520556672	0.28391563236803	Adipocytes
POU2F1(+)	-0.141118425524374	3.66475278422891e-62	-0.0876986856763828	5.20946596956664e-26	Adipocytes
POU2F2(+)	-0.376051277232733	3.70696183474854e-84	-0.389820525485382	4.35335202524999e-188	Adipocytes
POU5F2(+)	-0.173283484592692	0.312477402284173	-0.505846317486182	4.28085088440247e-47	Adipocytes
POU6F1(+)	-0.463786192735306	7.96497440820595e-09	-0.0739642776497043	8.95714669768644e-12	Adipocytes
POU6F2(+)	-0.205011564005906	1.59779644718359e-167	0.0875033348448135	2.5581650866485e-10	Adipocytes
PPARA(+)	-0.345770123507731	3.65405488832872e-08	0.345355906682557	3.03101952508888e-11	Adipocytes
PPARD(+)	-0.0391409066611637	5.73070773424542e-17	0.216271942113377	6.77540135923208e-96	Adipocytes
PPARG(+)	0.0100304127089164	0.0212489372285436	0.0223264580197742	3.32293943453842e-22	Adipocytes
PRDM1(+)	-0.151619181299886	1.06063342555821e-40	-0.0271427733972889	1.9951247126044e-05	Adipocytes
PRDM10(+)	-0.312030667405988	3.96554189782436e-10	-0.467027156540555	7.37425546536319e-14	Adipocytes
PRDM11(+)	-0.0843802073578539	3.62359953943417e-07	-0.0587485055401968	2.52337370793618e-05	Adipocytes
PRDM15(+)	-0.339600101709606	4.94681588249016e-10	-0.778636787303071	3.37815762554091e-143	Adipocytes
PRDM16(+)	-0.0997004962562231	1.05719716817957e-11	0.16688489106447	2.39400126612844e-36	Adipocytes
PRDM4(+)	-0.0329177209248757	3.27526493565388e-18	-0.39902520470973	0.566116545745946	Adipocytes
PRDM5(+)	0.035297330776257	3.93104477081427e-07	-0.101313252791929	2.49550147992515e-26	Adipocytes
PRDM6(+)	0.192765024319184	2.67862419840035e-79	0.018323197764242	0.0251647487065814	Adipocytes
PROX1(+)	-0.295047681537046	2.16303285084345e-34	-0.207688334713912	1.87762231953151e-19	Adipocytes
PRRX1(+)	0.063626090940665	8.32501239575469e-90	0.058985442080048	6.73091722756499e-24	Adipocytes
PRRX2(+)	0.34372568022295	3.03093668066581e-233	-0.392105541324645	2.85082827786834e-103	Adipocytes
PUM3(+)	0.169473158513086	2.27189755524139e-224	-0.166616511242868	6.23065605696643e-267	Adipocytes
PURA(+)	-0.0861876754351503	3.75765032760653e-10	-0.767149794506532	5.07471854094885e-39	Adipocytes
RAB18(+)	-0.363393364336699	2.72590268961853e-41	0.273697354284927	1.00797099685092e-42	Adipocytes
RAD21(+)	-0.189794569877804	2.78324152197874e-17	0.628733622230022	0	Adipocytes
RAN(+)	0.586295430005225	1.48943518234475e-210	-0.845136985652627	1.06376411853734e-153	Adipocytes
RARA(+)	-0.0714125368492731	0.105088517322344	-0.308494540166464	0.00883559311293715	Adipocytes
RARB(+)	-0.32282877673072	3.60861073454809e-83	0.367101354076511	7.65079211786977e-39	Adipocytes
RARG(+)	0.543262253152661	2.83353710950418e-138	-0.425836428304392	8.36538667313205e-17	Adipocytes
RB1(+)	-0.116124745151265	5.16308489494116e-44	-0.218659635064379	6.64200026553203e-185	Adipocytes
RBAK(+)	-0.149692908513957	0.322584942205672	-0.760814944123349	1.07560239837571e-150	Adipocytes
RBBP5(+)	-0.128160301057791	0.0133148500522018	-0.478887288502146	5.95277361490273e-12	Adipocytes
RBFOX2(+)	-0.0499716343287733	5.2615267094072e-38	-0.0711582027212434	4.21388182810788e-110	Adipocytes
RBPJ(+)	-0.142996444486442	6.80058973423089e-195	0.132938965481675	1.00051411409313e-210	Adipocytes
RCOR1(+)	0.133199842140092	1.61475117583371e-93	0.697659456144512	0	Adipocytes
REL(+)	-0.0552619430297518	2.08160847562502e-51	0.172576452733735	0	Adipocytes
RELA(+)	0.668472688575363	2.0362493540931e-228	-0.709620017877488	1.75146674426335e-166	Adipocytes
RELB(+)	-0.148773510497488	3.82979721623128e-09	1.18509097332235	0	Adipocytes
REPIN1(+)	-0.17939173444615	3.18256649075928e-23	-0.462841622550236	8.90878752405404e-70	Adipocytes
REST(+)	0.090818586575911	1.15787384385437e-25	-0.566917836871982	0	Adipocytes
RFX1(+)	-0.163401779650632	1.96668975717698e-19	0.609735027888926	0.0368451098461105	Adipocytes
RFX2(+)	0.287091507198091	2.30515009518227e-196	0.901713234082097	0	Adipocytes
RFX3(+)	0.20900523189906	2.24718593586239e-45	0.720586837420713	0	Adipocytes
RFX5(+)	-0.440508134686989	1.55209008728942e-55	-0.409360503181049	7.8046991766684e-38	Adipocytes
RFX7(+)	-0.173082325895741	1.49982573076295e-64	-0.22483821226571	1.1008214851758e-109	Adipocytes
RFX8(+)	-0.243400416281394	1.44135854109545e-23	0.0923265644955871	2.01164453037117e-09	Adipocytes
RLF(+)	-0.0555158904037754	2.92237349267121e-09	0.545630879086453	2.34763366260938e-198	Adipocytes
RNF114(+)	0.260020848549472	1.99890485887945e-37	-0.0967472643103662	0.000842920179228206	Adipocytes
RORA(+)	0.0803428187788184	2.41103658735522e-99	0.156159259242188	0	Adipocytes
RORB(+)	-1.36897432387389	0	0.223304096734839	3.25486080033625e-62	Adipocytes
RORC(+)	-2.05392124529284	7.8640833639009e-86	0.708692959194382	3.7394998756769e-05	Adipocytes
RREB1(+)	-0.0687345431358199	6.88802203682988e-119	-0.182087352710135	0	Adipocytes
RUNX1(+)	-0.0581774837482003	1.64677925115709e-74	0.0618288626672951	7.73534145822483e-54	Adipocytes
RUNX2(+)	-0.207071597921224	3.12801844386075e-58	0.0931573092138969	5.62928431396011e-10	Adipocytes
RUNX3(+)	-0.188072138071649	1.21492245515056e-46	-0.0286055244833934	7.7023931060807e-08	Adipocytes
RXRA(+)	-0.589719960772391	7.87239065614432e-95	-0.0185831075820584	0.0320977413141941	Adipocytes
RXRB(+)	-0.0413230733632037	2.76453500294241e-10	-0.533862651704274	1.23928746068214e-36	Adipocytes
SATB1(+)	-0.563290075647276	0.0631144044907384	-0.618737591568766	8.69675252753236e-58	Adipocytes
SATB2(+)	0.198056968311002	3.02661734444832e-18	0.148772554246063	6.6595762311651e-11	Adipocytes
SCMH1(+)	-0.154535120496813	2.36037320538124e-99	0.0665168568766461	1.9756520631943e-23	Adipocytes
SEMA4A(+)	0.043676931948978	3.60207693881664e-10	0.501455586953911	5.97908596890783e-181	Adipocytes
SETBP1(+)	0.0382953422742167	8.81585638052873e-30	0.131344403152073	1.90262107832469e-117	Adipocytes
SETDB1(+)	-0.358768175954649	4.21122953687283e-13	-0.454628169917134	2.93819097714618e-49	Adipocytes
SETDB2(+)	-0.160248598003079	1.6458667380172e-101	-0.295933603412555	3.02848588238149e-285	Adipocytes
SF1(+)	-0.0319822469857352	0.000107764982032186	-0.115763475123536	1.14707995955469e-45	Adipocytes
SFPQ(+)	0.121772845957042	2.54181044091454e-32	0.367211358352103	0	Adipocytes
SIN3A(+)	-0.112259081308849	8.83110753835195e-21	-0.03808165011257	4.97673076233294e-22	Adipocytes
SIX1(+)	-0.189969823490777	4.53479033356752e-38	-0.969195872515726	0	Adipocytes
SKI(+)	0.110813536180673	7.89809528974542e-93	-0.50429462186835	0	Adipocytes
SMAD1(+)	-0.221654341213777	4.30481454017581e-85	-0.196879510615391	2.5070078889048e-68	Adipocytes
SMAD2(+)	-0.167780498741139	5.78130251858427e-54	-0.250028171545571	9.11348055654594e-146	Adipocytes
SMAD3(+)	0.465168796957373	0	0.0119159129366988	0.157067002223997	Adipocytes
SMAD4(+)	-0.115794348136092	4.43507293844723e-86	-0.167954333000584	6.71641376740391e-198	Adipocytes
SMAD5(+)	-0.0816417966878742	0.0288680011307028	-0.264949564225536	4.48372741679976e-40	Adipocytes
SMAD6(+)	0.0436652483883484	1.68632631372651e-15	-0.640519032228628	0	Adipocytes
SMAD7(+)	-0.756504604540218	8.70963658014049e-283	-0.430235248839756	1.31288307098142e-11	Adipocytes
SMAD9(+)	-0.263619257755845	9.08360115321846e-53	-0.115200105159919	5.70359527934313e-09	Adipocytes
SMARCA1(+)	0.1029711881769	2.66712283058375e-16	0.799870642475041	0	Adipocytes
SMARCA5(+)	0.0603515685599394	1.44205042838745e-27	0.847119150325254	0	Adipocytes
SMARCC1(+)	-0.0879144351306493	1.59557945649695e-56	-0.187673094147758	1.8851761579505e-258	Adipocytes
SMARCC2(+)	-0.335153820422717	1.02939050691043e-40	-0.550343487125539	2.27192665006931e-101	Adipocytes
SMC3(+)	0.157180647368245	6.78910270397498e-05	-0.603583376851027	9.3979268294771e-85	Adipocytes
SNAI2(+)	0.828082881630203	0	-0.428976684445971	4.52284510163629e-78	Adipocytes
SNAPC4(+)	-0.334400395760131	3.37624782441506e-32	-0.376736745980101	3.86282426354053e-53	Adipocytes
SNAPC5(+)	-0.591923830319052	1.06407760465644e-53	0.0456291254119874	0.0539197481574959	Adipocytes
SND1(+)	0.12341926107858	3.40397776536918e-184	0.0543030968666387	2.41130873859159e-32	Adipocytes
SOX13(+)	-0.232890410286621	1.6938661701542e-30	0.247444273401904	4.61127891767226e-33	Adipocytes
SOX17(+)	0.0473632187334845	8.03479998855269e-06	0.452152417141452	6.04284098604679e-201	Adipocytes
SOX18(+)	0.321468805675146	7.66561580491358e-28	-0.880499444642934	3.10423018795475e-102	Adipocytes
SOX4(+)	0.5646567636475	2.16983180392112e-219	-0.70740044585349	5.33108633525367e-220	Adipocytes
SOX5(+)	0.00373972231358843	0.492769055062118	0.0312328737633507	2.20845507465569e-34	Adipocytes
SOX6(+)	0.0692624730708422	3.41089265743018e-89	-0.119985318935009	1.99989582607331e-295	Adipocytes
SOX7(+)	-0.0950648017345834	2.00029838199119e-10	0.0811243411506517	3.76711093450286e-29	Adipocytes
SP1(+)	-0.281146141616489	4.05980684206867e-14	-0.544937284668618	4.06103598978732e-118	Adipocytes
SP100(+)	-0.0683363336086895	3.40835746597174e-30	-0.0974896778027379	3.91522409542723e-84	Adipocytes
SP110(+)	-0.0604721725005604	0.0544065269127125	-0.0797494282391886	5.7206999647971e-16	Adipocytes
SP140(+)	-0.31521818424039	8.50692660182496e-142	-0.135913142590203	9.7582663864471e-38	Adipocytes
SP2(+)	-0.0724892453637862	0.00925973247991762	-0.403156077199361	1.22290736399953e-19	Adipocytes
SP3(+)	-0.268098382300832	3.47421809790323e-80	-0.342673910600656	5.2600750815708e-156	Adipocytes
SP4(+)	0.191501884351984	2.53524221292285e-11	1.03902396182233	1.92706800002955e-196	Adipocytes
SPI1(+)	-0.095842752734586	3.28375533891858e-56	-0.25155931620615	0	Adipocytes
SPIB(+)	-0.0224611823620702	4.79807172558135e-05	-0.0321021108990118	0.369548389539458	Adipocytes
SREBF1(+)	-0.108098918529043	2.70813057691163e-18	-1.08459657007293	0	Adipocytes
SREBF2(+)	-0.221470286467887	6.62995945867308e-32	-0.0662782354450284	1.5834691124538e-18	Adipocytes
SSBP3(+)	-0.0257713876743102	0.00515063973306308	0.155925435840409	6.46523095590973e-127	Adipocytes
STAT1(+)	0.0786988671530677	0.721615952163294	-0.0645016987988551	2.76279769167437e-25	Adipocytes
STAT2(+)	0.26566191314941	2.69584124746742e-15	-0.0656343228138407	3.30863815475215e-21	Adipocytes
STAT3(+)	0.196735540301106	2.06906221418678e-242	1.09686046552017	0	Adipocytes
STAT4(+)	-0.279357654744518	6.89714310901061e-274	0.0469985861802247	0.000896608881767105	Adipocytes
STAT5A(+)	0.182893825725271	2.04298544558867e-188	0.611741177225571	0	Adipocytes
STAT5B(+)	0.0636576842096952	6.10777919668276e-82	-0.0327832928519554	1.16360462262881e-33	Adipocytes
STAT6(+)	0.18036980750979	4.19149009670154e-53	-0.550227086079388	2.32419081612744e-123	Adipocytes
TAF1(+)	-0.285919723405202	1.32256207649379e-55	-0.267571645665974	5.78755517860625e-40	Adipocytes
TAL1(+)	-0.657581088487653	7.72553098979903e-114	-0.359412967600847	7.86436189886245e-30	Adipocytes
TBL1XR1(+)	0.0498791035826911	1.12401491395513e-16	-0.112999987582796	1.84364991003243e-77	Adipocytes
TBP(+)	-0.232854963170564	0.857649220507328	-0.268298291643736	8.10886050518818e-14	Adipocytes
TBPL1(+)	-0.271829301985238	0.144913500666277	-0.280043437646845	0.53771726306879	Adipocytes
TBX1(+)	-0.441770857721303	1.133186954441e-101	-0.258770815915343	4.72324609779895e-27	Adipocytes
TBX15(+)	0.1280123182603	2.8913723639377e-247	0.341561403633276	0	Adipocytes
TBX18(+)	0.184517227741842	6.03858766681485e-28	0.177639930825926	2.90552596456813e-27	Adipocytes
TBX19(+)	-0.217938644881134	0.000727182836183771	-0.448588602229131	1.20105842189345e-87	Adipocytes
TBX2(+)	0.288752914748047	3.97786071616022e-92	0.225907431254682	3.18942084545991e-49	Adipocytes
TBX21(+)	-0.162418758005234	1.46940001254233e-25	-0.0201358234283395	0.180206629273718	Adipocytes
TBX3(+)	0.140384819714008	6.77762169078154e-17	0.0627562008314797	8.18281084263023e-05	Adipocytes
TBX5(+)	0.0331693897704772	0.00324374540744844	0.310325989368045	6.02643449693844e-66	Adipocytes
TCF12(+)	-0.0428435261947162	3.28240711823612e-46	0.070095820589124	4.13298294243598e-96	Adipocytes
TCF3(+)	-0.121853555163812	0.00469608760345165	0.176936983213438	0.761503430135011	Adipocytes
TCF4(+)	0.0397712216315984	1.40390529088002e-45	0.151812246475823	2.39481590814575e-218	Adipocytes
TCF7(+)	-0.347177385423313	1.05964455734009e-67	-0.0218007620771319	0.00157235986805398	Adipocytes
TCF7L1(+)	0.0403742461148751	4.86594034846375e-22	0.0370276923903985	3.77829400208716e-12	Adipocytes
TCF7L2(+)	-0.00798193124789948	0.080588284669217	0.214227743019187	0	Adipocytes
TEAD1(+)	0.0108579922001593	0.132421385913341	0.030000408635084	5.65175347857837e-26	Adipocytes
TEAD2(+)	0.0227348753206531	6.67021544794469e-06	0.197934745174	4.65739749828881e-20	Adipocytes
TEAD3(+)	0.22432684210023	3.18985463872236e-36	0.181512170992853	4.79029205711368e-23	Adipocytes
TEAD4(+)	0.0401506951260782	0.0631805984879332	0.329395209575257	5.6283149131131e-43	Adipocytes
TEF(+)	-0.404582685116972	5.31570769849135e-21	-0.741371076442716	8.35170676142325e-133	Adipocytes
TERF1(+)	-0.374664854956133	9.72433080578301e-19	-0.595205594115798	2.40477958884453e-86	Adipocytes
TERF2(+)	-0.085985350111967	4.3754351744018e-08	-0.174575117224748	0.571466390758774	Adipocytes
TET1(+)	0.0176221722599759	6.87326870207108e-06	-0.0838443075702076	4.004249504995e-20	Adipocytes
TFAM(+)	-0.105310126081043	5.10484391063874e-07	-1.01458381335373	2.45401908050876e-205	Adipocytes
TFCP2(+)	0.0514827355182024	4.42040933104737e-50	-0.174330285726965	0	Adipocytes
TFCP2L1(+)	0.0468465089088959	0.118869854657551	0.0127714956536211	0.00431223971337905	Adipocytes
TFDP1(+)	-0.589102856855231	1.28072813832628e-104	-0.509956986464503	4.67036042650979e-53	Adipocytes
TFDP2(+)	-0.0541363790286606	6.32904492047116e-63	0.0710789969304453	1.88064860287442e-117	Adipocytes
TFE3(+)	0.47837007621025	6.89691474848957e-31	0.32979455181743	9.86708622562153e-23	Adipocytes
TFEB(+)	-0.00583360152151258	5.96554624568416e-06	-0.287787802162576	2.12324148771135e-16	Adipocytes
TFEC(+)	-0.106007239363995	9.10186800312165e-179	-0.0400988837409502	1.13373421306533e-48	Adipocytes
TGIF1(+)	-0.0857203683329564	0.0515077139610281	0.291382878578576	4.59061096312971e-68	Adipocytes
TGIF2(+)	-0.299544766624533	3.21094376124243e-12	-0.589627267329289	6.53223740657585e-115	Adipocytes
THAP12(+)	-0.143586892189834	2.05992809653376e-18	0.0859378276043117	3.13884669932719e-30	Adipocytes
THAP5(+)	0.155337525393156	2.50246476670143e-108	-0.45924435379202	0.000874376548376684	Adipocytes
THRA(+)	-0.310924099450667	0.000508689512817755	-0.919885376191049	1.34002664635558e-116	Adipocytes
THRB(+)	-0.0442187253206554	1.62411327679162e-45	-0.0234761889241701	2.42861271647618e-16	Adipocytes
TIMELESS(+)	-0.608572131581594	1.23150833207805e-71	-0.319292736453809	1.17269621375832e-20	Adipocytes
TMEM33(+)	-0.0365190893632663	0.0444141962027537	-0.11045059812492	2.08514077766523e-09	Adipocytes
TOPORS(+)	0.0349095771529244	0.0290776669461845	-0.247992958669135	6.30797083871807e-29	Adipocytes
TP53(+)	0.480169534298188	6.47721217638443e-75	0.197723934095782	3.9704473777737e-21	Adipocytes
TP63(+)	-0.0984938429839604	8.18962233353328e-10	0.0817103439488491	0.642351386193437	Adipocytes
TRAF4(+)	-0.227654112993908	0.177051839411704	-1.04762097596148	1.55866010800658e-136	Adipocytes
TRIM28(+)	0.250493430145713	3.20813226800519e-21	-1.0362722625743	1.3750254797705e-200	Adipocytes
TRMT1(+)	-0.230849313319148	8.22764665815614e-11	-0.0731869690721201	0.0116745576791002	Adipocytes
TRPS1(+)	-0.0692443654402268	2.6541798414236e-126	0.0743490481461371	3.30175287578372e-136	Adipocytes
TSC22D4(+)	0.0231192636832906	0.203585428015901	-0.52958620154051	2.96717573966449e-65	Adipocytes
TSNAX(+)	-0.229079597965136	7.7379843825969e-09	-0.506112149052088	4.8613432970323e-138	Adipocytes
TWIST1(+)	0.0688170718696104	4.89447845357771e-82	-0.0163054277036094	3.58645438410209e-05	Adipocytes
TWIST2(+)	0.103264784013771	6.93973119536047e-118	-0.299915921322768	0	Adipocytes
UBE2K(+)	0.0934437081088144	1.51808153853748e-149	-0.0542889858389444	1.19197129650909e-55	Adipocytes
UBP1(+)	0.0990384388538015	7.02096302447096e-08	-0.36113402837203	4.37397032136838e-71	Adipocytes
USF2(+)	1.09401963133486	8.12617354318001e-188	-0.882898985685404	2.6999710548248e-232	Adipocytes
VDR(+)	-0.159545225197712	2.18354038328002e-31	0.0374693102193282	0.209746545047799	Adipocytes
VENTX(+)	0.504209977310268	1.08316591357748e-62	0.375459858958789	8.64912425040345e-30	Adipocytes
VEZF1(+)	-0.106626405865918	0.0291310137065212	2.42295972326422	1.30444124568913e-187	Adipocytes
VPS4B(+)	-0.0630814732947211	0.477393636963763	-0.353540114694367	4.68481373558698e-57	Adipocytes
VPS72(+)	-0.44357623514428	5.75979576857165e-10	-0.641997867223109	1.34529753658309e-33	Adipocytes
WRNIP1(+)	-0.271389423935945	2.81144269161888e-40	-0.192486726573518	1.21148845784881e-11	Adipocytes
XBP1(+)	-0.105004617556477	0.505829856736816	0.839064827994641	0	Adipocytes
XPA(+)	-0.118886952307899	1.09911990514825e-09	-0.906619869686059	3.76415146692531e-253	Adipocytes
YBX1(+)	0.389433092202299	3.68111873850057e-87	-0.888814990339861	9.0712990883337e-187	Adipocytes
YEATS4(+)	-0.533273028994344	4.80314359791226e-09	-0.35086665860611	1.26908871437595e-21	Adipocytes
YY1(+)	0.505442419189285	2.2175300612894e-143	-0.470911353217145	5.64409386107035e-174	Adipocytes
ZBED5(+)	-0.159539994061197	8.59125900471702e-17	0.0614177241650449	1.9007426179356e-18	Adipocytes
ZBTB1(+)	-0.141322042795729	2.47082429827088e-35	-0.489165896057627	0	Adipocytes
ZBTB10(+)	-0.0749177293399317	0.258860170037402	0.0596125302355546	0.000611828820135749	Adipocytes
ZBTB11(+)	-0.326159903266978	1.41618632082129e-55	-0.0596058624838962	0.180033444259677	Adipocytes
ZBTB14(+)	-0.127251618756895	7.22967212701562e-16	-0.111348106292819	1.12158381147124e-14	Adipocytes
ZBTB16(+)	0.327331231936449	0	0.901390403819757	0	Adipocytes
ZBTB17(+)	-0.0189756334330564	0.00965136557690977	-0.470732768193878	2.3070239138143e-60	Adipocytes
ZBTB18(+)	0.43849851587074	2.15374671167415e-31	-0.434729446303429	1.89544053319735e-36	Adipocytes
ZBTB2(+)	-0.678069215179154	0.00517133219138599	-0.0461330002375515	1.25926319560091e-11	Adipocytes
ZBTB20(+)	-0.0143422931910115	0.026071628538673	-0.0360125447185031	1.02682546124128e-13	Adipocytes
ZBTB21(+)	0.187346980108635	8.35364234038935e-22	0.801316918371889	3.58761143946517e-242	Adipocytes
ZBTB24(+)	0.0486889729635926	0.092441453822691	-0.0289158519834585	0.000765278625161419	Adipocytes
ZBTB25(+)	-0.201964567976114	0.00297722706097662	-0.359855029735668	8.19626568946463e-08	Adipocytes
ZBTB26(+)	-0.314198959714826	1.3051021278652e-14	-0.449710453383713	0.008362805558104	Adipocytes
ZBTB34(+)	-0.493080129345536	7.07260532134606e-12	0.323603193558871	4.0451628095426e-09	Adipocytes
ZBTB37(+)	-0.0605505605664565	0.00041322448477406	-0.320308219104447	5.90860785253716e-20	Adipocytes
ZBTB38(+)	0.438681191616732	3.72093799044374e-167	0.462543101349556	2.85672953178021e-180	Adipocytes
ZBTB4(+)	-0.309059162186981	4.22909502105854e-06	-0.690914885523589	2.96563433732587e-189	Adipocytes
ZBTB40(+)	-0.424261795569167	5.58319468449436e-27	-0.15829453049221	1.37319215508511e-99	Adipocytes
ZBTB41(+)	0.395693232730018	9.71739001605357e-36	0.24460801534132	1.16191321087734e-15	Adipocytes
ZBTB43(+)	-0.0874063602342643	9.67271262788531e-06	-0.080292951094477	2.52142871564515e-09	Adipocytes
ZBTB44(+)	-0.323368447151124	3.75492594281057e-223	0.119431996769429	6.9203095145807e-31	Adipocytes
ZBTB46(+)	-0.093732133630132	1.45571608893281e-07	0.133829739036594	3.9303799672629e-51	Adipocytes
ZBTB48(+)	-0.128523148537279	4.03280466502737e-10	-0.11204986851878	0.165391650039761	Adipocytes
ZBTB49(+)	0.122710148451362	0.209767369849395	-0.00711196386327995	0.85195230839556	Adipocytes
ZBTB5(+)	0.217266985341027	6.21829230706362e-91	0.557121131279504	6.47819025468772e-99	Adipocytes
ZBTB7A(+)	0.174655196935378	3.67083088914041e-12	-0.692617131918001	4.07799565964618e-235	Adipocytes
ZBTB7B(+)	-1.06165506442241	2.92192525460229e-122	-0.344210579643287	1.52161143400618e-51	Adipocytes
ZBTB7C(+)	-0.215601716205302	6.16722628714748e-246	0.0880980545224848	2.41425417632333e-41	Adipocytes
ZBTB8A(+)	-0.205406307824903	0.971184346236834	0.152037177129556	6.04573360648362e-10	Adipocytes
ZEB1(+)	0.112855993474911	1.59409904282247e-203	0.0847408306168855	4.69961255971084e-117	Adipocytes
ZEB2(+)	-0.0510735029255516	1.51805057894488e-98	0.0476416054758868	6.62030884326523e-66	Adipocytes
ZFHX2(+)	0.163388162128815	0.000364196482237542	-0.205848269017235	2.35312536874077e-56	Adipocytes
ZFHX3(+)	0.0923801115777478	8.08739285217112e-133	0.202365823713892	0	Adipocytes
ZFP1(+)	0.162617377785578	5.16601937912204e-07	-0.714233088048517	5.9615335182453e-46	Adipocytes
ZFP14(+)	-0.0823372665942737	0.606953815226213	-0.406467747703109	6.26820177397459e-66	Adipocytes
ZFP2(+)	-0.350138491615271	2.02467678942892e-35	-0.145906249269618	6.5062076908341e-05	Adipocytes
ZFP28(+)	-0.0316602404866515	0.000759262379205925	0.316147411750871	1.00440110064372e-264	Adipocytes
ZFP30(+)	-0.226392564010122	0.683735802138164	-0.654655415794324	1.6733785450138e-51	Adipocytes
ZFP41(+)	0.115830519299564	0.108208046877971	-0.347629633119822	1.58043856242797e-06	Adipocytes
ZFP64(+)	0.0669467555733032	0.0144605412407138	-0.290808562605791	2.57976260092539e-18	Adipocytes
ZFP82(+)	-0.48054950652076	5.03508727526783e-10	-0.623823255606879	1.17013749124317e-31	Adipocytes
ZFP90(+)	-0.438338284871768	3.01243444807226e-15	-0.585986913156213	2.73825282942908e-15	Adipocytes
ZFP91(+)	-0.07767314331379	2.29001526556739e-25	-0.216848021457676	1.83042122112286e-214	Adipocytes
ZFPM1(+)	-0.0329909153925323	7.93967501604447e-08	-0.119409163101766	6.47487685436282e-10	Adipocytes
ZFX(+)	-0.0453071337698874	4.94223658799901e-24	-0.0857095478648517	6.40626126608904e-88	Adipocytes
ZFY(+)	0.0521694406798376	5.81836194262662e-96	0.226233429351953	3.15163040342017e-176	Adipocytes
ZGPAT(+)	-0.13951088779667	4.76979415787883e-16	-0.194811438593001	7.38214936958235e-30	Adipocytes
ZHX1(+)	-0.0373837139295086	0.0612295502800229	-0.632698283719213	0	Adipocytes
ZHX3(+)	0.0194734790615616	0.000124938006936833	0.116346996748797	4.94041050813094e-74	Adipocytes
ZKSCAN1(+)	-0.0537171107166854	0.000193172073423036	-0.226648565503826	8.79125785319299e-59	Adipocytes
ZKSCAN3(+)	-0.115768481245636	9.67161757212199e-12	-0.896483670331788	1.14835171439864e-52	Adipocytes
ZKSCAN5(+)	0.195809440895529	1.06645889182561e-17	-0.46372294537483	2.97108226201922e-36	Adipocytes
ZKSCAN8(+)	0.119156813847887	1.13685126824394e-08	-1.03043947524179	4.0813705965968e-139	Adipocytes
ZNF10(+)	-0.0400373490820511	3.90229604170333e-06	-0.0860496695063873	8.07254381650977e-29	Adipocytes
ZNF100(+)	0.0585774859458938	6.21309766933733e-07	-0.850743720227308	5.71426013574812e-85	Adipocytes
ZNF101(+)	-0.0639178613177043	0.000111030873018331	0.184104108383059	0.0115495428919146	Adipocytes
ZNF107(+)	-0.285743546269991	1.58084331040741e-05	-0.542426122902136	4.80863539247317e-29	Adipocytes
ZNF117(+)	0.0703350842821906	2.7071754929745e-82	-0.250833619110669	0	Adipocytes
ZNF12(+)	-0.208395204388049	3.43695037317441e-05	-0.320585534217884	1.68567367932448e-19	Adipocytes
ZNF121(+)	0.0727863142896181	3.40671373348607e-13	0.00499214157947403	0.00109346663215735	Adipocytes
ZNF124(+)	-0.27460407870206	9.3170006329279e-27	-0.343669065582152	1.84768357002578e-59	Adipocytes
ZNF131(+)	-0.185990788295689	2.24559819678815e-40	-0.355364747588599	5.94259895082746e-160	Adipocytes
ZNF133(+)	0.159598050834622	6.69221181215673e-46	-0.19073825493126	3.73499146618544e-141	Adipocytes
ZNF134(+)	-0.269786407615664	0.0379113398829404	-0.526120826974701	1.83940112002926e-07	Adipocytes
ZNF135(+)	0.138451570902731	0.129456705337561	-0.0974784321692832	5.79030862712091e-07	Adipocytes
ZNF136(+)	-0.269153559324476	1.17570267823625e-12	-0.172783130143791	3.24717668444651e-11	Adipocytes
ZNF138(+)	0.19991283193725	5.36381653438566e-24	-0.474443350855717	1.52791401145189e-111	Adipocytes
ZNF14(+)	-0.552634200403882	6.02028271235731e-34	-0.25620086230833	0.0111655471559927	Adipocytes
ZNF140(+)	0.00162581969711528	0.266251891407249	-0.0296207880256354	0.174279043207319	Adipocytes
ZNF141(+)	-0.139994178065455	5.88936137001525e-22	-0.121638597256882	2.97748946543756e-13	Adipocytes
ZNF142(+)	0.0135367752295981	1.93465295838636e-25	-0.80780014885794	2.38436609725739e-54	Adipocytes
ZNF143(+)	-0.0527831835503196	6.86084295209875e-05	0.0582054765313247	0.000120408839836674	Adipocytes
ZNF146(+)	-0.09082346995908	0.596263626628491	-0.102579687535341	0.00121303606382488	Adipocytes
ZNF148(+)	-0.099814632917048	9.60404724585677e-132	-0.19169118286579	0	Adipocytes
ZNF154(+)	-0.189010690283232	0.000274369370594747	-0.493072296737583	5.71148448194935e-64	Adipocytes
ZNF155(+)	0.373010073981909	0.284016459652572	-0.0854993674011357	3.46729510422471e-11	Adipocytes
ZNF16(+)	-0.579905403018453	6.59715191411582e-61	-0.243187971533171	0.000252038627886136	Adipocytes
ZNF160(+)	-0.869414034838799	0	-0.321585850227253	1.34891121934431e-42	Adipocytes
ZNF169(+)	0.0990596215924331	0.00647278729954661	-0.116693547638118	0.182600540462944	Adipocytes
ZNF175(+)	-0.252709539779683	4.72546047465513e-05	-0.58148820227516	1.57219648854887e-18	Adipocytes
ZNF18(+)	-0.0662633956564882	2.50741015994934e-17	-0.0377134653474274	0.0449826215330431	Adipocytes
ZNF180(+)	0.195546083592753	1.25990254787824e-14	-0.10441156605288	0.00151495762367744	Adipocytes
ZNF189(+)	0.263190169636104	1.80395376637735e-299	0.868950791356483	0	Adipocytes
ZNF19(+)	0.275700662304366	1.0800772264166e-88	0.115397964213174	1.42975477353155e-06	Adipocytes
ZNF195(+)	-0.18954532618833	5.16981669469053e-06	-0.263822011755434	1.65802300926505e-12	Adipocytes
ZNF197(+)	-0.235730934987767	2.60821051378494e-37	-0.104400684612903	0.416921793890235	Adipocytes
ZNF20(+)	-0.178985489028515	1.89971869670716e-22	-0.561798023262336	3.0366157757645e-35	Adipocytes
ZNF207(+)	-0.096961040931121	1.22981105874418e-18	-0.092083735518977	4.06120121362462e-18	Adipocytes
ZNF208(+)	0.385312560618885	9.95896765407172e-174	-0.217069841360786	1.18927883654749e-54	Adipocytes
ZNF211(+)	-0.0754510555633354	3.4543403881291e-07	-0.143681789940651	2.54289368951661e-08	Adipocytes
ZNF212(+)	-0.248134574471417	2.0005387284078e-05	-0.380443798744521	6.03472784314609e-18	Adipocytes
ZNF213(+)	0.106109956062474	0.000170369827218261	-0.00897047226762915	0.190641296384287	Adipocytes
ZNF215(+)	-0.196095226852551	8.70556117611774e-17	-0.0209574944658151	0.000830698106510876	Adipocytes
ZNF217(+)	-0.10267148074202	9.87882977969164e-35	1.10051957077917	0	Adipocytes
ZNF219(+)	-0.00366234375986352	6.24831226275021e-05	-0.564381536769319	4.57930303013694e-09	Adipocytes
ZNF22(+)	-0.416172051012785	3.24418730884824e-25	0.658847640561482	0	Adipocytes
ZNF224(+)	0.0893077713412671	0.146805781519733	-0.288057526635229	1.68971655635854e-12	Adipocytes
ZNF226(+)	-0.218223922939241	1.81267224199922e-26	-0.395241019985626	2.88705520835263e-160	Adipocytes
ZNF227(+)	-0.212527815123574	9.76201133264698e-06	-0.271854026248481	0.09271039704123	Adipocytes
ZNF23(+)	-0.237902971088165	6.769209313213e-52	-0.528741277485905	2.99398619297371e-203	Adipocytes
ZNF235(+)	-0.0366731397495306	0.003264238202302	-0.0732953655437543	7.07074967489055e-06	Adipocytes
ZNF236(+)	-0.189402677238542	3.87954628647537e-08	0.0610698665676557	1.11804639284834e-24	Adipocytes
ZNF24(+)	0.186337843072882	6.43066264814329e-12	0.132587890896306	0.11927416681434	Adipocytes
ZNF248(+)	0.00947179609132043	0.837884233517435	-0.242055754061525	8.15738372397602e-212	Adipocytes
ZNF25(+)	0.914430212027616	3.75333922730377e-161	0.0206404727261145	0.072654566382486	Adipocytes
ZNF250(+)	-0.116748255903088	4.32240933402821e-05	-0.0669643331306258	0.0432885914463639	Adipocytes
ZNF251(+)	-0.31700445859427	3.33526146495369e-17	-0.705327169055519	5.46038625276242e-115	Adipocytes
ZNF253(+)	-0.712801337994412	2.05730530337114e-238	-0.262535562133812	1.50004604526569e-110	Adipocytes
ZNF254(+)	-0.515466329079794	1.54955485615634e-86	-0.519210786861142	1.12747713671406e-109	Adipocytes
ZNF257(+)	0.150895673098733	0.000480058517802815	-0.61276217686007	8.42766523609335e-81	Adipocytes
ZNF26(+)	0.193864809693125	0.000310200211766543	0.0990608705417397	0.000845837381798622	Adipocytes
ZNF260(+)	0.210365676971181	1.31953017704767e-35	0.0840620712305471	1.0419874259839e-14	Adipocytes
ZNF263(+)	-0.46667458844331	2.0366778997287e-73	-0.421886861031552	1.16467727620831e-34	Adipocytes
ZNF264(+)	-0.0590772003087334	0.000697963895021742	-0.182674361157916	0.00125598326914342	Adipocytes
ZNF266(+)	-0.403153022491249	1.03903204337982e-37	-0.0301647042100681	2.36114071161393e-20	Adipocytes
ZNF267(+)	0.00493543106376748	0.533342367944617	0.191220298316119	5.9811252855982e-51	Adipocytes
ZNF273(+)	-0.10004081695098	1.98501264570707e-11	-0.453994294543596	2.46296411699932e-91	Adipocytes
ZNF274(+)	-0.0217563495128754	3.45509860316146e-10	0.313079985586251	1.38486815795794e-13	Adipocytes
ZNF275(+)	-0.399746033971657	5.34571293241175e-70	-0.0109958869380069	0.944272021077435	Adipocytes
ZNF276(+)	-0.485852184212531	2.6554349173894e-11	-0.312770727659709	1.13656739975226e-13	Adipocytes
ZNF28(+)	-0.681120385906013	0.000277141391408646	-0.672128832023354	0.00199110855079858	Adipocytes
ZNF280D(+)	-0.109592147695549	5.88880903993394e-234	-0.197190597884117	0	Adipocytes
ZNF281(+)	0.0734186484403043	0.620661715339125	0.0744486466302918	0.988187266162065	Adipocytes
ZNF282(+)	-0.264302087983395	1.59282225831998e-17	-0.466884610989137	1.96723691035663e-41	Adipocytes
ZNF283(+)	0.0682589319299565	5.30706023757019e-06	-0.131940217295926	9.23902581029468e-13	Adipocytes
ZNF30(+)	-0.257273291061666	0.0198319100873295	-0.0305299520359394	3.56437901317924e-06	Adipocytes
ZNF302(+)	-0.0138363537824979	0.362570274667496	-0.432279672057355	0	Adipocytes
ZNF304(+)	0.489226348498301	1.27111780891552e-28	-0.805326266885765	1.03585201272834e-251	Adipocytes
ZNF316(+)	-0.0758246676028458	0.512637196334519	-0.315898584928025	3.1668640248608e-30	Adipocytes
ZNF317(+)	-0.146701774478672	3.55073623424819e-10	0.0901106635102824	5.23911817070633e-53	Adipocytes
ZNF32(+)	0.635149808875104	1.92096203175797e-232	-0.825887724024629	2.12645898082334e-189	Adipocytes
ZNF322(+)	-0.379229833685033	1.64393379848732e-33	-0.361523659075322	7.61399407409182e-40	Adipocytes
ZNF326(+)	-0.436377606888117	1.02416722456705e-91	-0.134586586627147	5.73009450358715e-08	Adipocytes
ZNF329(+)	-0.104439336455613	0.0472328082078543	-0.041673748416172	1.16834002904766e-06	Adipocytes
ZNF331(+)	-0.042768946049855	3.78744356840254e-30	0.303651255579758	0	Adipocytes
ZNF333(+)	-0.301321983092525	1.49747719248415e-32	-0.324381887689432	1.22726982034891e-45	Adipocytes
ZNF335(+)	-0.302581075128018	1.72209092222335e-15	-0.202420921020253	7.59128117429669e-19	Adipocytes
ZNF337(+)	-0.0514491600378388	0.25039854722953	-0.0859011624859658	7.90904596010321e-07	Adipocytes
ZNF33A(+)	-0.020466628752648	0.292684134902496	0.136235152871636	1.73216534194381e-62	Adipocytes
ZNF33B(+)	-0.698079613890176	2.87238869160403e-24	-0.186685984276742	7.77559475353316e-26	Adipocytes
ZNF341(+)	-0.154874303799533	8.72557118805887e-06	-0.258449707276892	0.0545223132047933	Adipocytes
ZNF343(+)	-0.182891278961764	0.549661587750876	-0.667969046909199	2.36504916809633e-95	Adipocytes
ZNF345(+)	-0.0250181625368189	0.138294911818346	-0.240111904636196	2.47076560504995e-24	Adipocytes
ZNF347(+)	0.144594601094775	2.30765669389556e-22	-0.157976427896092	0.561995679289296	Adipocytes
ZNF35(+)	-0.0865554296781026	2.48953817443178e-14	-0.171412834427582	1.9627316985599e-27	Adipocytes
ZNF350(+)	-0.105706335060195	0.140695733634837	0.398498611249956	3.9597940615662e-142	Adipocytes
ZNF354A(+)	0.634831344291855	2.7573133669816e-233	0.144175011884768	1.78169143474984e-15	Adipocytes
ZNF354B(+)	-0.174713855554159	1.69653382726451e-06	-0.429232639713885	4.23115082062486e-06	Adipocytes
ZNF354C(+)	-0.528297697261784	4.22216862671437e-60	-0.0856669551710887	0.107926876006846	Adipocytes
ZNF362(+)	-0.426814995063807	2.61406720569169e-29	-0.545360034303178	4.89786524194746e-45	Adipocytes
ZNF366(+)	-0.032689327003661	0.00215851315489146	0.154605013043088	5.37283051270109e-133	Adipocytes
ZNF367(+)	-0.428986997177617	5.09268012138399e-154	-0.352751986946138	6.63806247707168e-116	Adipocytes
ZNF37A(+)	-0.00146830874060466	0.916960792447459	-0.113121340803929	2.8841420237535e-49	Adipocytes
ZNF382(+)	-0.192382255012226	0.00417743682521086	-0.175200529202817	3.554482324737e-06	Adipocytes
ZNF383(+)	-0.142477114130844	0.125814010765756	-0.170089862091893	0.557762220466488	Adipocytes
ZNF384(+)	-0.265491244784844	2.10721028819772e-30	-0.482173686529076	1.14353282018659e-129	Adipocytes
ZNF385A(+)	-0.242292115899952	1.15717645774959e-75	-0.351097056128488	8.46646797509182e-217	Adipocytes
ZNF385D(+)	0.000800005418784444	1.26494694758023e-06	0.190287277543312	5.41817036662353e-236	Adipocytes
ZNF391(+)	-0.0606713362553339	0.0010676087247859	-0.225154492241246	0.00889017251347578	Adipocytes
ZNF394(+)	-0.47965057652877	0.232788496423708	-0.63512713013673	1.10824465170615e-27	Adipocytes
ZNF397(+)	-0.185658691852981	1.27924370196786e-13	-0.259317255302626	2.06575536013216e-25	Adipocytes
ZNF398(+)	-0.405233250499954	8.21910888353266e-42	-0.645379119604201	1.378788534127e-91	Adipocytes
ZNF407(+)	0.278041550890476	2.66557858428553e-227	0.183077741983355	3.77342444525938e-109	Adipocytes
ZNF41(+)	-0.313861507337188	9.28076461066757e-06	-0.395614281144689	6.88668465388436e-30	Adipocytes
ZNF410(+)	-0.10265862949258	2.70283616562232e-58	-0.0813711192335571	2.65713459218475e-39	Adipocytes
ZNF417(+)	0.462477690943534	2.28081652168442e-50	0.239305666269254	1.7315166706622e-17	Adipocytes
ZNF420(+)	0.530679599143046	8.99817502915778e-38	-0.0516788215560737	5.76910567696871e-06	Adipocytes
ZNF423(+)	0.0565672990146489	3.26792259946296e-17	0.0421712804172989	3.05032724666275e-10	Adipocytes
ZNF425(+)	0.0153160883884071	0.187466344169935	-0.0407149799487216	0.0111940648021249	Adipocytes
ZNF426(+)	-0.0116639421534783	0.403322850542059	0.131213278197475	0.0351268524769586	Adipocytes
ZNF429(+)	0.156612141966348	1.82764979197808e-145	-0.5195138775186	0	Adipocytes
ZNF43(+)	0.274480369676011	7.44172740419138e-136	-0.542328452144579	2.04175042395105e-205	Adipocytes
ZNF430(+)	-0.0513353644051557	1.08688086765191e-19	-0.135749191731362	2.59942005225706e-95	Adipocytes
ZNF431(+)	-0.130659092779034	6.29182918781294e-33	-0.340132797024753	1.00873777098558e-211	Adipocytes
ZNF432(+)	-0.290069782728482	6.94343154799489e-13	-0.0399070359152303	3.48735314104572e-08	Adipocytes
ZNF433(+)	0.896060034892107	2.12821133077039e-05	0.286544601418746	0.316811858392239	Adipocytes
ZNF436(+)	-0.428724388259004	0.0295463435104748	0.389291471879219	2.05064681203591e-70	Adipocytes
ZNF438(+)	0.0210814969826156	1.4049860552109e-13	-0.0198017138412236	1.20179153702861e-14	Adipocytes
ZNF439(+)	0.0447611271172015	0.829730038871421	-1.22498807236241	3.8599926771992e-263	Adipocytes
ZNF44(+)	-0.189919434796152	2.3828415941125e-40	-0.557032280199277	0	Adipocytes
ZNF440(+)	-0.221825015471733	0.640163449933284	-0.234277135574079	1.96502494114214e-20	Adipocytes
ZNF441(+)	-0.560462855409417	1.07839315546269e-33	-0.259165277635985	1.41687521229744e-29	Adipocytes
ZNF444(+)	-0.271043751576551	2.4833518921939e-36	-0.191437599327088	4.3007609613698e-30	Adipocytes
ZNF445(+)	-0.409453496672635	8.07192540388274e-104	-0.0748211181698597	0.00209245963300209	Adipocytes
ZNF449(+)	-0.0897639354426927	1.98124515801442e-05	-0.571236704123003	3.24709376296165e-26	Adipocytes
ZNF45(+)	-0.552959563044967	5.6602961630635e-74	-0.668878142019495	3.81620331187508e-31	Adipocytes
ZNF451(+)	-0.017948104373402	1.75531093578539e-09	-0.0974450817938086	1.50852513259257e-273	Adipocytes
ZNF460(+)	-0.293129132850425	7.72530018825829e-42	0.0701662913981798	0.0435591063335041	Adipocytes
ZNF461(+)	-0.297649212258336	1.62517754059624e-06	-0.201259942257127	1.182316515971e-12	Adipocytes
ZNF462(+)	0.01077111519262	0.525421563023578	-0.283264344435372	1.06328124480494e-183	Adipocytes
ZNF467(+)	-0.913737563393256	1.20881177080845e-71	-0.551338491104548	1.99731900868629e-16	Adipocytes
ZNF471(+)	-0.487317546371816	1.65720856287797e-92	-0.395777544848353	3.40915231700161e-70	Adipocytes
ZNF480(+)	0.117309132962776	0.0350601331232802	-0.0857194074015872	6.85293179673509e-05	Adipocytes
ZNF483(+)	0.387196417244508	2.09719446980342e-64	0.0378529119385504	0.217101612971053	Adipocytes
ZNF484(+)	-0.247264116697254	5.276361753937e-18	-0.305588151087838	8.04776245130582e-33	Adipocytes
ZNF486(+)	-0.220553760379397	0.362082209040065	-0.742423136913541	9.83837437281552e-35	Adipocytes
ZNF487(+)	-0.112970021062095	2.24707311908351e-32	0.335411987395553	4.5046843592957e-14	Adipocytes
ZNF490(+)	-0.255577936901408	1.19389569623007e-42	-0.512360363724712	6.63169453468096e-135	Adipocytes
ZNF491(+)	-0.349084130527462	0.00251531225501443	-0.435485801414261	0.119376911825086	Adipocytes
ZNF493(+)	-0.740824530448219	1.48943856301546e-44	-0.36716045846427	5.87059736544781e-80	Adipocytes
ZNF496(+)	-0.36700616807786	0.0128305250191077	-0.266407973864284	0.000218360149830413	Adipocytes
ZNF500(+)	-0.601319038746527	2.20816999088764e-76	-0.637523708726326	4.43144719082661e-52	Adipocytes
ZNF502(+)	0.0452686151409329	0.149951198960259	-0.264507429794213	0.00755677874917266	Adipocytes
ZNF503(+)	0.807614326247315	0	-0.51633725296357	3.83045485227177e-81	Adipocytes
ZNF506(+)	-0.128352293983474	6.96369511384278e-88	-0.271926954508944	0	Adipocytes
ZNF507(+)	-0.183416397779197	0.000348271531873354	-0.547030459466753	5.1253844911322e-79	Adipocytes
ZNF510(+)	-0.254469626462128	2.24344212704948e-09	0.105607004501419	1.42112990248633e-10	Adipocytes
ZNF512(+)	-0.138161557164755	2.59720473933566e-90	-0.21353758677553	6.41315957581682e-258	Adipocytes
ZNF514(+)	-0.362469831216493	2.52914457525041e-06	-0.535946724391355	1.27867065973502e-34	Adipocytes
ZNF516(+)	-0.0377856673161512	0.0379636104482399	0.0145778408992134	0.111247235234	Adipocytes
ZNF518A(+)	-0.302396443950505	0	-0.262949048267956	1.24974024150216e-284	Adipocytes
ZNF519(+)	-0.448636180691128	4.17854324874972e-07	-0.608386751827448	4.23181825124737e-113	Adipocytes
ZNF521(+)	0.0172468227834903	6.00318683546219e-06	0.0113654448042162	0.0129129071705801	Adipocytes
ZNF525(+)	0.130843844384263	0.101397930773014	-0.633330346059608	2.68287680799761e-10	Adipocytes
ZNF527(+)	-0.189288602071443	0.0177821493649414	-0.758637102123684	6.12432688360583e-46	Adipocytes
ZNF528(+)	-1.31810757157512	2.45729469745865e-160	-0.419798786242525	2.96632625717319e-11	Adipocytes
ZNF529(+)	-0.0689116854060545	1.08118295105021e-05	-0.434647443405363	2.95903705404122e-43	Adipocytes
ZNF532(+)	-0.672706517732645	3.18466609463596e-81	-0.469079776080099	2.3116808181223e-24	Adipocytes
ZNF536(+)	-0.745400538862699	1.45538206775288e-08	-0.381513954329989	0.0312307650775149	Adipocytes
ZNF540(+)	-0.185189851757591	1.13510855526625e-16	-0.331559312469693	7.14401137291245e-33	Adipocytes
ZNF544(+)	-0.0715897812859678	2.22961917452776e-26	-0.227942092471768	0	Adipocytes
ZNF546(+)	-0.361400278250512	0.000432072212004429	-0.507696185804326	1.10118467056114e-25	Adipocytes
ZNF548(+)	-0.918164237379376	7.51635191010319e-55	-0.39887033520195	1.64546886328881e-41	Adipocytes
ZNF549(+)	-0.0265762664063729	0.0720808105863701	-0.414778587201354	4.02344871354535e-10	Adipocytes
ZNF550(+)	0.445522525593507	6.98452742200668e-32	-0.185784220202527	5.65937807784195e-12	Adipocytes
ZNF551(+)	-0.116178465900291	2.15314224616677e-20	-0.263271630031989	1.12109390420294e-169	Adipocytes
ZNF552(+)	-0.084932738113463	0.994816896667714	-0.830485753268883	6.08325966883563e-85	Adipocytes
ZNF554(+)	0.269977228448568	4.37443620510995e-06	0.204866403740588	0.0164208496380132	Adipocytes
ZNF557(+)	-0.229037253609812	7.28127150136299e-05	-0.749958732695209	1.59170363796803e-87	Adipocytes
ZNF558(+)	-0.010185212021887	0.0527667964119269	-0.363541124168756	1.22152055359218e-31	Adipocytes
ZNF559(+)	-0.43679432691849	1.18535360302805e-98	-0.3589636790024	1.54351859180778e-153	Adipocytes
ZNF561(+)	0.16949153036107	2.23624483104125e-08	-0.031458184154042	0.00696079438647619	Adipocytes
ZNF562(+)	-0.10058889326853	1.7639697198228e-11	0.0141902951906649	0.119156093733393	Adipocytes
ZNF563(+)	0.472889679397184	1.09386875002692e-06	-0.49517632981613	3.97473204699608e-22	Adipocytes
ZNF564(+)	0.189398313114326	6.5017182843009e-09	-0.543482711480771	5.45182199134196e-53	Adipocytes
ZNF565(+)	0.0322122159527742	0.181605411323368	-0.188556946747406	1.13937402865904e-49	Adipocytes
ZNF566(+)	-0.350191001193275	0.000463049210272211	-0.328853430026167	1.28406816567975e-06	Adipocytes
ZNF567(+)	-0.123688214386625	1.32455865804766e-05	-0.596568790996226	5.0751834168845e-134	Adipocytes
ZNF568(+)	-0.274682670506144	7.11705241614702e-22	-0.360235516671846	8.43798378809065e-18	Adipocytes
ZNF569(+)	-0.502990302627661	3.38459012204038e-47	-0.326213065797511	8.19629066407503e-12	Adipocytes
ZNF571(+)	-0.256936026322073	0.244142535336395	-0.401355128882474	4.51277856200092e-21	Adipocytes
ZNF573(+)	-0.0706587609273717	0.00226046838376441	-0.499150378901509	3.8933475294235e-35	Adipocytes
ZNF577(+)	-0.150746574267941	0.186801397340036	-0.38908198415029	1.47594116847465e-51	Adipocytes
ZNF580(+)	-0.414431075949989	0.153125154263389	-0.380848756660331	1.67113873876893e-32	Adipocytes
ZNF585A(+)	-0.144845703411375	0.0236803729612909	-0.483684266740635	1.26083166389754e-102	Adipocytes
ZNF585B(+)	-0.118699785362278	9.31211514470647e-54	-0.264509428665747	8.15893785957104e-306	Adipocytes
ZNF586(+)	0.0293935617962937	0.0293519918838727	-0.207712319120195	2.17281161458149e-24	Adipocytes
ZNF587(+)	-0.13877814393423	0.018997024069707	-0.500691337339863	3.65053004659612e-08	Adipocytes
ZNF587B(+)	0.589053260416271	6.44834422758955e-225	0.158540693852124	4.19186676632874e-18	Adipocytes
ZNF589(+)	-0.163947084563512	6.06798967699244e-23	-0.263591849066607	4.82711821917143e-44	Adipocytes
ZNF592(+)	-0.77618448945218	0	-0.832989655485014	0	Adipocytes
ZNF594(+)	-0.0568756664148369	9.85619096513452e-98	-0.394011403322073	4.11927333941393e-14	Adipocytes
ZNF595(+)	-0.588009851597379	4.99569301634845e-49	-0.253100134543344	6.98028460443704e-14	Adipocytes
ZNF596(+)	-0.438352223908636	0.000140730556054481	-0.705544441166208	3.37911618303388e-28	Adipocytes
ZNF600(+)	-0.272793989863377	0.0202861776115701	0.501703552379119	1.25073913879065e-31	Adipocytes
ZNF605(+)	0.427858931016928	1.8096988179495e-87	-0.0883086306423806	3.24893363264083e-08	Adipocytes
ZNF606(+)	0.0275315005063472	1.7567890104025e-10	-0.420262176782574	2.1845412549271e-34	Adipocytes
ZNF611(+)	-0.0885391115953684	0.268432265738773	-0.424803451432181	4.94034877660926e-30	Adipocytes
ZNF621(+)	-0.212087671071984	7.70188115472285e-09	-0.0185083323814776	1.33439817674067e-06	Adipocytes
ZNF622(+)	0.579561924825497	3.68332845711071e-56	-0.825794518880639	1.78100188456826e-97	Adipocytes
ZNF623(+)	-0.503701235713637	0.00284642607811311	-0.519927265116475	1.98734176342363e-08	Adipocytes
ZNF624(+)	-0.504541634779781	2.07784653166877e-10	-0.394611481581704	4.72074026643185e-06	Adipocytes
ZNF625(+)	-0.0900916616488479	0.0151007758693086	-0.519787787010019	3.92834082496375e-10	Adipocytes
ZNF626(+)	-0.0922960482139761	6.95768850517385e-30	-0.251939288379784	2.70550929328406e-270	Adipocytes
ZNF627(+)	-0.09087133039933	2.72235293607015e-22	-0.386984508438326	1.06719914867812e-93	Adipocytes
ZNF630(+)	-0.740304889271854	5.7620196944369e-82	0.161677311448376	2.43155610335901e-14	Adipocytes
ZNF639(+)	0.110674492768626	0.00281672303547526	-0.726438088071118	2.05730605631742e-88	Adipocytes
ZNF641(+)	-0.146653274306026	7.8308282308718e-06	-0.443767765182598	3.9940889670813e-76	Adipocytes
ZNF644(+)	-0.0439004461273536	2.58926359950075e-27	0.0774642817974516	3.95130520931357e-53	Adipocytes
ZNF652(+)	-0.167757472831592	1.01166317081235e-12	-0.479427425498674	1.8454509574916e-131	Adipocytes
ZNF654(+)	-0.0232276698106375	0.674089260093895	-0.152094216157264	2.1286387262324e-19	Adipocytes
ZNF655(+)	-0.045555724922008	0.469705264103454	-0.0333680545056847	0.878181144128946	Adipocytes
ZNF658(+)	-0.212723437043198	0.834749748151786	-0.713694764545769	2.43868300962464e-15	Adipocytes
ZNF66(+)	0.0616247670504277	0.487216650240191	-0.272390066402448	0.000103627396652162	Adipocytes
ZNF664(+)	-0.149313839823394	0.410077948053323	-0.437107516442311	3.09390812842821e-17	Adipocytes
ZNF665(+)	-0.156247370927553	8.77397210218164e-06	-0.655515436663713	2.13032004140682e-10	Adipocytes
ZNF667(+)	0.274985526071235	2.21006826987043e-38	-0.369107584025388	1.2161855365798e-11	Adipocytes
ZNF670(+)	-0.523056421766734	1.13208020674514e-154	0.654919853628381	1.76323539434806e-194	Adipocytes
ZNF674(+)	-0.23074872410319	8.19716874761169e-23	-0.430194813330575	4.1310134511835e-46	Adipocytes
ZNF675(+)	-0.0799412404699833	0.0339022765588273	-0.452750174613713	6.87185095473213e-13	Adipocytes
ZNF676(+)	-0.256954641396487	6.72009531019039e-43	-0.290170558470316	1.83684146051181e-80	Adipocytes
ZNF677(+)	0.400862696458629	7.19690715721926e-107	-0.358768629581111	1.76470866009436e-64	Adipocytes
ZNF678(+)	-0.255975927185829	2.83890096679852e-62	-0.161034366994577	1.87997537250546e-15	Adipocytes
ZNF680(+)	-0.0294270980481492	0.097523518357012	-0.361895078337458	0	Adipocytes
ZNF681(+)	-0.583052636142424	5.20494830726489e-10	-0.274378778745366	0.00863358704867136	Adipocytes
ZNF682(+)	-0.0305509330141751	0.0238362878308984	-0.24268088585766	8.63327157445325e-12	Adipocytes
ZNF684(+)	0.16575031553035	0.00154812761748768	-0.190107708292195	3.89603355619588e-11	Adipocytes
ZNF69(+)	0.0462484687212585	0.0354210732098626	0.0482777980838378	0.028107391056218	Adipocytes
ZNF697(+)	0.168454991759819	1.11568974671725e-33	0.00601654306096755	0.284577448679146	Adipocytes
ZNF699(+)	-0.319989316381298	1.01410235002881e-33	-0.387146294231126	3.88122573600051e-14	Adipocytes
ZNF7(+)	0.549495344331201	7.0017526221444e-75	-0.145247444847592	2.96630759614717e-21	Adipocytes
ZNF70(+)	-0.454186021786885	1.99046068892117e-07	-0.144746685097458	4.1698466658334e-36	Adipocytes
ZNF700(+)	-0.137412607621786	1.37918357944593e-60	-0.180749129712216	2.6626105804326e-108	Adipocytes
ZNF701(+)	0.0210201511737447	0.0539648980223003	-0.484544522957587	7.88159647658047e-43	Adipocytes
ZNF704(+)	-0.315658896538452	0	-0.390147990893865	0	Adipocytes
ZNF706(+)	-0.175302966446822	1.07330277916815e-08	-1.00535166269361	0	Adipocytes
ZNF707(+)	-0.494416575161408	6.63112125700433e-27	-0.487151848613724	1.10118526939198e-06	Adipocytes
ZNF708(+)	-0.247761590012081	3.42620424881289e-41	-0.360324311765033	3.15099629940544e-138	Adipocytes
ZNF710(+)	-0.199693089958186	2.89915434104348e-189	-0.0928495868014192	1.70262351971743e-71	Adipocytes
ZNF713(+)	-0.142635316155419	1.62398520715037e-06	0.163726253599662	2.91930348855685e-09	Adipocytes
ZNF714(+)	-0.082332601813162	3.18648968524458e-23	-0.040268408200645	9.0227133017305e-06	Adipocytes
ZNF718(+)	-0.53525957257254	1.84307197489404e-91	-0.50088728686238	1.55378236757396e-99	Adipocytes
ZNF721(+)	-0.0387486057106372	9.89747679229329e-30	-0.221675293033599	0	Adipocytes
ZNF727(+)	-0.0691630953634004	0.932328691121181	-0.365522646135616	1.04575210753532e-07	Adipocytes
ZNF730(+)	-0.578667064639741	9.66029876094944e-85	-0.38112884751624	1.20345595861554e-34	Adipocytes
ZNF736(+)	0.447946711220489	2.84188345275072e-151	-0.382425201459876	2.91696576361896e-99	Adipocytes
ZNF737(+)	-0.402054202067324	2.84026939227614e-05	-0.419459049757232	4.95480083320368e-34	Adipocytes
ZNF740(+)	-1.13007548723752	1.02505669087488e-91	-0.354560237491736	3.56473022969004e-15	Adipocytes
ZNF746(+)	0.20817963018514	6.14673590529225e-17	-0.118081393877723	4.73174334393616e-12	Adipocytes
ZNF75A(+)	0.218108310599324	0.00308602271331113	-0.296367902908116	1.66184690619243e-42	Adipocytes
ZNF75D(+)	0.0168982096786952	0.0736457539226597	-0.199766941372564	2.54078985472206e-26	Adipocytes
ZNF76(+)	-0.195489623441275	0.000497910482795285	-0.520647643312629	8.09000935592485e-43	Adipocytes
ZNF761(+)	-0.0390861761732735	0.77971191000112	-0.212549519954874	1.0529617951213e-16	Adipocytes
ZNF763(+)	-0.303395839553025	3.46158328243844e-25	-0.466839261237014	1.73874950298173e-45	Adipocytes
ZNF765(+)	-0.300974504815136	0.00147600406433826	-0.551190073458534	8.56297472279027e-16	Adipocytes
ZNF766(+)	-0.345560564939174	4.68009103825154e-16	-0.555690975884495	8.72480413924267e-62	Adipocytes
ZNF770(+)	-0.278237158594973	5.56124958752799e-33	-0.678273197858213	1.33011228196692e-79	Adipocytes
ZNF776(+)	0.325801058784849	1.25372832402997e-29	-1.4426560919334	2.97945472615357e-250	Adipocytes
ZNF777(+)	0.17829604346199	0.0174690705356882	0.0476902846601517	0.643809499508101	Adipocytes
ZNF780A(+)	-0.381187079631634	3.98869985155288e-25	-0.57508655651643	2.36829545158518e-37	Adipocytes
ZNF780B(+)	-0.136776934007598	0.265309827790872	-0.566318552415667	5.47875773318497e-178	Adipocytes
ZNF782(+)	-0.0972529233621149	0.380883161969773	-0.157429631927188	1.55377615411749e-12	Adipocytes
ZNF783(+)	-0.38247982843628	0.00010541781107188	-0.553777781399229	9.92963389659949e-19	Adipocytes
ZNF785(+)	-0.22720316594372	2.1019558403831e-11	-0.589281043762548	6.5755404056204e-33	Adipocytes
ZNF786(+)	0.484218617451732	3.32826882695059e-29	-0.36702715111928	3.15496010852329e-29	Adipocytes
ZNF787(+)	-0.113568988929231	0.445066991079196	0.314902521106108	3.47340121237237e-05	Adipocytes
ZNF789(+)	-0.176892027420023	0.606196752522358	-0.32566991671482	6.8750330242225e-18	Adipocytes
ZNF790(+)	-0.186267789950355	1.34091726825545e-11	-0.735081737199603	2.27382786074702e-145	Adipocytes
ZNF791(+)	-0.3899496740425	9.82808318471693e-68	-0.0886212281856444	4.97498714617401e-05	Adipocytes
ZNF793(+)	-0.133057356825411	0.000124719170676906	-0.513243760667867	2.66922970086321e-39	Adipocytes
ZNF800(+)	0.0923880887551123	8.15698621178086e-10	0.0762600358339895	5.88677943642571e-15	Adipocytes
ZNF805(+)	0.347012117767785	7.34258000189035e-21	-0.732219641932147	7.83149896816663e-82	Adipocytes
ZNF808(+)	-0.244376089930495	0.0370465166190094	-0.645896317506333	1.36235389583796e-44	Adipocytes
ZNF81(+)	0.840918600800816	2.88249164212034e-275	0.20591386358999	1.13599761624579e-19	Adipocytes
ZNF814(+)	0.058647791812243	0.00402202736084511	-0.227149853373282	1.02191071573004e-47	Adipocytes
ZNF821(+)	-0.0978164669138541	0.00402329700218871	-0.421766466224243	4.90511165404161e-68	Adipocytes
ZNF829(+)	-0.721642879277557	4.86031880573009e-11	-0.456975305456402	2.97034389454307e-29	Adipocytes
ZNF83(+)	-0.201377879792095	1.17219225103317e-80	-0.291761208960847	2.25617952673558e-201	Adipocytes
ZNF830(+)	-0.338296818940756	9.51533953084562e-74	-0.0848194760030845	1.67392194721441e-09	Adipocytes
ZNF836(+)	-0.281626991447754	5.42762395571439e-26	-0.306435163815995	9.17161209605816e-40	Adipocytes
ZNF84(+)	-0.305325608391255	7.23724826689513e-07	-0.432988892772675	4.10868897272103e-29	Adipocytes
ZNF845(+)	-0.268536621350579	3.05245905617976e-16	-0.843244245204874	6.17578288806084e-50	Adipocytes
ZNF846(+)	0.0319378956153313	3.05538279359355e-10	0.0645797907803258	1.21802010619759e-11	Adipocytes
ZNF85(+)	-0.268411816304517	2.55204000535301e-64	-0.302785436127546	1.5999270458504e-43	Adipocytes
ZNF860(+)	0.59733601327331	2.59652884693264e-05	-1.55816578102298	3.93442158724789e-24	Adipocytes
ZNF875(+)	0.116678531984335	1.07232821699478e-13	0.129513127248996	1.36309352848059e-12	Adipocytes
ZNF880(+)	-0.168349165866431	0.169500080270962	-0.617999465478697	2.50371879499515e-43	Adipocytes
ZNF891(+)	0.136293230936026	5.79572828461907e-12	-0.474046439888498	3.8174700201155e-55	Adipocytes
ZNF90(+)	-0.461608578812294	2.88624808794576e-77	-0.471166526378271	2.14186402908683e-82	Adipocytes
ZNF91(+)	-0.123227358944985	1.90332407941246e-143	-0.320117385574087	0	Adipocytes
ZNF92(+)	0.283550902095742	3.56396776387859e-112	0.113400743072732	7.07549213056579e-46	Adipocytes
ZNF93(+)	-0.180250261662971	1.06938846067125e-23	-0.368840953862227	1.08093646083557e-106	Adipocytes
ZSCAN18(+)	-0.242736682919269	0.000149971380583709	0.252901818084734	0.000161905726203909	Adipocytes
ZSCAN2(+)	-0.20606687240746	0.410797819139647	-0.726180765306538	3.50602050162791e-37	Adipocytes
ZSCAN21(+)	-0.284571420755298	0.442575853411739	-0.411207494383098	3.29828620716143e-134	Adipocytes
ZSCAN23(+)	-0.401373550633588	0.000318582125090901	-0.485025934413775	1.49170573916819e-17	Adipocytes
ZSCAN25(+)	0.230744242343802	0.14613068266976	-0.115405406696557	5.60892595474339e-08	Adipocytes
ZSCAN26(+)	0.0573755953446318	0.82906498323616	-0.704246145850123	8.25107390612663e-177	Adipocytes
ZSCAN29(+)	-0.149927672324415	8.19034589315087e-43	-0.16456987268103	3.91988737062482e-144	Adipocytes
ZSCAN30(+)	-0.250015159843792	5.23914460562958e-35	-0.0524242188253243	0.66829342871861	Adipocytes
ZSCAN31(+)	0.374445537761772	7.71321642500908e-08	0.255921662280307	4.70814030947778e-06	Adipocytes
ZSCAN32(+)	-0.453256805983218	1.3250469235883e-26	0.254099368074407	2.95397473108768e-22	Adipocytes
ZSCAN5A(+)	-0.11945658398326	0.0247554408889429	-0.122908696393618	2.65740700700974e-06	Adipocytes
ZSCAN9(+)	-0.15421169295075	1.23422480451649e-26	-0.42435876366331	2.38532659567929e-29	Adipocytes
ZXDC(+)	-0.0123506327022476	0.0495436762159269	-0.200142630732221	6.8980044330192e-46	Adipocytes
ABL1(+)	-0.79640549625084	0.11799842341763	-0.588423260584023	0.182868196891711	B-cells
ACAA1(+)	-0.93826966076729	0.77759158227412	-0.66306376080929	0.68099978421529	B-cells
ADNP(+)	-0.41624693572887	0.646043812542561	-0.314313411101439	0.577344666869373	B-cells
ADNP2(+)	-0.897371569527747	0.594528200709064	-0.537704003895815	0.650832591915649	B-cells
AEBP2(+)	-1.12471922948666	0.486150661322254	-1.08172659296407	0.000719668690932914	B-cells
AFF4(+)	-0.306656685447438	0.784212104771961	0.149787169900668	4.38721369598779e-11	B-cells
AHCTF1(+)	-0.426669527022921	0.970760120906894	-0.210496977010793	0.139373187520577	B-cells
AHDC1(+)	-1.30962775310402	0.757828878793788	-1.21754533669251	0.0119956253951478	B-cells
AHR(+)	-0.4951518353997	0.510773911955901	-0.16009305415549	0.00162290217901641	B-cells
APEX1(+)	-1.00513006554436	0.728483111834304	-0.927033401387766	0.248949679493263	B-cells
AR(+)	-0.797035515184587	0.170945960480157	-0.637152225517733	0.836429227358975	B-cells
ARID3A(+)	-0.863741295216836	0.837699834937346	-0.679181383284366	0.0318052042507644	B-cells
ARID3B(+)	-0.696598056561986	0.814184196230433	-0.185155050421633	0.0450298817519205	B-cells
ARID5A(+)	-0.726185760630516	0.510773911955901	-0.292472010527293	0.00972785403730726	B-cells
ARID5B(+)	-0.429769346729818	0.814190896316096	-0.0822940972062187	2.53702198369105e-05	B-cells
ARNT(+)	-0.888431659387384	0.0810989704225726	-0.535926678613651	0.995626561440359	B-cells
ARNTL(+)	-1.14665324685636	0.0370674494782788	-0.756336482094824	0.905463971020161	B-cells
ARNTL2(+)	-0.612050315822376	0.5677379174496	-0.304357934224779	0.191422947557584	B-cells
ASCC1(+)	-0.89212827738774	0.2576317975235	-0.634684269891713	0.468225413238792	B-cells
ASH2L(+)	-0.762388614504202	0.679378843419295	-0.444527039554998	0.601337213142054	B-cells
ATF1(+)	-0.390729370289238	0.889952545398202	-0.32958936724095	0.551531381726662	B-cells
ATF2(+)	-0.578784551525314	0.797499369868185	-0.499761402136287	0.0499390839764942	B-cells
ATF3(+)	-0.594837965293693	0.96044751771602	0.413345053254438	5.81376349449459e-06	B-cells
ATF4(+)	-0.646116981159896	0.609073952010595	-0.765787138554511	0.0555394671351572	B-cells
ATF5(+)	-1.20965098311715	0.296634866809582	-0.879826200722326	0.0912970933840395	B-cells
ATF6(+)	-0.347308352279702	0.226427161686044	0.193456140398975	2.85154969369945e-09	B-cells
ATF6B(+)	-1.11493714900026	0.636733656159246	-0.771109342346752	0.949007600385756	B-cells
ATF7(+)	-0.464368537809098	0.621472946535389	-0.358199895337586	0.13265637832164	B-cells
ATOH8(+)	-1.01113154484503	0.508006175399742	-1.06331268744384	0.00215704399956827	B-cells
BACH1(+)	-0.457594154810232	0.00117433268926436	-0.131986810678557	0.00583158236700194	B-cells
BACH2(+)	-0.395642298110319	0.238228087908774	-0.124211729397529	0.649145537590944	B-cells
BANP(+)	-0.508745343186749	0.827605524335352	-0.206998829680578	0.0462205843490923	B-cells
BATF(+)	-0.51840887265326	0.184824098151785	-0.136768116175297	0.000572972314429963	B-cells
BATF3(+)	-0.519600515353567	0.854582404724963	-0.433444345681945	0.819344364191079	B-cells
BBX(+)	-0.35890351416948	0.073861821263135	-0.0633967610942436	0.341136266058195	B-cells
BCL11A(+)	-0.348151991375305	0.0229201078818752	-0.109775617878464	0.641278358917956	B-cells
BCL11B(+)	-0.340915169198767	0.579485258392285	0.0161537097158546	0.000108106023909119	B-cells
BCL3(+)	-0.689141834050579	0.377844287169004	-0.571474291348914	0.654412222550623	B-cells
BCL6(+)	-0.638435930366857	0.199518839244157	-0.508118711018825	0.969393286826804	B-cells
BCL6B(+)	-1.03357617793232	0.541725828798642	-0.87794967097803	0.68099978421529	B-cells
BCLAF1(+)	-0.482743543189283	0.272426097701408	-0.119667636033015	0.000629635087309489	B-cells
BDP1(+)	-0.333834290430332	0.0731680999985573	-0.230079042758186	0.130784077738501	B-cells
BHLHE40(+)	-1.12000517835027	0.837699834937346	-0.773514885178875	0.259605190409671	B-cells
BHLHE41(+)	-0.951796130506726	0.804165335674848	-0.966571630296207	0.0306592744149994	B-cells
BNC2(+)	-0.328182376720547	0.161705949734963	-0.171085195632356	0.461533566418506	B-cells
BPTF(+)	-0.319160298101196	0.0319214168459741	-0.328787881970561	0.680999952952048	B-cells
BRCA1(+)	-0.897531686612294	0.667865986208948	-0.67015073424335	0.457098902746615	B-cells
BRF1(+)	-1.07510622904071	0.580823224354876	-0.826446437727852	0.0204287600751905	B-cells
CARF(+)	-0.807550304288495	0.699529869662121	-0.864275599379857	0.399622207707064	B-cells
CBFA2T2(+)	-0.695212799187037	0.354966580651233	-0.59218910587328	0.125290036857341	B-cells
CBFB(+)	-0.548254656097217	0.502494398980888	-0.289904264241891	0.00735418353554183	B-cells
CCNT2(+)	-0.37921622630405	0.259455477929783	-0.248378713144886	0.108268041820707	B-cells
CDC5L(+)	-0.792279755331406	0.196325023607851	-0.50304183334755	0.203561812092136	B-cells
CEBPA(+)	-1.07222102021045	0.180575835938234	-0.911648964927723	0.960654815142361	B-cells
CEBPB(+)	-0.77062675818732	0.0465745540832352	-0.704772873951694	0.963567165819743	B-cells
CEBPD(+)	-0.666648133484014	0.368586287668732	-0.521766535683853	0.600014544974967	B-cells
CEBPG(+)	-1.35932911416323	0.566095946846713	-1.27553480923627	0.0321987803911867	B-cells
CEBPZ(+)	-0.705524007385244	0.134972445667134	-0.60082878258605	0.660847303011012	B-cells
CERS2(+)	-0.798865131754696	0.0734222495681471	-0.652080597856136	0.831643039654242	B-cells
CERS4(+)	-1.28837729142008	0.278475611333308	-0.783114411228243	0.341591916856514	B-cells
CERS5(+)	-1.02150118969065	0.233112302322021	-0.853285090673249	0.0290037779159497	B-cells
CERS6(+)	-0.342968837705545	0.483454929875243	-0.0792071157344258	0.0010804518707489	B-cells
CHAMP1(+)	-0.839991569318454	0.120110838583718	-0.386641290071983	0.0231525112997378	B-cells
CHD1(+)	-0.267975770297535	0.597317041446251	0.252592512874745	3.76748835088715e-08	B-cells
CHD2(+)	-0.282332876382521	0.426248137330535	0.0377301503939074	3.09242049672136e-07	B-cells
CHURC1(+)	-0.702020680556952	0.0704463267900564	-0.859759037526311	0.00603007988502698	B-cells
CIC(+)	-0.625356506059899	0.205580680765639	-0.722633657926754	0.0899304439914856	B-cells
CLOCK(+)	-0.612982203522122	0.861354575270657	-0.520516780744504	0.77142613938297	B-cells
CNOT3(+)	-1.41468118693016	0.792063344748553	-1.11334411870929	0.204958715603807	B-cells
CNOT6(+)	-0.824868419757205	0.746413050353453	-0.832570267616548	0.0799553139385775	B-cells
CPEB1(+)	-1.70713858335013	0.97414319698655	-1.47775375968742	0.048209394123006	B-cells
CPSF4(+)	-1.98871433160222	0.701801009228311	-1.26855000313264	0.097672093632515	B-cells
CREB1(+)	-0.551139208930103	0.389616263292562	-0.476448302112687	0.760269577767515	B-cells
CREB3L1(+)	-0.96695048561531	0.319175125476556	-0.992446518131997	0.000106495479359948	B-cells
CREB3L2(+)	-0.487044642498812	0.963884402225655	-0.248595293041824	0.623078737019283	B-cells
CREB5(+)	-0.742253884978922	0.744740409429292	-0.340876558319585	0.0245017946672474	B-cells
CREBL2(+)	-0.688908717579444	0.313966817114126	-0.591558699929397	0.502508438768279	B-cells
CREBZF(+)	-0.504819302030599	0.0640037715696201	-0.429675278158221	0.651776708712484	B-cells
CREM(+)	-0.273592418644882	0.508006175399742	0.306750253336266	2.8816530230715e-11	B-cells
CRTC2(+)	-2.00498083732227	0.166932508981994	-1.57315506939696	0.289039781120817	B-cells
CTBP1(+)	-0.444426205896499	0.00806182067794414	-0.840779725730066	0.182735367662646	B-cells
CTCF(+)	-0.925791101756408	0.89875191666644	-0.893308173046898	0.0306387349541947	B-cells
CTNNB1(+)	-0.406006817809783	0.553216027893014	0.112862188399633	4.25024195795348e-09	B-cells
CUX1(+)	-0.360875716929599	0.521923164630152	-0.145279850284965	0.000865920223110241	B-cells
CUX2(+)	-0.590709437025834	0.399192601735322	-0.503084463888492	0.286784007448984	B-cells
CXXC1(+)	-1.02156389566515	0.822365411791839	-0.581309776579817	0.0463886082624216	B-cells
CXXC5(+)	-0.790109534664038	0.219874055106925	-0.860112017679321	0.0282098957452229	B-cells
DACH1(+)	-0.62650528054523	0.0731680999985573	-0.53955172108606	0.113170639299462	B-cells
DDIT3(+)	-0.665789899053087	0.6710070427204	-0.44844973498937	0.934471930739978	B-cells
DDX20(+)	-1.26779918485406	0.147311435193108	-0.931599590738595	0.474893514428194	B-cells
DEAF1(+)	-0.358113727871901	0.26306527575254	-0.244009943158984	0.909802005929788	B-cells
DIDO1(+)	-0.575219211808201	0.268675737165134	-0.419139935275244	0.280222340947932	B-cells
DMRT2(+)	-0.918117076010509	0.120835210776174	-1.12830622562913	0.00179548826282598	B-cells
DMRTA1(+)	-1.4057692120823	0.524557774879675	-1.14576688765048	0.694516743264803	B-cells
DNAJC21(+)	-1.07093886161631	0.313707376506112	-0.934335376670429	0.707862562606602	B-cells
DNMT1(+)	-0.879954224664218	0.364010683796636	-0.64345448955913	0.20675789885371	B-cells
DNTTIP1(+)	-1.13373186492144	0.0794587229077306	-0.841395489902769	0.980952442815237	B-cells
DPF2(+)	-1.04656824661042	0.0221230473077645	-0.260096826755234	0.323635551874488	B-cells
DRAP1(+)	-0.566149257768655	0.0525743732269145	-0.585584299039159	0.399622207707064	B-cells
E2F3(+)	-0.607893969248177	0.1604173290849	-0.272012411528851	0.00439314857085102	B-cells
E2F4(+)	-0.893952506116165	0.389314736359819	-0.510941118698822	0.0884205600229908	B-cells
E2F5(+)	-0.51105376322481	0.0826133231559791	-0.303940606500781	0.12893233942941	B-cells
E2F6(+)	-1.07578602256935	0.411592980566274	-1.15622050162779	0.0908810212474115	B-cells
E4F1(+)	-0.549006121417601	0.777781032893554	-1.12566120843269	0.846558956482636	B-cells
EBF1(+)	-0.27430023232445	0.467452225613011	-0.102524081146795	0.377510538392371	B-cells
EBF2(+)	-1.07511668768277	0.335141272267907	-0.873920251262794	0.300216396758362	B-cells
EBF3(+)	-0.94493345863524	0.553216027893014	-0.810921772092387	0.0132964292242164	B-cells
EBF4(+)	-1.13948323412016	0.987957652869079	-0.894028759221723	0.8809041356347	B-cells
EGR1(+)	-0.788821004270218	0.851200300134157	-0.203867571295095	0.0332890910862056	B-cells
EGR3(+)	-0.83225924880926	0.345888425079518	-0.420132894132543	0.0643852122125745	B-cells
ELF1(+)	-0.341855052922175	0.451747559612244	0.164984257610791	2.61628043080702e-10	B-cells
ELF2(+)	-0.33355389957645	0.221499429403443	0.153264185718179	7.18909147889828e-09	B-cells
ELF4(+)	-0.694295364301333	0.0568379491163537	-0.417697967043584	0.0425439287268369	B-cells
ELK3(+)	-0.710742089376514	0.748005829214441	-0.550954074275821	0.463759878369288	B-cells
ELK4(+)	-0.86764266275184	0.366294029181594	-0.880730436104832	0.0212236859066642	B-cells
ENO1(+)	-0.691754125703977	0.00847119700420543	-0.713176029176722	0.20026331555795	B-cells
EOMES(+)	-0.813613109799624	0.642950520699604	-0.578736135804148	0.966480002654872	B-cells
EP300(+)	-0.442292155118366	0.146750569943966	-0.298028111201876	0.474980685765886	B-cells
EPAS1(+)	-0.493199734121506	0.0857107780806626	-0.296518559854837	0.00278089609696689	B-cells
ERF(+)	-1.1047132137918	0.257806490525853	-0.950153554175351	0.100478308454909	B-cells
ERG(+)	-0.590617342297649	0.0447072884495459	-0.485200701202479	0.612780462520403	B-cells
ESR1(+)	-0.499940099882365	0.621472946535389	-0.298365387066835	0.168880069636719	B-cells
ESR2(+)	-0.753530114222178	0.394386846816258	-0.567153074781015	0.288440504595796	B-cells
ESRRA(+)	-1.2212998882095	0.349344617044736	-1.14646285096793	0.0416531799088319	B-cells
ESRRG(+)	-1.93087749647314	0.0969596885705854	-1.66189970060402	0.0166466165935737	B-cells
ETS1(+)	-0.384830829851612	0.984517569218925	-0.0945961234184143	8.33812611110348e-06	B-cells
ETS2(+)	-0.402555381177404	0.318129725805552	-0.0370378536838198	1.89778319495452e-07	B-cells
ETV1(+)	-1.7152937481817	0.927761464579712	-1.46322581656654	0.285733519751445	B-cells
ETV3(+)	-0.301718162969647	0.556105787501414	-0.00121643980344155	0.000779286352355295	B-cells
ETV5(+)	-1.09585133197066	0.100828863516044	-0.469265051635157	0.569878698110205	B-cells
ETV6(+)	-0.387920778424451	0.0237081142541116	-0.0401740396617747	8.05858890699078e-06	B-cells
EWSR1(+)	-0.432706363692432	0.0781378724364238	-0.336787325277792	0.187723388325126	B-cells
EZH1(+)	-0.818338760530777	0.722013766515506	-0.66368328032334	0.481784050735465	B-cells
EZH2(+)	-0.908143617396362	0.722013766515506	-0.67996725198955	0.41828037145141	B-cells
FANK1(+)	-0.820077269434336	0.10490798142791	-1.07908981536554	0.0184872891742875	B-cells
FHL2(+)	-1.35252183199864	0.585401390215136	-1.1235245498055	0.333774343771752	B-cells
FLI1(+)	-0.438055508766315	0.00755131267861073	-0.150177094722403	0.0571688042340493	B-cells
FOS(+)	-0.581362292221075	0.702726316250474	0.0407943024827118	3.22923391960802e-05	B-cells
FOSB(+)	-0.664528434599569	0.667865986208948	0.191704091023714	2.84036838065765e-05	B-cells
FOSL1(+)	-0.762529719632858	0.544576386370005	-0.183046251412758	0.00557289676870591	B-cells
FOSL2(+)	-0.539851555562944	0.364010683796636	-0.0745343268386156	7.98922206398434e-05	B-cells
FOXC1(+)	-1.10403930765582	0.35721293942662	-0.820208143480397	0.904016018680161	B-cells
FOXJ2(+)	-1.36809831116535	0.89850163590207	-0.772931187176083	0.393840069530725	B-cells
FOXJ3(+)	-0.436773913148666	0.754550195564226	-0.341796126294306	0.963567165819743	B-cells
FOXK1(+)	-0.716490626794291	0.0853113655839271	-0.578742286787163	0.658367305875105	B-cells
FOXK2(+)	-0.364306194130533	0.674153858095315	0.188670637313708	4.47802710528998e-06	B-cells
FOXM1(+)	-1.05030241743156	0.147954950611032	-0.812017776095391	0.35616938494422	B-cells
FOXN2(+)	-0.437548348205097	0.594327803108233	-0.300600537335824	0.387466264548411	B-cells
FOXN3(+)	-0.32175767034765	0.0510168995307525	0.0212954778585717	0.000800156537766679	B-cells
FOXO1(+)	-0.417570904103427	0.449159432891999	-0.156976953940069	0.0035656134219296	B-cells
FOXO3(+)	-0.439953824403717	0.173657243895716	0.0873423558651925	1.59028532532336e-09	B-cells
FOXP1(+)	-0.349856859625318	0.00367997027050236	-0.0302449156900733	0.00160270995933582	B-cells
FOXP2(+)	-0.522161988032186	0.380180983879135	-0.335706384284226	0.424611957314862	B-cells
FOXP4(+)	-0.330191322949474	0.397652654836654	-0.2368333330656	0.256121853006749	B-cells
FREM1(+)	-0.70018181669534	0.234812942921206	-0.490679969204241	0.680999952952048	B-cells
FUBP1(+)	-0.78608036367753	0.824246985664995	-0.55081808981475	0.833576154731062	B-cells
GABPA(+)	-0.904719505902045	0.173989341550495	-0.561973872921319	0.1705309525122	B-cells
GABPB1(+)	-0.776084993619861	0.579485258392285	-0.194507359634605	0.00509517135310995	B-cells
GATA2(+)	-1.15829640621229	0.642950520699604	-0.868273989398776	0.283490316125831	B-cells
GATA3(+)	-0.659522542021987	0.257638040294014	-0.353109196848563	0.0151729402824846	B-cells
GATA6(+)	-0.776823416942823	0.618430316410429	-0.514622862232492	0.18650200530265	B-cells
GATAD1(+)	-0.656992524351842	0.44400849873419	-0.567606293237254	0.389476450702316	B-cells
GATAD2A(+)	-0.702689647383142	0.105385574046256	-0.401807346950373	0.305359975877404	B-cells
GFI1(+)	-1.39923797370222	0.980963162459077	-1.36567837328401	0.577200504191566	B-cells
GLI2(+)	-1.36871726157759	0.652248747713194	-1.13313946744685	0.0566927493548898	B-cells
GLI3(+)	-0.910743526184745	0.564818992646473	-0.726999703027775	0.0329876630832528	B-cells
GLI4(+)	-1.09312327480027	0.974164520901792	-0.886278847287466	0.470034043934648	B-cells
GLIS1(+)	-0.927235426919486	0.081851302240298	-1.00524132032824	0.165510476696202	B-cells
GLIS3(+)	-0.828909431735137	0.722013766515506	-0.462228247459928	0.258063934484668	B-cells
GMEB1(+)	-0.885695749680213	0.774617087337788	-0.318302744550758	0.0821089043037454	B-cells
GMEB2(+)	-0.176492378170428	0.188185080338815	0.520769322107092	0.00132738608857186	B-cells
GPBP1L1(+)	-0.622424992109478	0.530366480662392	-0.483465029708059	0.646518737106793	B-cells
GRHL1(+)	-0.498186657582436	0.135115859231188	-0.322288468262345	0.12893233942941	B-cells
GTF2A1(+)	-0.973103181565491	0.662443252783109	-0.690358804659224	0.433856736546221	B-cells
GTF2A2(+)	-0.822746743694243	0.139103855499689	-0.864833754448684	0.403724622725872	B-cells
GTF2B(+)	-0.537691706433576	0.0600828579225522	-0.456194621673243	0.344855917624106	B-cells
GTF2F1(+)	-0.618498005742785	0.595435532388108	-0.47878558512747	0.605499188187986	B-cells
GTF2H3(+)	-1.28216706098022	0.8586747838251	-0.220322144152952	0.233268634197304	B-cells
GTF2I(+)	-0.507765010118206	0.204089414738303	-0.401780544738044	0.0647174668337058	B-cells
GTF2IRD1(+)	-0.744298052584954	0.339484077314046	-0.510925030181489	0.283490316125831	B-cells
GTF3A(+)	-1.20989328822855	0.682043804092032	-0.940562208545158	0.809416058850348	B-cells
GTF3C2(+)	-0.473142875092318	0.34604692058049	-0.662138741177488	0.425522790905191	B-cells
GTF3C5(+)	-1.0754550213722	0.213441053369256	-0.954789436791289	0.718879042581478	B-cells
HBP1(+)	-0.533927688455728	0.462183976211288	-0.0756731522858556	0.000629635087309489	B-cells
HCFC2(+)	-0.914706494266595	0.944603465846671	-0.357100581677098	0.525306457790375	B-cells
HCLS1(+)	-0.437396154879135	0.0283196945048193	0.039338326665761	1.55755046616281e-07	B-cells
HDAC1(+)	-1.03177458755922	0.817358299107654	-0.60777596640527	0.944606118702432	B-cells
HDAC2(+)	-1.40911024845395	0.17149290507401	-1.40616535857898	0.00061198389038652	B-cells
HDAC8(+)	-0.403370939007341	0.0547126536261965	-0.218644932996873	0.435288157073243	B-cells
HDX(+)	-1.12050365584875	0.391446152747047	-0.994154582491395	0.467946267540388	B-cells
HES1(+)	-0.883431498353096	0.040313557544838	-0.777435432161808	0.865072332903884	B-cells
HES4(+)	-1.17028699933607	0.207178498958671	-0.998292482366411	0.0208168498056604	B-cells
HEY1(+)	-1.26906317482711	0.909017794900581	-0.967593289533794	0.717524559946291	B-cells
HEY2(+)	-0.886695937411641	0.56190730540334	-0.649952097237867	0.978135434894642	B-cells
HEYL(+)	-1.21032529191932	0.56190730540334	-1.01524721998124	0.0306592744149994	B-cells
HHEX(+)	-0.846988028116263	0.382984002888537	-0.433861250395248	0.39375401610737	B-cells
HIC1(+)	-1.29981187827846	0.394386846816258	-1.3079433809814	0.00076904181303188	B-cells
HIC2(+)	-1.22846584380181	0.718891387070992	-0.978287336028345	0.0756205038216037	B-cells
HIF1A(+)	-0.448315200656543	0.871531819165831	0.0379524615374596	2.12307564603121e-06	B-cells
HIF3A(+)	-0.689782773322902	0.0964305428228335	-0.559912123269138	0.625664972499549	B-cells
HINFP(+)	-1.29222053180294	0.246762095285661	-1.18321297084103	0.266680330182713	B-cells
HIVEP1(+)	-0.251426514674121	0.391997152563026	0.15554634226786	9.26227927819157e-08	B-cells
HIVEP2(+)	-0.410426793026683	0.172297612725585	-0.141457770782678	5.18691286870593e-05	B-cells
HLF(+)	-0.875471230765609	0.505212814005267	-0.346190715719545	0.0419531940856098	B-cells
HLTF(+)	-1.14232940206643	0.531660332611123	-0.755264392403813	0.669280140141598	B-cells
HMBOX1(+)	-0.364313461298699	0.797499369868185	-0.161194765253213	0.0154814433521912	B-cells
HMG20A(+)	-0.890093508713344	0.713654660053756	-1.1710915645452	0.508622070952883	B-cells
HMG20B(+)	-0.835528101421711	0.527544353520856	-0.561551618860528	0.283490316125831	B-cells
HMGA2(+)	-1.12852285634285	0.202557500410169	-0.986769869711233	0.104312272063438	B-cells
HMGXB3(+)	-0.810794378883068	0.387244190674567	-0.79696519188902	0.0652486658215757	B-cells
HMGXB4(+)	-0.54357058630893	0.164306613085426	-0.375328272207279	0.322925126696825	B-cells
HNRNPUL1(+)	-0.545256781536985	0.0437970365476423	-0.357263006036686	0.0868951066506406	B-cells
HOMEZ(+)	-1.1272071868103	0.0529961091490537	-0.801074866654743	0.594907859583199	B-cells
HOXA10(+)	-1.24661684968941	0.0772230134474215	-1.20336525746035	0.0309081886723573	B-cells
HOXA3(+)	-1.03763265443347	0.932984246082156	-0.735660769668392	0.934471930739978	B-cells
HOXA5(+)	-1.32931963517418	0.860451652059597	-0.952760957878827	0.85275443662203	B-cells
HOXA6(+)	-1.82364631207008	0.996475044415725	-1.49307097839867	0.162304921691982	B-cells
HOXA9(+)	-1.24370190616816	0.0366828199862809	-1.46204218881443	0.281654845004425	B-cells
HOXB2(+)	-1.08206036985166	0.475368864866704	-0.991702350209604	0.379430268420001	B-cells
HOXB3(+)	-1.10139354559858	0.192068149855001	-0.920205754569945	0.8407127744266	B-cells
HOXB4(+)	-1.09307509490062	0.558014116645219	-1.21058109955896	0.616132302486298	B-cells
HOXC4(+)	-1.218003419581	0.594274586083134	-0.815759564492529	0.0693037010313087	B-cells
HOXC6(+)	-1.3287405780212	0.412179328950166	-1.04704730316002	0.0508891232910632	B-cells
HOXC8(+)	-2.08881560394481	0.0369072559379748	-1.76962499829437	0.0021109114042477	B-cells
HOXC9(+)	-1.14520627695215	0.229578764487155	-1.14392003732765	0.0524151842389859	B-cells
HOXD3(+)	-1.33288880922108	0.5851201718675	-1.00432496025919	0.796526767722149	B-cells
HSF1(+)	-0.499570243722771	0.018014350485044	-0.279710428203065	0.00115233608766536	B-cells
HSF2(+)	-1.32017369489442	0.116754958333927	-1.78239058365898	0.00407110607737863	B-cells
HSF4(+)	-1.04006818831517	0.210738864886153	-1.21654122254597	0.411733412890463	B-cells
ID2(+)	-0.749052931856159	0.827605524335352	-0.463658128673186	0.27698005431583	B-cells
ID4(+)	-0.657766015850734	0.898770807975416	-0.333334554732056	0.0652486658215757	B-cells
IKZF1(+)	-0.359194495476364	0.0531022841231723	-0.038445703676997	0.0227026409423494	B-cells
IKZF2(+)	-0.632214128606698	0.0344123230231925	-0.543540465053174	0.84786268554473	B-cells
IKZF3(+)	-0.348744411752951	0.320224679367934	-0.0564948670263963	0.048672651925753	B-cells
IKZF4(+)	-1.00637029361126	0.68126231955631	-0.502800685041568	0.204117220506287	B-cells
IKZF5(+)	-1.39578723913034	0.993088842909399	-0.864153580072255	0.929938170037709	B-cells
ILF2(+)	-0.774071223858507	0.102076733815968	-0.806843638152683	0.135946604245308	B-cells
ILF3(+)	-0.734723976421636	0.050506405087233	-0.572903562765048	0.579843520418278	B-cells
ING4(+)	-1.14181495385954	0.918929877681962	-0.994716447976291	0.941022761556959	B-cells
IRF1(+)	-0.684507299041582	0.236516157110741	-0.249367035580334	0.00589708388888332	B-cells
IRF2(+)	-0.669438375198808	0.943275392928094	-0.597055084162887	0.244477951683304	B-cells
IRF3(+)	-0.665307187712279	0.144364323084526	-0.597569719784603	0.983965057838777	B-cells
IRF4(+)	-0.330939852999406	0.248683409301457	-0.0448631598140001	0.000888932174912578	B-cells
IRF5(+)	-1.06594464430277	0.088094924395644	-0.816608688477686	0.168880069636719	B-cells
IRF7(+)	-0.6639042528552	0.441445432062932	-0.603507332531485	0.197705109999423	B-cells
IRF8(+)	-0.407673856790436	0.428759666973096	-0.193276841997224	0.288440504595796	B-cells
IRF9(+)	-0.942041040677188	0.100646291031698	-0.943088422465593	0.103426649074379	B-cells
IRX2(+)	-1.57633991435695	0.431283721453645	-1.47156802371514	0.724187472875819	B-cells
IRX6(+)	-1.48520399946066	0.641755613028957	-1.10914187511891	0.0936640505668696	B-cells
JDP2(+)	-1.03571376575948	0.404033427254987	-0.249584844782283	0.00912643956350714	B-cells
JUN(+)	-0.558306771439439	0.725245987940454	-0.156482161676502	0.0204168281889613	B-cells
JUNB(+)	-0.667261810119971	0.915858042789268	-0.24585050508417	0.0784919986010017	B-cells
JUND(+)	-0.587756861771487	0.69315297382971	-0.030528044905374	0.0190690796633742	B-cells
KAT7(+)	-0.759219781618132	0.352658426360691	-0.515438830215325	0.10389095313705	B-cells
KDM2B(+)	-0.251734189339392	0.316043771732912	-0.063116090687831	0.0309423812359187	B-cells
KDM5A(+)	-0.538435103809555	0.748005829214441	-0.382740820669551	0.954831727445758	B-cells
KLF10(+)	-0.806535181674541	0.950141397977663	-0.409185474508551	0.238598545119823	B-cells
KLF11(+)	-1.31885291774801	0.97397300724471	-0.845828961946339	0.636180207718537	B-cells
KLF12(+)	-0.438607853951622	0.804165335674848	-0.164815124701865	0.00101273496471348	B-cells
KLF13(+)	-0.879591528133994	0.516332936443201	-0.619071656861682	0.379488968331031	B-cells
KLF15(+)	-0.804004810824405	0.576537501132953	-0.564768480308734	0.636055605264964	B-cells
KLF2(+)	-0.736002510396607	0.80083053982122	-0.461852025336175	0.174609626234473	B-cells
KLF3(+)	-0.83715795177499	0.456949028739222	-0.606154564468206	0.928662124311248	B-cells
KLF4(+)	-0.703732774277603	0.902184760507684	-0.048729099205163	0.000147702723695975	B-cells
KLF6(+)	-0.483764803614312	0.902184760507684	0.290406157824204	3.33200681920879e-09	B-cells
KLF7(+)	-0.442011615221483	1	-0.0217793214511603	1.92786517961549e-08	B-cells
KLF8(+)	-1.67165937333327	0.820823497486535	-1.50155984644742	0.0815255239462522	B-cells
KLF9(+)	-0.665592896578094	0.186256493690313	-0.234663637630566	5.96595852112949e-05	B-cells
KMT2A(+)	-0.539874670402345	0.841070637409538	-0.388303009651473	0.865072332903884	B-cells
KMT2B(+)	-0.824850464109439	0.311887753761507	-0.657359401325726	0.400635696936129	B-cells
KMT2C(+)	-0.203456648114053	0.0964305428228335	0.107263027558504	0.021019410191418	B-cells
KMT2D(+)	-0.619322373883609	0.274308040235242	-0.580230409123879	0.373569851067192	B-cells
LARP1(+)	-0.657292385160436	0.715564241172657	-0.520134028356485	0.245962219203955	B-cells
LCOR(+)	-0.464486035401107	0.00165600346882374	-0.202758810219864	0.130784077738501	B-cells
LCORL(+)	-0.756189283317114	0.259455477929783	-0.469393039276389	0.248949679493263	B-cells
LDB1(+)	-0.606257657492355	0.970760101738124	-0.418419925790905	0.825029835454259	B-cells
LEF1(+)	-0.397733381448066	0.4648139494349	-0.0203173541602872	0.004342960233352	B-cells
LHX6(+)	-0.808703480904353	0.0106167556819369	-0.688192123569571	0.735352093212735	B-cells
LMO2(+)	-0.940015248743389	0.254029706186051	-0.804463393967843	0.0119956732031807	B-cells
LMX1A(+)	-1.28009353226727	0.807503699293925	-1.02391351349608	0.77142613938297	B-cells
LYL1(+)	-1.64010502503371	0.240688549673617	-1.08660003394004	0.607103739694696	B-cells
MAF(+)	-0.7679786731636	0.00689888401024682	-0.429364406617959	0.746393942782096	B-cells
MAFB(+)	-0.860078662222234	0.994838901822976	-0.816496003458952	0.0126312359609785	B-cells
MAFF(+)	-0.781883724700303	0.814190896316096	-0.257306561502433	0.000779286352355295	B-cells
MAFG(+)	-0.741263301229244	0.881729606764871	-0.430420249012212	0.23281532439369	B-cells
MAFK(+)	-0.917605452575526	0.303771356178907	-0.889621941611398	0.989496402444102	B-cells
MAGEF1(+)	-1.60662528770875	0.65721535717808	-1.33739833082165	0.109706829165989	B-cells
MAX(+)	-0.672335718075172	0.824246985664995	-0.502513068486229	0.667653943960057	B-cells
MAZ(+)	-0.795133344443836	0.0178056351685638	-0.753069121323192	0.533256033031086	B-cells
MBD1(+)	-0.847203251056722	0.161840772214533	-0.889939482387191	0.484210372230362	B-cells
MBD2(+)	-0.447579652509725	0.218257257393476	-0.235907143823407	0.197707619684636	B-cells
MBNL2(+)	-0.365774675969341	0.456949028739222	-0.130485566266789	0.00261898186334604	B-cells
MBTPS2(+)	-1.30236701556708	0.868481055703243	-1.28906101510736	0.185936116138079	B-cells
MECOM(+)	-0.619092590741193	0.55900289178636	-0.478262708437724	0.862199380470427	B-cells
MECP2(+)	-0.377617450157276	0.156598033518581	-0.0876788348350104	0.000186649142686049	B-cells
MED30(+)	-1.24713086612916	0.43903599320831	-0.92895236981379	0.819409376501889	B-cells
MEF2A(+)	-0.406414757281337	0.00017410491664594	-0.140582040393206	0.0298232625842182	B-cells
MEF2B(+)	-0.215239935035382	0.633707890490574	-0.388294998082404	0.757488110453127	B-cells
MEF2C(+)	-0.501008085429891	0.0124542263004223	-0.113032800742855	0.00202880380041425	B-cells
MEF2D(+)	-1.36084478754803	0.141304697266393	-0.825691368983032	0.914100283538808	B-cells
MEIS1(+)	-0.829706288898546	0.438891457307986	-0.642675173781551	0.749162662667557	B-cells
MEIS2(+)	-1.04962317971606	0.915858042789268	-0.881719793656994	0.212062621581826	B-cells
MEIS3(+)	-1.83280172234215	0.579161325420897	-1.50628329046818	0.0653936116568505	B-cells
MEOX1(+)	-0.754045186399107	0.00373098118906719	-0.699312813758516	0.0470261199989787	B-cells
MEOX2(+)	-0.776920475316547	0.950141528608985	-0.674569084180541	0.00563899464225543	B-cells
MESP1(+)	-0.848305971385806	0.00960972393445151	-0.875738719328158	0.15892413321493	B-cells
METTL14(+)	-0.827425652016534	0.852460386775254	-0.861276486061936	0.0776630724063285	B-cells
METTL3(+)	-1.0227670065574	0.419425681600913	-1.21319081819077	0.514564971923104	B-cells
MGA(+)	-0.809201796416612	0.224725794593462	-0.58051276936587	0.816488325178296	B-cells
MITF(+)	-0.565606739343171	8.77875555957104e-05	-0.232940515420278	0.059599217518254	B-cells
MKX(+)	-0.805057353991651	0.543144869383092	-0.550882145677617	0.573587473477632	B-cells
MLLT10(+)	-0.343372423540843	0.00405077863514755	-0.110158323671113	0.101994468287479	B-cells
MLX(+)	-0.894595494700257	0.774287546431735	-0.88172783466869	0.192667976930204	B-cells
MLXIP(+)	-0.842259438747948	0.612364683018394	-0.604400138870854	0.799520420276079	B-cells
MLXIPL(+)	-0.821930053998744	0.0597898635613236	-0.654687390854791	0.514222456650003	B-cells
MNT(+)	-1.03667860951351	0.120063381744905	-0.882924796752075	0.873162233856897	B-cells
MSANTD3(+)	-1.97726015085681	0.198145771327472	-1.74596322032937	0.0118853639014682	B-cells
MSL1(+)	-1.14479578086996	0.500649744276216	-0.921178757953489	0.174450730915175	B-cells
MSX1(+)	-1.11542416585871	0.039480225310679	-1.01732354517515	0.0621147347107444	B-cells
MTA3(+)	-0.728473502251208	0.814190896316096	-0.652949872134192	0.0803703884590932	B-cells
MTERF1(+)	-0.930270301290085	0.932984246082156	-0.851761405229812	0.0862255526915546	B-cells
MTF1(+)	-1.01489376754671	0.642946163101088	-0.652752904149232	0.306213412302233	B-cells
MTF2(+)	-0.450392305505622	0.888540433939142	-0.625297846148861	0.324717180959525	B-cells
MXD1(+)	-0.432018295377878	0.0520508567695222	-0.13146099407913	0.000854622541930758	B-cells
MXD4(+)	-0.606067750479374	0.418765229777086	-0.428555171089302	0.55753874121275	B-cells
MXI1(+)	-0.770056054902675	0.00755115498828049	-0.667428299541222	0.44720869479779	B-cells
MYB(+)	-1.19903395698292	0.926129592373055	-0.855401990731023	0.0521111597524515	B-cells
MYBL1(+)	-0.396931459714284	0.998279623276817	-0.0589112961029024	0.000100281420094374	B-cells
MYBL2(+)	-1.32924464820882	0.727785848837612	-1.31952415711904	0.00320081503758679	B-cells
MYC(+)	-1.07244641430069	0.146750569943966	-0.644947617101725	0.314061781871406	B-cells
MYEF2(+)	-0.874373957419119	0.970760120906894	-0.691372943122641	0.954831727445758	B-cells
MYNN(+)	-1.31403037754056	0.474633936623453	-1.10254290705824	0.589293243949798	B-cells
MZF1(+)	-0.51241655245732	0.303851614842667	-0.527552806837482	0.0919313026826483	B-cells
NCALD(+)	-0.649793571997033	0.456949028739222	-0.347229254550236	0.017976439651415	B-cells
NCOA1(+)	-0.364266167287103	0.00170550316032686	-0.0929379513920141	0.113170639299462	B-cells
NCOA2(+)	-0.333590754355275	0.0158322903096661	-0.0551708792227621	0.102762471162999	B-cells
NCOA3(+)	-0.354735826491739	0.0226625440260515	0.0116556518198903	3.07782754991559e-05	B-cells
NELFB(+)	-2.35808730405595	0.706115119428267	-1.50210591214501	0.43322104134884	B-cells
NF1(+)	-0.1831238198045	0.179175988589098	-0.060155445098413	0.44393954040392	B-cells
NFAT5(+)	-0.336182764608882	0.0152790668055443	-0.173308399622144	0.802344835843791	B-cells
NFATC1(+)	-0.788550896268934	0.582439817472877	-0.35072950407698	0.00344237475049556	B-cells
NFATC2(+)	-0.755169034781581	0.621472946535389	-0.365927010244623	0.0391313146811819	B-cells
NFATC3(+)	-0.639153811903075	0.0574870221559259	-0.520706940721944	0.0166051062473575	B-cells
NFATC4(+)	-1.66681752132289	0.352550687228179	-1.42431918941398	0.0317702773310417	B-cells
NFE2L1(+)	-0.759065156139452	0.0332997075609649	-0.585232567474215	0.407756590316538	B-cells
NFE2L2(+)	-0.391625968973572	0.594327803108233	-0.0283425704294671	9.71483229288103e-06	B-cells
NFE2L3(+)	-0.952156497500829	0.952888923518841	-0.604663249903893	0.693421682332333	B-cells
NFIA(+)	-0.309950480564122	0.0515317078251319	-0.0969117446305612	0.108268041820707	B-cells
NFIB(+)	-0.381934623034763	0.0286319824103708	-0.205307406078157	0.582347434311735	B-cells
NFIC(+)	-0.882216639514446	0.878328591978921	-0.656788326821509	0.865072332903884	B-cells
NFIL3(+)	-0.738356954582931	0.505246328178752	-0.131653576261361	1.86129973280161e-05	B-cells
NFIX(+)	-1.26644708444027	0.600313097178087	-1.02843196989158	0.873701747604076	B-cells
NFKB1(+)	-0.360506539396012	0.293691996217091	0.17924902536214	1.06626216251509e-07	B-cells
NFKB2(+)	-0.680676941687318	0.594287892295211	-0.301290649780983	0.0802933441921618	B-cells
NFX1(+)	-0.470208617153311	0.93641346953499	-0.13311668746142	0.0605950940408528	B-cells
NFXL1(+)	-0.4921798215715	0.0106167556819369	-0.477748989153594	0.547761346062354	B-cells
NFYA(+)	-0.288391750347268	0.719446455845409	-0.228929543570225	0.598126616551379	B-cells
NFYB(+)	-0.864446002677352	0.0215050886022634	-0.82674947408153	0.346505029308863	B-cells
NFYC(+)	-0.698816773057027	0.326563532314685	-0.6517812740465	0.021019410191418	B-cells
NMRAL1(+)	-0.941447064458004	0.686004974133251	-1.04711067338883	0.545722238613105	B-cells
NONO(+)	-0.729040701928692	0.601487970464948	-0.84762228148493	0.52734569546935	B-cells
NPAS2(+)	-1.06058627078392	0.75127577613154	-0.89193345470632	0.228565131047097	B-cells
NPAS3(+)	-0.775330918126692	0.780899929314233	-0.383770954321991	0.114843162305052	B-cells
NR1D2(+)	-1.10062820788961	0.871531819165831	-0.800760472013277	0.850726158739385	B-cells
NR1H2(+)	-0.809302870412195	0.337306915022413	-0.590254169352525	0.178115350542135	B-cells
NR1H3(+)	-0.788514149285039	0.00629754808517955	-0.519962059134129	0.0591063938373546	B-cells
NR1H4(+)	-1.44716561699579	0.140578553837457	-0.909150842914357	0.255624168967401	B-cells
NR2C1(+)	-0.886796182145069	0.615394214460763	-0.820480170773739	0.0631452430641429	B-cells
NR2C2(+)	-0.824244478222862	0.347159341980014	-0.915932579146925	0.573587902612553	B-cells
NR2F1(+)	-1.64714832201096	0.274717174404674	-1.35660020341281	0.472325333099597	B-cells
NR2F2(+)	-1.36594879660568	0.157863394305371	-1.21607790103409	0.0105845957447419	B-cells
NR2F6(+)	-1.21150431449085	0.718785793735949	-0.928288235003168	0.630850495613723	B-cells
NR3C1(+)	-0.343230391604009	0.0199912585739157	-0.0517056424257611	0.0256879413842441	B-cells
NR3C2(+)	-0.716135719794992	0.594327803108233	-0.534738419582749	0.78824930950242	B-cells
NR4A1(+)	-0.690437500662699	0.289744854829882	0.0487067787858013	1.90483600019551e-06	B-cells
NR4A2(+)	-0.475814536082388	0.202557500410169	0.381746987620601	1.3469572980153e-06	B-cells
NR4A3(+)	-0.317151947064449	0.0465745540832352	0.297139660016775	6.17212074301794e-09	B-cells
NR5A2(+)	-0.750754952784129	0.0711188600610966	-0.657581425040146	0.0679588619521472	B-cells
NR6A1(+)	-0.926969871785682	0.0386615619181535	-0.533096698113587	0.646518737106793	B-cells
NRF1(+)	-0.810449942196663	0.561732761444436	-0.826693749815675	0.103377364399899	B-cells
NRL(+)	-1.71077248584114	0.576480517988902	-2.1178199263338	0.048521872579125	B-cells
NSD1(+)	-0.577727873904433	0.24341630475694	-0.467746242984474	0.0266723103203638	B-cells
NSD2(+)	-0.834452753792489	0.600313097178087	-0.643460248136996	0.765841787807125	B-cells
NUCB1(+)	-1.03699888929104	0.0182252056091894	-0.967073287240077	0.10047217215223	B-cells
OSR2(+)	-0.982866106482479	0.777591724305303	-0.651343133149815	0.0474332964338192	B-cells
OTUD4(+)	-0.818625983779172	0.530366480662392	-0.490028393583541	0.662344538729541	B-cells
OVOL2(+)	-0.674412460756834	0.696338738720465	-0.414869784869893	0.768632462888131	B-cells
PARP1(+)	-0.482571189336011	0.467452225613011	-0.40530097917469	0.902569454625189	B-cells
PATZ1(+)	-0.585121796038018	0.700726917691552	-0.458985238566571	0.354226202569783	B-cells
PAX3(+)	-1.3398770603082	0.0999366409360711	-1.18523499729185	0.675649267448322	B-cells
PAX5(+)	-0.307828640108843	0.234812942921206	-0.115789625140653	0.743628492936022	B-cells
PAX8(+)	-1.41651897764477	0.224423665306955	-1.18253008746402	0.690949457909249	B-cells
PAXIP1(+)	-1.0967479565122	0.827605079169942	-0.809278478415669	0.319357693609113	B-cells
PBX1(+)	-0.362933644217641	0.570664043387393	-0.271984561460274	0.705273804172154	B-cells
PBX2(+)	-1.92293433703495	0.846527985818542	-1.52305569340126	0.0109990188027094	B-cells
PBX3(+)	-0.56109308984488	0.0120068523791268	-0.325459837447282	0.344855917624106	B-cells
PBX4(+)	-0.731721932398993	0.943275392928094	-0.365075757688656	0.0252076510116521	B-cells
PDCD11(+)	-0.80678858566668	0.381352342937395	-0.869592557809475	0.106671717252161	B-cells
PDLIM5(+)	-0.48032484972437	0.0362916077927941	-0.155690688918701	0.00527093781499424	B-cells
PGR(+)	-1.29333777003364	0.946700286281451	-1.02671387015593	0.370514332749514	B-cells
PHF1(+)	-0.420413587960803	0.612364683018394	-0.0480706552506835	0.0499390839764942	B-cells
PHF20(+)	-0.294497089937413	0.991398276344927	0.260160380398691	1.16207921650713e-10	B-cells
PHF21A(+)	-0.487446991756327	0.00302939391293805	-0.171012151174743	0.420384698297971	B-cells
PHTF1(+)	-0.461630069502623	0.309580832718031	-0.361824629594948	0.672883423285289	B-cells
PINX1(+)	-0.155819921191453	6.33377044093239e-05	-0.460119162963547	0.847861003027027	B-cells
PIR(+)	-0.884520018567087	0.67730638426616	-0.716007667732898	0.0882521691121368	B-cells
PKNOX1(+)	-0.666985731941047	0.0130605262665776	-0.514040325251488	0.283392194166828	B-cells
PKNOX2(+)	-1.29890874505531	0.0293997461234314	-0.674038320578136	0.231959274096076	B-cells
PLAG1(+)	-1.50499521684386	0.0798738322714133	-1.33347927804251	0.185656282311134	B-cells
PLAGL1(+)	-0.650281762410694	0.790848139211491	-0.543524857805224	0.0240407953811023	B-cells
PML(+)	-0.688991920416495	0.173657243895716	-0.623836688553931	0.229980519226254	B-cells
POLR3A(+)	-1.3500167368361	0.628367292587013	-0.410888789088563	0.520505016915288	B-cells
POU2AF1(+)	-0.166252189606879	0.441445731593258	-0.0105508430244008	0.426734869353797	B-cells
POU2F1(+)	-0.450507931552619	0.257638040294014	-0.324223350501946	0.373572793621251	B-cells
POU2F2(+)	-0.527889167197657	0.00483058126183064	-0.271101686484179	0.919954636055324	B-cells
POU5F2(+)	-0.44414919810889	0.0416488318902518	-0.896848735844577	0.377169634151424	B-cells
POU6F1(+)	-0.427264371699039	0.442265095358564	-0.627470804875186	0.69825899488772	B-cells
POU6F2(+)	-1.10277144535563	0.111067640983409	-0.917354956648712	0.89100471441859	B-cells
PPARA(+)	-1.32827652469711	0.769754671099525	-1.13369861722604	0.631224426034812	B-cells
PPARD(+)	-0.29841890773137	0.190602885382527	0.150623013129067	3.75090607326626e-07	B-cells
PPARG(+)	-0.401284379940786	0.0580557045445032	-0.264664268728179	0.0261761267292827	B-cells
PRDM1(+)	-0.414161887914853	0.939843872953042	0.0256341450853799	3.12463208586781e-08	B-cells
PRDM10(+)	-0.805792538743101	0.839689573842059	-0.7582464345098	0.26962320341172	B-cells
PRDM11(+)	-0.752100605756389	0.667522602440193	-0.397543279788009	0.303925972871212	B-cells
PRDM15(+)	-1.43621076253766	0.216306585969483	-1.53334589886985	0.327560739156994	B-cells
PRDM16(+)	-0.87824817625598	0.744740409429292	-0.642271099479913	0.842141796101813	B-cells
PRDM4(+)	0.614488416920707	0.171437735253179	0.708198530841414	0.00913691152805498	B-cells
PRDM5(+)	-1.05169062006263	0.219874055106925	-0.942451162576809	0.261152808604049	B-cells
PRDM6(+)	-1.22519947395533	0.0955695749506809	-0.956855476233542	0.547761346062354	B-cells
PROX1(+)	-1.00699524346341	0.603315930009643	-0.910988998150731	0.0772597033602156	B-cells
PRRX1(+)	-0.989117276765853	0.705928027799495	-0.835558752055466	0.000123661767355163	B-cells
PRRX2(+)	-1.20860773886175	0.0451680825142504	-1.09528066068763	0.00658950160951375	B-cells
PUM3(+)	-0.634996219989853	0.689972625109894	-0.551365760428858	0.0401851444651468	B-cells
PURA(+)	-0.426083085072266	0.843100542825077	-0.480006473199231	0.206555722835267	B-cells
RAB18(+)	-0.566445302873992	0.824095986450553	-0.223122984519401	0.271546718257284	B-cells
RAD21(+)	-0.71724736838668	0.820891661962373	-0.635983451227614	0.605106478118746	B-cells
RAN(+)	-0.639486528869758	0.0160205735816843	-0.709982398529452	0.192667976930204	B-cells
RARA(+)	-1.2680088857846	0.23446279239302	-1.19260105823482	0.905382752331355	B-cells
RARB(+)	-0.619488709381351	0.33083441723317	-0.389907243442367	0.227155956752661	B-cells
RARG(+)	-1.36790437906925	0.0706978503987565	-1.09872879617358	0.243706244122811	B-cells
RB1(+)	-0.489218932601819	0.00815399931942359	-0.287386656487962	0.452688275026488	B-cells
RBAK(+)	-1.23313385732401	0.695548009212248	-1.07131663036019	0.725731157078714	B-cells
RBBP5(+)	-1.36154416342291	0.887071506451988	-1.69031233303918	0.0268225613715751	B-cells
RBFOX2(+)	-0.557752183798056	0.919280417714571	-0.463761734520486	0.0797402424288419	B-cells
RBPJ(+)	-0.575466662046303	0.0104859441910054	-0.125988096668494	0.00168489200555946	B-cells
RCOR1(+)	-0.506737596141167	0.970760120906894	-0.257683300790837	0.0685118612379349	B-cells
REL(+)	-0.377362061691856	0.609341764079603	0.0454869484074019	2.49399779200119e-09	B-cells
RELA(+)	-0.913517545115411	0.00774761743181175	-0.814511811433825	0.649145537590944	B-cells
RELB(+)	-0.478257211618792	0.041161758361785	-0.272010257394113	0.180483070164671	B-cells
REPIN1(+)	-0.465107683057122	0.113014511477894	-0.0978732555031812	0.000480135389418446	B-cells
REST(+)	-1.05555652174907	0.497013278671023	-0.763095339118194	0.5612248487734	B-cells
RFX1(+)	-0.51125307241987	0.0716391772736122	-1.03321331198303	0.189007882971959	B-cells
RFX2(+)	-0.435925269646548	0.467452225613011	0.17129739968698	1.25143301111638e-07	B-cells
RFX3(+)	-0.41597666652847	0.0788697673480088	0.0302885395491925	5.87421706540127e-05	B-cells
RFX5(+)	-0.0256895352069475	0.0745609105141519	0.189530090370006	0.00243608159248909	B-cells
RFX7(+)	-0.644059860074805	0.0351538167192373	-0.42454604046492	0.44176753795524	B-cells
RFX8(+)	-1.26933723738773	0.895358727794543	-1.13285789747903	0.00409972966422094	B-cells
RLF(+)	-0.398514446679811	0.255829452922306	-0.0366088540870653	0.0610981805897328	B-cells
RNF114(+)	-0.770591552769033	0.130376629254525	-0.440937681626083	0.900657555953529	B-cells
RORA(+)	-0.672628569636765	0.787528193776124	-0.531880422883334	0.0742478297452621	B-cells
RORB(+)	-1.16718770502045	0.0864996311702342	-0.984003866377413	0.379488968331031	B-cells
RORC(+)	-1.83948346797902	0.544171882353548	-1.41742899275197	0.361276263670797	B-cells
RREB1(+)	-0.42488833213329	0.00663512074066941	-0.20061008581006	0.0521111597524515	B-cells
RUNX1(+)	-0.43112347335969	0.00362959426005542	-0.04609980487343	2.26465408810406e-05	B-cells
RUNX2(+)	-0.355287455243946	0.984517569218925	-0.193264769711487	0.172300628832428	B-cells
RUNX3(+)	-0.42038162996865	0.462183976211288	-0.113505893077337	0.003284087611759	B-cells
RXRA(+)	-0.836287967844167	0.981063429447605	-0.82431997030917	0.114645455534947	B-cells
RXRB(+)	-0.908576218818766	0.538460405314356	-0.612436688960908	0.320310558825535	B-cells
SATB1(+)	-0.857946162996606	0.760762072180069	-0.577793071664229	0.506306048187388	B-cells
SATB2(+)	-1.55766977540521	0.22675449903027	-0.882643545674542	0.709309642345733	B-cells
SCMH1(+)	-0.420899511715493	0.0586290538665895	-0.386190129472453	0.899676232756796	B-cells
SEMA4A(+)	-0.557358174272796	0.499750416117736	-0.175324958077034	0.00644543466648032	B-cells
SETBP1(+)	-0.780226177694091	0.709134953343689	-0.661957504098445	0.0166051062473575	B-cells
SETDB1(+)	-0.978368299017173	0.208155053347233	-0.941127705368085	0.00114179444038438	B-cells
SETDB2(+)	-0.793165538029179	0.00421983366192323	-0.568771510505527	0.00439314857085102	B-cells
SF1(+)	-0.453277047526605	0.0277039141714856	-0.335740509125169	0.0266723103203638	B-cells
SFPQ(+)	-0.428337506344953	0.90901803255091	-0.180462348014093	0.033592872820747	B-cells
SIN3A(+)	-0.127785258597055	0.129874460759036	0.0234699234972098	0.0121717518943596	B-cells
SIX1(+)	-1.43956132426321	0.228085770749699	-1.09910047334096	0.706629901846646	B-cells
SKI(+)	-0.889776113441463	0.20873570342811	-0.686372651849848	0.303638993044487	B-cells
SMAD1(+)	-0.983770069979573	0.311898861579473	-0.795791664861954	0.0405417280269355	B-cells
SMAD2(+)	-0.410493475621409	0.483454929875243	-0.283897170890168	0.552639435682029	B-cells
SMAD3(+)	-0.618253996483202	0.807503699293925	-0.389563676041995	0.146348805720747	B-cells
SMAD4(+)	-0.529534779399791	0.513549508783422	-0.347161106674311	0.57236223291609	B-cells
SMAD5(+)	-1.10413026838112	0.51054754500348	-0.93200833388903	0.31001286420958	B-cells
SMAD6(+)	-1.12906797315571	0.399192601735322	-0.884097746888979	0.270572423733907	B-cells
SMAD7(+)	-0.499828465064944	0.133433642669418	-0.439024524601795	0.367713779352759	B-cells
SMAD9(+)	-0.843222267419988	0.088094924395644	-0.72343382003073	0.724364662722019	B-cells
SMARCA1(+)	-1.11286186488048	0.527544353520856	-0.855696372241828	0.401670272181328	B-cells
SMARCA5(+)	-0.648767652764448	0.80748884486963	-0.695410201917353	0.385418524092964	B-cells
SMARCC1(+)	-0.44648460969231	0.573597333676506	-0.309504658594197	0.516582185134757	B-cells
SMARCC2(+)	-0.543307911966083	0.0803391793989727	-0.794734480732308	0.0174507278976132	B-cells
SMC3(+)	-0.764822804803936	0.0107490164653152	-0.636707468591555	0.545330309694314	B-cells
SNAI2(+)	-1.5043401004808	0.0244988721447513	-1.46509851897604	0.0179687225936919	B-cells
SNAPC4(+)	-0.824809110460389	0.368585031388095	-0.747573657755723	0.0997170859894559	B-cells
SNAPC5(+)	-1.00863446933722	0.076195014679392	-1.10604097930003	0.0237733354939278	B-cells
SND1(+)	-0.322095978476559	0.680464572865578	-0.121440209163032	0.00373617463453598	B-cells
SOX13(+)	-0.924836969301408	0.263116627997957	-0.639383151885441	0.805171836081443	B-cells
SOX17(+)	-0.684427974575846	0.0597898635613236	-0.514940275465007	0.683681348151035	B-cells
SOX18(+)	-0.715232156312004	0.423745210032642	-0.561382028561169	0.808001385570349	B-cells
SOX4(+)	-1.31834937876185	0.320224679367934	-1.31061054357778	0.00498095524088922	B-cells
SOX5(+)	-0.433570707352942	0.387244190674567	-0.277999660315554	0.899676232756796	B-cells
SOX6(+)	-0.596669638188454	0.689972625109894	-0.419392819901784	0.109883213603221	B-cells
SOX7(+)	-1.07095338828673	0.84444435597243	-0.890534048983214	0.251962418106573	B-cells
SP1(+)	-0.900888484528422	0.638172317181253	-0.754071666345565	0.816389853996053	B-cells
SP100(+)	-0.384122584381357	0.293691996217091	-0.134088309374671	0.0235873361921406	B-cells
SP110(+)	-0.335222183367308	1	-0.145131916217964	0.195175870281166	B-cells
SP140(+)	-0.338154144976306	0.226427161686044	-0.0579040470998882	0.0701930880903548	B-cells
SP2(+)	-1.68687503239709	0.277615579453167	-1.53728281496697	0.688458711573947	B-cells
SP3(+)	-0.526254252477275	0.84444435597243	-0.207008868935827	0.00429329225334424	B-cells
SP4(+)	-0.784233404202945	0.456949028739222	-0.565688197481182	0.523694894932669	B-cells
SPI1(+)	-0.65648165439033	0.00324861888462349	-0.384375045753051	0.922856118039208	B-cells
SPIB(+)	-0.342053434720714	0.248683409301457	-0.105837568270116	0.00874416015556973	B-cells
SREBF1(+)	-1.20369123888449	0.299680046743645	-1.05285607315925	0.46823039404841	B-cells
SREBF2(+)	-0.579128756729226	0.977638013593619	-0.114639933531563	0.00031229558691606	B-cells
SSBP3(+)	-0.650985637527152	0.0964305428228335	-0.366357490512445	0.000418486236715697	B-cells
STAT1(+)	-0.62482594243122	0.483454929875243	-0.422479210540702	0.859328249714934	B-cells
STAT2(+)	-0.78444146725724	0.787528193776124	-0.596346748527631	0.746393942782096	B-cells
STAT3(+)	-0.522417194490583	0.37551645991737	-0.150745792882562	0.00281435610776144	B-cells
STAT4(+)	-0.283739815788909	0.597317041446251	0.149759716821911	1.59028532532336e-09	B-cells
STAT5A(+)	-0.640905235199122	0.824246985664995	-0.339500264179949	0.00855843965364135	B-cells
STAT5B(+)	-0.524423528415655	0.573597333676506	-0.3664371078958	0.262706794580188	B-cells
STAT6(+)	-0.852320760884503	0.241677840785634	-0.589867700505248	0.317586649914146	B-cells
TAF1(+)	-0.456356199421491	0.018014350485044	-0.344345183368409	0.0306592744149994	B-cells
TAL1(+)	-0.973311607057391	0.145551061331755	-0.770660893210519	0.659695987383159	B-cells
TBL1XR1(+)	-0.259101740298484	0.0465745540832352	0.119564383823994	0.0019552568587298	B-cells
TBP(+)	-0.249091284780341	0.792696674193063	-0.211944731415888	0.169187908753379	B-cells
TBPL1(+)	-1.32079299810211	0.520940081768474	-0.663600556231648	0.0601760462317005	B-cells
TBX1(+)	-1.28202515254173	0.967321936471181	-1.12487511363709	0.184076626515033	B-cells
TBX15(+)	-0.71431126984954	0.199518839244157	-0.525438096257572	0.18407687205693	B-cells
TBX18(+)	-1.4821666275166	0.582439817472877	-1.29544711331716	0.0115078051497389	B-cells
TBX19(+)	-1.10709688165402	0.0607998374936241	-0.815521632671977	0.171220018225077	B-cells
TBX2(+)	-1.25442449740962	0.303717011286073	-1.08752915885906	0.00644543466648032	B-cells
TBX21(+)	-0.799437107636107	0.780899929314233	-0.558486979757463	0.65969616588361	B-cells
TBX3(+)	-1.19926733669381	0.237216817082009	-0.867107857575233	0.235836437339557	B-cells
TBX5(+)	-1.34121816435994	0.189145867543675	-1.06875469598512	0.364805985986087	B-cells
TCF12(+)	-0.356851141742512	0.00173076004670681	-0.0536032200601326	0.00240676029908023	B-cells
TCF3(+)	-0.584972232476854	0.702726316250474	-0.500332288422303	0.81366799012826	B-cells
TCF4(+)	-0.573250197506185	0.810845572348346	-0.399558547077009	0.84786268554473	B-cells
TCF7(+)	-0.508610853123503	0.977638013593619	-0.219612477325641	0.20675789885371	B-cells
TCF7L1(+)	-0.781881907114365	0.0186534072902254	-0.715857047199736	0.0945632646189107	B-cells
TCF7L2(+)	-0.360851291961945	0.155340379119884	-0.164405229851906	0.0960137252357821	B-cells
TEAD1(+)	-0.415162759998916	0.252238790175702	-0.223584455333827	0.178116322184558	B-cells
TEAD2(+)	-0.831016408892316	0.881730376752194	-0.557597307289591	0.514222456650003	B-cells
TEAD3(+)	-1.27128900956518	0.31604345433587	-1.0804983957672	0.00328407017027197	B-cells
TEAD4(+)	-0.748147314520548	0.00463945037837955	-0.467869210517784	0.0312277292065664	B-cells
TEF(+)	-1.24549418568484	0.743141531407713	-0.9409540847722	0.868261871362008	B-cells
TERF1(+)	-0.962466831091794	0.379821977913426	-1.20448710887009	0.238224512590435	B-cells
TERF2(+)	-0.867568525933403	0.268766686327932	-0.668856435207095	0.773943532123288	B-cells
TET1(+)	-0.7911874531174	0.728483111834304	-0.399644629490305	0.145336243419398	B-cells
TFAM(+)	-0.579877580662082	0.544591165129729	-0.695732479542287	0.0183343991474279	B-cells
TFCP2(+)	-0.438016695030384	0.857967183396905	-0.369697880896686	0.0631452430641429	B-cells
TFCP2L1(+)	-0.757821263901374	0.458251685754695	-0.564611727076716	0.970850068217147	B-cells
TFDP1(+)	-1.02592112377883	0.0149810964112151	-1.04451605303886	0.914091169616693	B-cells
TFDP2(+)	-0.443146085043832	0.922704288590747	-0.306183104270457	0.567400314844783	B-cells
TFE3(+)	-1.11790533277595	0.44333694531391	-1.13757027138257	0.766571234597555	B-cells
TFEB(+)	-0.264918686131282	0.165618701543075	-0.27449514567745	0.589889304599168	B-cells
TFEC(+)	-0.541250439268978	0.000253174160060222	-0.18517843909236	0.0194459784205067	B-cells
TGIF1(+)	-0.96768419383437	0.362872041167789	-0.457663471237491	0.17694164623222	B-cells
TGIF2(+)	-1.23360587251841	0.924350945975791	-0.910888768432109	0.637025628193687	B-cells
THAP12(+)	-0.94588171658587	0.405080708342661	-0.852140059959928	0.711563094699523	B-cells
THAP5(+)	-0.961387848922358	0.584870532034387	0.235332611291162	0.00163050231208972	B-cells
THRA(+)	-1.34254943703299	0.228790104091178	-1.10403450851414	0.0627712763716374	B-cells
THRB(+)	-0.337435954265897	0.00774761743181175	-0.0997738663751058	0.0318052042507644	B-cells
TIMELESS(+)	-0.87293546574254	0.0759329944803353	-0.855957781371897	0.691735633636609	B-cells
TMEM33(+)	-1.05971537586097	0.285833589766202	-0.734836562195447	0.793879484317006	B-cells
TOPORS(+)	-1.12889791195985	0.873229319090531	-0.814651708325335	0.647829751210807	B-cells
TP53(+)	-1.11078635376898	0.729102636054463	-0.752729802029619	0.382265142637599	B-cells
TP63(+)	-0.586131003343779	0.519124165121418	-0.424616546545342	0.237150958450623	B-cells
TRAF4(+)	-0.954799151621248	0.981061091031108	-1.08037285678768	0.117452371696691	B-cells
TRIM28(+)	-0.690421074190259	0.0137201867733259	-0.708010372835606	0.33928610959934	B-cells
TRMT1(+)	-0.571824273784722	0.222304722559978	-0.618882294467222	0.367708684360752	B-cells
TRPS1(+)	-0.438282427939227	0.00103976150074286	-0.0709738380812452	0.000779286352355295	B-cells
TSC22D4(+)	-1.31478507562997	0.193601080293756	-1.07921151003397	0.621815009392953	B-cells
TSNAX(+)	-1.06583053630461	0.981076126342199	-0.734380774327948	0.468175597554039	B-cells
TWIST1(+)	-1.00677924646434	0.513549508783422	-0.78893629408813	0.44393954040392	B-cells
TWIST2(+)	-0.713355969417571	0.705928027799495	-0.547905384823697	0.825030220895941	B-cells
UBE2K(+)	-0.326757375573774	0.0312387630726024	-0.123275562726811	0.0784919986010017	B-cells
UBP1(+)	-0.405811574119686	0.380112230362857	-0.153224476439651	0.237729191047972	B-cells
USF2(+)	-0.96376989053031	0.608296278744158	-1.4834889700071	0.0177952281638356	B-cells
VDR(+)	-0.24228265903561	0.820891661962373	0.103501960548348	9.29936159972564e-05	B-cells
VENTX(+)	-1.35762260232477	0.0456328741541796	-1.0810729479958	0.180483070164671	B-cells
VEZF1(+)	-0.431531343327203	0.40381102231263	-0.588096255210669	0.665596193707376	B-cells
VPS4B(+)	-0.937964651265643	0.0970474931908356	-0.500597604482197	0.946061599729796	B-cells
VPS72(+)	-1.01368134685488	0.382178676404427	-0.941532936139486	0.389527060088943	B-cells
WRNIP1(+)	-0.927170833077306	0.458251685754695	-0.74060256603822	0.328319587681303	B-cells
XBP1(+)	-0.727004992302389	0.438891457307986	-0.656137034937094	0.527267680081992	B-cells
XPA(+)	-0.597180976726648	0.1420079299182	-0.645873190583826	0.103535066726265	B-cells
YBX1(+)	-0.539601850432814	0.031578507875281	-0.589793131394125	0.245962219203955	B-cells
YEATS4(+)	-1.52005528696409	0.0375470153670237	-0.801188538402678	0.73379544685837	B-cells
YY1(+)	-0.783930664138548	0.741479571148582	-0.645072249080561	0.430999206701052	B-cells
ZBED5(+)	-0.746603826450668	0.949102226342161	-0.560574725475309	0.288387664096688	B-cells
ZBTB1(+)	-0.721757266183951	0.4648139494349	-0.577807502910997	0.77982483560919	B-cells
ZBTB10(+)	-0.614160510259974	0.684865750808963	-0.41619303364474	0.982471675282784	B-cells
ZBTB11(+)	-1.57219447129987	0.0020782232784506	-1.08552726234499	0.754440214205213	B-cells
ZBTB14(+)	-1.18503396745416	0.705503982793198	-0.610318569087061	0.048522328511768	B-cells
ZBTB16(+)	-0.457911221953875	0.612364683018394	-0.168328991283209	0.0125017891754986	B-cells
ZBTB17(+)	-1.30490267178453	0.991317090806332	-0.947249883140604	0.262266495798334	B-cells
ZBTB18(+)	-0.0719635608394702	0.0722097449489516	-0.08430501299864	0.103722200159817	B-cells
ZBTB2(+)	-0.293664117793895	0.478700291477591	-0.267868355451395	0.0954812283825709	B-cells
ZBTB20(+)	-0.269151172657088	0.0646253133861723	0.0281801002210365	0.144329054928911	B-cells
ZBTB21(+)	-1.07337532123682	0.323726307639704	-0.319474166996536	0.119310896184242	B-cells
ZBTB24(+)	-1.30275509698192	0.830134788073351	-1.90478738109752	0.0380021773522587	B-cells
ZBTB25(+)	-0.684867806894287	0.105944313106951	-0.270028739785891	0.102652796297684	B-cells
ZBTB26(+)	-1.20601136689878	0.161116719122736	-0.764743453173546	0.0450860725456897	B-cells
ZBTB34(+)	-1.10840718239882	0.531401419386341	-0.940000619830518	0.63778922680924	B-cells
ZBTB37(+)	-1.16668959130298	0.777339474890186	-0.0324474836929545	0.765696207124628	B-cells
ZBTB38(+)	-0.459412390758255	0.715464262640755	-0.327078079741358	0.683587513722898	B-cells
ZBTB4(+)	-1.27854551483924	0.36088015183825	-1.04933868996933	0.939952828566225	B-cells
ZBTB40(+)	-1.19388296616484	0.831495108172404	-0.808810558605654	0.278457154619519	B-cells
ZBTB41(+)	-1.11116949268281	0.0880938822331109	-0.67165054844764	0.16218655160059	B-cells
ZBTB43(+)	-0.856852117624165	0.510773911955901	-0.674388367517518	0.596208160395108	B-cells
ZBTB44(+)	-0.921233586307942	0.680464572865578	-0.654729321222763	0.646518737106793	B-cells
ZBTB46(+)	-0.605508775176485	0.100828863516044	-0.480166463768328	0.691749385392603	B-cells
ZBTB48(+)	-0.958264191248782	0.709010875847661	-0.609206715241418	0.633364162806381	B-cells
ZBTB49(+)	-0.660551965946659	0.023866819880795	-0.955804116251642	0.0248030667551985	B-cells
ZBTB5(+)	-1.09250819690252	0.220963356744317	-0.566805265508533	0.0908497175852631	B-cells
ZBTB7A(+)	-0.784257383170146	0.254839336979176	-0.673304022509675	0.837815833076228	B-cells
ZBTB7B(+)	-1.35644778429945	0.556224379850741	-1.02498262279938	0.407123985180639	B-cells
ZBTB7C(+)	-1.05274262577241	0.00107199682678085	-0.759794190731815	0.145336243419398	B-cells
ZBTB8A(+)	-1.26352290473162	0.414091086507323	-0.989270548717132	0.858736908349368	B-cells
ZEB1(+)	-0.665995640990573	0.943275392928094	-0.527305272954902	0.0384418773923877	B-cells
ZEB2(+)	-0.451848114829414	0.000118711996346804	-0.121390750457155	0.00759862733893699	B-cells
ZFHX2(+)	-0.631837782265839	0.115985122786602	-0.530672277293668	0.914154906225093	B-cells
ZFHX3(+)	-0.625093195509061	4.22944055473973e-05	-0.242966259339652	0.157845928041376	B-cells
ZFP1(+)	-0.981785769798279	0.811599313595144	-0.960062176664378	0.120686661701842	B-cells
ZFP14(+)	-0.793300238546964	0.433111324191304	-0.932435655063576	0.977906443796107	B-cells
ZFP2(+)	-0.37635085018489	0.0154688767473634	-0.777077664212627	0.0230661099370329	B-cells
ZFP28(+)	-0.484765394663107	0.0574870221559259	-0.229876892413928	0.00143111463216865	B-cells
ZFP30(+)	-1.38110098874199	0.378237524944833	-0.775692384248639	0.953464174940813	B-cells
ZFP41(+)	-2.69500831459472	0.00206227908674931	-1.57759090023759	0.135483821788589	B-cells
ZFP64(+)	-1.08047846068365	0.627035045719358	-1.26363964530058	0.172729883114319	B-cells
ZFP82(+)	-1.14902228614053	0.28586865962215	-1.0598107952672	0.704305474615543	B-cells
ZFP90(+)	-1.0490008759469	0.830620652980045	-0.432731294402828	0.243874241845388	B-cells
ZFP91(+)	-0.539362639654245	0.122110156933582	-0.338594789092427	0.919954636055324	B-cells
ZFPM1(+)	-0.781001260512079	0.878328591978921	-0.531047637976676	0.488640082242906	B-cells
ZFX(+)	-0.257383751076336	0.350498189208706	-0.136793348787862	0.0668638748452449	B-cells
ZFY(+)	-0.151098194930915	0.133992741626687	0.155218734257788	0.0185157075230027	B-cells
ZGPAT(+)	-0.684762807221117	0.259455477929783	-0.789063270329454	0.0303783948922903	B-cells
ZHX1(+)	-0.744724206843449	0.615394214460763	-0.634034230634285	0.943193091716201	B-cells
ZHX3(+)	-0.59779679233554	0.0671614867757507	-0.423369125717112	0.0233634030067834	B-cells
ZKSCAN1(+)	-0.682048660750498	0.0256387502193968	-0.759064072833073	0.0967456040292256	B-cells
ZKSCAN3(+)	-1.67541510383762	0.79492824929834	-1.00415482349857	0.697348371313874	B-cells
ZKSCAN5(+)	-0.736378932011476	0.126166295316945	-0.996366892036793	0.800782748220324	B-cells
ZKSCAN8(+)	-1.52028511762771	0.305467723926969	-1.2303847103103	0.982451644171077	B-cells
ZNF10(+)	-0.543268706609176	0.541731130408938	-0.387481917082857	0.937378162777391	B-cells
ZNF100(+)	-0.948376215931131	0.160453257694306	-0.87116295265022	0.0292377820648573	B-cells
ZNF101(+)	-0.849034677750545	0.81627323623976	-0.49215402299515	0.823739599381673	B-cells
ZNF107(+)	-0.632522101204562	1	-0.130598497405715	0.284756029166181	B-cells
ZNF117(+)	-0.516834048409372	0.929556265937068	-0.378489784494633	0.667653943960057	B-cells
ZNF12(+)	-1.55153342474479	0.883153736463925	-1.22013841376392	0.769570413610851	B-cells
ZNF121(+)	-0.629678604760094	0.683628375228549	-0.511030410846045	0.324717180959525	B-cells
ZNF124(+)	-0.735034006257927	0.449159432891999	-0.596712351765393	0.636055794237146	B-cells
ZNF131(+)	-0.776526770137029	0.278118532437874	-0.625560520175314	0.951921067964915	B-cells
ZNF133(+)	-0.719256508766276	0.21664902091475	-0.539196467512777	0.465992158874837	B-cells
ZNF134(+)	-1.08567102443627	0.914283351563542	-0.854906351923643	1	B-cells
ZNF135(+)	-1.52488322269221	0.342696131048665	-0.896523305266112	0.501489225930967	B-cells
ZNF136(+)	-0.905004333938123	0.869645056591006	-0.526548333264189	0.588290706613899	B-cells
ZNF138(+)	-0.922732349697955	0.179140758368978	-1.00613037986991	0.193386007154991	B-cells
ZNF14(+)	-0.827913543962657	0.0006882053661146	-0.683410600858696	0.330246056348108	B-cells
ZNF140(+)	-0.0746004151225366	0.00400073494943602	0.0867952126848373	0.0064285340643845	B-cells
ZNF141(+)	-0.513994168786899	0.239948747926406	-0.274426872290552	0.137912044372946	B-cells
ZNF142(+)	-0.936876523249784	0.772152246619056	-0.903009934215011	0.63003592426915	B-cells
ZNF143(+)	-0.708690527945417	0.932869901258975	-0.543718255211298	0.0711926485941901	B-cells
ZNF146(+)	-1.17877722868864	0.494285268069787	-0.916092448975525	0.0381006168356796	B-cells
ZNF148(+)	-0.41688440337302	0.177784226769	-0.219777036676403	0.57236223291609	B-cells
ZNF154(+)	-1.10813974950237	0.969182807905873	-1.07427999200943	0.668475485836774	B-cells
ZNF155(+)	-1.31369247955556	0.487754101939859	-1.17955066318412	0.378536958896692	B-cells
ZNF16(+)	-0.161701058069508	0.010961592147161	-0.80737483792054	0.0149339003864477	B-cells
ZNF160(+)	-1.29910810283374	0.585401390215136	-0.948984127235478	0.763054148139679	B-cells
ZNF169(+)	-0.722561384587381	0.294250611878111	-0.443209121028936	0.874552333910242	B-cells
ZNF175(+)	-1.36327401112534	0.185093004947701	-1.30042214775	0.860568226349263	B-cells
ZNF18(+)	-0.798209304145685	0.972461892225127	-0.278897316412602	0.234050023107062	B-cells
ZNF180(+)	-1.52671345202638	0.150004663843187	-1.13242623967236	0.766217603479565	B-cells
ZNF189(+)	-0.561008982639497	0.738223368498238	-0.258022212529267	0.0442574381230424	B-cells
ZNF19(+)	-0.890150172866955	0.40160740215578	-0.210546800195766	0.335604875967229	B-cells
ZNF195(+)	-0.646377975746266	0.00342816555192276	-1.02109094410822	0.445573819454088	B-cells
ZNF197(+)	-0.897541774572353	0.272426097701408	-0.706537408857198	0.29010343997615	B-cells
ZNF20(+)	-1.46327757410402	0.177345097341783	-1.07866608204853	0.375062747165763	B-cells
ZNF207(+)	-0.44296622716205	0.550333647943249	-0.265839513072375	0.600014544974967	B-cells
ZNF208(+)	-1.31971695875851	0.056253614129378	-1.06697402527462	0.113057643742305	B-cells
ZNF211(+)	-0.687704961167598	0.362872041167789	-0.511130056638091	0.14084577240466	B-cells
ZNF212(+)	-0.840532634863186	0.344752351295856	-1.05220539964831	0.447124571471314	B-cells
ZNF213(+)	-0.837720845734809	0.994838901822976	-0.693326067409049	0.424611957314862	B-cells
ZNF215(+)	-0.0564836779879214	0.814190896316096	-0.517379360907852	0.600014544974967	B-cells
ZNF217(+)	-0.522679570020275	0.939843872953042	-0.230014078588713	0.0490917659619307	B-cells
ZNF219(+)	-1.40388951878283	0.340602887298	-1.60790155353207	0.255193190959986	B-cells
ZNF22(+)	-0.578317815798697	0.991398276344927	-0.430047041772252	0.405785251118077	B-cells
ZNF224(+)	-1.35796395985136	0.781555725249133	-1.00399718734446	0.230546605937105	B-cells
ZNF226(+)	-0.789431759812771	0.592812201414182	-1.05576502040965	0.0128949336587887	B-cells
ZNF227(+)	-2.12988593442919	0.10833532214982	-1.10222412104263	0.450852593659827	B-cells
ZNF23(+)	-0.749885295077344	0.361735944275163	-0.775249017217406	0.118246497617431	B-cells
ZNF235(+)	-1.5633989102643	0.0797537058483508	-0.188017632567842	0.0779431854651975	B-cells
ZNF236(+)	-0.810562183347128	0.887711411514455	-0.55408441740062	0.491553870737532	B-cells
ZNF24(+)	-0.777275719488816	0.704706626610652	-0.962021258689153	0.725363104830935	B-cells
ZNF248(+)	-1.05652554942027	0.44657973915312	-0.858338006052751	0.0945632646189107	B-cells
ZNF25(+)	-0.802971610813175	0.411094819014951	-0.805892907917828	0.342536556611023	B-cells
ZNF250(+)	-0.398755793138613	0.30983990442686	-0.2063644051714	0.850726158739385	B-cells
ZNF251(+)	-0.715847412243577	0.156598033518581	-0.386828961264285	0.816504973864982	B-cells
ZNF253(+)	-1.17484852867654	0.587028740850675	-1.2307618108027	0.138273655682171	B-cells
ZNF254(+)	-0.796596461223383	0.299680046743645	-0.43901751400941	0.365773918637992	B-cells
ZNF257(+)	-0.904435733819192	0.553070206090834	-0.884468923261085	0.0274003059258068	B-cells
ZNF26(+)	-0.558557542467582	0.0117165740949211	-0.440758778537604	0.264267153702747	B-cells
ZNF260(+)	-0.739224224647708	0.953505907966152	-0.535323677568392	0.762676892869735	B-cells
ZNF263(+)	-0.689907853158845	0.907309002713949	-0.49814754573871	0.738107535321547	B-cells
ZNF264(+)	-0.429066747805677	0.624366321486766	-0.729030850494012	0.0287064200704379	B-cells
ZNF266(+)	-0.641462755253966	1	-0.178728684733559	0.452687010037958	B-cells
ZNF267(+)	-0.669661303390041	0.505246328178752	-0.237726979030298	0.0161150514849165	B-cells
ZNF273(+)	-1.45921077609763	0.720300549533568	-1.5181388698165	8.45530565863443e-05	B-cells
ZNF274(+)	-0.605957325976174	0.327923940899945	0.094081234500436	0.0468888127143227	B-cells
ZNF275(+)	-0.781363275184817	0.832645445482565	-0.754318552396874	0.291771735834562	B-cells
ZNF276(+)	-1.11960431151384	0.172997363716851	-1.2198705116941	0.0904789354992004	B-cells
ZNF28(+)	-1.62280882646865	0.00180023811882636	-1.08240261379053	0.618961305221606	B-cells
ZNF280D(+)	-0.480334355641622	0.213458169088736	-0.368779640741216	0.250452885730244	B-cells
ZNF281(+)	-0.392720023724231	0.0154784123158632	-0.624036641544966	0.355273091935484	B-cells
ZNF282(+)	-0.946075287308813	0.064410246636947	-0.844897353242407	0.472153000071719	B-cells
ZNF283(+)	-1.20006976179962	0.550324495502691	-1.05642381149476	0.0141348535933388	B-cells
ZNF30(+)	-0.912642030014654	0.499710541689491	-0.725143033795981	0.834968512316698	B-cells
ZNF302(+)	-0.705386216042956	0.861354575270657	-0.620823477319294	0.448301787283972	B-cells
ZNF304(+)	-1.62419548440095	0.797554560421859	-1.24712647400945	0.723898523040079	B-cells
ZNF316(+)	-1.3127918935075	0.35752604081505	-0.760225927608854	0.454622739426458	B-cells
ZNF317(+)	-0.599602447180177	0.809234840497559	-0.709889508141527	0.34650831646948	B-cells
ZNF32(+)	-0.90417267128062	0.18904023357749	-1.02130033732794	0.290005136249869	B-cells
ZNF322(+)	0.330613041270054	0.00287599253139134	-0.415124901377794	0.0633038272192483	B-cells
ZNF326(+)	-0.632987669911634	0.544411612013092	-0.619102508131375	0.793679457643348	B-cells
ZNF329(+)	-0.896501127775566	0.931269871810284	-0.565162590174569	0.679660424181744	B-cells
ZNF331(+)	-0.300454582837093	0.248683409301457	0.270194066163844	6.65417159957299e-11	B-cells
ZNF333(+)	-0.945941102738572	0.541730865332763	-0.718693317557059	0.675649096231577	B-cells
ZNF335(+)	-0.952829306614414	0.565932036237841	-0.451410841802786	0.69211471470191	B-cells
ZNF337(+)	-1.13380414773089	0.286386996065907	-1.01788660929904	0.0339967061811548	B-cells
ZNF33A(+)	-0.51219856774929	0.287784740003365	-0.0387668785492101	0.00340216490425855	B-cells
ZNF33B(+)	-0.525333557223608	0.351330944909478	-0.358420325361143	0.200431212506526	B-cells
ZNF341(+)	-1.27676904321145	0.182236320794377	-0.81812653779556	0.404744989800407	B-cells
ZNF343(+)	-1.28028774014347	0.117201987227767	-0.976422508779249	0.494363250604181	B-cells
ZNF345(+)	-0.933779072587115	0.0378467980351742	-0.894802986971258	0.390474368474029	B-cells
ZNF347(+)	-0.942291222185083	0.913806581152916	-0.279160044833818	0.0278331954265158	B-cells
ZNF35(+)	-0.628825877659604	0.895343644501769	-0.647963092695367	0.182232769736198	B-cells
ZNF350(+)	-0.345487187236391	0.0147422819507457	-0.661184716088068	0.0179761823944521	B-cells
ZNF354A(+)	-0.392934268414445	0.335141272267907	-0.282631694482538	0.495548357718512	B-cells
ZNF354B(+)	-0.760713714844465	0.192802415770656	-0.876953399708295	0.0764449372754373	B-cells
ZNF354C(+)	-1.53993478428502	0.184236595483173	-1.11465037384796	0.633757294994367	B-cells
ZNF362(+)	-1.08943516424754	0.172291984604131	-1.11547097220459	0.200262307967482	B-cells
ZNF366(+)	-0.55473462448203	0.0833790503747656	-0.425220665991284	0.331949995924833	B-cells
ZNF367(+)	-0.871365282787049	0.60632549930334	-0.689226918768764	0.808001385570349	B-cells
ZNF37A(+)	-0.520928234352467	0.612364683018394	-0.359704085774846	0.966480002654872	B-cells
ZNF382(+)	-1.09372017940548	0.169545387126012	-0.450235764896869	0.748676224286749	B-cells
ZNF383(+)	-1.00144578711704	0.187614279934793	-0.526554400899024	0.333696940349478	B-cells
ZNF384(+)	-0.896608697373994	0.0938402531629161	-1.02690561163655	0.385457096817307	B-cells
ZNF385A(+)	-0.678194974752256	0.957011368131901	-0.585267629894265	0.0381010482927331	B-cells
ZNF385D(+)	-0.644075054892472	0.113014511477894	-0.467952664506631	0.395544968896218	B-cells
ZNF391(+)	-1.0197172475658	0.403993054473877	-0.676297875232271	0.451167117012713	B-cells
ZNF394(+)	0.0447605546124903	0.996139250744477	-0.510822588527768	0.736040947301929	B-cells
ZNF397(+)	-0.734233512247455	0.0849269316589485	-0.542722465629996	0.866509406592876	B-cells
ZNF398(+)	-0.450421591016806	0.196815576049745	-0.553049442773157	0.519916891978426	B-cells
ZNF407(+)	-0.293359114514647	0.741479571148582	-0.0409389766563764	0.333774343771752	B-cells
ZNF41(+)	-1.4434803941763	0.769717525305579	-0.884146794082692	0.50163490124653	B-cells
ZNF410(+)	-0.375377496524546	0.570664043387393	-0.238548773409587	0.777022360032654	B-cells
ZNF417(+)	-0.161893440581117	0.0928485462360331	-0.421104345231218	0.672883423285289	B-cells
ZNF420(+)	-1.107767861465	0.827497582147639	-1.00249030368617	0.664762684145116	B-cells
ZNF423(+)	-0.681480321041202	0.039480225310679	-0.539534282432387	0.160007902955314	B-cells
ZNF425(+)	-1.12424330565678	0.62847454792677	-1.07799276756966	0.798814965447988	B-cells
ZNF426(+)	-0.696740527225005	0.853600177793686	-0.0874373657254228	0.212742655167054	B-cells
ZNF429(+)	-0.942109796312132	0.754550195564226	-0.778383855456897	0.0122464148551796	B-cells
ZNF43(+)	-1.30113495887803	0.14881200714547	-0.923257894520093	0.710396528618988	B-cells
ZNF430(+)	-0.771823542685718	0.101727421762001	-0.50306570015224	0.931566571743985	B-cells
ZNF431(+)	-0.624580572800699	0.350498189208706	-0.644193063239384	0.0206159930276594	B-cells
ZNF432(+)	-0.0161144877954178	0.0310379538102446	-0.586221292831738	0.0174402788475142	B-cells
ZNF433(+)	-1.33950485110928	0.0371655120138153	-0.877640515897337	0.442980342128599	B-cells
ZNF436(+)	-0.879341471522682	0.387399864325898	-0.901977585713223	0.808391785498502	B-cells
ZNF438(+)	-0.382915019508852	0.00605459994970046	-0.129330298055838	0.0557505337374142	B-cells
ZNF439(+)	-0.551710465877445	0.0485070321262249	-0.672744211583343	0.174609626234473	B-cells
ZNF44(+)	-0.988219535127526	0.576537751176748	-0.84347097387246	0.117388336001103	B-cells
ZNF440(+)	-1.1739419431687	0.621242241131758	-0.828455897152929	0.525623381001942	B-cells
ZNF441(+)	-0.84026582830037	0.0365107184371644	-0.560241115284007	0.863549304492152	B-cells
ZNF444(+)	-0.904184811804289	0.884761386657517	-0.679390703867758	0.7763562636226	B-cells
ZNF445(+)	-0.432352274077869	0.84444435597243	-0.000980434910377692	0.00475944253745173	B-cells
ZNF449(+)	-1.81646253614798	0.229781805875409	-1.31470837608671	0.461012262903227	B-cells
ZNF45(+)	-0.384111346312182	0.864737754030949	-0.917630585962384	0.112747868187077	B-cells
ZNF451(+)	-0.464856368152462	0.718786500150738	-0.359910480523766	0.22435621550594	B-cells
ZNF460(+)	-0.568224891067755	0.00353730629022862	-0.50111686270051	0.460348321882013	B-cells
ZNF461(+)	-0.94592112781575	0.432314808125987	-0.94821229750968	0.412116437063853	B-cells
ZNF462(+)	-0.797510966591273	0.416288209527201	-0.70317763787224	0.00837625375449157	B-cells
ZNF467(+)	-1.37591836450323	0.229641787950026	-1.18700467575626	0.135998990756438	B-cells
ZNF471(+)	-0.947785394412436	0.00521775628861782	-1.0290397997717	0.016684507030484	B-cells
ZNF480(+)	-1.05646845136544	0.480813533256515	-1.00539260145862	0.652275175846734	B-cells
ZNF483(+)	-1.07047125769839	0.903892356652581	-0.855831161193464	0.52369396528676	B-cells
ZNF484(+)	-1.04480308705906	0.191288402825697	-1.01508696602415	0.261453588102301	B-cells
ZNF486(+)	-1.18819698087377	0.969888893456372	-0.963584402105885	0.908380434718072	B-cells
ZNF487(+)	-0.852472277138494	0.112822804327545	-0.259201705419288	0.12037357135394	B-cells
ZNF490(+)	-1.07411964596627	0.728482940795466	-0.951005871784952	0.0127618178023739	B-cells
ZNF491(+)	-1.24561332183682	0.148286732933679	-1.09724874842599	0.853580871862098	B-cells
ZNF493(+)	-0.97688058226966	0.577193800707362	-1.14633123739502	0.951449274831635	B-cells
ZNF496(+)	-1.61657914406297	0.366263778154152	-1.20586681265239	0.416264996424595	B-cells
ZNF500(+)	-1.03628643037759	0.323878609522135	-0.837402227709622	0.206467539772047	B-cells
ZNF502(+)	-1.72517038134875	0.171111729222049	-1.26100977836212	0.0390168937037157	B-cells
ZNF503(+)	-1.1129089397708	0.0286319824103708	-1.04645204866766	0.048672651925753	B-cells
ZNF506(+)	-0.537819778005778	0.734971855354952	-0.380937628822644	0.925758626927171	B-cells
ZNF507(+)	-1.41129205294321	0.14888644743321	-0.791683887023246	0.522635385900904	B-cells
ZNF510(+)	-0.572618418381016	0.150776598453138	-0.38206594687056	0.23916822620298	B-cells
ZNF512(+)	-0.525730169768113	0.139681190034275	-0.347620505659955	0.44176753795524	B-cells
ZNF514(+)	-0.783171131575696	0.773049612901548	-0.429125986524631	0.556312715512244	B-cells
ZNF516(+)	-0.517079781405105	0.696338738720465	-0.203126070216372	0.0229210676612382	B-cells
ZNF518A(+)	-0.423382688941379	0.96044751771602	-0.374231048149369	0.293448636201438	B-cells
ZNF519(+)	-1.06930485660258	0.733063197534657	-0.814964873341367	0.234858773913975	B-cells
ZNF521(+)	-0.758036747578988	0.715564241172657	-0.592317292696395	0.303638993044487	B-cells
ZNF525(+)	-0.74127424677379	0.300685282779179	-0.59244967609359	0.39961956912224	B-cells
ZNF527(+)	-0.595034967997178	0.299355610840723	-0.0631615962132797	0.0159083339571009	B-cells
ZNF528(+)	-1.11690179815324	0.048843241572405	-0.835455430816911	0.944853879737896	B-cells
ZNF529(+)	-0.917975361673242	0.310378745773106	-0.785906541726031	0.237757048855298	B-cells
ZNF532(+)	-1.06277786830495	0.11394533536051	-1.35332390927415	0.0244364855583539	B-cells
ZNF536(+)	-1.55763666854866	0.875187899738807	-1.61771078122025	0.912154165439535	B-cells
ZNF540(+)	-0.666253397384553	0.648454460073162	-0.82529010943009	0.549337585806873	B-cells
ZNF544(+)	-0.45427226838265	0.705928027799495	-0.495279085305856	0.01092278318032	B-cells
ZNF546(+)	-1.7317103460858	0.89154017838086	-1.57735696250185	0.497783480648628	B-cells
ZNF548(+)	-0.880418560511655	0.747481132675495	-0.673918533621115	0.406047964747019	B-cells
ZNF549(+)	-0.507256192234891	0.0529439019239696	-0.962732271002331	0.513442696240505	B-cells
ZNF550(+)	-1.19170324310352	0.608935669039677	-1.13913826654237	0.709621782337669	B-cells
ZNF551(+)	-0.592117698351126	0.898770807975416	-0.533166951549704	0.319360402607718	B-cells
ZNF552(+)	-1.0845274105312	0.922942207723985	-0.939134793264602	0.438062424593933	B-cells
ZNF554(+)	-2.40350731390806	0.0724562575334069	-1.72991131680081	0.806189105445079	B-cells
ZNF557(+)	-1.25128484250453	0.52717500329588	-0.758882058247108	0.976557959305897	B-cells
ZNF558(+)	-1.47265783796748	0.354372803676386	-1.35227354280109	0.514920762240509	B-cells
ZNF559(+)	-0.57346213573754	0.0382576689877946	-0.507473620083648	0.255000486659559	B-cells
ZNF561(+)	-0.864691162644047	0.359432944731113	-0.792403613127109	0.862186778162782	B-cells
ZNF562(+)	-0.272892798497644	0.389616263292562	-0.100540355901458	0.523694894932669	B-cells
ZNF563(+)	-1.87893923482739	0.342900027562574	-1.44314338591729	0.869379298581969	B-cells
ZNF564(+)	-0.579994574738667	0.132875841532939	-0.570092145921238	0.260375535555431	B-cells
ZNF565(+)	-0.704844178588548	0.64914323674522	-0.577829459426776	0.716161047356195	B-cells
ZNF566(+)	-1.03458725672005	0.297001298218186	-0.915141776485219	0.524143292087455	B-cells
ZNF567(+)	-1.15035363130633	0.624103541456913	-0.76184251011612	0.800317676591506	B-cells
ZNF568(+)	-0.90934162897924	0.171662198179055	-0.570476673267804	0.131603107050782	B-cells
ZNF569(+)	-0.697423573828337	0.0419674737984536	-0.930447110508108	0.0209237112487257	B-cells
ZNF571(+)	-0.817347903910225	0.313646454309783	-1.0180885971402	0.318724025271604	B-cells
ZNF573(+)	-1.01632414598213	0.721773673904738	-0.884254189537647	0.357775543863051	B-cells
ZNF577(+)	-1.36231694056737	0.155705199788224	-0.977364763563214	0.737946394625433	B-cells
ZNF580(+)	-0.523705602014296	0.443861761069021	-0.814841210012943	0.902209711724439	B-cells
ZNF585A(+)	-0.836055123269533	0.41504193354082	-0.910722804635601	0.0960031203792278	B-cells
ZNF585B(+)	-0.605477030792883	0.241678149513556	-0.376851814761373	0.791063034250849	B-cells
ZNF586(+)	-0.983124243216363	0.278107500292615	-0.724628061102487	0.521310260638655	B-cells
ZNF587(+)	-1.49940567360695	0.862017466827544	-1.21104099041189	0.407797435454178	B-cells
ZNF587B(+)	-0.791487043135856	0.559001860626308	-0.51646201749426	0.796698513385959	B-cells
ZNF589(+)	-1.07982589438578	0.404033427254987	-0.825122789653562	0.307087416892421	B-cells
ZNF592(+)	-0.548362823724453	0.664412327969849	-0.31279843208523	0.71462256960371	B-cells
ZNF594(+)	-1.85870542859777	0.0896829310597635	-1.6643763480944	0.843013488568551	B-cells
ZNF595(+)	-0.955837722522255	0.116704402041949	-0.685088404729628	0.728219090808648	B-cells
ZNF596(+)	-1.81079806605974	0.650491791076927	-1.47601278418266	0.824075941354945	B-cells
ZNF600(+)	-1.63787994805135	0.414031952706752	-1.03899288751722	0.439726835177229	B-cells
ZNF605(+)	-1.42532751018848	0.677636490982241	-0.237711411405249	0.0307930559577048	B-cells
ZNF606(+)	-0.814227028848141	0.827599069099386	-0.568651682878949	0.963566411722438	B-cells
ZNF611(+)	-0.766371386406618	0.929164277460388	-0.383295429863655	0.404816495452148	B-cells
ZNF621(+)	-1.46995176444708	0.540991684652588	-0.956031648370341	0.292433221467122	B-cells
ZNF622(+)	-1.7091341452475	0.523152753983794	-1.38912306443441	0.348054648083112	B-cells
ZNF623(+)	-0.889536647972659	0.10121625065441	-0.736727371658396	0.878291691331057	B-cells
ZNF624(+)	-1.01434780335208	0.020075342081975	-0.520028226013608	0.097051270471351	B-cells
ZNF625(+)	-0.786401570449444	0.72698852013623	-0.865158347555237	0.697304557657238	B-cells
ZNF626(+)	-0.627724392051965	0.84444435597243	-0.619835575716411	0.00382420701324463	B-cells
ZNF627(+)	-1.08711431953109	0.0193106246508009	-0.74282230143368	0.633440613899305	B-cells
ZNF630(+)	-0.290930932619035	0.0793447519264648	-0.380055540551263	0.635926846974512	B-cells
ZNF639(+)	-1.87477990621811	0.359831836165734	-1.56603281621457	0.432734029965283	B-cells
ZNF641(+)	-0.536600121525135	0.404032194117053	-0.407896398565302	0.422494191407851	B-cells
ZNF644(+)	-0.328163149983581	0.00589735919976525	-0.0394043632757657	0.0736571217489364	B-cells
ZNF652(+)	-0.738840035905556	0.352727908158784	-0.578657561136655	0.26898652136235	B-cells
ZNF654(+)	-0.658624689678927	0.123155140508392	-0.784514647321898	0.0354657952427945	B-cells
ZNF655(+)	-0.616040086122143	0.885107102938068	-0.355358749035054	0.211946188565108	B-cells
ZNF658(+)	-1.06156092891082	0.482255476139871	-1.41010242028922	0.945554960852309	B-cells
ZNF66(+)	-1.32502278622918	0.147762454027145	-0.87222742731398	0.217161445353092	B-cells
ZNF664(+)	-1.66046864295303	0.00638913806210941	-0.764503273180567	0.870653022777782	B-cells
ZNF665(+)	-0.863162644957294	0.675024584687881	-0.563549296549759	0.115593640028766	B-cells
ZNF667(+)	-1.54902007257614	0.424518873005085	-1.09181276623147	0.0306160511590661	B-cells
ZNF670(+)	-1.01870073012033	0.36743873056679	-0.454823756072276	0.0521111597524515	B-cells
ZNF674(+)	-1.21176977065868	0.869826127811588	-0.910916394538516	0.649634851071195	B-cells
ZNF675(+)	-0.932359312239342	0.0122779506452347	-0.629686690176014	0.339737638900182	B-cells
ZNF676(+)	-1.13490879626094	0.667858613484382	-1.04355154062879	0.0117489755250936	B-cells
ZNF677(+)	-1.17685772765552	0.784606360288709	-0.939796391801202	0.866821006297907	B-cells
ZNF678(+)	-0.450591861569481	0.90901803255091	-0.180935919311572	0.0889361801004075	B-cells
ZNF680(+)	-0.850680205699094	0.712347041640488	-0.664340385677993	0.30882131717122	B-cells
ZNF681(+)	-1.4852108228537	0.373556375131493	-1.46871734454613	0.353152438462374	B-cells
ZNF682(+)	-1.14018352027516	0.194747800504136	-0.726265640701108	0.713699388480857	B-cells
ZNF684(+)	-0.919480405233983	0.764228459821913	-0.851246937172156	0.0680843055685855	B-cells
ZNF69(+)	-0.459417929746747	0.0350992889660775	-0.446891868801756	0.966475876243996	B-cells
ZNF697(+)	-0.983389846978371	0.779245185923152	-0.601170770558005	0.257295424254044	B-cells
ZNF699(+)	-0.910196274668805	0.305896182697661	-0.748369164167543	0.373620064065873	B-cells
ZNF7(+)	-1.1371500545677	0.982764449770815	-0.764753881966012	0.922743902760126	B-cells
ZNF70(+)	-1.584907438381	0.483085663182898	-1.18062936510737	0.173815824797449	B-cells
ZNF700(+)	-0.471301885787252	0.84444435597243	-0.378310781948471	0.810833448791772	B-cells
ZNF701(+)	-1.43341250595742	0.0179371941154447	-1.01162822885399	0.901194831308365	B-cells
ZNF704(+)	-0.682775551276313	0.155340379119884	-0.569481830878764	0.827876615185047	B-cells
ZNF706(+)	-0.684497450371797	0.0107488100963907	-0.909711848974739	0.041081517751264	B-cells
ZNF707(+)	-1.40773671371365	0.192336403969073	-0.89323091468829	0.770186884950208	B-cells
ZNF708(+)	-0.543949825569813	0.145548420296706	-0.548550075142952	0.633447457938615	B-cells
ZNF710(+)	-0.576584820950172	0.000232695586663211	-0.231823838318215	0.555086447047379	B-cells
ZNF713(+)	-1.0980118514058	0.661179302425993	-0.919560343688648	0.26789011133287	B-cells
ZNF714(+)	-0.91816515972446	0.0333251564889252	-0.53066903727619	0.283490316125831	B-cells
ZNF718(+)	-1.01861235045677	0.891948582354934	-0.644426150602066	0.156773273187168	B-cells
ZNF721(+)	-0.553667036764316	0.541731130408938	-0.448555094566653	0.314061781871406	B-cells
ZNF727(+)	-1.02740991209973	0.463480621947152	-0.89659057589706	0.486339639392326	B-cells
ZNF730(+)	-0.871907519483193	0.418764924634943	-0.884804306265282	0.135503442708638	B-cells
ZNF736(+)	-0.623535211856101	0.0572027910614738	-0.643296361009215	0.847862349045655	B-cells
ZNF737(+)	-1.40581344289804	0.111806343968297	-0.856798255750954	0.632798598725359	B-cells
ZNF740(+)	-1.35138458308647	0.95779881480935	-1.10412783128909	0.756145041342798	B-cells
ZNF746(+)	-1.02038168666975	0.110912040003308	-1.33252209929495	0.00678112399727917	B-cells
ZNF75A(+)	-1.2304585912026	0.963883029247924	-0.983385624467192	0.933015922497065	B-cells
ZNF75D(+)	-0.659691851944933	0.0774095729677575	-0.507545637206149	0.0967454172568902	B-cells
ZNF76(+)	-0.391783651055175	0.565798667418304	-0.888747425423793	0.733600301696781	B-cells
ZNF761(+)	-1.0225947819214	0.24765891571914	-0.669239073871504	0.557358651515183	B-cells
ZNF763(+)	-1.32819431502659	1	-0.985687748393134	0.456659567960795	B-cells
ZNF765(+)	-0.772258314784966	0.271539990679822	-0.755123811204236	0.976231708491562	B-cells
ZNF766(+)	-1.25692783154693	0.884387975983329	-1.10583338994429	0.474388811934806	B-cells
ZNF770(+)	-1.54272082828964	0.0873050657358424	-1.11416106150382	0.68938766440288	B-cells
ZNF776(+)	-0.688189113195087	0.309130705347437	-0.847056494651625	0.0943831109239495	B-cells
ZNF777(+)	-0.415578031979222	0.213253920967921	-0.410199100325044	0.563569501174256	B-cells
ZNF780A(+)	-0.696724998335767	0.550332340485742	-0.398361918690324	0.992710996541571	B-cells
ZNF780B(+)	-0.528977185508381	0.263064962599479	-0.728697199362787	0.917053247777616	B-cells
ZNF782(+)	-0.727115934909341	0.44657973915312	-0.679091668603757	0.521318422743861	B-cells
ZNF783(+)	-1.13091622529759	0.391662667199549	-0.801663351568597	0.934979246443198	B-cells
ZNF785(+)	-0.0432680299260051	0.0382306004393318	-0.296867339676386	0.578886724414375	B-cells
ZNF786(+)	-0.662437628410274	0.932968279119113	-0.453522671659438	0.211277866577644	B-cells
ZNF787(+)	-0.94853248647475	0.544342187665586	-0.435244176761955	0.00793579226927729	B-cells
ZNF789(+)	-0.486572596526011	0.172999008106517	-0.7123440421279	0.347921207949622	B-cells
ZNF790(+)	-1.15205475025902	0.375188757230166	-0.849703913581707	0.655397621460327	B-cells
ZNF791(+)	-0.00879730616991958	0.0338312205173381	-0.662663106964874	0.00263232552763424	B-cells
ZNF793(+)	-1.11420932594168	0.58538761344754	-0.61448011274113	0.0227990595084223	B-cells
ZNF800(+)	-1.02362012402915	0.56190730540334	-0.68433546029055	0.623078737019283	B-cells
ZNF805(+)	-0.934790827632553	0.593898085293746	-0.773691740521913	0.651568254125408	B-cells
ZNF808(+)	-0.123218468473772	0.28891651346502	-0.730841998104209	0.724215500755054	B-cells
ZNF81(+)	-0.718866236592996	0.533196254155009	-0.612241849059886	0.628255822470491	B-cells
ZNF814(+)	-0.66525816291527	0.612364683018394	-0.479048262912098	0.497862650664418	B-cells
ZNF821(+)	-0.862003790210938	0.0913524086649061	-0.936353020451768	0.0989672854820977	B-cells
ZNF829(+)	-1.01822335680931	0.982410928753592	-0.696224744009234	0.633274775286892	B-cells
ZNF83(+)	-0.697635853706443	0.396785334011316	-0.574875254783847	0.379488968331031	B-cells
ZNF830(+)	0.0945375757272449	0.00112990752700459	-0.68988855038608	0.211794259040422	B-cells
ZNF836(+)	-0.79227903250375	0.0624697690741732	-0.70011410092788	0.628253706737169	B-cells
ZNF84(+)	-0.947171200573833	0.291089345123683	-1.10648959004241	0.363684104988759	B-cells
ZNF845(+)	-1.04380743809137	0.541962871127601	-0.650097978609094	0.797434481183266	B-cells
ZNF846(+)	-0.695984707986609	0.159136485026803	-0.436944222664374	0.359991958761317	B-cells
ZNF85(+)	-1.06866013757247	0.301386295419751	-1.06931832783953	0.264117107145436	B-cells
ZNF860(+)	-0.636872473883599	0.257720719340788	-0.0932623602722447	0.232010007380145	B-cells
ZNF875(+)	-0.684483102706797	0.361698470624746	-0.329355586496194	0.182203393668049	B-cells
ZNF880(+)	-1.05320185683269	0.910714049064502	-0.527432019915796	0.1989780089321	B-cells
ZNF891(+)	-0.711146401926952	0.649135723016726	-0.592822214738617	0.949010422616686	B-cells
ZNF90(+)	-1.00120520180763	0.705928027799495	-0.724796008413	0.507177050038156	B-cells
ZNF91(+)	-0.506777283593239	0.777591724305303	-0.4022466233255	0.391492968223587	B-cells
ZNF92(+)	-0.852737131727562	0.572514818949716	-0.749793363230426	0.0458638390562842	B-cells
ZNF93(+)	-1.0390744677576	0.680464572865578	-0.899993194283638	0.0202193436744074	B-cells
ZSCAN18(+)	-0.564282006799692	0.748570814989318	0.0223490544694647	0.0525611192430308	B-cells
ZSCAN2(+)	-1.25018286870089	0.73126043954909	-0.820813045056714	0.51926093961593	B-cells
ZSCAN21(+)	-1.52065060900846	0.501250776732052	-1.31928216640565	0.408140624997162	B-cells
ZSCAN23(+)	-1.36570334146721	0.381780376018768	-1.28451800800938	0.710214727009831	B-cells
ZSCAN25(+)	-0.906175537062523	0.0132598234126464	-0.537585782409574	0.818983649509804	B-cells
ZSCAN26(+)	-0.920495808737854	0.492925122921696	-0.981580702608982	0.0322442007099813	B-cells
ZSCAN29(+)	-0.802163358553549	0.901980939661642	-0.470831147017891	0.327676008001455	B-cells
ZSCAN30(+)	-0.572958018524532	0.28620985855518	-0.788390974562287	0.293911283986579	B-cells
ZSCAN31(+)	-1.16760440149184	0.524103042459926	-1.10798569143833	0.504472004981657	B-cells
ZSCAN32(+)	-0.631148218987927	0.205578164304341	-0.173062386845527	0.00219264240962129	B-cells
ZSCAN5A(+)	-1.32576308094917	0.922072863343134	-1.09598801830983	0.354233961486315	B-cells
ZSCAN9(+)	-1.09258780099172	0.456851730088852	-1.02396214714846	0.380208502422056	B-cells
ZXDC(+)	-0.739039114319834	0.0621687016539555	-0.938926357932913	0.0018841649517087	B-cells
ABL1(+)	0.210994659747031	2.51415510668159e-26	0.523764902351159	3.33876447172361e-105	Endothelial
ACAA1(+)	-0.258630967686183	1.56995256649412e-06	-0.479356755426259	8.13720969638173e-56	Endothelial
ADNP(+)	-0.0362620472745263	0.0413364412645142	-0.0894910892491003	2.16880695427558e-07	Endothelial
ADNP2(+)	-0.0112358822579433	0.112396235566322	0.0134853369460251	0.805330820702291	Endothelial
AEBP2(+)	-0.0632375131936787	0.0114794667689657	-0.163971471278462	1.52493769227672e-11	Endothelial
AFF4(+)	0.264306701557986	1.89528557569771e-199	0.589364606597027	0	Endothelial
AHCTF1(+)	0.0981334794437423	4.68035220731714e-48	0.284460511317914	2.22766559886248e-250	Endothelial
AHDC1(+)	0.159441953971108	6.94317439856735e-14	0.215143400513074	8.12730397192967e-21	Endothelial
AHR(+)	0.120712222462578	4.57502811057669e-37	0.193933686111011	4.14377669423906e-75	Endothelial
APEX1(+)	0.231506937304487	1.38695897670805e-25	-0.915378412267592	2.06850832331825e-165	Endothelial
AR(+)	-0.0360587770907994	4.43042460431194e-09	0.0568347861130691	3.72099081524901e-32	Endothelial
ARID3A(+)	-0.00851348210166147	0.963760637757104	-0.118055544560322	7.07386759475141e-05	Endothelial
ARID3B(+)	-0.0166910182230033	0.937598474741347	0.0233738536741193	0.0244356157773243	Endothelial
ARID5A(+)	0.505435234908582	8.27372409387054e-145	1.36597654975651	0	Endothelial
ARID5B(+)	0.193524243946106	6.66271020879448e-149	0.441248817408257	0	Endothelial
ARNT(+)	-0.101544684939752	0.00353901480097834	-0.342205391153361	1.24684367232678e-31	Endothelial
ARNTL(+)	0.0762285814687473	6.5429865974839e-07	0.299204969653602	1.24469778557436e-41	Endothelial
ARNTL2(+)	0.137668053485878	8.16649451657907e-13	0.306307504380274	8.16738727514094e-36	Endothelial
ASCC1(+)	-0.0494112057603084	0.0124739302565444	-0.347417605551787	1.1278898019397e-24	Endothelial
ASH2L(+)	0.15184651596588	0.000106535544857561	-0.0922822786164712	0.0127606252935812	Endothelial
ATF1(+)	-0.412162551273227	0.418682089459043	-0.336639435273968	0.058741478715659	Endothelial
ATF2(+)	-0.153020295125097	3.67075575256841e-68	-0.35867775033017	4.36911070745519e-301	Endothelial
ATF3(+)	0.345199177078205	1.02532838974442e-72	1.16074024354961	0	Endothelial
ATF4(+)	0.193634497228259	5.45697894223825e-11	-0.46689632078076	3.69047869020436e-54	Endothelial
ATF5(+)	0.0784200097047236	0.112738436333019	-0.516775134878691	9.83319551871333e-29	Endothelial
ATF6(+)	0.151154858855875	1.21276439468812e-97	0.400969457055405	0	Endothelial
ATF6B(+)	0.128347386710654	4.64633494659902e-15	-0.120292668607589	0.00134795476072335	Endothelial
ATF7(+)	-0.0654247095358906	5.14456907362334e-12	-0.165805741921754	4.35763800683239e-64	Endothelial
ATOH8(+)	0.146840503008379	1.12580317474742e-16	0.265145103476882	1.79369340914923e-40	Endothelial
BACH1(+)	0.0271143785230001	7.37270991878368e-10	0.08004839712512	1.64516376696439e-60	Endothelial
BACH2(+)	-0.0571232615317356	2.2032395583884e-09	0.0541312274372965	5.62690586579764e-10	Endothelial
BANP(+)	0.010614820204573	0.131434017871014	-0.0172158042563098	0.515862646850442	Endothelial
BATF(+)	0.0211074470264405	0.000152985540061638	0.398068832209307	7.78608072285318e-53	Endothelial
BATF3(+)	0.044854571843433	0.00148816981005378	-0.126375221412965	0.0420664688726534	Endothelial
BBX(+)	-0.116610193060521	7.5729881399458e-12	-0.120326751733296	2.46399129437026e-12	Endothelial
BCL11A(+)	-0.0141467511774156	0.881574496322696	-0.193655653058612	3.14958946178055e-19	Endothelial
BCL11B(+)	-0.00553424916090695	0.88599333305722	-0.0448372794963703	0.00430114642519715	Endothelial
BCL3(+)	0.158664911566523	3.00344327836259e-13	0.47855436392258	6.80748198382485e-63	Endothelial
BCL6(+)	0.113172675293717	6.76127060018109e-40	0.138290300850155	7.11989194399371e-50	Endothelial
BCL6B(+)	0.133146665154116	4.18939726524802e-15	-0.00794333218958787	0.90499755157711	Endothelial
BCLAF1(+)	0.210405144294691	9.38088652972485e-79	0.513973166705457	3.65974955589777e-285	Endothelial
BDP1(+)	0.0175149860445494	8.65327578057483e-05	0.0232726847328184	1.12176059244744e-06	Endothelial
BHLHE40(+)	0.516360961192578	2.03787411071113e-169	1.03440655857631	0	Endothelial
BHLHE41(+)	0.0156719133307606	0.237222334278065	-0.95324390346494	1.12834692316078e-197	Endothelial
BNC2(+)	-0.0216688493228481	0.0132627329759614	0.0581017799345229	3.81846621333277e-25	Endothelial
BPTF(+)	-0.0113282474238794	0.0999932532035893	-0.0848677341167754	1.85381306599192e-17	Endothelial
BRCA1(+)	-0.0978163767258042	3.32427715473735e-08	-0.266934295151431	6.48391921382805e-47	Endothelial
BRF1(+)	0.565026944978689	9.00137430636666e-40	0.381242336299129	7.48131469719123e-31	Endothelial
CARF(+)	-0.237839180392924	0.0675799578506925	-0.505478251834069	6.05663735607528e-05	Endothelial
CBFA2T2(+)	-0.141626407130281	2.61435923042241e-12	-0.158242000393266	4.24221703698135e-12	Endothelial
CBFB(+)	0.158109710046316	1.05123801544865e-74	0.332537117574188	1.58629236610726e-237	Endothelial
CCNT2(+)	0.0240499705082344	0.00401296393061664	0.00715157015064882	0.431372156917461	Endothelial
CDC5L(+)	0.0166232986912682	0.047096915001175	-0.0910004187028441	0.0480206893573713	Endothelial
CEBPA(+)	0.197872913265527	2.99297562099596e-26	-0.882201815292727	3.07957664693924e-187	Endothelial
CEBPB(+)	0.192577828277459	9.79939929862236e-35	-0.694459001718904	2.43940555335763e-159	Endothelial
CEBPD(+)	0.417759522629449	1.14500840508062e-148	0.0220875305174544	0.000244517358227691	Endothelial
CEBPG(+)	-0.0656559264607255	0.744052093774851	-0.132087160730417	0.0789384696356541	Endothelial
CEBPZ(+)	0.0238074695919988	0.063682801608954	-0.214371212399818	2.68223376853972e-11	Endothelial
CERS2(+)	0.302159832004711	1.92009503151097e-26	-0.674489955925965	4.26755178605646e-70	Endothelial
CERS4(+)	0.161509686279765	0.0309646372214173	-0.196011323504588	0.685680481137751	Endothelial
CERS5(+)	0.108616540957172	6.49668192849639e-06	0.266733806348371	1.07136797740553e-25	Endothelial
CERS6(+)	0.0109123247140941	0.0253439149570985	0.0637934268729987	2.13071190647633e-29	Endothelial
CHAMP1(+)	-0.279147018926347	0.00127841688061789	-0.803129698898676	5.55536892066522e-14	Endothelial
CHD1(+)	0.330638123324088	8.40264607068569e-126	0.814734917579484	0	Endothelial
CHD2(+)	0.0680875039127633	7.75171742071823e-27	0.174756898571067	3.29086672074036e-117	Endothelial
CHURC1(+)	0.123485506768691	9.247014782109e-12	-0.851259188808117	6.38570656584409e-183	Endothelial
CIC(+)	0.0111148620905794	0.33784629260638	-0.51330797640144	3.674200372371e-34	Endothelial
CLOCK(+)	-0.17982812159931	2.20864028295761e-19	-0.297676305959931	7.39499590489439e-60	Endothelial
CNOT3(+)	-0.0735899231809931	0.832876087754626	-0.515568525182135	0.0358589914897301	Endothelial
CNOT6(+)	0.0555994605800336	0.00202165999492921	-0.268920215200311	0.000326831782964977	Endothelial
CPEB1(+)	-0.148533167060668	0.000599460107535898	-0.281085482204926	6.59085595207417e-06	Endothelial
CPSF4(+)	0.077029597970844	1.55733264058412e-06	-0.659245552471263	4.65395104762282e-32	Endothelial
CREB1(+)	-0.241872602423906	6.79234895655063e-12	-0.334969182651353	1.10787912841719e-20	Endothelial
CREB3L1(+)	-0.137497742110757	7.17804497434809e-07	-0.502290038104465	4.52352345129499e-85	Endothelial
CREB3L2(+)	0.140465639457104	6.33670799207041e-58	0.473444862855233	0	Endothelial
CREB5(+)	0.0568153073455622	5.71835479844757e-13	0.328542023436228	2.77821520978347e-250	Endothelial
CREBL2(+)	-0.238461142341786	8.28381433355311e-19	-0.733439245036536	8.96212173185737e-110	Endothelial
CREBZF(+)	-0.0887517695020108	1.68452018746702e-10	-0.33801282375962	4.45330415890703e-116	Endothelial
CREM(+)	0.244419501013742	3.51802507498208e-151	0.497448582235218	0	Endothelial
CRTC2(+)	-0.210771056925609	0.21052344257869	-0.279047244338104	0.00562151690375867	Endothelial
CTBP1(+)	0.107149741887772	0.169671983628901	-0.0173984146594037	1.1037029829323e-17	Endothelial
CTCF(+)	-0.109435909809374	0.0112356938410951	-0.239616536871982	2.20354254658615e-13	Endothelial
CTNNB1(+)	0.13874793834678	2.41494428837533e-91	0.326706330648835	0	Endothelial
CUX1(+)	0.0638491624435691	1.40711166712986e-21	0.172036297052956	3.51570212383784e-114	Endothelial
CUX2(+)	0.0279121125288793	7.28508454509795e-05	-0.112048079653357	0.612919623082112	Endothelial
[truncated: 9,485 more rows]
