# Supplementary material for: Selective remodelling of the adipose niche in obesity and weight loss
Source: Nature. 2025 Jul 9;644(8077):769–79. doi: 10.1038/s41586-025-09233-2 (PMC12367556; doi:10.1038/s41586-025-09233-2)
Supplement: Supplementary file 4 — Supplementary Tables 1-12 [file 41586_2025_9233_MOESM4_ESM.zip › 2024-05-10393C-s4/ST11_adipocyte_diff_exp_regulons.csv]

TF	obese_lean_GRN_log2FC	obese_lean_GRN_pval	obese_weightloss_GRN_log2FC	obese_weightloss_GRN_pval
ABL1(+)	0.250947420285645	2.49397498549786e-237	0.188305747129505	1.79848753387059e-133
ACAA1(+)	-0.103117780096269	3.80100462881573e-09	-0.485111377397752	3.13005755509826e-143
ADNP(+)	-0.199911389630056	1.50899812607714e-23	-0.0352163298954222	0.752788551821953
ADNP2(+)	-0.394501272611456	8.44579440118584e-65	-0.0218823846013532	1.62185466951677e-07
AEBP2(+)	0.0080486708505596	0.0857931413801666	-0.318059396283223	1.58422143714743e-53
AFF4(+)	0.111386268534669	5.57852611942966e-47	0.687062503230376	0
AHCTF1(+)	0.350443350029631	0	0.720894292858041	0
AHDC1(+)	-0.373037154730585	1.8442827551979e-40	-0.285099123196422	1.49864901878124e-48
AHR(+)	0.275497922477461	6.02617416445124e-241	0.759023851220896	0
AHRR(+)	0.0559068205177651	3.40022264411516e-36	0.528601451900556	0
ALX1(+)	-0.309166003443252	2.86986862782286e-92	0.25070128724612	8.70221383096138e-126
ALX4(+)	-0.227024100708064	5.00040574358503e-44	-0.231594716141327	1.79035291409462e-53
APEX1(+)	0.14883695421663	1.01676823233388e-23	-0.667256325049688	1.40599536221322e-237
AR(+)	0.0144736691384777	0.0276223867759338	-0.533923307803365	0
ARID3A(+)	-0.348211965868812	2.20779553654239e-56	-0.890075259666886	0
ARID3B(+)	-0.181953018236557	3.40270092075942e-21	-0.182805652564283	0.0441467096525923
ARID5A(+)	0.783825533190655	0	0.311261446555947	8.59223193603373e-74
ARID5B(+)	0.080929358442994	1.36060109787112e-81	0.817694812349634	0
ARNT(+)	-0.415462606753633	5.44205212696393e-197	-0.203157312182423	5.89420375748422e-47
ARNT2(+)	-0.196877111767663	8.06356608098694e-06	-0.107475993442582	6.13109729071497e-07
ARNTL(+)	-0.211228551848632	8.75111923788415e-07	0.456669504477237	3.42002288790601e-121
ARNTL2(+)	-0.769622013624103	0	-0.0411546637345053	0.102077043817073
ASCC1(+)	0.200984504923949	4.34478449352632e-12	-0.349749311005066	5.10143316672968e-55
ASH2L(+)	-0.538573204434118	4.46413940507121e-111	-0.26100008609665	1.95894158823787e-59
ATF1(+)	-0.193092454922813	0.277810112032739	-0.484276461580371	7.78812235827903e-59
ATF2(+)	-0.332208003259834	1.23463346229688e-251	-0.370855593881949	0
ATF3(+)	0.267098745085335	3.29412526890417e-21	2.76472808631564	0
ATF4(+)	0.278652331210499	1.41748818296035e-27	0.276114274355863	4.37117845945167e-43
ATF5(+)	-0.854898179128895	3.07211569860623e-05	-0.338653581662451	1.44918264582826e-08
ATF6(+)	0.0815217140373896	7.40042516816121e-31	0.664623512554029	0
ATF6B(+)	-0.0852775232854261	0.553454363808135	-0.247148849868458	1.36602370805143e-06
ATF7(+)	-0.0469105394697968	3.62704643052368e-19	-0.155485557894763	2.98358493352321e-251
ATOH8(+)	-0.0965600123010804	1.26313252326322e-18	-0.178407050606767	1.79088148960407e-22
BACH1(+)	0.188640720346681	9.26518296298555e-32	0.458895632516274	4.1436401655578e-200
BACH2(+)	-0.705776541586281	3.10856448523561e-236	0.0131998818095767	0.424482215826609
BAD(+)	-0.00503600040671959	3.61391272372422e-10	-0.875249231816221	8.11425203464399e-115
BANP(+)	-0.330793500911183	1.70043082312467e-40	0.010851003964655	0.727816836585378
BARX2(+)	-0.148626745842359	0.000161729454065266	-0.376274844785467	0.000718387312205362
BATF(+)	-0.0234462141836316	0.417739360109941	-0.0266515376484593	9.15415097264746e-05
BATF3(+)	-0.0842679194637697	0.60866176307056	-0.48852408749998	6.91418383418092e-70
BBX(+)	-0.110558309677834	9.57735612883155e-12	-0.186915360121414	4.44472781513767e-41
BCL11A(+)	-0.725584254552977	7.82779126007552e-99	-0.185128636893475	1.25199922067791e-14
BCL11B(+)	-0.60897095942406	6.81199395878863e-72	-0.166806452705864	1.53821125510892e-36
BCL3(+)	0.15808019871619	1.4025904832957e-19	0.172562032197395	9.03097890271741e-12
BCL6(+)	-0.025274462273285	2.89477945579606e-07	0.149544094474777	2.46830150515645e-164
BCLAF1(+)	0.0660808315231223	2.80212134616331e-13	0.847255122462997	0
BDP1(+)	-0.0598883079557186	2.26251881735179e-11	-0.0917024165173252	2.44348479578073e-22
BHLHE22(+)	1.08264009185747	1.2271284496651e-66	0.599555904774429	3.8438919185864e-21
BHLHE40(+)	-0.173774904215073	7.29583721566739e-38	0.326636657139534	3.75201774698506e-63
BHLHE41(+)	0.290354397099741	6.28533169925494e-47	-1.04229611997945	0
BNC1(+)	-0.290002063369911	2.78175073294696e-06	-0.277778561757642	0.0176688498389464
BNC2(+)	0.00106921375547753	0.685923923233651	0.0690248350970459	1.11039223661956e-103
BPTF(+)	-0.0858443686324528	2.05462315594704e-73	-0.149908708584408	8.54150614462041e-237
BRCA1(+)	0.25691986282734	2.64797436419131e-16	0.057660712464962	0.726716720830408
BRF1(+)	-0.18571739266392	1.78790199064636e-35	0.209886405627607	0.143437176940669
CARF(+)	-0.393213841856222	8.57830785170534e-61	-0.494535997571461	3.27913905274395e-69
CBFA2T2(+)	-0.278706240645561	1.62144045775221e-28	-0.286534543422224	6.37616393720055e-38
CBFB(+)	0.303180471776106	1.51008058636754e-42	0.826599840677591	0
CCDC160(+)	-0.184694872005766	3.41462428308658e-34	-0.0351503499990971	0.649537503039804
CCNT2(+)	-0.344673562700675	2.04775380651894e-89	-0.186803710699491	2.95719068154286e-31
CDC5L(+)	-0.00177985177821949	3.30919131276926e-06	0.681919246182603	1.2905875811556e-197
CEBPA(+)	0.21350329152649	1.55641673260891e-19	-1.17149525627384	0
CEBPB(+)	0.182330092481088	2.05404639661731e-15	-0.900046669535437	0
CEBPD(+)	0.196054702350233	3.86132025157271e-31	0.837459917047611	0
CEBPG(+)	-0.029207697093522	2.56625665002014e-11	-0.197970802638786	7.11524499742933e-53
CEBPZ(+)	-0.158143096810446	7.45616004239865e-10	-0.28095274264659	1.29407988458867e-39
CENPB(+)	-0.0292461608314225	4.03807064167683e-26	-0.380271976267262	2.70481484446925e-32
CENPBD1(+)	0.0204876005655645	1.10588360637595e-09	-0.534472838729832	1.42812890164834e-36
CERS2(+)	-0.0668379670007502	0.00866300031739604	-0.513248311595833	8.65367139279763e-51
CERS3(+)	-0.142170559677939	3.44315811449251e-06	0.493957804191134	9.60607165257202e-84
CERS4(+)	0.114043517688218	0.762779068740739	-0.135522017565822	0.00521823768144039
CERS5(+)	-0.178892312826167	6.27650304754751e-12	-0.387179854522734	1.05992293800679e-18
CERS6(+)	-0.234807121269506	4.34309034320135e-182	0.297152218420573	0
CHAMP1(+)	-0.413508905362976	0.00638391768074157	-0.562486316066589	5.78107508078546e-26
CHD1(+)	-0.0234756238324447	5.59907351785415e-11	0.776800782083872	0
CHD2(+)	0.0864257117397198	3.08539307403833e-26	0.00519479342052076	0.401359935446559
CHURC1(+)	0.164227197815348	2.37934639431144e-20	-1.04639105362817	0
CIC(+)	-0.0514242337980235	2.55607860740987e-18	-0.198171808332583	4.384584737474e-17
CLOCK(+)	-0.097152465383525	0.00472678229507842	-0.261568898546809	4.11888796503364e-42
CNOT3(+)	-0.295622779761214	2.46904204277083e-20	-0.232289324458939	1.20065892079208e-12
CNOT6(+)	-0.391209760506619	1.74904951139047e-50	-0.326761674986867	2.5334661015636e-14
CPEB1(+)	-0.254569693706489	5.85650974276047e-24	-0.710180394850189	5.54457347875806e-108
CPHXL(+)	0.186967727575606	3.92416933233431e-25	-0.174787723548942	0.654131742685222
CPSF4(+)	-0.415499143359519	2.43965616733807e-41	-0.759301210390605	1.24711643624399e-155
CREB1(+)	0.0404473500074429	0.398311535890392	0.241650003907488	6.7835999752532e-26
CREB3(+)	-0.191215650406177	9.57821399052315e-28	-0.468633664643581	3.08529249658247e-104
CREB3L1(+)	-0.670096955781583	4.28480711280199e-76	-0.422853226604779	1.61025236735139e-13
CREB3L2(+)	0.583904966035242	0	1.10064535534569	0
CREB3L4(+)	-0.400514052488318	4.46620943991304e-24	-0.434567778800513	1.34945493845127e-39
CREB5(+)	-0.25717269271678	8.39545671859738e-22	0.301826174072457	1.75941289346611e-29
CREBL2(+)	-0.364040481064174	3.32174993846975e-63	-0.329739368590167	1.50261559013171e-49
CREBZF(+)	0.145840212445375	8.49739608575014e-26	-0.300430222399199	2.16151279198598e-104
CREM(+)	-0.0465842072530567	0.81678801693851	-0.224168863731126	1.20675196240814e-49
CRTC2(+)	0.0510552661841217	0.0582342243595207	-0.768309149406726	1.56175195294772e-82
CTBP1(+)	-0.0906191222702084	4.68507716240534e-12	-0.464809137034156	3.59235615130497e-48
CTCF(+)	-0.231756453160053	0.253402931367942	-0.0645910502258396	6.23994476341725e-34
CTNNB1(+)	-0.0319708547137525	0.00187024508012585	-0.046624268372133	3.13755717818286e-37
CUX1(+)	0.0452030701231063	0.000996417523683713	-0.0525510240177782	9.32327572311576e-21
CUX2(+)	-0.325798729624799	9.91862360264401e-07	-0.21865781662051	0.756520905641101
CXXC1(+)	0.286452226471568	2.70034364180013e-108	0.545730064973467	6.3679349449166e-271
CXXC5(+)	-0.43620515357036	6.34161646176011e-33	-0.600342646774239	5.31005329468719e-124
DACH1(+)	-1.14707290330915	1.63294087482694e-57	-0.386483482893627	5.35592286978585e-10
DBP(+)	-0.416481802940329	8.81423942868094e-08	-0.985863658387783	1.41968287107633e-306
DBX2(+)	-0.262876510676059	1.31190418046094e-39	0.0378829268025953	1.7067436431674e-12
DDIT3(+)	-0.163124341963667	5.11994023603005e-16	-0.367977325581072	2.47896176694382e-77
DDX20(+)	-0.258418148465008	1.59393405476869e-07	-0.533838189597056	8.92134091006263e-65
DEAF1(+)	-0.13374996038106	1.51620313687697e-31	-0.198852837206535	1.26092151042445e-55
DIDO1(+)	-0.298788398443149	2.24892300098382e-40	-0.165116338327217	2.72086472109575e-20
DLX4(+)	-0.660835086407055	0.613138152869674	-0.957637452143909	3.30281829085208e-42
DMC1(+)	-0.148492615916368	4.27148201867598e-14	-0.105841256925736	0.069709135657194
DMRT1(+)	-0.599501949709161	3.75200590238759e-43	-0.383682547023497	3.00309934452234e-30
DMRT2(+)	-1.09742596715365	5.5272846163227e-226	-0.185369064513864	9.7356732217559e-08
DMRT3(+)	-0.368924683972287	6.47803601353709e-55	-0.0852022691432968	8.81660566201754e-05
DMRTA1(+)	0.100975531494901	0.0311386253585734	0.172228256994057	2.77580161588128e-32
DNAJC21(+)	-0.435465023839905	4.25260989523678e-06	-0.154634039458644	3.55973435010751e-10
DNMT1(+)	-0.184798903894711	2.47764306563741e-22	-0.359479182108891	2.18756492915195e-38
DNTTIP1(+)	-0.519457488600541	3.3622492265819e-104	-0.410985212058472	2.87181912482752e-44
DPF1(+)	-0.381243120215141	1.32516691558331e-50	-0.147918531968607	1.80941198198064e-13
DPF2(+)	-0.256930227143976	4.48640302494812e-06	-0.472648009042968	4.34275487644916e-17
DRAP1(+)	0.277336005730592	3.11891087486167e-25	-1.24663382950095	0
DUXA(+)	-0.333754437211296	4.11843674751075e-17	-1.32924571367485	2.99253271564142e-89
E2F1(+)	-0.176311156011945	4.35908496611737e-05	-0.326923490625354	0.000381740775644606
E2F2(+)	0.0307477509163236	0.845440630041949	-0.415071643835462	1.78813329175959e-37
E2F3(+)	-0.103061561821995	9.12675200008536e-07	-0.0445958904303421	2.63918451562864e-32
E2F4(+)	-0.0509044980766067	0.0131198104948399	-0.414973564158324	4.38540440741822e-40
E2F5(+)	-0.146143672026956	0.0363247721649727	-0.225114182933481	4.56542034442145e-08
E2F6(+)	0.162322339153151	2.43294457793559e-16	0.490580686966606	1.77047142358713e-101
E2F7(+)	-0.235619827242926	9.73298787663399e-06	-0.271896608969429	1.36939088234331e-12
E4F1(+)	-0.0996878614559993	0.0256740373145215	-0.199063189324804	2.43600469042046e-10
EBF1(+)	-0.0281343024299332	5.97884749243109e-20	-0.0538068518091688	1.31792564761862e-73
EBF2(+)	0.00378416951478844	0.0523000193793246	0.204625790485683	1.12477973945835e-53
EBF3(+)	-0.345716004787565	2.59302167657532e-60	-0.281830382083497	3.52802675681721e-60
EBF4(+)	-0.334797460673279	6.07721035285001e-20	-0.500496973918265	3.17739543997648e-50
EGR1(+)	0.26333862471412	2.27626803535044e-87	1.8955647896685	0
EGR2(+)	-0.261598651345848	1.64220512243259e-13	-0.0926045433124942	0.953790588930389
EGR3(+)	0.299823518529531	2.8127046036176e-125	0.0857183080147035	1.68859241203763e-06
EHF(+)	-0.0849211285469798	0.110266637032485	-0.383178794243449	1.09133491261661e-65
ELF1(+)	0.472557154514888	0	1.06512548978133	0
ELF2(+)	-0.201158753551578	4.73277581805922e-129	0.354113801688622	6.38801723993191e-199
ELF3(+)	-0.13967892433979	5.12516283233468e-13	-0.285683701449801	1.59076552342735e-18
ELF4(+)	-0.763329910799726	1.82321789905484e-140	-0.108965543912841	2.13545096177184e-20
ELK1(+)	-0.523482194790418	1.19678802262933e-22	-0.461879474926839	1.531007219337e-20
ELK3(+)	0.0588602638850917	1.06082145005042e-12	-0.509017916334584	4.41314643065252e-147
ELK4(+)	-0.0788047268895271	0.00223054183350158	-0.440813652091587	8.82212062706547e-15
EMX2(+)	-0.307070856652563	6.35978470512673e-13	0.00822736536425062	2.86719917083977e-12
EN1(+)	0.176006846622928	3.69160621947362e-20	-0.366986881542076	3.52402918224688e-31
ENO1(+)	0.123863690041916	1.57762801284834e-10	-0.305198324752504	2.04253554421744e-53
EOMES(+)	-0.235683444549244	2.03683221496081e-124	0.056342167896033	7.41402826918535e-47
EP300(+)	-0.188402967816791	6.02533575413087e-43	-0.34364071685066	6.02297753422332e-185
EPAS1(+)	-0.15111801356263	0.244947387467589	1.25490773531611	0
ERF(+)	0.0728716940861593	2.87641792250733e-29	0.920761557297592	0
ERG(+)	-1.03767237119939	1.12639943482805e-39	-0.42267717126246	5.86036056049752e-15
ESR1(+)	-0.362470806271167	0	0.0176757303675172	0.498923742198717
ESR2(+)	-0.432563430778838	0	-0.53810194526961	0
ESRRA(+)	-0.198439397056703	8.53200470793846e-05	-0.605704571991248	2.26472951186527e-94
ESRRB(+)	-0.0870916538747162	0.000664115513343306	0.385352926648734	1.61287510962271e-151
ESRRG(+)	-0.247238300892793	1.7280034383249e-44	-0.725651793680848	5.26957347050267e-298
ETS1(+)	-0.140053798345358	1.89084654317987e-11	0.344336963127783	6.35638156727457e-48
ETS2(+)	0.413689998181161	1.91973996150293e-38	1.26919674743302	0
ETV1(+)	-0.0601596287352884	0.0280575100135791	-0.331333755179365	0.0253577658215667
ETV2(+)	-0.0740823166008422	0.318818444552019	-0.244060478577634	0.0014541548091281
ETV3(+)	0.230319643608225	8.79066892408212e-06	0.212744763934269	2.58176445043717e-37
ETV4(+)	-0.119969302077016	4.05106081682194e-06	-0.195398040751604	8.21138082029690e-11
ETV5(+)	0.150922965787333	3.46089252046128e-20	0.0881597176392734	1.17245843792836e-07
ETV6(+)	0.20596681108943	4.63884618520478e-54	0.476406642390248	6.03068598968172e-239
ETV7(+)	0.294184203788157	0.41998694343249	-0.431784352639461	3.7331833315544e-14
EWSR1(+)	0.091732953650185	3.55712489690415e-13	0.122775798874608	3.86254767175136e-23
EZH1(+)	0.0281400155807479	0.0480358528582595	-0.195757766135446	2.7560136538434e-56
EZH2(+)	-0.505875613435481	1.24924107248806e-166	-0.462088535830254	3.22740980880964e-126
FANK1(+)	-0.327436004908659	5.8651636096121e-38	-0.240760970578726	1.29250623042662e-14
FHL2(+)	0.146373758907837	0.0184500238277175	0.372998605611386	1.07904537569978e-37
FIZ1(+)	-0.250809147547916	1.93333766034946e-05	-0.378002029483677	1.72530387127026e-30
FLI1(+)	-0.377783254867236	8.11182889289733e-34	-0.421851828293156	4.04615930516056e-72
FOS(+)	0.260518050167454	4.52897634448655e-96	1.69274947595171	0
FOSB(+)	0.225469262888927	1.74743592918221e-26	2.16482452011793	0
FOSL1(+)	0.354031201900641	1.55703039512675e-106	1.09010099496989	0
FOSL2(+)	0.0852296946087288	9.08066802134305e-71	1.3822983189665	0
FOXB1(+)	-0.108713043752048	0.0160060511858769	-0.491241949878792	6.63381837331763e-34
FOXC1(+)	-0.101358471559339	0.700171755360832	-0.594443992465139	3.9163912639511e-118
FOXH1(+)	-0.386006273773519	5.12989848807101e-38	-0.298012259778942	3.40115945428581e-17
FOXJ2(+)	-0.313176182542852	1.19024151459312e-61	-0.624077882467306	8.02188504138673e-118
FOXJ3(+)	-0.116983057062747	1.74206908076621e-210	-0.18134100351786	0
FOXK1(+)	-0.204161867958487	0.000606191416706941	-0.574784521922583	8.5858274103294e-60
FOXK2(+)	-0.0409244735713115	7.86999521644784e-08	0.568940566212225	1.77254751143126e-80
FOXM1(+)	0.0323517376022018	0.683890397704158	-0.294824641880236	5.23961586211014e-41
FOXN2(+)	-0.401960818086929	0	-0.405789978594129	0
FOXN3(+)	-0.013699614049834	2.83122922027369e-07	-0.00255265997798482	0.593733994249257
FOXN4(+)	-0.463748435962461	1.52171576255255e-78	0.0297646465122874	9.20889523689724e-25
FOXO1(+)	0.0287101709313218	3.53472777099803e-17	0.529045906926034	0
FOXO3(+)	0.245142894433772	1.29323639727449e-277	0.960503609251826	0
FOXO4(+)	-0.154487325519866	3.46831930480978e-19	-0.383234648589256	1.69526327312627e-21
FOXO6(+)	-0.375080842350521	9.41911939065876e-42	-0.846164368871118	5.52082256139247e-246
FOXP1(+)	-0.228647203582069	0	-0.00204826225071386	0.856553561322705
FOXP2(+)	-0.250798169800915	0	0.0168810966622117	3.97940731160093e-06
FOXP4(+)	-0.504188626966771	2.58929462895778e-21	-0.850470866430262	1.50364513190116e-94
FREM1(+)	0.199778883808915	0	-0.112852822293763	7.98952468362267e-157
FUBP1(+)	-0.169677106046298	8.12552720915426e-17	-0.0334847839065358	0.210869994623702
GABPA(+)	-0.292102480576085	1.02574893747976e-20	-0.149868668385055	0.829077230818744
GABPB1(+)	-0.323691905533745	2.53225600045736e-65	0.254664502049487	1.49605568909449e-51
GATA1(+)	-0.458620855033752	3.53208021756719e-115	-0.262025092925532	1.92811750615668e-21
GATA2(+)	-0.0193316546239828	0.368638116275362	-0.304623182970622	7.82163559941768e-34
GATA3(+)	-0.151766532220674	2.21449065005414e-06	-0.397156613413384	5.56545857479436e-53
GATA4(+)	0.378260015390258	2.61848526884333e-41	-0.223770597618862	7.65861173720699e-16
GATA6(+)	-0.122240000099424	0.010698592444434	0.663940562200352	6.08138533078999e-262
GATAD1(+)	-0.0992272073743656	2.04271946729724e-11	-0.245490940005194	1.17955610639679e-62
GATAD2A(+)	0.0730076066060343	4.17778680854485e-12	0.161986124092182	1.15701507061643e-55
GBX1(+)	-0.317507468489202	2.52863194619005e-07	-0.375446344114026	4.81067342757906e-40
GCM1(+)	-0.494682115920572	3.85968149794987e-10	-0.34641703130125	4.5680506727788e-08
GCM2(+)	-0.0907231756199698	7.23616020442426e-06	-0.421002986598626	8.41076498329958e-66
GFI1(+)	-0.00671013884857086	0.00295868642326285	0.00129598089531502	1.31939260107221e-11
GFI1B(+)	-1.19871328532243	1.73089928640046e-08	-1.65031068573656	2.17460807397662e-33
GLI2(+)	-0.272379648277384	9.63870993328221e-20	-0.346297485002521	1.07412882435842e-55
GLI3(+)	-1.04973027085271	0	-0.119872589991325	3.15692130222455e-12
GLI4(+)	0.063964130285842	2.59290800593753e-19	-0.297268043141349	1.15313925925008e-64
GLIS1(+)	-1.17917966418812	0	-0.160394889868825	4.307597576365e-21
GLIS2(+)	-0.120264453858865	0.0523376603530771	-0.416077149616786	3.74808913041498e-51
GLIS3(+)	-0.01956319486096	9.02185197939912e-06	-0.198216109836174	3.4058480519054e-09
GMEB1(+)	-0.322369672316473	1.2043844093354e-46	-0.0934404930133992	2.82247122358691e-09
GMEB2(+)	-0.377921116125782	2.07420118812018e-72	-0.235293534339183	2.32496422897024e-21
GPBP1L1(+)	-0.387391235769986	1.76905037768915e-118	-0.360262170827182	8.77099837395452e-151
GRHL1(+)	-0.15958493106329	1.6307922543426e-14	0.309706733666065	2.31871176888356e-118
GRHL2(+)	-0.268537425075721	0.00136108603293827	-0.501860335198549	1.95389949659946e-09
GSC(+)	0.80921854073266	0	0.225934288139334	5.93213715456445e-23
GTF2A1(+)	-0.508178392517165	1.56568531491211e-14	-0.317786214923671	8.17512323066709e-11
GTF2A2(+)	-0.199754873718007	6.6702905915809e-17	-0.722497681805043	5.21674695198885e-156
GTF2B(+)	-0.440920887354458	2.65683783049652e-90	0.891262459296885	0
GTF2F1(+)	-0.2828831953857	7.50065296844647e-26	-0.597877515089619	1.65147689778373e-80
GTF2H3(+)	-0.350634233337298	1.75591816192016e-50	-0.287531018108788	4.42201309022533e-30
GTF2I(+)	-0.129254749482475	1.35315951243862e-192	-0.295753989337323	0
GTF2IRD1(+)	-0.258117011511771	4.16408807884447e-77	-0.0294022779810144	2.94079525588023e-40
GTF3A(+)	-0.288976730606129	5.44200791175949e-14	0.229506851139448	0.933593533750609
GTF3C2(+)	-0.401800775052394	9.01810750392799e-62	-0.450981347473929	3.3199426072055e-20
GTF3C5(+)	-0.213125799296127	1.15855054844494e-09	-0.542775856116421	1.16288511340543e-38
GZF1(+)	-0.343248164741087	1.50423894648475e-15	-0.307239497372312	2.29962317830083e-11
HAND2(+)	-0.0715896742338424	1.22580761583734e-06	-0.415956083492439	3.93551558812095e-26
HBP1(+)	-0.170911536201973	6.04601083775292e-38	0.133912483954127	1.06421276826366e-24
HCFC1(+)	-0.215802180676079	1.77229304876025e-09	-0.151314541971015	0.745938670116093
HCFC2(+)	0.013804674285101	4.20805014502583e-05	0.342059812999253	6.99132291943513e-12
HCLS1(+)	0.0645977998987011	1.60003325559026e-05	-0.398486622026688	3.22024884608279e-15
HDAC1(+)	-0.229829797381698	5.31147293271919e-29	-0.263860051311165	2.86302598843327e-32
HDAC2(+)	-0.549597741011046	2.4397549290757e-51	-0.399713233586263	1.89144506687592e-70
HDAC8(+)	-0.0761556223160742	1.59409232779715e-77	-0.226360401706676	0
HDX(+)	0.215581921082141	5.79999805040065e-29	0.461791896883967	2.9463626987268e-82
HES1(+)	0.0232592763077637	0.0589734808000868	0.0414887642503929	0.0136950501563414
HES2(+)	-0.0740867855389133	0.00723849924645777	-0.192462600534792	1.4220281947419e-10
HES4(+)	0.147289059156728	2.49867896697821e-14	-0.219404863092802	6.63222391709502e-65
HES6(+)	0.273430087729063	3.94260389814486e-93	0.751677757942553	0
HESX1(+)	-0.30469006692632	0.00012267685783021	-0.803814765282044	7.43891486148902e-31
HEY1(+)	-0.476149827452602	2.66586608994275e-45	-0.589041394879484	1.57710282267807e-30
HEY2(+)	-0.534403069730086	1.34476520012525e-125	-0.161554303044827	7.7926640934003e-16
HEYL(+)	0.142390371092624	0.0052677714829206	-0.806122881284765	1.01914539768094e-146
HHEX(+)	-0.254667759825276	0.44835209242654	-0.390475725037817	5.00406909446666e-19
HIC1(+)	-0.405587695499155	8.0264629945589e-120	0.0613896126817819	5.82107040773585e-08
HIC2(+)	0.104183540971296	5.00483814007901e-24	0.0801408679971711	2.68630123144567e-28
HIF1A(+)	0.0361186172799108	2.99642947124701e-09	0.716142565543502	0
HIF3A(+)	-0.603470859018516	1.43989405880019e-283	0.661276762189265	7.40575179592716e-188
HINFP(+)	-0.299977762292013	2.82149979179328e-46	-0.309681487021544	5.32689430747461e-47
HIVEP1(+)	-0.118461420675668	0.00122749585613858	0.124497779543188	4.17111011982284e-14
HIVEP2(+)	-0.124625113592795	6.98407765502338e-48	0.321347783104653	2.21099460313251e-104
HLF(+)	-0.48990327713368	2.19375192864562e-58	-0.383175712488272	1.16931049865783e-46
HLTF(+)	-0.178248649685164	0.518276295333487	-0.653675743262851	1.41292117193004e-107
HLX(+)	0.139838153671205	3.1727659119059e-18	0.362678732087181	1.10879545030126e-27
HMBOX1(+)	-0.0628324957663757	2.27881365940201e-22	-0.0387646154563273	1.00161490141164e-10
HMG20A(+)	-0.124977493876128	4.60244937172611e-21	-0.224460913326301	2.1588591009109e-42
HMG20B(+)	-0.284023778402735	9.32817263127036e-34	-0.49652384458616	1.17287173085221e-41
HMGA1(+)	0.429395830378702	0.205614652412527	-0.404352087816163	5.23917903634757e-15
HMGA2(+)	-0.252918541640149	2.50246227241568e-06	-0.317971854251124	6.64026736274791e-26
HMGXB3(+)	0.0325174309530203	4.69139846429608e-07	-0.320218863196623	9.7525434090971e-52
HMGXB4(+)	-0.31180933184821	9.70888464035127e-49	0.184856881927471	1.30720554635382e-05
HNF1A(+)	0.106214899124813	0.00453355849374299	-1.25443215408676	1.36185443229094e-60
HNF4G(+)	-0.216310330561828	0.00121617911646471	-0.495196051360269	2.30792185618505e-22
HNRNPUL1(+)	-0.504384873756768	1.7483405538749e-104	-0.0252063153438664	3.58049602191305e-05
HOMEZ(+)	-0.00284196986368013	2.22487477499408e-08	-0.545989652010149	3.14026157730485e-35
HOXA1(+)	-0.0662352986610442	1.53983536770119e-18	-0.448008732159323	2.35943511175951e-88
HOXA10(+)	0.324980325307151	4.21324703317472e-24	-0.422635063363003	2.73097511638579e-56
HOXA11(+)	-0.341556170232235	5.42296709429639e-06	-0.769660191335107	1.23345470584993e-59
HOXA13(+)	-0.145698173928664	0.406028677641601	-0.400783422009797	3.38674455766161e-19
HOXA2(+)	-0.367196001152874	1.52948171347031e-33	-0.644203981747703	1.34037123311907e-86
HOXA3(+)	-0.338245984282921	2.66374160491043e-44	-0.464691611826365	2.38749319172803e-128
HOXA4(+)	-0.15531266815972	0.555303471960429	-0.877128268180648	5.22847542701891e-116
HOXA5(+)	-0.397319836891828	1.61572016835288e-49	-0.614914200654536	4.47286122581616e-94
HOXA6(+)	-0.548165271708658	1.78637186798947e-19	-0.633477393383505	6.79872392604562e-110
HOXA7(+)	-0.26660295049598	2.86613864954221e-12	-0.957152767588023	0
HOXA9(+)	-0.318105040071284	2.34197922572357e-19	-0.590874512746838	6.35005558693876e-82
HOXB2(+)	-0.246377147986865	2.9111024205845e-12	-0.611323746223588	1.02063548356125e-140
HOXB3(+)	-0.148482731573752	0.000182541457614528	-0.50224965416139	1.59337976136576e-103
HOXB4(+)	-0.537767557230831	1.29769755439045e-42	-0.305975786329215	9.37155029417568e-49
HOXB5(+)	-0.496837696163818	3.47877464257831e-62	-0.290054920854344	1.62067962213111e-22
HOXB6(+)	-0.0658052855643732	0.568593109951835	0.429583937562025	0.000474404698102844
HOXB7(+)	-0.0624903676627016	0.68994675419528	-0.538789695849413	3.74924521699744e-145
HOXB8(+)	-0.429530555339843	1.81139711207796e-109	-0.294448266445244	9.19936140207123e-84
HOXB9(+)	-0.367823260552633	7.29834579193047e-10	-0.721826964220408	2.29330511376005e-35
HOXC10(+)	-0.325273053659298	7.69029655831916e-36	-0.633584316223924	8.0656819121318e-50
HOXC11(+)	0.207947460701387	7.51543831746212e-08	-0.201954177237816	8.11645204319072e-07
HOXC4(+)	-0.0921751929656187	1.34524591037645e-10	-0.211738114488176	2.32787672366062e-62
HOXC5(+)	0.405183023965601	5.91219882858143e-17	0.152112579932538	0.00638869273468846
HOXC6(+)	-0.0437296056483385	2.21985001240379e-06	-0.322973381581938	1.5429878746075e-33
HOXC8(+)	0.235031959260594	3.43826433533981e-19	-0.674355145283518	5.9279061819599e-105
HOXC9(+)	-0.0926690051728176	9.98826794555173e-10	-0.576206175128288	1.01728510274179e-92
HOXD3(+)	-0.275672919076555	7.03812326143017e-16	-0.176339301323682	3.36403695154358e-13
HOXD4(+)	-0.145101421157905	0.368169613738005	-0.0791834911938949	1.56819541502777e-35
HOXD8(+)	-0.2388434570753	0.000146452548269099	-0.360224977607244	1.81164262733647e-32
HOXD9(+)	-0.54922673782899	0.013585989482679	-0.12347844022597	1.13121230304326e-23
HSF1(+)	-0.200690722828604	0.00105151010995583	-0.254104942947938	8.1767724666142e-24
HSF2(+)	-0.2251156326107	9.34988971757421e-05	-0.390685520575083	4.52284386461187e-34
HSF4(+)	-0.367808968126214	1.24797569877575e-10	-0.595020185223011	8.96425198842252e-55
HSF5(+)	-0.528885653223507	1.00397467737232e-73	0.25551064572438	1.07776623427178e-55
HTATIP2(+)	0.259542770235548	5.4716323799029e-19	-0.249316628403539	7.31702485967383e-22
ID2(+)	0.63838044023043	3.79507008749864e-110	0.427412911277097	4.88706146103445e-12
ID4(+)	0.295243567317993	2.39119010603094e-288	1.01761343977456	0
IKZF1(+)	-0.646861634845024	2.28970568561889e-95	-0.133898448782354	4.26889813590497e-32
IKZF2(+)	0.0604639028555809	7.17405779810663e-09	0.205677858253506	7.42961588609137e-22
IKZF3(+)	-0.469551410033447	1.7762485840567e-41	-0.132870947839208	6.15122714244986e-38
IKZF4(+)	-0.203445356477532	4.37518532852444e-17	0.440164360181037	8.8193022334235e-142
IKZF5(+)	-0.463908400737575	0.000292635330095275	-0.0658724820866805	0.25794316671389
ILF2(+)	-0.027524409472119	0.000207111811895789	0.195729984850233	6.25387856787474e-62
ILF3(+)	-0.0606191250003461	5.6286376259991e-06	-0.126555519181172	5.79098221636052e-32
ING4(+)	-0.458716043784515	1.03867641578789e-43	-0.629306577743323	3.70131182806701e-93
IRF1(+)	0.032074980956331	2.89874257466475e-09	1.51016583566456	0
IRF2(+)	-0.407376902184828	1.68881838955461e-36	-0.427621778459319	2.06711393100733e-69
IRF3(+)	-0.38260812920615	2.19021351017178e-93	-0.103467996080863	4.10375945763706e-25
IRF4(+)	-0.684126600831342	6.042116070142e-246	-0.22499057224471	2.40833327608757e-51
IRF5(+)	-0.388858183659194	9.48633597111952e-22	-0.48050570146465	8.09671845262457e-31
IRF7(+)	-0.024634653315287	0.00396632536976359	-0.0394511923162302	0.368317651238515
IRF8(+)	0.1116955633179	5.88272373510081e-11	0.0467011087390174	0.00381445346061283
IRF9(+)	-0.227887556778051	6.06287521293637e-25	0.0378414290076758	4.16099804251322e-06
IRX1(+)	-0.178966575939364	0.820824796791586	-0.29394966936976	1.62365957683344e-27
IRX2(+)	-0.0836082491722365	1.52250189726011e-10	-0.466485983314951	1.17514877036052e-111
IRX3(+)	0.0715447864204535	1.49291511802911e-18	-0.334513588372721	2.12299148913133e-14
IRX5(+)	0.314232316786926	1.80294308614943e-81	0.558121692009323	2.07101719309897e-232
IRX6(+)	-0.125347118159037	1.12375598851463e-18	-0.209009242976792	6.60393390421035e-08
JDP2(+)	0.417508868181457	1.09075119802407e-39	1.39864448241175	0
JUN(+)	0.243715583346574	2.60114852762829e-40	2.31597708879748	0
JUNB(+)	0.293095926268123	9.19824361365244e-22	1.87475845965381	0
JUND(+)	0.265376723274399	9.8962162326689e-29	2.32820767067154	0
KAT7(+)	-0.235457068210102	6.39304761621500e-12	-0.304432248279666	6.56805703809261e-17
KDM2B(+)	-0.577583903072534	7.58725349533913e-87	-0.521554705286308	9.82057687142077e-82
KDM5A(+)	-0.31334539442221	5.71217446399118e-65	-0.23382882104937	1.96229370834408e-50
KLF10(+)	0.30980499328933	1.01180308053351e-12	1.61342830802685	0
KLF11(+)	-0.0926919126431383	0.301956946346712	-0.000626931199918523	0.0413293097778367
KLF12(+)	0.234590289876948	1.70988251279894e-09	-0.396529033090765	2.04819251067557e-140
KLF13(+)	0.0180948032952877	0.000175667209595449	-0.0289955263938495	7.1375438731003e-17
KLF14(+)	0.463371633344052	2.88166433209965e-22	-0.694818069704349	1.48190375845826e-161
KLF15(+)	0.123336465801518	2.59787518849464e-39	0.499959747135424	0
KLF16(+)	-0.349407374835886	4.5708376368383e-17	-0.475468433895641	1.70239672458056e-16
KLF2(+)	0.375711266685156	3.19838765493685e-39	2.6168699819506	0
KLF3(+)	-0.355369049418744	2.34742975888763e-60	-1.13267111045763	0
KLF4(+)	0.20268138139847	4.85566852204587e-37	2.7316143816825	0
KLF5(+)	-0.172771975641985	5.61501509522018e-18	0.0712678004348906	0.00845290037599573
KLF6(+)	0.37371209548396	1.01990625071646e-254	1.43655993415315	0
KLF7(+)	0.604762772246128	0	1.19194459950551	0
KLF8(+)	-0.383277549582676	5.1885863240317e-41	-0.323597018377037	5.13800082536393e-33
KLF9(+)	-0.189393125593811	1.15112042282143e-28	0.691167263808535	0
KMT2A(+)	-0.285693926401548	1.10085141264915e-14	-0.182966931362771	7.66489061562389e-12
KMT2B(+)	-0.547513038073799	5.11478571884921e-43	-0.311971299675766	4.44119348589638e-26
KMT2C(+)	-0.0494049922751048	1.24214742389793e-49	-0.0983005299643924	5.29176536332601e-222
KMT2D(+)	0.241466210285323	7.89373757496193e-66	0.129624451847859	5.39018184898019e-55
LARP1(+)	-0.00939582979799525	0.602310934337899	-0.632624723508148	0
LBX2(+)	-0.341574076346043	5.70814899844825e-43	-0.716491453786178	2.16774804256434e-157
LCOR(+)	-0.231859466427731	2.3029564990509e-30	-0.233917042086802	1.01969193892407e-42
LCORL(+)	-0.310284566270381	1.10283260006956e-48	-0.14993920630758	5.93349492474559e-24
LDB1(+)	-0.486700915822272	8.631110634987e-75	-0.0727786801771355	7.05194225647203e-14
LEF1(+)	-0.186611417913721	3.16156729145324e-21	0.00488211749934742	1.51232416687743e-17
LHX4(+)	0.0374013295871087	0.00304940693181323	0.192439119026951	8.38459600154724e-27
LHX6(+)	-0.514726719601276	1.20843834882681e-88	-0.248437418787658	5.33015431205355e-17
LIN28B(+)	0.0480110475315181	2.07755165505807e-21	-0.0395380820967777	0.0373432266618738
LMO2(+)	0.0606678598209429	0.103295970920251	-0.351021890522619	1.44082906102098e-64
LMX1A(+)	0.547260129100009	2.41948630146196e-166	0.0153629459886071	0.0560460534308825
LMX1B(+)	-0.0349353639114245	0.0141362091891666	-0.0273368631440611	2.19555750544169e-23
LTF(+)	-0.00605884702248982	1.77248307946686e-52	-0.0690534440699988	0.0100019120807483
LYL1(+)	-0.199129445805633	4.82915518407442e-11	-0.724483367629968	1.92433588420899e-142
MAF(+)	-0.319107554187326	1.52351299320966e-16	-0.242321368811881	0.0181880709086319
MAFB(+)	-0.179602352815648	5.09705023749382e-30	-0.636390482497159	0
MAFF(+)	0.234685226870241	2.19795591441707e-78	1.50239433278597	0
MAFG(+)	-0.170120523838839	7.41699616795907e-39	-0.346106748821046	1.06185476249206e-67
MAFK(+)	-0.318949241927773	3.12695420692363e-20	-0.341537208965288	1.7102753700327e-14
MAGEF1(+)	0.025949193816861	6.62229996496212e-06	-0.957009814579737	6.69149721629738e-162
MAX(+)	0.113971019198173	3.98253208268887e-13	-0.268438147523709	3.45283190814158e-100
MAZ(+)	-0.254050290229623	0.000557923978880461	-0.709471652158124	2.38825499058712e-124
MBD1(+)	-0.0712197068253149	6.02426323684666e-05	-0.0691801623319739	9.61649598279438e-24
MBD2(+)	0.153214737140036	7.66314911246004e-142	0.173547807693851	3.59240664757012e-186
MBNL2(+)	0.278635995313073	0	0.657979711898574	0
MBTPS2(+)	-0.253343301351276	3.09282957882251e-12	-0.33122158795704	1.9015761867737e-37
MECOM(+)	-0.959405029776672	4.64206839380561e-190	-0.198694991708623	7.02458987458639e-31
MECP2(+)	0.108733533384468	2.55353554433467e-20	0.353686509424395	1.42698041174513e-74
MED30(+)	-0.369967166820889	8.76751454984692e-23	-0.23310408590339	5.80846164288739e-22
MEF2A(+)	-0.00128467232758345	0.834942107913636	-0.0701633237934529	2.8099514220883e-96
MEF2B(+)	-0.232941764377046	4.18936742053554e-50	-0.196725247629118	4.9625467862912e-44
MEF2C(+)	-0.432450956171976	5.69085198738626e-154	-0.0722692096387307	8.04571349222365e-09
MEF2D(+)	-0.704263448132561	6.10045992211242e-163	-0.000280721231975534	0.13253546022845
MEIS1(+)	-0.501418628283587	7.24473981338113e-115	-0.0453696182429395	0.000452668359645087
MEIS2(+)	-0.354541998824837	6.88286736334561e-129	0.317428057242442	3.98844293549398e-109
MEIS3(+)	-0.49809361512228	0.000111156529816088	0.0144552270562768	3.0284492740147e-15
MEOX1(+)	-0.370405137062161	0.000138744688953037	-0.803126594795181	8.92514829273451e-131
MEOX2(+)	0.517537344627824	2.15411096260481e-15	0.701640029216199	7.2709893777936e-57
MESP1(+)	0.323386958921642	2.30566553804931e-35	-1.16195925669898	0
MESP2(+)	-0.182620422578944	0.0056622292537231	-0.619537864252063	4.2045863022719e-85
METTL14(+)	-0.282504545859624	6.30306458242542e-24	-0.198023560203748	4.11064141645851e-12
METTL3(+)	-0.0669442485911249	0.62627515167804	-0.326308740001569	0.000612001479658934
MGA(+)	-0.284017773567922	1.79172890106564e-52	-0.355034832594104	1.08765463544965e-73
MITF(+)	-0.271294763103479	3.85835918283812e-158	0.286018037099415	0
MKX(+)	-0.714686686491238	0	0.00100847176833874	0.00969942817416498
MLLT10(+)	-0.116950771998468	2.24000971580635e-200	-0.207834280568641	0
MLX(+)	-0.223800627946485	1.28990335127461e-12	-0.748349463473486	2.3984183874723e-239
MLXIP(+)	-0.00508592033352429	0.259213497951158	0.226522434242915	1.73665722246454e-07
MLXIPL(+)	-0.229316218981168	3.66128579951359e-267	-0.484489406086543	0
MNT(+)	0.0289720854903264	0.587812827882483	-0.16789482623378	1.92330422106475e-19
MNX1(+)	-0.17857200342358	1.00641261556686e-09	-0.585933156014682	2.26534706120607e-43
MSANTD3(+)	-0.17326832355555	7.87562086155447e-47	-0.108120351554539	0.000659137605668502
MSC(+)	0.331299341074062	4.42229810019051e-43	-0.73417937190116	5.56146484024348e-99
MSL1(+)	-0.0912459950726987	8.5550220723448e-07	-0.308846958099105	2.22428735066583e-36
MSX1(+)	-0.304885302890761	5.00066876358365e-49	0.594731255340333	2.27785752162719e-209
MSX2(+)	-0.460958607606702	1.98542909402444e-18	-0.407616703256006	3.96565813607842e-15
MTA3(+)	-0.112935307674067	1.13729939753985e-35	-0.372637471147819	0
MTERF1(+)	-0.320642248659562	3.35261581166606e-89	-0.307229109232772	1.2541643099403e-103
MTF1(+)	-0.159041658962437	0.339865202225359	-0.447126057284195	5.87011250462686e-84
MTF2(+)	-0.131064125464259	0.376407568684176	0.0284607337766607	2.19451301090728e-09
MXD1(+)	-0.225642950975611	3.38468253550366e-10	0.271322206950974	4.50259808302179e-103
MXD3(+)	-0.457655751490201	5.5712241917808e-47	-0.158896113979832	1.31846418941368e-24
MXD4(+)	-0.303248261476103	4.56870662736544e-22	-0.30243894899993	1.55762273725976e-47
MXI1(+)	-0.481433187385605	1.09956814667756e-25	-0.61169253985516	4.2826367687303e-66
MYBL1(+)	0.564431221199039	6.48656377949742e-05	0.762429798846905	3.57175950971969e-13
MYBL2(+)	-0.0540446979413227	4.89321999898804e-10	-0.212909282616739	1.91646739033016e-38
MYC(+)	0.284188739613338	8.44543945934366e-58	1.54232305185703	0
MYEF2(+)	-0.253282914244767	2.58018714412618e-17	-0.145637809105287	3.91408757337305e-13
MYF5(+)	0.287807068109724	9.03864679790441e-79	0.394350022769003	1.91289147435146e-200
MYNN(+)	0.0473936916288347	0.000294078788773099	-0.0981408066637899	2.10358539602943e-05
MYPOP(+)	-0.289005763644296	1.03589225650392e-51	-0.707358728841053	3.57757847917533e-33
MYRF(+)	-0.801380641090077	3.78111756806431e-84	-0.353630038551878	2.26106726541022e-48
MZF1(+)	-0.0724805044182553	0.514471522807167	-0.107341196265593	1.51766930508784e-21
NANOG(+)	-1.01399194135403	6.18068445646279e-24	0.620948219754928	5.37163184918288e-82
NCALD(+)	0.138668356732495	1.64458025837575e-20	0.657749459009492	2.60737872569565e-240
NCOA1(+)	-0.174072413840711	0	-0.126790823312701	1.42090869103811e-205
NCOA2(+)	-0.310149584899252	0	-0.0807529784912995	3.23893424054339e-53
NCOA3(+)	0.439863328073025	1.41153438162971e-85	1.01384302488168	0
NELFB(+)	-0.21345871693319	0.015560311115697	-0.0905060849518993	0.172479470202226
NEUROD2(+)	-0.292331841050182	0.089908771664894	0.236707198097856	4.93840726497957e-11
NF1(+)	0.0215381611796976	3.74627110383263e-05	-0.0692160181261792	1.94204393979447e-43
NFAT5(+)	-0.0858991499390123	5.35663313435603e-121	-0.19207406688593	0
NFATC1(+)	0.231932361150176	1.82380279551315e-05	0.994782914340434	1.07729626188508e-255
NFATC2(+)	0.353617280316723	3.95785556885109e-43	1.36637072037292	0
NFATC3(+)	-0.256875865025171	4.02916209808651e-113	-0.714003299390347	0
NFATC4(+)	-0.445229304850399	7.86182154116157e-10	-0.27780742293806	4.37474778890234e-07
NFE2L1(+)	-0.0131574077627317	0.168935372042893	-0.0690827346036862	6.00885726725083e-22
NFE2L2(+)	0.0186688787184988	0.0717944608167308	0.0800241056493824	0.0397091827106339
NFE2L3(+)	0.213228615536112	4.62171777966129e-36	-0.205584860018561	0.0411406819663836
NFE4(+)	-0.0250918404350982	0.813103774485059	-0.281375483372417	1.04307107166033e-31
NFIA(+)	-0.0173446531288728	4.10974775598582e-05	0.170090017420808	0
NFIB(+)	-0.126149903352484	1.07481722677947e-262	-0.134615938880119	0
NFIC(+)	-0.135427768402755	1.72391286634019e-32	-0.716812623830322	0
NFIL3(+)	-0.0260984288874098	1.64295430621173e-24	1.4207868996221	0
NFIX(+)	-0.139210183736246	7.32709020963988e-17	-0.812517502061723	0
NFKB1(+)	-0.338863826858881	2.32303852624065e-24	0.662336434565576	5.01886471231294e-196
NFKB2(+)	-0.372989867753933	3.81090105071471e-39	0.445900255966807	2.45091185968568e-192
NFX1(+)	-0.121987626826181	6.52364343122258e-17	0.0421667622729709	6.96329854104658e-08
NFXL1(+)	-0.225376235925167	1.80370068378078e-26	-0.242082395253431	2.72055639716056e-19
NFYA(+)	-0.366221337099327	6.75662456061018e-133	-0.0922626090384213	1.74760768039983e-30
NFYB(+)	-0.301984473009345	6.61712480741046e-39	-0.119216700355495	0.0213772095054751
NFYC(+)	-0.308113771183956	7.86613234695112e-15	-0.516521223761483	8.80823636891944e-84
NHLH1(+)	-1.11574707678718	2.36762852428655e-154	-0.74564210163488	4.4923040500627e-114
NKX3-1(+)	-0.0980811114398694	0.231060024168546	-0.575857728601372	1.98459945845308e-09
NME1(+)	0.202930542367209	5.03324772949266e-18	-0.586086716881541	2.84030640901345e-65
NMRAL1(+)	-0.14996730427781	0.000158865984959475	0.0421371803609452	1.5337204034599e-05
NONO(+)	-0.390086808495532	4.49556842135422e-68	-0.315160461444223	9.67351677543482e-41
NPAS2(+)	-0.0646874209323611	5.7970679763877e-05	-0.0490395626327702	4.46764632114081e-05
NPAS3(+)	-0.0908963678539028	1.20935860243866e-08	-0.0704565722077097	6.65942596718048e-06
NR1D1(+)	-0.181824810642557	0.170497008841704	-0.659550331441564	6.77413876454675e-128
NR1D2(+)	-0.368996434674113	4.40724788419328e-132	-1.08393272002802	0
NR1H2(+)	0.152091327908908	1.18720011388447e-15	-0.457456768215486	6.50463150678976e-23
NR1H3(+)	-0.482993138493391	2.15909006230808e-124	-0.836289335962831	0
NR1H4(+)	-0.449858199783728	0.285620037262729	-0.781336095959224	0.00011112355578484
NR2C1(+)	0.0151663869987084	0.404622112711404	-0.317553471797626	1.76855138754678e-43
NR2C2(+)	0.285518118623619	5.86928722666129e-05	0.319968818443868	4.53211020986361e-13
NR2E3(+)	0.910962130861329	1.27993881066364e-35	0.448284507101201	0.0481741528294168
NR2F1(+)	-0.453599273851867	1.37313665823585e-12	-0.454067018114236	2.85730557083907e-92
NR2F2(+)	-0.150142358515714	0.00259575993199115	-0.251772847615796	2.50029189485786e-13
NR2F6(+)	0.304233647444081	4.83461851330294e-20	-1.43079744722689	0
NR3C1(+)	-0.332879882455459	0	-0.103406185957072	9.41671235283801e-126
NR3C2(+)	-0.0483160884444125	2.27962438200953e-10	-0.310547242101728	4.91211400540241e-127
NR4A1(+)	0.317331111353191	5.61422637652497e-16	1.02796915545635	0
NR4A2(+)	-0.162308547628016	3.46241925146449e-41	0.688896279554625	2.08617756444468e-28
NR4A3(+)	0.533102942776003	2.89958064638075e-55	1.08074196148165	0
NR5A2(+)	-0.606932282480659	1.26409634827477e-56	-0.209665050952761	8.78748432803401e-14
NR6A1(+)	-0.179532454188943	3.021374968883e-09	-0.334138881316853	5.4895064008011e-42
NRF1(+)	-0.0451441721115895	1.68186795297559e-05	-0.210701566751693	2.45210124879102e-95
NRL(+)	-0.644600784757849	3.22095360692411e-211	-0.84337549806981	4.67729359017342e-56
NSD1(+)	-0.188950873140712	3.16195248078731e-280	-0.397467489362096	0
NSD2(+)	-0.143796132174506	7.25720795405151e-22	-0.208057115848065	2.39896632353221e-55
NUCB1(+)	0.0376496162778528	0.860951394706969	-0.167633522664747	2.87929266598172e-12
ONECUT1(+)	-0.263645204930278	1.05175978397502e-06	-0.295387514705848	0.235132197268023
ONECUT2(+)	-0.180906591718008	0.001440265203768	-0.263558307758686	8.24264214281726e-11
ONECUT3(+)	0.0584238168007065	3.34003091022201e-43	-0.282987936910217	0.0486896697696178
OSR1(+)	-0.0510045095033345	0.36414363762772	-1.05586909896557	5.08423406745123e-42
OSR2(+)	-0.0792376045716736	2.32443831619938e-09	1.59939389918896	0
OTUD4(+)	-0.299209998603652	2.52332417013153e-30	-0.216101611624729	0.000714686641068953
OTX1(+)	-0.120343417850292	0.184080021817309	-0.519448649581188	1.73070526614874e-16
OVOL2(+)	-0.127617363372906	3.80894837351462e-26	-0.254838313520436	1.79330626779229e-65
OVOL3(+)	-0.310718262850215	1.99245757431303e-41	-0.102397590644713	0.215688727707649
PARP1(+)	-0.247006080647214	2.23725673529785e-05	-0.000897922705970444	5.97340239266498e-47
PATZ1(+)	-0.519396729895327	1.25248352329603e-40	-0.314672779812037	2.27630654095983e-50
PAX2(+)	0.447164521764051	0.902182072008209	0.220912771523337	1.03308192003553e-56
PAX3(+)	-0.231553598734298	2.18832278390814e-08	-0.473291367461267	6.84319503030824e-59
PAX5(+)	-0.663307180632946	4.2773732893527e-146	-0.268363238434974	8.49070187165037e-37
PAX6(+)	-0.20065514941041	2.48301962813649e-17	-0.217943837665149	0.000412712857129783
PAX7(+)	-0.0907033886860447	1.97903054189061e-09	-0.207035244694748	7.05356818996894e-52
PAX8(+)	-0.122892996282701	3.00327804510515e-14	-0.405295320009469	8.28429396462917e-30
PAX9(+)	-0.199789962464359	6.3520377652423e-16	0.437433044755968	0.87462056856907
PAXIP1(+)	-0.298404534304376	9.07773525609984e-09	-0.624246825427675	5.44573482090084e-138
PBX1(+)	-0.0380202392577695	3.74783093404187e-27	-0.0461013689211405	5.06885831387213e-45
PBX2(+)	-0.317882998756475	8.35211491525165e-22	-0.280710657753602	0.159752711711883
PBX3(+)	-0.0300815365650005	0.0328143224507483	-0.25244269505378	6.21590426493483e-92
PBX4(+)	0.128378503948575	1.08268812905921e-05	-0.663036634482745	1.12686866582615e-148
PDCD11(+)	-0.212575090294404	9.50239689109509e-36	-0.348391067263152	7.05330440640958e-38
PDLIM5(+)	0.268259478335329	0	0.897675725573967	0
PEG3(+)	0.26531629279328	1.28871311957552e-13	-0.0106199553482336	4.29034268663771e-07
PGR(+)	0.0193620785580926	0.593860272375737	-0.267942946207442	2.28388785810941e-33
PHF1(+)	-0.490195639742846	1.31498776023907e-51	-0.380375753630871	8.10236182798368e-24
PHF20(+)	0.106077908110265	2.85144777563503e-10	0.144366053952474	3.8197328625644e-21
PHF21A(+)	-0.227279286187258	7.60141260753841e-264	-0.207151291539049	9.6768294064474e-285
PHTF1(+)	-0.565230996253958	8.72697434605769e-165	0.167673882778156	0.0186255135971808
PINX1(+)	-0.337250305137184	1.81335471020015e-37	-0.234727640974615	1.29872802426042e-10
PIR(+)	0.520752083984314	0	-0.0664292417276169	6.47084351584102e-20
PITX1(+)	-0.286973898462045	0.910535932025754	-0.101136393972602	0.041577989818041
PITX2(+)	-0.5838266025915	7.3817316579646e-132	-0.142362426566666	5.58254591466369e-28
PITX3(+)	0.130591873738885	3.04385765804071e-07	0.194243773406676	3.82429241211008e-10
PKNOX1(+)	-0.430672022058936	4.36971736949967e-80	-0.299794141684977	6.34611420467529e-22
PKNOX2(+)	-0.589072736788909	5.03516290486368e-179	-0.148602157744989	2.42532688696386e-17
PLAG1(+)	-1.87638309460409	0	-0.187089714845261	8.77386013654664e-40
PLAGL1(+)	-0.350441113000021	0	0.0613776039419527	1.15203377886404e-24
PLAGL2(+)	-0.189943020269964	0.00959837352799807	0.0128108740049075	2.2805514035453e-10
PML(+)	-0.0647649385879792	0.868681696611716	0.177691433252882	2.74202753430495e-19
POLR3A(+)	-0.542449450414511	5.32896531020981e-50	-0.273385600230052	8.86896173252161e-21
POU2AF1(+)	-0.622974535820884	1.33665790785606e-147	0.00141777495638262	0.0754689088640092
POU2F1(+)	-0.113132208399689	2.06329468515216e-16	-0.171489024407272	1.42230340664633e-51
POU2F2(+)	-0.784640857157184	1.15935772458392e-98	-0.345794812183738	6.61639613088689e-71
POU2F3(+)	0.0168051165826988	0.652930270002502	-0.497903936172862	4.75712941916708e-34
POU3F1(+)	-0.229079521957831	0.000432167984863721	-1.50764044867667	5.68944064595498e-155
POU5F1(+)	-0.391158655399854	5.12659751905158e-10	-0.590417452184566	2.98898879306293e-26
POU5F2(+)	-0.00964348130871961	0.331234406835677	0.0111481536470093	0.868332154351249
POU6F1(+)	0.033016318902126	0.0164053676892797	0.379876337996555	0.0847384024182143
POU6F2(+)	-0.124209273879541	2.23172677949687e-07	0.241549642532595	7.92832918144543e-28
PPARA(+)	-0.244476890661678	3.0292773848524e-34	0.0630970613087234	0.321321690462461
PPARD(+)	-0.351373329538566	1.10721342792257e-101	0.0628205006253406	1.15990483439178e-17
PPARG(+)	0.0233327722841463	7.53776833299176e-09	0.242811080105499	0
PQBP1(+)	0.140482863435128	1.56030329604283e-09	-0.406085326192792	6.49804871887305e-48
PRDM1(+)	-0.41414566999867	2.82478616637817e-40	0.323530491773147	0.00625328188394448
PRDM10(+)	-0.522221378242584	2.28342303700185e-83	-0.382714555547552	2.54463451905338e-43
PRDM11(+)	-0.156705690599346	6.15574158533219e-06	-0.184039886210871	0.000123114680403998
PRDM15(+)	0.0524447102769292	4.75429294373041e-15	-0.104675404912943	0.00293688494067093
PRDM16(+)	-0.41208142394466	1.06539361360199e-99	-0.0142391881579851	6.67187118533775e-08
PRDM4(+)	-0.212525619614901	9.47161184821143e-07	-0.655987017927144	6.22683283894932e-171
PRDM5(+)	-0.263640114772574	7.17750379057789e-23	-0.340643831438369	1.38724536008083e-41
PRDM6(+)	-0.154271775300694	1.33444049478547e-36	-0.296325739968297	2.24160755666642e-52
PRDM7(+)	-0.650007644594571	7.57534240440153e-133	-0.41733879617875	5.56007708540357e-51
PRDM9(+)	-0.0905967816659663	0.00599057306441527	-0.385504928424488	2.28848065669829e-05
PROX1(+)	-0.369594487409272	9.91394809811912e-17	-0.338438662647735	6.38544132614041e-43
PROX2(+)	0.133845057729803	1.92484511782915e-13	-0.0694934555238476	0.000747133830316664
PRRX1(+)	-0.185838728988565	1.41238403217764e-18	-0.0904949303921034	7.12052664870051e-11
PRRX2(+)	-0.160358223771163	1.62351223564926e-10	-0.52367250454053	1.09611212295559e-47
PUM3(+)	-0.0309234173327795	1.04923824094321e-05	-0.371250491382252	0
PURA(+)	0.184493400887416	0.00034106478594725	-0.318972211638446	1.66025326735902e-79
PURG(+)	-0.338667262263343	5.5968187223295e-08	-0.494615629136391	1.57142275360639e-80
RAB18(+)	-0.694010528904897	2.03623542129419e-123	-0.273800399880764	3.528576661502e-18
RAD21(+)	-0.232256518799962	1.66123401099867e-56	0.34984668931773	3.54911746535864e-301
RAN(+)	0.126631799657866	1.83216576013016e-08	-0.594752968611787	5.94527683763048e-89
RARA(+)	-0.0784772124347182	0.275988131577182	0.261369291954722	1.38211027776284e-75
RARB(+)	-0.168129522527281	2.70039661138959e-29	0.0800374672192774	2.70738598079572e-17
RARG(+)	-0.163873900988479	0.0400385899770392	-0.372363450525769	6.59538470038696e-29
RB1(+)	-0.166418278657657	4.65148291295505e-39	-0.487014057111973	0
RBAK(+)	-0.322916150140667	3.29725186228527e-14	-0.435947208987792	7.93339638807506e-27
RBBP5(+)	-0.564525968573183	1.89523890953194e-49	-0.505282322626469	3.37240988302604e-85
RBFOX2(+)	-0.311279968568433	0	-0.42943143585127	0
RBPJ(+)	-0.506315126692761	1.76655286586655e-115	-0.11491883958853	3.22342687145873e-08
RCOR1(+)	0.0582297723720799	1.79366207783475e-25	0.428026172669917	0
REL(+)	-0.386258228293565	2.09157330382144e-22	0.853484732128247	0
RELA(+)	0.0896761351029847	1.66530680262152e-08	0.0192802165042218	4.21348978479122e-11
RELB(+)	-0.236674178904415	0.00328816823527574	1.47357273573743	0
REPIN1(+)	-0.337326290638334	2.01741106962089e-11	-0.596259593530864	1.63230884085757e-140
REST(+)	-0.252504775171949	9.32370481993926e-44	-0.937298415834352	0
RFX1(+)	-0.105379748426876	0.490853437016229	0.228876978563006	1.73733886727102e-33
RFX2(+)	0.33524966244749	2.36425910465047e-158	1.17877362573245	0
RFX3(+)	0.256506648634418	1.8056069183584e-15	1.11263807230783	0
RFX4(+)	-0.121579728110251	1.43081469839314e-13	0.0176306004241864	0.155791410917497
RFX5(+)	-0.414249960934267	8.49761919050139e-66	-0.70984485963498	2.05985158579561e-78
RFX6(+)	-0.0442628630848514	0.00408274919495264	-0.394164184115395	0.00520820395275606
RFX7(+)	-0.162693240381341	2.5442353380299e-24	-0.217614939119301	2.52245294037861e-18
RFX8(+)	-0.17794932009204	0.0094447900249549	-0.603746195818159	3.03703634561499e-30
RFXANK(+)	-0.0687091564828455	0.000122776722062758	-0.946667174502197	3.57628926799783e-132
RFXAP(+)	-0.545827665803196	7.55815221539139e-41	-0.505552408895771	8.88019032499879e-123
RHOXF1(+)	-0.0408840846203757	0.7111926825614	-0.83690183776258	1.67781498078558e-172
RLF(+)	-0.00108766503602187	0.00390555706488178	0.548757284828285	3.40161138650088e-53
RNF114(+)	0.272751667279594	8.39281527556178e-109	-0.170687098236118	1.08207012472164e-17
RORA(+)	-0.0908867165115943	1.20580656108605e-73	0.0617008367275362	2.80544252050171e-32
RORB(+)	-0.817701263361279	0	0.0734011880214691	8.70949140886909e-16
RORC(+)	-0.131805521749104	0.219102006098508	-0.36806968722162	2.90272806059214e-24
RREB1(+)	-0.173809851251571	4.02950556079546e-144	-0.568096415894864	0
RUNX1(+)	0.0337495399097429	0.00367582916741261	0.53547692065584	1.07868620133139e-225
RUNX2(+)	-0.260201860574577	2.91128571132297e-28	-0.237821154323708	9.00040077185397e-48
RUNX3(+)	-0.612521644800069	4.42233137736333e-82	0.0124505284868501	0.0301436416864173
RXRA(+)	-0.243193988813628	7.96487750496949e-59	-0.491976532212693	1.10814285790628e-222
RXRB(+)	0.0520680697795859	0.566223779476688	-0.299467119491176	5.38665031410502e-45
RXRG(+)	0.052187127638228	0.502951649330557	0.0131574920420654	0.64206843449362
SALL1(+)	0.27761041891973	4.85036502381447e-11	-0.167806071626862	9.25550846894235e-14
SALL2(+)	-0.350373339397205	0.0663021091851639	-0.227074774976924	2.11401452402934e-08
SALL4(+)	0.0907020669322431	0.029014196295861	-0.44274295191295	0.491232352970205
SATB1(+)	-0.275527485844951	0.00461064838273376	-0.0283731308773225	7.30009210015133e-20
SATB2(+)	-0.113466910503042	0.0200702216423274	0.067821938711532	6.9665718465179e-13
SCAND1(+)	0.28532497042947	3.5917670957337e-28	-1.25746359680792	0
SCMH1(+)	-0.34581061231001	8.1416051401001e-167	-0.0827672202550955	2.39944898873904e-09
SCX(+)	-0.227827412139865	7.98255995509136e-38	-0.110287305103594	7.28588561819423e-28
SEMA4A(+)	-0.268338770410977	1.85503147917351e-27	0.294462136382188	1.58733000043769e-05
SETBP1(+)	-0.103239770016263	0.0655902461520911	0.0813941379857317	1.09367437369716e-10
SETDB1(+)	-1.07788801249973	7.71415545091753e-58	-0.578964694067783	8.26601540779014e-79
SETDB2(+)	-0.54158190890479	2.45888679832341e-46	-0.28836563092565	9.11872760843094e-26
SF1(+)	0.0588662956708923	3.55373778055575e-12	-0.27938397561895	1.81846261734674e-149
SFPQ(+)	0.0508934065512081	5.19936687524253e-07	0.192301924369719	9.39620952032397e-146
SHOX(+)	-0.806985219429933	1.44694042017636e-45	-0.193968664350494	0.0803044529172274
SHOX2(+)	-0.331155669903004	2.06094079448855e-34	-0.709945904936075	2.10557633289483e-114
SIM2(+)	0.238455650065604	4.00572913228986e-67	-0.326139707555436	9.5134268382718e-17
SIN3A(+)	0.230398431761735	1.90683067106939e-45	0.342028429105108	6.38353201612687e-87
SIRT6(+)	-0.0430911881535305	0.0084932937935418	-0.512650826569023	0.000373566471197583
SIX1(+)	-0.558466590760378	3.58936245574149e-194	-0.376726700479879	2.7357572607949e-82
SIX4(+)	-0.685939811603227	2.26853946109143e-106	-0.609520634204844	1.26244925472291e-107
SIX5(+)	-0.199292947823305	2.94689713414192e-06	-0.653810132307802	1.32875070496649e-153
SKI(+)	-0.109850456185768	1.67112312183475e-09	-0.720483735680934	0
SKOR1(+)	0.229449479184209	0.00041389182121256	-0.841242257440932	2.66296988151147e-64
SMAD1(+)	-0.44150004872974	2.79930298996305e-21	-0.51777051712866	1.13199278019886e-72
SMAD2(+)	-0.235622122665801	2.926623341001e-292	-0.448004751591933	0
SMAD3(+)	0.423382818377469	0	-0.156893292889963	1.14455093526015e-65
SMAD4(+)	-0.212635831417334	1.73289938685061e-98	-0.131245260621911	2.3045559296149e-57
SMAD5(+)	-0.382705833951476	1.01729169134613e-57	-0.380956089787635	4.31078194713203e-31
SMAD6(+)	-0.0985040233858494	1.19614488533859e-08	-0.870475560034702	0
SMAD7(+)	-0.284416026373838	4.06405723682635e-47	-0.453687743780796	3.98143746458497e-262
SMAD9(+)	-0.312691144577402	4.82501844399477e-05	-0.505142997121389	7.53749167820969e-28
SMARCA1(+)	-0.0899942406259386	0.000417745539499879	0.690307068978414	8.68013631555269e-107
SMARCA5(+)	-0.0667742759381893	0.564979015361208	0.296428969428938	1.34991783499055e-115
SMARCC1(+)	-0.0977831228733059	0.0157589695076856	-0.153624360134001	2.9765754800228e-21
SMARCC2(+)	-0.742144841448011	4.95994369437421e-128	-0.455438408109806	1.81792119627397e-37
SMC3(+)	-0.166553046971574	0.000718572924161817	-0.405618326235254	7.53281537923351e-17
SNAI2(+)	-0.633680696141773	2.73868430800752e-140	-0.0791657334710507	0.000629088037388895
SNAI3(+)	-0.610822277786734	4.64817365800952e-164	-0.490765787961976	4.8818224111937e-108
SNAPC4(+)	-0.317537993269047	0.0725604065414407	-0.918902575615625	4.72175398799219e-61
SNAPC5(+)	-0.127065205204723	3.30161128224389e-05	0.0856674665870036	0.0838732934504666
SND1(+)	0.424284687161906	0	0.134012398953455	6.04349079625828e-87
SOHLH2(+)	0.42877205308491	0.102591033662815	-0.013435334454738	2.44947390916216e-34
SOX10(+)	-0.461490730851496	9.55374580437476e-26	-0.869160235650263	8.96533344665283e-160
SOX12(+)	-0.312431757462362	5.47458627142698e-24	-0.397905835083439	1.80142328862467e-45
SOX13(+)	-0.128034870816144	2.15094316530422e-06	-0.146029529451188	2.31792944363034e-19
SOX17(+)	0.377491494429884	9.57760240047582e-26	0.607911452468239	5.37145151280848e-67
SOX18(+)	-0.453021877022864	4.7372845925746e-05	-0.943438792299387	6.86200843258324e-154
SOX30(+)	-0.277936158966009	4.43992042707217e-09	-0.5556848174216	1.17617801905758e-23
SOX4(+)	-0.330098246307077	6.99551832210689e-08	-0.0772298675155572	0.0597570478955374
SOX5(+)	-0.0691114309424146	1.63722532655338e-80	0.0871157871976238	2.3805885597789e-126
SOX6(+)	-0.0286790066636757	1.69697505004894e-15	-0.0297965174238333	1.72677400977016e-16
SOX7(+)	-0.0213386861971223	0.000461205692227754	-1.00517636796575	7.68642672080378e-141
SOX9(+)	0.10615860500001	2.00967722349036e-16	-0.704798317494673	7.16541311320673e-18
SP1(+)	-0.200800520471444	0.440265740138695	-0.438534362324036	5.46238408222119e-51
SP100(+)	0.0550744865545791	3.02080806367679e-09	-0.282884689108295	4.90497009730881e-97
SP110(+)	-0.189134474712034	3.24058029338795e-13	-0.213311579481815	1.74299740743898e-13
SP140(+)	-0.322514872070256	1.56774708924292e-17	-0.293976433761016	2.77382935731996e-20
SP2(+)	-0.196910678388761	0.00501188344604759	-0.186455728669622	1.00061643210518e-13
SP3(+)	-0.212576276816514	3.96287010295444e-28	-0.260785079072326	1.65431851281384e-22
SP4(+)	-0.201124424564854	7.48338051716356e-15	-0.00629129595392097	0.019754374636396
SP7(+)	0.311453603604665	1.94461449178337e-08	-0.126689315128322	1.73724138607522e-45
SP9(+)	-0.654669500922822	1.60186897887085e-119	-0.334835940517284	1.83030718153134e-07
SPI1(+)	-0.896101315439505	3.94337613168494e-47	-0.233365883928696	8.10410249894124e-14
SREBF1(+)	-0.250373917514454	1.55199882248374e-61	-1.07872417027156	0
SREBF2(+)	-0.272080760045829	9.5901480353425e-49	0.0403754007332653	0.00981826720931201
SRF(+)	0.197861439650024	1.33239803894244e-47	0.281425720513212	2.73708044200494e-52
SSBP3(+)	-0.286294507349793	3.41044876209113e-81	0.0422043144336266	0.00468220819730364
STAT1(+)	0.0553649936907643	0.267201918017905	0.299896261022718	4.04865903239585e-33
STAT2(+)	0.269992760066742	7.46307327905512e-41	-0.169530352147911	1.24391116622534e-22
STAT3(+)	0.160127094282254	1.79324899467001e-152	1.04543292227088	0
STAT4(+)	-0.989751317033321	0	-0.0467949739382147	0.877083139724402
STAT5A(+)	0.118558473618446	1.44386905521479e-71	0.580253047027363	0
STAT5B(+)	-0.0316159588721341	1.24246349676389e-08	-0.0581456005789835	8.83140773732353e-30
STAT6(+)	-0.213759815428435	1.76668526271372e-12	-0.375112743112118	6.61488377760085e-22
TAF1(+)	-0.274296608534041	7.8886854708885e-48	-0.303172764091886	2.41496491626981e-53
TAF1A(+)	-0.215662679502851	3.65092813632979e-22	-0.227969399333722	0.00130329781112078
TAF6(+)	-0.159055781070744	0.786125056665304	-0.0621524579341308	0.156550550221189
TAF9(+)	-0.376558912429043	4.69184420624397e-59	-0.0901122630566817	3.50776720816141e-07
TBL1XR1(+)	-0.0162261257753049	4.64154597203603e-05	-0.13652598256941	0
TBP(+)	-0.244107736002096	1.95643883354632e-25	-0.269491871202841	1.09811119121083e-10
TBPL1(+)	-0.337321644718837	2.57977474085801e-65	-0.250024726778097	7.89204073863745e-17
TBPL2(+)	-0.643508673067203	2.65465544217927e-126	-0.442446459792886	2.28233338490456e-38
TBX1(+)	-0.494809673459314	1.98613319333893e-78	-0.601150927769818	1.67564189203411e-107
TBX15(+)	0.199499609852623	1.29835000516776e-290	0.566664595648095	0
TBX18(+)	-0.218957053932336	9.21659762760302e-06	0.816355743253728	0
TBX19(+)	-0.029379800883782	3.12506450307616e-12	-0.814513277987181	4.23872905074196e-131
TBX2(+)	0.124743914852048	2.05286665144168e-08	-0.463771916143573	4.46534644219301e-131
TBX20(+)	0.0555365803453061	2.7123405272668e-17	0.49046123980716	0
TBX21(+)	-0.270841249626878	6.45207625193899e-07	0.0481235568723282	2.86827245567154e-24
TBX3(+)	0.15297844493697	2.86400883841916e-19	0.171110437679122	1.37326542654702e-29
TBX4(+)	-0.546320328987782	3.43427564547338e-138	-0.256414503623835	1.30848911842225e-53
TBX5(+)	0.229904211150592	2.515179518862e-21	0.200651757273119	0.0351566978465596
TBX6(+)	-0.0136838507417005	0.0632954691934731	-0.719307288807401	1.70348113718895e-174
TCF12(+)	-0.0729380368237642	2.79903919416061e-140	-0.0439820506654369	6.04907251551974e-58
TCF15(+)	0.0021430705655634	0.903458124096107	-0.250638381864436	4.8568480430755e-57
TCF24(+)	0.466062439414832	1.30650360089489e-121	0.871269602647493	0
TCF3(+)	0.0540384885301197	3.04573498699826e-09	0.170910580905595	2.630623061586e-44
TCF4(+)	-0.0806579453335567	5.89307057824457e-11	0.172030344770037	5.3896990998007e-15
TCF7(+)	-0.245245910575725	5.73084862921377e-41	-0.0835831274681471	2.53435942632771e-28
TCF7L1(+)	-0.475360862933522	3.36127949686659e-77	-0.332685629966542	4.02433311861539e-44
TCF7L2(+)	-0.110297379159406	5.5309997381029e-81	0.269315967167932	0
TCFL5(+)	-0.469812321390363	1.89807019417905e-86	-0.390452781405083	1.13305968274185e-39
TEAD1(+)	-0.102292305598318	9.17645341733017e-233	0.0327904632416351	1.84409205265687e-24
TEAD2(+)	0.0122904743011665	1.58034278073768e-17	-0.0468808990101559	0.000406647409320059
TEAD3(+)	0.260449359762404	0.806650476985861	0.609940305114727	0.122091653760647
TEAD4(+)	-0.505435199932633	1.3661505098538e-87	-0.0623692553989725	0.00260221096290267
TEF(+)	-0.261003995862701	3.26321401354513e-21	-0.234625655009984	8.6566939493831e-32
TERF1(+)	-0.507238296731723	7.54331059040721e-89	-0.361635541784149	1.74356717659101e-47
TERF2(+)	0.0240060086349541	7.08354552917721e-15	-0.067104870617186	1.69793064186251e-08
TET1(+)	-0.379487139600213	8.82804051192009e-83	-0.548885466346951	1.75080658397247e-226
TFAM(+)	-0.123030417415753	8.67060137715107e-10	-0.251000779738656	1.98573581675666e-11
TFAP2A(+)	-0.422232372176249	5.7822620314377e-18	-0.336286858604869	8.6511067698535e-39
TFAP2E(+)	-0.162370154913707	8.54712708139139e-21	-0.267241624631092	1.23518312509213e-16
TFAP4(+)	-0.578917069011712	5.5277670379259e-67	-0.281719215965015	6.39437537757848e-33
TFCP2(+)	-0.0684142804922452	5.94368595069748e-44	-0.320946660658914	0
TFCP2L1(+)	0.594685915213256	8.3194023477952e-221	0.589288893854008	8.6010810640507e-226
TFDP1(+)	-0.460414530239425	1.63087918785313e-24	-0.451929854895404	7.52706256324277e-41
TFDP2(+)	-0.198791912721729	1.74346499359688e-194	0.113604973376074	1.54712333293157e-72
TFE3(+)	-0.614597625676876	5.1630860311069e-115	-0.154159264020882	5.58366958289327e-18
TFEB(+)	0.0227450464668371	1.28001078362981e-11	-0.138678568537586	1.95534216798177e-06
TFEC(+)	-0.37397021984678	3.47478543921834e-67	-0.374467767726776	9.89512509584298e-83
TGIF1(+)	-0.109479830325375	0.000221432966838467	-0.022919796828849	1.29430517549608e-10
TGIF2(+)	-0.443284737480115	1.0725686593073e-111	-0.461127391327764	1.01340440659136e-79
THAP1(+)	-0.133689420794409	1.16782835326555e-15	-0.516885779184269	1.544613563187e-115
THAP11(+)	-0.0168916293768779	0.00125308958085553	-0.648182081739169	1.74228110957895e-134
THAP12(+)	-0.0639113369996682	0.406316160368959	-0.364517798945829	1.35620463465857e-62
THAP5(+)	-0.238151380621144	4.64442663124095e-43	-0.0241988440144469	0.997018535980319
THRA(+)	-0.510249989324834	2.61480008223775e-54	-0.765190227189304	2.02540158531077e-41
THRB(+)	-0.076305128524722	3.37326042237288e-102	-0.0126607190922994	1.92433911971278e-06
TIGD1(+)	-0.0807563900461155	6.48227256775841e-23	-0.32324680758167	2.78783226678363e-49
TIMELESS(+)	-0.23373634220501	1.87400661693619e-37	-0.217909309749506	4.53106671037102e-32
TMEM33(+)	-0.169997662957356	0.0318291054783417	-0.498354376124772	1.15001196262459e-48
TOPORS(+)	-0.299078143078821	5.56599860502302e-18	-0.328318035798685	8.46705755139963e-44
TP53(+)	-0.0909714395874222	0.0117174860716419	-0.471173911150515	4.46777959781343e-37
TP63(+)	-0.0215266629315378	0.105300331098074	-0.320983360816039	3.73252078347925e-30
TRAF4(+)	-0.0883071751522664	2.73221995926386e-05	0.118197754890529	0.902683115225128
TRIM28(+)	0.211014925337814	8.72387201341169e-18	-0.735258268790368	5.01148618953482e-85
TRMT1(+)	-0.00101309120475257	0.622433003711255	-0.198371278504627	7.03822484031496e-15
TRPS1(+)	-0.209108082160774	0	0.00856294558006887	0.239605522583912
TSC22D4(+)	-0.372540377263419	4.83708429376476e-23	-0.314428534755239	0.00374778974178463
TSNAX(+)	-0.250643305969432	2.137557716324e-37	-0.668532080422474	1.05357549962982e-156
TWIST1(+)	0.234359354939021	5.2584973107505e-24	0.128807706574786	0.00139802917474819
TWIST2(+)	-0.101071557237109	9.9774742822434e-84	-0.386066193173705	0
UBE2K(+)	0.0738632769612386	1.60865040874992e-85	-0.139765882337845	1.267656035047e-286
UBP1(+)	0.169682473583875	5.5231329312931e-23	-0.341428894742186	8.49223393062932e-56
USF1(+)	-0.315770719359803	5.4479398068679e-36	-0.0289018688416149	4.29599549827891e-07
USF2(+)	-0.283719231286132	1.43327342344489e-53	-0.00489727536989726	4.0393971338722e-20
VAX2(+)	0.0684942720254185	1.12216231995074e-11	0.0307466841431747	2.56018387188476e-15
VDR(+)	0.288430556392435	2.92274594718665e-18	-0.326738320901594	4.47797771479963e-09
VENTX(+)	-0.291155422195047	5.80869075930162e-38	0.0205082226189539	2.23049181507388e-115
VEZF1(+)	-0.174146042342735	9.95220426047701e-15	0.472780475782636	5.39621419010726e-97
VPS4B(+)	-0.198227490939582	2.47213588265284e-100	-0.17923942055938	1.34083904977914e-39
VPS72(+)	-0.132263396623926	1.72905948592371e-09	-0.46840762069697	9.24514773596729e-44
WRNIP1(+)	-0.351680118203573	4.07501722437492e-46	0.294694197222292	6.11964428266742e-118
XBP1(+)	-0.257345407535651	2.09921032512338e-22	0.648958958013896	0
XPA(+)	-0.248555753940694	8.60371072240387e-45	-0.319167507067783	4.58901984293063e-68
YBX1(+)	0.300309349505219	4.3656044162717e-33	-1.08064527629099	3.19116344420837e-277
YEATS4(+)	-0.391038452582753	1.11311571029555e-71	-0.216797120784341	3.17408233330612e-17
YOD1(+)	0.034960461905416	0.498716066617453	0.0725154601321316	1.09254073317507e-17
YY1(+)	-0.154971485947621	1.55002114917476e-08	-0.446028495668585	1.25041718055482e-55
YY2(+)	-0.325599795809055	0.332630409746768	0.366670501255022	5.46867844146236e-213
ZBED1(+)	-0.00744402829756652	8.80505528223124e-42	0.00690835885017549	0.278236352444563
ZBED5(+)	-0.312923704987888	2.75844991812602e-47	-0.175707543186112	2.34384359499725e-05
ZBED6(+)	-0.191581609871752	7.81503400650062e-08	-0.183148352403946	1.15094433543008e-18
ZBTB1(+)	-0.206410228901428	2.31321178408274e-38	-0.52986135125149	0
ZBTB10(+)	0.104976627534436	6.07643193221419e-60	-0.240628619922362	3.79713291905979e-09
ZBTB11(+)	-0.111800284531808	1.54616938882464e-08	-0.513001792665393	1.84262259505929e-88
ZBTB14(+)	-0.262151891233291	0.00272055136922448	-0.383683170233523	1.2062592579697e-46
ZBTB16(+)	0.261314575552764	0	0.678205550181862	0
ZBTB17(+)	-0.0813201108504069	3.16605754276584e-05	-0.0422224321788036	0.080258812687656
ZBTB18(+)	-0.230995902588073	7.58292374879773e-17	-0.214989597906959	7.44432926694682e-38
ZBTB2(+)	-0.100774904385225	0.849167005663326	-0.215101390505538	7.52374589833115e-07
ZBTB20(+)	-0.027964551699768	2.49121081419796e-26	-0.00426964395636142	0.00932794119290731
ZBTB21(+)	-0.151045686240169	8.01244354401731e-29	0.151383376694226	1.31273406875159e-08
ZBTB22(+)	-0.148927277700558	1.49095655420891e-25	-0.391804159866677	2.67566100846593e-28
ZBTB24(+)	-0.58444104410502	2.14832097953701e-111	-0.140414361034495	7.61827824854669e-18
ZBTB25(+)	-0.394646392267632	2.44500552829423e-42	-0.389254296892506	1.57075746095336e-47
ZBTB26(+)	-0.151547093006588	1.09082906067868e-13	-0.329562098131917	6.10019036922863e-36
ZBTB3(+)	-0.428707293400817	4.03954427471504e-27	-0.731938228347163	5.05871723080423e-36
ZBTB32(+)	-0.143228252199123	5.91130101934793e-40	-0.268425753732113	1.58361846113945e-21
ZBTB33(+)	0.0176247987518394	0.0884824080289995	-0.439775026255403	3.02588045683782e-43
ZBTB34(+)	-0.167028458393697	2.67844468443968e-15	-0.421454361499098	6.93789702719449e-45
ZBTB37(+)	-0.0406854404634647	0.00492074547610266	-0.357623124466894	3.81178909826707e-28
ZBTB38(+)	-0.0452600993211583	0.854174987616974	0.247193382100172	6.03948554473824e-20
ZBTB39(+)	-0.279853729088472	5.31743436714294e-19	-0.66571450094929	3.6831394621403e-160
ZBTB4(+)	-0.389815577363168	1.21362923516491e-33	-0.618732477087129	2.24102190986496e-116
ZBTB40(+)	0.220229171237028	3.28796238671033e-19	-0.302249569500586	3.57436442807894e-38
ZBTB41(+)	-0.12177204349987	2.78225917461937e-05	-0.116887034797739	4.42827493990738e-09
ZBTB42(+)	0.0175979661556518	0.0957591404047512	-0.670488442390184	5.32987581831103e-33
ZBTB43(+)	-0.0310308483693715	0.698834710731852	0.00806835618697566	0.277473741282974
ZBTB44(+)	-0.208800474780837	1.79021436680598e-20	-0.269412562453166	3.3292452188526e-09
ZBTB45(+)	-0.0204635793581307	0.000491332273993672	0.143370820056679	1.65018047142877e-14
ZBTB46(+)	-0.629790342793257	1.17025338049479e-59	-0.0183128183620109	2.9771118686697e-07
ZBTB47(+)	0.0739473699342579	3.22457361226289e-33	-0.199883371655784	1.88689915900158e-06
ZBTB48(+)	-0.640807038788192	1.08750618838619e-99	-0.274614210368412	5.98614386230637e-11
ZBTB49(+)	-0.295299048745924	2.21341109851809e-07	-0.181970411770384	2.97111558758817e-15
ZBTB5(+)	0.143468122322128	4.68479515458386e-70	0.51171871456066	6.50450893996158e-223
ZBTB6(+)	0.330617815266987	4.47632405040363e-127	-0.218813309988706	0.307240206480085
ZBTB7A(+)	0.0811153944870906	6.72818229841981e-109	-0.167490025427687	2.84431310777903e-08
ZBTB7B(+)	-0.28222154435782	2.0483318153913e-38	-0.550974765934007	1.38220415382786e-239
ZBTB7C(+)	-0.0563271603636624	0.854036013240283	0.169341380405601	3.87800770951002e-49
ZBTB8A(+)	-0.173112144702398	0.355015114312914	-0.209403988359575	1.11992615709446e-21
ZEB1(+)	0.0703520585050925	2.47520563249867e-69	0.00876164130128299	0.163499044290386
ZEB2(+)	-0.0447514388497559	1.19029968050524e-36	0.0803866762107841	3.65949924115768e-72
ZFHX2(+)	-0.0355417173099273	0.489238358767112	-0.316216562504921	5.02062692464541e-10
ZFHX3(+)	0.419994257391461	0	0.665739364610308	0
ZFP1(+)	0.359942476619736	3.01264193515565e-11	-0.10020803580701	7.02109700168976e-33
ZFP14(+)	-0.263210399905616	3.012589310122e-30	-0.43742765982297	4.10273616186582e-75
ZFP2(+)	-0.620240128553259	3.64976819374377e-70	-0.154845500801575	2.24648239557564e-12
ZFP28(+)	-0.554489845845219	4.26835273929036e-43	-0.341412385496487	6.02275704517041e-84
ZFP3(+)	-0.222703785496519	9.42460017193851e-24	0.0687563207338568	0.0154684086392708
ZFP30(+)	-0.563583048067711	1.26303280673573e-46	-0.640542531795844	9.81967479923285e-48
ZFP37(+)	0.0300173344184191	0.0623604351156285	0.0902547377499845	3.19234335389478e-05
ZFP41(+)	-0.210377506216349	2.66811118412029e-40	-0.193211550123902	1.25322480292987e-44
ZFP57(+)	0.0277834806136381	0.00115194102635468	-0.596723417837773	1.12335576243353e-107
ZFP62(+)	-0.0980923923193648	0.0066706606091881	-0.041088489645313	0.137617780892398
ZFP64(+)	-0.202108365263904	6.14394901407511e-23	-0.19612004155243	2.36187469248503e-08
ZFP69(+)	-0.0179634693372872	0.356467451675417	-0.383823395477008	4.29696004737393e-53
ZFP69B(+)	-0.383257849023908	2.5791175737353e-15	-0.326700552785236	3.3077247242694e-13
ZFP82(+)	-0.478328934257949	1.4508782150693e-75	-0.0944024482563464	7.59358798243082e-08
ZFP90(+)	-0.445386272258931	5.76955294919576e-39	-0.361666935279656	3.73489458760992e-46
ZFP91-CNTF(+)	-0.20105773007204	2.73627434580329e-22	-0.318884222920088	2.39081369996887e-24
ZFP91(+)	-0.0302585500116921	0.296829358972358	-0.112391936574018	9.70760012098215e-30
ZFP92(+)	0.0917741630290143	4.68811698064323e-71	-0.00242405912855581	1.99977006384698e-113
ZFPM1(+)	-0.0312478611442044	3.715391694489e-10	-0.589616889305587	5.12501678844845e-193
ZFX(+)	0.0518764769689861	0.214235800745779	0.128806940542574	1.27835250806806e-09
ZFY(+)	0.650794118045445	0	0.565496788544818	5.77167990777137e-284
ZGLP1(+)	-0.151627511921836	0.0670433863651427	-0.124225331393326	8.45531571452951e-16
ZGPAT(+)	-0.1249773562407	1.51414299692776e-29	-0.0760120389580266	1.53036043837494e-13
ZHX1(+)	0.0272079954860134	0.0503285375722042	-0.202858840532942	4.36452666774846e-52
ZHX3(+)	0.247498397071744	3.82608558433045e-28	0.171002304660064	9.336428658851e-50
ZIC1(+)	0.0642975285873737	0.0203611358072676	-0.251319956258683	9.41646835296249e-30
ZIC4(+)	0.0294339751894857	0.276227376591808	-0.764745752714614	2.74127838608458e-88
ZIK1(+)	-0.321316886000476	0.000820057740135013	-0.345688240994317	1.36376567728063e-17
ZIM2(+)	-0.19644252633339	1.21718800972305e-11	-0.304136067361205	0.00200766984312304
ZKSCAN1(+)	0.00989260458373842	0.600869086075985	0.0329749993185837	0.00171520203769884
ZKSCAN2(+)	-0.545642042362239	1.72237655139695e-75	-0.255642471703508	3.37208123040493e-56
ZKSCAN3(+)	-0.107051157730268	0.371825089467611	-0.754427953809143	1.20593001553931e-67
ZKSCAN4(+)	-0.516017025667442	9.14182688656968e-67	-0.522407103522628	1.23419269322678e-60
ZKSCAN5(+)	-0.117939858681021	3.43905000461016e-15	0.0235662112551802	0.180928220080938
ZKSCAN7(+)	-0.248848771074762	6.52669797505578e-06	-0.419943541052613	9.27318256007401e-39
ZKSCAN8(+)	0.11112603699576	4.7762152022004e-05	-0.812071460953223	1.38535305339281e-191
ZNF10(+)	0.0340951734484891	0.00923722534957237	-0.0199218930104097	4.92655398784634e-28
ZNF100(+)	-0.403241858392763	2.11535315266354e-41	-0.440805248350157	6.31474508509946e-59
ZNF101(+)	-0.0256062825283698	0.000365870474082426	0.260167076668059	0.0179875825589969
ZNF107(+)	-0.203152320913366	7.4276710382757e-21	-0.350041590306349	5.77507844586876e-12
ZNF112(+)	-0.00227329261367171	0.511353858228746	0.3264024250234	3.58763625432544e-110
ZNF114(+)	-0.428474980035993	4.6807708830136e-22	-0.367990134321207	1.05766331534814e-26
ZNF117(+)	-0.0121622785548263	0.171675180427751	-0.422597323652617	0
ZNF12(+)	-0.147991133683323	3.12197916590085e-18	0.175918149123413	1.27843154152627e-12
ZNF121(+)	-0.135081983016814	0.136782623454645	-0.405366442658978	4.99833152077892e-74
ZNF124(+)	-0.272784797178224	1.08515982170089e-08	-0.259963242899818	3.41993412462661e-37
ZNF131(+)	-0.241446506956605	6.38587788006854e-36	-0.204075268335054	6.42518629976295e-26
ZNF132(+)	-0.669089386720982	1.16123302786981e-156	-0.312750732132954	5.45063564040062e-52
ZNF133(+)	-0.0955173467690988	3.60740270313196e-05	-0.231037681863659	8.45063720975998e-66
ZNF134(+)	-0.215304678029256	1.36982547773262e-18	-0.424432183280783	1.79038459341012e-31
ZNF135(+)	-0.122395728252608	3.73312082112969e-05	-0.391891695048569	6.78915999647172e-47
ZNF136(+)	-0.0358294334057421	0.78019040516011	-0.306612944554629	1.1821555889214e-11
ZNF138(+)	0.0848695916805342	5.14079214279769e-08	0.119160767349885	1.99010494686302e-17
ZNF14(+)	-0.440255944651964	7.64384678953537e-39	-0.164104037361205	0.200406291308695
ZNF140(+)	0.0499700044351119	1.22388776199924e-05	-0.00907082119550662	0.000620609935184268
ZNF141(+)	-0.244979658520879	2.34083251534055e-68	0.101920315511642	2.15854580339623e-11
ZNF142(+)	-0.405988082939055	1.01666573407721e-47	-0.534655145868947	3.74988121805779e-98
ZNF143(+)	-0.191876146952477	4.18137300237521e-06	-0.289611363418845	8.04576072252007e-45
ZNF146(+)	-0.292049293865608	1.3059911490881e-52	-0.11794609205237	0.073068514820155
ZNF148(+)	-0.0634222542907237	1.41391409392296e-39	-0.249557830334334	0
ZNF154(+)	-0.265435923620293	1.30046049771131e-14	-0.38476432161062	8.44498320130532e-55
ZNF155(+)	0.0615820986833402	0.477237540860968	-0.218498290486144	4.55618143882887e-31
ZNF157(+)	-0.874655340499275	0.342461716629372	-0.770008254675028	0.111222403514121
ZNF16(+)	-0.212119266937609	1.24502877392299e-18	-0.254793472383389	3.76372860204137e-07
ZNF160(+)	-0.615400853159501	9.41599728906983e-306	-0.266444838620104	7.9815667695661e-67
ZNF169(+)	-0.31143764511863	3.64086894591281e-14	-0.667045867160232	2.52681376162661e-56
ZNF17(+)	-0.458879925072702	5.51499376994766e-25	-0.672076034940611	2.14597150582329e-42
ZNF174(+)	-0.0292614147804002	0.798027783818549	0.1928305623308	0.240054703610609
ZNF175(+)	-0.113511979651808	3.20211587655693e-08	-0.467669875306568	6.96539026351685e-15
ZNF177(+)	-0.0575305093893279	0.00142906857810737	-0.312376511916498	0.011550285185792
ZNF18(+)	-0.128653863906727	1.69215664964768e-22	0.00788312159745441	3.5726138539899e-06
ZNF180(+)	0.057905228952122	1.62572175149302e-29	-0.032103777697273	1.33842336363437e-05
ZNF181(+)	-0.277035351117637	8.60934991323293e-18	-0.0562764620800564	1.50059768463828e-07
ZNF182(+)	0.103457305986423	1.57174849872705e-08	0.0338327921286066	1.25574131930677e-06
ZNF184(+)	-0.292974943398408	4.63876719061175e-23	-0.421791964694149	1.51249534658854e-64
ZNF189(+)	0.335033325613068	0	0.809245919809528	0
ZNF19(+)	0.784319833858547	0	0.42837575494096	1.46999122621659e-144
ZNF195(+)	0.0213551521060698	0.216912654978974	-0.265107232847879	7.59996301654005e-09
ZNF197(+)	-0.459796758390036	3.83848935845828e-79	-0.597929346412333	1.8434584544359e-181
ZNF2(+)	-0.438777258113726	2.90534640759803e-62	-0.48529518482806	1.74813571010473e-72
ZNF20(+)	0.0255216421147644	5.27988075356456e-09	-0.329107370926498	8.22989257920294e-28
ZNF200(+)	-0.186396206920612	0.00191521645192824	-0.6410308912824	1.61178833184413e-94
ZNF202(+)	-0.242553920150128	5.2483846761091e-09	-0.635365198467476	3.10185380721767e-213
ZNF205(+)	-0.0299088719487131	0.0987669780262279	-0.579336114362267	5.27857008157816e-80
ZNF207(+)	-0.0401375416335279	4.15549892742858e-06	-0.0695588440130006	2.81599295495327e-16
ZNF208(+)	-0.0546920731065219	3.63132306582182e-07	-0.16083820395928	3.65371107879663e-20
ZNF211(+)	0.101184194512049	0.169740778058009	-0.836917837920173	9.40673634642474e-68
ZNF212(+)	-0.425055155460611	2.84558376346118e-34	-0.523222354006568	2.75420035793705e-103
ZNF213(+)	-0.0614136140185373	1.67134095772956e-08	-0.138773158237607	1.32322299144228e-18
ZNF214(+)	-0.314168512365701	1.87956011704577e-20	-0.207653323690391	9.13866706393823e-07
ZNF215(+)	-0.174624435152035	8.32290920426787e-55	-0.0284221117440229	0.472623726461193
ZNF217(+)	-0.0203127525147813	3.88882222445467e-39	1.23829021880598	0
ZNF219(+)	0.0496598625380029	5.76431109468291e-07	-0.158637609065004	0.000170395001417954
ZNF22(+)	-0.0679087104259901	0.253599295258004	0.71054424325032	0
ZNF222(+)	-0.0082085972278394	0.000312581208422054	-0.184998953065463	0.00168333522102151
ZNF223(+)	-0.261232803297188	8.99702774478027e-10	-0.495960135310906	2.5504702009515e-101
ZNF224(+)	-0.19044117833096	0.000167647134837959	-0.191268997663012	0.063278955032492
ZNF225(+)	-0.2602156199295	7.20056360208207e-15	-0.53482913958561	5.48880173579348e-41
ZNF226(+)	-0.34945858155292	0.879810702007282	-0.545316974000064	6.71344469320542e-37
ZNF227(+)	-0.229555556332871	1.77719612435903e-32	-0.0819346350326953	0.00978450679524106
ZNF23(+)	0.322944938645718	4.15020576821578e-41	-0.0517217154846739	0.0463156059032984
ZNF230(+)	0.0464549993958503	0.0994194356483326	-0.297188073368961	0.151103075679469
ZNF232(+)	0.0278345908487836	0.00031117798062028	-0.418161586575865	8.76481037763042e-83
ZNF233(+)	0.237449057346842	2.07905737335872e-71	0.0610037087400759	4.63455748051006e-07
ZNF234(+)	-0.324474279649815	6.4188642283226e-16	-0.294845357140178	3.15347315523704e-27
ZNF235(+)	0.280419290488481	2.57971771065089e-09	-0.0603922356133708	0.000121548812699194
ZNF236(+)	-0.163659140701011	0.00346874902289087	-0.243613976524041	8.14661951711384e-15
ZNF239(+)	-0.152864450519208	4.98285144398394e-19	-0.501748366285161	7.37566902207675e-91
ZNF24(+)	-0.332380715110632	1.06504197298328e-50	0.0478526267842749	2.43967507839159e-11
ZNF248(+)	-0.227918755692227	1.07917288467619e-145	-0.390182042114633	0
ZNF25(+)	0.125651414269681	0.0455925206292147	0.0873563861652267	0.0176380464215585
ZNF250(+)	-0.00263210074970743	4.64055325615669e-07	-0.103226947206369	0.00361113073604085
ZNF251(+)	-0.324631321666875	1.21190035187646e-37	-0.484096017699319	4.33623407446908e-26
ZNF253(+)	-0.530763815454638	3.21218766790475e-160	-0.360474640796271	3.57293773491951e-41
ZNF254(+)	-0.508427217348431	1.10692108069055e-145	-0.321366894413683	1.64207957138391e-22
ZNF256(+)	-0.14048603167248	0.544038419437049	-0.518608998805329	6.23969788779729e-90
ZNF257(+)	-0.19601073545657	0.000102957651166443	-0.323403839806823	0.000178802361127158
ZNF26(+)	-0.40515696664502	1.26830979128994e-83	-0.341055899668663	4.4091831715559e-74
ZNF260(+)	-0.220531155777608	4.26695952133935e-07	-0.680582391762027	6.05611868197697e-71
ZNF263(+)	-0.313854963525825	8.21187521395206e-24	-0.492856357540362	3.57909434731313e-37
ZNF264(+)	-0.0806665170439889	0.207696315884698	-0.117229582566178	0.029035027633972
ZNF266(+)	-0.743080294424514	4.09215174854457e-161	-0.232864485387602	2.8033150862175e-25
ZNF267(+)	-0.332476452341435	7.66736267632562e-25	0.384435822598318	1.90438845716034e-76
ZNF273(+)	0.0669558304452105	2.98660158533261e-10	-0.381408549029556	3.5505824116202e-71
ZNF274(+)	-0.199950003623797	1.94914811499131e-51	-0.0421458040232858	0.585845728713766
ZNF275(+)	0.169380283176726	2.29439016870829e-13	0.549467700716179	7.64441018260194e-129
ZNF276(+)	-0.324162333582171	6.10889261838114e-35	-0.16926117334731	4.63146616301743e-11
ZNF28(+)	-0.227216347969303	1.48262302579811e-10	-0.544887163016445	3.4393209359637e-106
ZNF280B(+)	-0.000503108553988163	1.08256973526689e-08	-0.100754091436278	0.617206931496595
ZNF280D(+)	-0.161125037871797	3.44616655324152e-271	-0.296394051441985	0
ZNF281(+)	0.27547632237908	0.0172870347106757	0.51921845039763	1.93084556536335e-17
ZNF282(+)	-0.123400803900274	8.40783805870575e-06	0.116156787158037	4.08278814931479e-22
ZNF283(+)	0.150749692837717	0.157326225740151	-0.169710922666036	0.00614581191178526
ZNF284(+)	-0.0677958155694478	0.0224647176394841	-0.814267804857601	5.14178824408716e-89
ZNF285(+)	0.0474086528068245	0.0336059914419142	0.144318840186818	3.14258484109186e-59
ZNF286A(+)	-0.415867274128844	5.52283335053549e-14	-0.488604929183083	1.03640396540576e-62
ZNF287(+)	-0.590130888384773	6.00507731508527e-85	-0.215175507276616	3.27515684701908e-22
ZNF3(+)	-0.446931416451418	1.18571802905223e-11	-0.237491003532704	0.0310768732059895
ZNF30(+)	-0.453628153906623	4.46624454270741e-20	-0.41578494480384	6.12973424287008e-39
ZNF300(+)	-0.172199103632876	8.55460143430379e-21	-0.0982136485388061	3.12631558211207e-21
ZNF302(+)	0.195187253872183	3.449163589527e-45	-0.36164090651398	1.50699157777725e-156
ZNF304(+)	0.129554601424189	0.000110142651746693	-0.763535328961965	2.83855160979192e-193
ZNF311(+)	-0.289224089014729	1.47433071755489e-45	-0.411693075589405	8.42818618782637e-79
ZNF316(+)	-0.150642294517816	0.0258444502995099	-0.885575176321715	1.77604105689095e-140
ZNF317(+)	-0.0509524844257978	0.728645872528074	0.163897938636504	2.73923846098609e-31
ZNF319(+)	-0.165179225816769	3.10474310027778e-08	-0.0356686737534027	3.13756381835865e-26
ZNF32(+)	0.12084573428863	6.29601957643933e-09	-0.474566088705368	2.26565136411582e-38
ZNF320(+)	-0.295919774602052	3.50894133619137e-15	-0.38903106987419	3.37143409652473e-25
ZNF322(+)	0.733826925569678	8.15386551454704e-126	0.830276226112498	8.4688642726324e-161
ZNF324(+)	-0.374543058796577	3.78581084453521e-26	-0.496043530408177	8.00868371442539e-47
ZNF324B(+)	-0.5639482934525	5.83321272433712e-158	-0.35897510480185	1.97913989416877e-47
ZNF326(+)	-0.717096775394189	2.13927903546988e-162	-0.32357118471925	3.41144791464525e-48
ZNF329(+)	-0.393211664547422	5.71280431645069e-25	-0.513024212429509	1.68507429714272e-65
ZNF331(+)	0.141235159656255	0.0137252552564124	0.948359727337287	2.91775972009023e-143
ZNF333(+)	-0.364533568273602	8.87830745826145e-05	-0.338823901151732	0.00914887320315918
ZNF334(+)	-0.832158186061954	2.20224118358936e-278	-0.179672372680361	7.95721775338414e-05
ZNF335(+)	0.103215037890072	0.0122429960033046	-0.185319069467919	4.4153521004767e-12
ZNF337(+)	-0.343476908109327	4.98608516755502e-61	-0.239155907815122	9.13169024314145e-25
ZNF33A(+)	-0.329502812971941	4.28234757709923e-56	-0.352116873097558	1.57524192733831e-74
ZNF33B(+)	-0.444336138349503	4.42927873312867e-78	-0.103261700041045	0.000111720318555313
ZNF34(+)	-0.381713619864241	2.02692652063677e-14	-0.895244052216619	6.82146013091724e-43
ZNF341(+)	-0.213068417312186	3.36723860476404e-15	-0.312991138209567	3.0840760658861e-15
ZNF343(+)	-0.262518197207544	3.26517154539391e-37	-0.146150994931823	1.85364097250406e-11
ZNF345(+)	-0.632164795591152	6.9844680144184e-94	-0.514456152285171	2.8831998438999e-88
ZNF347(+)	-0.36493734362246	7.03603468874302e-44	-0.305331434673594	5.45098491762513e-47
ZNF35(+)	-0.36928725012778	2.63326948923055e-38	-0.385524796376045	2.41542456660253e-68
ZNF350(+)	0.00371363617048193	0.40617564848044	0.0849185651375679	4.76599691688851e-09
ZNF354A(+)	-0.198518248737779	7.47032773751308e-11	-0.399392271011274	4.02163803210531e-54
ZNF354B(+)	0.0780203295435102	1.30653821390067e-08	-0.286405508181081	8.74537908111443e-30
ZNF354C(+)	-0.136769893566468	1.00034518493443e-13	-0.18253088168704	2.79863880093955e-24
ZNF358(+)	-0.211919500004654	6.01322339217443e-08	-0.286784640910953	3.10003698438621e-32
ZNF362(+)	-0.122057204929365	1.57648507688726e-06	-0.29317359063493	5.23075753576649e-51
ZNF366(+)	-0.106803925215872	0.654166224398322	-0.289867039443767	1.33558266295002e-19
ZNF367(+)	-0.333122074394202	1.45172774580528e-59	0.294557309633422	1.35720074470401e-52
ZNF37A(+)	-0.0934581158616714	4.65543083128199e-08	-0.362462431210994	7.2479113763721e-140
ZNF382(+)	-0.515036737270178	9.78776811689794e-44	-0.438975923936112	1.08879780365771e-57
ZNF383(+)	-0.320055473924777	1.23208386033863e-25	-0.529270514681665	5.27278729186818e-70
ZNF384(+)	-0.490317924672008	1.16937048892254e-135	-0.332419993517491	1.47070497824595e-42
ZNF385A(+)	-0.344407374277111	8.22517906330011e-33	-0.566762651043848	5.38414748540121e-74
ZNF385D(+)	-0.60101708844102	1.25230931681151e-117	-0.263530740615133	8.55863676029594e-35
ZNF391(+)	-0.387024596159447	6.01104988917843e-55	-0.318548830355833	1.93240316542048e-21
ZNF394(+)	-0.361998923329411	2.60228849081736e-36	-0.461266564410782	1.06360222813791e-40
ZNF396(+)	-0.180808237121232	0.0631842447347432	-0.276955460816248	4.82955935549233e-10
ZNF397(+)	-0.203505609684951	1.0313836497628e-11	-0.411985134235561	8.15802613696867e-70
ZNF398(+)	-0.403643555166133	1.48538946174812e-23	-0.711424672708471	1.89181809590274e-85
ZNF404(+)	-0.0244922630912106	3.94875876945729e-24	-0.275907482637009	1.91737684444059e-41
ZNF407(+)	0.333586375552863	0	0.049195231177559	9.72797664568349e-16
ZNF408(+)	-0.292560016541631	0.00564621868481304	-0.153412616405865	4.47065204118119e-12
ZNF41(+)	-0.333119654652101	6.08252958276463e-09	-0.393723700655263	8.37605999889473e-32
ZNF410(+)	-0.00265750370002094	0.580007591940429	0.0923193765904919	2.12851523864598e-66
ZNF414(+)	-1.04069876341693	2.17040363685153e-51	-0.62240541128745	1.17252908222479e-29
ZNF415(+)	-0.345503396753292	0.0233630435606419	-0.742686652743928	2.62684098454436e-73
ZNF416(+)	-0.314215654615563	7.11076736135197e-20	-0.485317951926559	4.71147226268442e-57
ZNF417(+)	-0.103161318114702	1.16607194594013e-06	-0.108552491768665	0.368050388263516
ZNF418(+)	-0.321897861896987	1.538209706178e-81	-0.204973863042298	1.94642149479078e-33
ZNF419(+)	-0.159894559997775	1.59203877179716e-16	-0.361030300722311	2.31647584204883e-24
ZNF420(+)	-0.247512380366555	1.72975900881333e-33	0.146489107789823	1.89895868625975e-32
ZNF423(+)	-0.0656333091672803	1.22058441366004e-11	-0.151420788356144	3.03107250561498e-07
ZNF425(+)	-1.18246434579853	2.16043397209554e-293	-0.608813055787238	1.08265340799246e-56
ZNF426(+)	-0.802083973854795	2.40965473189524e-48	-0.123019860229199	5.19910321536566e-09
ZNF429(+)	0.134499501464549	3.31352069539715e-47	-0.565644418635395	0
ZNF43(+)	-0.00270333609655182	0.00139354216558521	-0.450227933550215	1.4082594991925e-160
ZNF430(+)	-0.252103006080064	5.26105538135338e-39	-0.506289242661806	4.32908202510629e-63
ZNF431(+)	0.104180770126217	2.21679890090636e-13	-0.257060676974909	2.08775264537195e-51
ZNF432(+)	-0.1965168780236	2.032050601079e-06	-0.494111054184037	1.16866216011214e-50
ZNF433(+)	-0.357381467272838	2.38654098784097e-38	0.0572364659498588	0.886785739541915
ZNF436(+)	-0.272275350401285	4.49070039049478e-27	0.305078811848692	1.72634562281575e-60
ZNF438(+)	-0.00256334329390162	0.709748252966756	0.011094610692032	0.0050962608808782
ZNF439(+)	-0.147037055391293	0.00232146044529362	-0.279072234769805	5.66399406782019e-45
ZNF44(+)	-0.0573929632493329	0.171228331884861	-0.460598145328495	3.63269457268182e-149
ZNF440(+)	-0.431918098317629	5.8740522154334e-52	-0.431440563298844	1.14117496016472e-35
ZNF441(+)	-0.283803067450929	3.74159086616068e-22	-0.308570034893434	1.64031289530299e-38
ZNF442(+)	-0.090542038981642	0.423130683723521	0.0558855657367197	2.38801022080191e-23
ZNF443(+)	-0.181065797139557	3.07345964490409e-06	-0.817979707496742	1.28524097208811e-134
ZNF444(+)	-0.0703276524146705	2.41119808836489e-08	-0.0711936134550699	5.78120115609579e-24
ZNF445(+)	-0.511563952711691	1.15602447477055e-75	-0.168473662865981	1.79419148459241e-09
ZNF446(+)	-0.0851730041257666	0.121205303826042	-0.20190843834963	2.16798133973277e-08
ZNF449(+)	0.00123383162202639	8.3727901053968e-10	-0.653036010746288	3.81520274964645e-57
ZNF45(+)	-0.735118656106708	3.6727215309301e-65	-0.289519534628485	2.82507892006653e-21
ZNF451(+)	-0.157793745010764	1.37503594170029e-197	-0.275245976076365	0
ZNF454(+)	-0.376526867633166	4.55727615653562e-05	-0.602157797734828	3.92917172741443e-53
ZNF460(+)	0.206561392117862	6.98188172396382e-15	0.594288714566739	1.49660800011676e-141
ZNF461(+)	-0.0401467749086679	0.262792581574455	-0.262040805015038	1.32792779540389e-05
ZNF462(+)	-0.0457266034024029	2.04051730811048e-09	-0.231808974039188	2.12900645644519e-33
ZNF467(+)	-0.122422963489194	1.50078775431446e-36	-0.193117389144422	1.36682951599956e-32
ZNF468(+)	-0.0685561322760204	0.639170409751945	-0.831889611659098	2.06424826592319e-61
ZNF470(+)	0.0473098042078233	4.90088289209562e-11	-0.305967456854723	1.9949320731944e-51
ZNF471(+)	0.293912716203836	4.49057470233892e-59	-0.0128715720332035	0.0783693411799079
ZNF48(+)	0.0230524031996087	0.000644761926877005	0.148229630410071	3.13841396953929e-49
ZNF480(+)	-0.583286832522055	1.07765967554648e-144	-0.413128619130533	2.84505930945983e-46
ZNF483(+)	0.0592257133744436	0.0830263760050886	-0.117625297660968	5.9987296362298e-12
ZNF484(+)	0.375449944164656	3.56127307603216e-77	-0.0301102298033351	0.000191948079589884
ZNF485(+)	0.112001935473397	0.148543967657982	-1.18393228655522	0
ZNF486(+)	0.050301972215216	3.73637599704532e-09	-0.342987293362093	8.89038404544302e-12
ZNF487(+)	-0.327019340269638	1.05540296402932e-40	-0.10897126758162	3.00823155027431e-20
ZNF490(+)	-0.283786076230643	1.04613620334051e-27	-0.133827276867089	0.00676804271823981
ZNF491(+)	-0.215667971816125	1.60608116699525e-29	-0.406170967056679	4.18626739396778e-65
ZNF492(+)	-0.428269438442023	2.32298622261531e-179	-0.116178394068643	7.70060346188024e-13
ZNF493(+)	-0.713381722042336	1.12596982315628e-186	-0.288480177361257	4.64903833362187e-41
ZNF496(+)	-0.212791829103173	4.13209861893745e-13	-0.134448822507668	9.08211791040792e-08
ZNF497(+)	0.159340322566647	1.8179168321344e-15	0.16988522097661	6.38512065326834e-83
ZNF500(+)	-0.313043462048057	0.000866153935192413	-0.493573716801547	7.02395673096467e-29
ZNF501(+)	-0.0651015738117842	8.1258816643586e-10	-0.221353919193619	1.45052037349597e-16
ZNF502(+)	-0.181157101427204	0.0493485349686967	-0.0485204015664253	3.70907539167449e-07
ZNF503(+)	-0.102635605957489	0.000442327311428897	-0.500395088190446	7.38810173290409e-26
ZNF506(+)	-0.138579922431462	1.6511177966971e-41	-0.273647600574447	4.16713401644807e-195
ZNF507(+)	-0.331209569621527	1.86753582857445e-55	-0.508345004110248	2.39606557439524e-86
ZNF510(+)	-1.06690998736837	8.3811771101381e-108	-0.439232264517423	1.5653268992073e-33
ZNF511(+)	-0.141025308396618	0.167476623858953	-0.534734036896406	2.42358546108479e-07
ZNF512(+)	-0.207489237708557	3.37465939456934e-39	-0.264923734852689	2.2415920009418e-79
ZNF513(+)	-0.0233113781932195	0.983154434941419	-0.293386334464666	6.12230587235539e-20
ZNF514(+)	-0.239914206109335	0.433805695401633	-0.44520771995276	1.73484810858326e-50
ZNF516(+)	-0.138722242374067	2.4951071028636e-25	-0.0775537062766762	9.22730406435727e-07
ZNF517(+)	-0.47065627514854	1.39172536594158e-37	-0.689374289127283	2.01409858944816e-66
ZNF518A(+)	-0.279632434184045	5.08499699356247e-67	-0.469593565516166	4.00932461247601e-237
ZNF518B(+)	0.67037138902253	1.53040786991806e-42	0.246730298085637	0.000639052342544796
ZNF519(+)	-0.132789025255892	0.0629109533704377	-0.29198537794628	0.266968822808581
ZNF521(+)	-0.194279532630007	2.57422630049721e-123	-0.100701613365514	5.64015729746147e-35
ZNF524(+)	0.225093195196376	5.33426457137265e-14	-1.39666353120303	0
ZNF525(+)	0.088476842643451	0.0145312097193674	-0.144531042420495	1.17323684530944e-07
ZNF526(+)	-0.187731706966662	5.39156984493005e-05	-0.353396643824105	6.64449828432827e-29
ZNF527(+)	-0.197059400665397	1.47766825889674e-07	-0.231617703371912	2.58115507927069e-09
ZNF528(+)	-0.465706216259142	5.64732989396909e-16	-0.727066179405006	1.77590727598535e-92
ZNF529(+)	-0.371846368824743	2.11538943158928e-51	-0.534565886723625	9.90707983725224e-118
ZNF530(+)	-0.218249692216605	5.84401590649911e-26	-0.440539550717129	2.10795549504974e-62
ZNF532(+)	-0.67631218960998	5.51834749388195e-128	-0.201105660550098	3.27682570095524e-19
ZNF534(+)	-0.67867456740524	3.89317005393196e-94	-0.0839708922206963	1.38154827459884e-44
ZNF536(+)	0.0828537978919099	1.28369514396734e-06	0.409036437816607	2.97414239339648e-76
ZNF540(+)	-0.458725626725032	1.96199732005203e-51	-0.47410555516202	2.76133035255223e-47
ZNF541(+)	0.0299178369907489	3.10671433075275e-07	-0.190625501204774	4.98763384263046e-05
ZNF543(+)	-0.20300481761928	0.937180582103196	-0.239252770381529	0.000779236134070535
ZNF544(+)	-0.0185432750271195	0.128378594512733	-0.207710882181085	3.37428285401193e-105
ZNF546(+)	-0.331127381352196	2.85035377496502e-46	-0.0316101343273667	0.00724988849757457
ZNF547(+)	-0.210222056078947	8.63116790579334e-06	-0.5908846755077	1.69276166439146e-141
ZNF548(+)	-0.289684747018664	8.65441788724678e-24	-0.086287120944605	1.66445824942463e-15
ZNF549(+)	-0.255060558498696	1.39354762059223e-52	-0.274636118516715	9.82934793848551e-36
ZNF550(+)	-0.0674324872005769	2.2979210683776e-06	-0.812439554908435	5.73666291554589e-216
ZNF551(+)	-0.0966005186348369	5.47819464445207e-06	-0.446517660441647	1.17484557912496e-186
ZNF552(+)	-0.124900316397537	9.59084503939818e-07	-0.421877578216435	2.33110591843241e-83
ZNF554(+)	-0.466635035326918	2.51054993735864e-10	-0.509161608635193	7.91029525219643e-76
ZNF555(+)	0.142215747999121	0.0155298153820326	0.480628866600373	3.15176629377849e-51
ZNF556(+)	0.147162170005138	0.00105224497312074	0.346022558513849	1.83499223708855e-16
ZNF557(+)	-0.144137210822834	0.00192111753955453	-0.542332614243368	3.73450338027179e-68
ZNF558(+)	-0.237709111879752	4.52851388936846e-27	-0.473085071579187	3.9398461610605e-28
ZNF559(+)	-0.501480857908953	9.56560971711901e-103	-0.373271272286491	5.56671076375958e-80
ZNF561(+)	0.0192229848610932	0.327669597805534	-0.786017813963709	3.20213038132071e-146
ZNF562(+)	-0.135134085802433	3.60846531986218e-18	-0.413259468744047	4.60636971314461e-46
ZNF563(+)	0.106055124614879	1.38457336984632e-09	-0.0682663477299217	0.524401263215899
ZNF564(+)	-0.165932401200537	0.509695484118891	-0.276472667529135	2.14235667599891e-13
ZNF565(+)	0.0887037570854687	8.78190364114388e-05	-0.00189779755516728	0.246982844325462
ZNF566(+)	0.154997387672107	1.41383497374255e-10	-0.155393878250331	7.73862386490492e-13
ZNF567(+)	0.160851455122613	0.000650577503179386	0.105661571180679	0.229531624327203
ZNF568(+)	0.204648468807152	0.000871978522228062	-0.178998186469448	0.000204739857848932
ZNF569(+)	-0.117524262762652	5.23473061554777e-12	-0.33839491755471	1.88798748125991e-11
ZNF57(+)	-0.0991321830380762	0.649855211653238	-0.658352700617884	1.41083747389969e-173
ZNF570(+)	-0.141720608535036	0.756941321773498	0.0078192684147087	1.10419153640816e-111
ZNF571(+)	-0.0841225825791962	7.9313088625319e-05	-0.254036758966004	1.57398805416551e-08
ZNF572(+)	0.153333166044165	2.9836350200891e-14	-0.838705701853509	4.15080415521179e-70
ZNF573(+)	0.0833230688328435	1.60278339589536e-06	0.116504962255619	1.99009135764226e-18
ZNF574(+)	-0.269692857292291	4.49056168798744e-26	-0.505277616976031	1.09401017081345e-44
ZNF575(+)	-0.284610296089282	5.09395567572773e-22	-0.257966476674617	8.24962208494893e-14
ZNF576(+)	-0.185839957408802	1.37933786050775e-13	-0.763468740806926	4.83791677164648e-205
ZNF577(+)	-0.371177868749136	6.87770046138103e-35	-0.328831268717528	1.16803016192092e-32
ZNF578(+)	-0.215206295601001	4.28564624332669e-45	-0.188010709319156	2.86247352532961e-18
ZNF579(+)	-0.629134732114899	1.54645604195731e-78	-0.274592929686741	1.6607069692214e-11
ZNF580(+)	-0.717448097962962	8.30232864391437e-137	-0.405695852116692	4.46950721451369e-43
ZNF581(+)	-0.353869164175789	2.29810191701403e-15	-0.467916013288067	9.50418419764409e-45
ZNF582(+)	0.0298232968963221	0.925529973328175	-0.166432989867707	1.37587465215681e-11
ZNF583(+)	-0.114456763207367	3.7912299742147e-11	-0.0952142563583873	0.0352332661544012
ZNF584(+)	-0.0171353390436559	0.864793723963032	-0.561470734208018	1.09903099986411e-109
ZNF585A(+)	-0.173369767486377	7.79279418525573e-28	-0.227842591421688	2.7535443099871e-21
ZNF585B(+)	-0.116242710952873	2.83015163201405e-29	-0.18831113237254	1.43215542925078e-93
ZNF586(+)	-0.210534306089381	6.00179346308638e-16	-0.618346321595089	5.06523560473148e-90
ZNF587(+)	-0.348114141505945	1.51964782195937e-33	-0.429963999873425	7.2388102335787e-58
ZNF587B(+)	-0.115682316184302	8.57668950430412e-20	-0.108345909435927	6.25050622120999e-24
ZNF589(+)	-0.504331399335839	8.56735025790963e-75	-0.451208319941755	6.24273538711512e-69
ZNF592(+)	-0.608137164877903	1.19028858338714e-144	-0.777761556391042	0
ZNF594(+)	-0.431416506131679	2.6326240005095e-43	-0.561373645517534	2.34876575707061e-69
ZNF595(+)	-0.450314176290539	1.06095813613036e-74	-0.362197961450661	1.32913389601308e-65
ZNF596(+)	-0.200400916055893	1.3483989900046e-43	-0.28360282936311	2.86049578794341e-29
ZNF597(+)	0.357377117728512	1.02205978841596e-30	0.460732934304835	4.43368063680064e-41
ZNF599(+)	-0.606355679159251	4.89586564832036e-55	0.0593074654916874	5.41352864612088e-21
ZNF600(+)	-0.666787815597366	1.36807643612983e-109	-0.539352745449155	5.68562706547177e-70
ZNF605(+)	-0.412018507669405	6.33069873799026e-36	-0.439811756980524	6.44016292358842e-43
ZNF606(+)	-0.2133348308482	1.87896602467287e-43	-0.46219346765052	2.555301186034e-71
ZNF607(+)	-0.582076097929746	4.31568958702962e-59	-0.322251219684023	6.11582965073125e-15
ZNF610(+)	-0.311483759678949	1.46588586309297e-54	0.277135332019206	8.47309436772145e-40
ZNF611(+)	-0.107594156380177	3.30730085778104e-10	-0.510945169014134	2.29882646403712e-65
ZNF613(+)	-0.267112788197322	9.41307560869329e-16	-0.284177053190886	1.13848766641882e-25
ZNF614(+)	-0.280378293920829	1.27321973886886e-23	-0.378925205530424	1.11390016556658e-26
ZNF615(+)	-0.476774151638896	8.59630341094742e-29	0.303904874180984	2.53546167523806e-05
ZNF616(+)	-0.183580009039752	0.493618476154702	-0.286662902062623	7.32076713663186e-18
ZNF619(+)	-0.167806355931791	1.13837442480327e-16	-0.788129854364238	9.58976006315022e-125
ZNF620(+)	-0.496902500309608	9.67094239312204e-14	-0.614455586088486	1.37325920806511e-31
ZNF621(+)	-0.153483883485828	7.98300909067694e-12	-0.230221310136267	1.88192643287747e-27
ZNF622(+)	-0.6292811468654	1.73732775785303e-82	-0.302302607634722	2.59890686078474e-35
ZNF623(+)	-0.287325572137652	1.53092876056034e-61	-0.294465601593542	1.00409136209446e-22
ZNF624(+)	-1.23256775359095	5.7081357877287e-71	-0.313241415208929	1.74957403032643e-45
ZNF625(+)	-0.438131714744667	4.01212783952515e-66	-0.601838894285897	2.03256185522601e-104
ZNF626(+)	-0.0619059177348942	4.83279904333255e-08	-0.240831265470387	9.82476778520708e-152
ZNF627(+)	-0.576974666962842	9.09545230639623e-168	-0.287561944719676	6.52287062747268e-48
ZNF628(+)	-0.186911129732853	0.951494621972752	-0.394367608498274	1.66361380626858e-10
ZNF629(+)	-0.119246789423328	0.00397263095981834	0.356222723710676	4.25032113455643e-07
ZNF630(+)	-0.557740972217066	1.08451120248615e-52	-0.523568492436347	5.22039560734569e-96
ZNF639(+)	-0.532936461480081	2.30562697945643e-45	-0.588498721979575	1.81873555599525e-96
ZNF641(+)	0.92625086020067	9.78707171148956e-40	0.436864986188933	5.90828625016001e-16
ZNF644(+)	-0.164197031745261	1.29980067062671e-201	-0.0886138746495706	1.70904957964513e-64
ZNF646(+)	-0.873935490649437	9.86836630260518e-274	-0.279284633832221	7.18645224061376e-33
ZNF649(+)	-0.261266584681186	4.35244612290658e-15	-0.451844644305825	1.56415554323924e-77
ZNF652(+)	-0.0412666938981703	0.0672637305105268	-0.42918638556466	3.97000583580519e-81
ZNF653(+)	-0.655006255720746	4.18889159604641e-168	0.0883240487010646	0.612488274495601
ZNF654(+)	-0.282225401274458	2.19702431931415e-43	-0.260331803822663	3.42724223225932e-48
ZNF655(+)	-0.175915910586593	1.0087574174172e-27	-0.000592546489715851	0.263316874269462
ZNF658(+)	-0.268099677784913	4.06351771081162e-21	-0.243390078214374	0.162413500414072
ZNF66(+)	-0.456367741790813	5.82730710682293e-36	-0.264440619597619	0.316874596118689
ZNF660(+)	-0.460321742682776	8.09441997168688e-75	-0.304932261519743	9.97672624539611e-52
ZNF662(+)	-0.575971536612284	1.34777943803129e-89	-0.47173024214645	5.80340130999105e-64
ZNF664(+)	-0.747317898311929	2.45174249133301e-75	-0.286931579985405	5.25803176966422e-68
ZNF665(+)	-0.362654780055505	4.41804429812652e-31	-0.343936239018599	6.06684982604481e-39
ZNF667(+)	-0.507545271793753	3.08830197707354e-179	-0.393911141101154	2.20305679501218e-88
ZNF668(+)	0.050016577681129	0.912039596600346	0.0701724936165817	2.58173854557821e-58
ZNF669(+)	0.0199221119077766	0.105155866275451	-0.402141859996475	3.44644238729305e-07
ZNF670(+)	-0.318060754643651	1.23893132329371e-32	0.954948938959835	0
ZNF671(+)	-0.101728275415739	0.0176259149840913	-0.431157066831895	2.46317738567053e-56
ZNF672(+)	-0.192800546239035	8.60278854736638e-26	-0.0384835301727557	0.194885995977756
ZNF674(+)	-0.208913059040134	4.93855494988154e-25	-0.494262029684283	4.10955982284181e-26
ZNF675(+)	-0.312768622751188	1.36424757828551e-15	-0.180138737032459	1.55818347555317e-11
ZNF676(+)	-0.40771163425859	1.44731626232219e-122	-0.170681271073494	4.59249309206569e-17
ZNF677(+)	-0.235620024262563	1.07076174468053e-19	-0.350850064102778	2.44872174425122e-51
ZNF678(+)	-0.0859116058208693	0.962078748966692	-0.365109855337334	3.46823291754509e-30
ZNF680(+)	-0.234329614323218	1.6056191108336e-134	-0.296101315438865	3.46640461291781e-263
ZNF681(+)	0.198538708001657	0.00017714140817688	0.386186744234135	4.21320267097765e-47
ZNF682(+)	0.270498457238318	9.03984557029658e-44	-0.38661918417804	3.23018674936762e-37
ZNF684(+)	0.239628367702386	4.19519375310376e-24	0.0626164940853746	6.83613669079456e-16
ZNF687(+)	-0.381311082348118	1.72109243093938e-55	-0.407465144144862	1.77183797356852e-70
ZNF688(+)	-0.195244430471668	3.64171006477409e-07	-0.884640363184176	4.13288302842618e-142
ZNF689(+)	-0.224727582951621	5.04703416107351e-30	-0.604632431315507	1.32352723674733e-77
ZNF69(+)	-0.204850790681348	6.82640213964961e-15	0.100076145221006	2.80178279081217e-56
ZNF691(+)	-0.277816425136614	1.377486733329e-11	-0.612566411863176	1.31144215048723e-157
ZNF692(+)	-0.664606065483446	7.03642320169364e-120	-0.241470383782858	8.99422430064812e-13
ZNF695(+)	0.0594180175189347	0.255768811866983	-0.68637844560385	3.47949094276136e-114
ZNF696(+)	0.00201280569730855	0.00829601392420715	0.0125699160650372	0.638126413930027
ZNF697(+)	-0.18494928294202	0.108825666301383	-0.419060225009363	1.15893256589204e-08
ZNF699(+)	-0.459259646648923	4.37916686128527e-10	-0.37448804777399	0.00518023618028695
ZNF7(+)	-0.069391416945999	0.0904430341667242	-0.556741562958328	1.76797388887171e-37
ZNF70(+)	-0.304260992458087	1.33967022891782e-44	-0.417446716142885	1.94033731475347e-95
ZNF700(+)	-0.229956301164956	2.93345649774072e-59	-0.205063419374284	1.49574408042907e-72
ZNF701(+)	-0.591360429862647	1.13409497580245e-189	-0.0636639510771824	0.365116590428984
ZNF704(+)	-0.333489537483375	0	-0.515000459897929	0
ZNF705E(+)	-0.530065103744841	5.5707442332215e-06	-0.216766480669122	2.65902420901001e-07
ZNF705G(+)	0.350156264412139	2.82135653509964e-90	-0.32329155084743	2.99449563691932e-74
ZNF706(+)	-0.0659763914941607	1.55092024957465e-07	-0.824060715990916	0
ZNF707(+)	-0.634327568303498	9.45406297630879e-89	-0.499144806234006	2.20037475542718e-91
ZNF708(+)	-0.104439820981431	3.09116305521284e-06	-0.102597118993561	3.34540318125748e-05
ZNF709(+)	-0.606979611700321	2.88342413570965e-86	-0.0275716116662688	0.0617680272406893
ZNF71(+)	-0.490295676021923	4.51095576700923e-41	-0.584454069928912	2.1682418048949e-56
ZNF710(+)	-0.274242621619676	5.45430967932255e-35	-0.352680522526827	3.23517165440689e-58
ZNF711(+)	-0.324747049271886	0.571998009618312	-0.543122173704496	2.59363208325826e-11
ZNF713(+)	-0.280205094423755	1.40176928325858e-53	0.275003465986663	6.32503156212449e-46
ZNF714(+)	-0.158879438259515	1.94918190314354e-20	-0.280283830932322	1.27496773509357e-08
ZNF716(+)	-0.478224206237727	2.79342957729848e-38	-1.26330114690219	1.32667380006682e-119
ZNF718(+)	-0.559283348771488	9.02303853141957e-150	-0.353511328224144	8.11299259275451e-57
ZNF721(+)	-0.113178891331672	1.24111188740648e-71	-0.391221805568972	0
ZNF726(+)	0.247992934731291	0.0545324035804255	-0.17948633878534	2.81869771745614e-49
ZNF727(+)	0.3802251966123	0.660255023485756	0.503658228963737	3.54866510386901e-32
ZNF729(+)	-0.472989113643752	1.87460414888301e-71	-0.391426503478144	5.4834974219078e-17
ZNF730(+)	0.011640892847363	0.00016551693620428	-0.184320364361448	1.24425742205951e-06
ZNF732(+)	0.178064582201531	1.24307699891178e-23	-0.510528986999251	3.23770452736921e-30
ZNF736(+)	-0.257245218571096	2.14262579553267e-09	-0.276256489334352	1.94122575618829e-15
ZNF737(+)	-0.247068813204041	0.186583938187348	-0.560070535927825	3.0157041275588e-42
ZNF74(+)	-0.223571330168277	2.51589033686656e-30	-0.0266119759251033	0.00480128536671117
ZNF740(+)	-0.951925613591162	2.84555833994566e-197	-0.380023411776024	5.70198968602394e-70
ZNF746(+)	-0.240104876892838	6.34920924030591e-24	-0.341541475542392	6.62693135259113e-74
ZNF749(+)	0.00198478093648458	0.463089546184257	-0.293301934736403	1.73164436852218e-65
ZNF75A(+)	-0.625242967872089	8.04479134293983e-93	-0.318966478369232	2.1982635432248e-33
ZNF75D(+)	-0.285280042873485	1.16439048580233e-25	-0.55047211721952	2.45577248054798e-151
ZNF76(+)	-0.171316559061791	3.00385327974448e-11	-0.103025725282552	2.4614303820608e-12
ZNF761(+)	-0.239809857204486	5.32847975754934e-34	-9.55725889975056e-05	0.530331320288797
ZNF763(+)	-0.573577587591351	1.43649024052486e-42	-0.530991263415112	3.76906346975435e-36
ZNF764(+)	-0.413854276077105	2.03127606172883e-25	-0.274967155319923	2.04090946044335e-22
ZNF765(+)	-0.0596391586991585	0.65485775589967	-0.494013171440876	1.86261403811026e-43
ZNF766(+)	-0.246788008285598	1.63309876035613e-10	-0.261627971283593	0.00621944062198315
ZNF768(+)	-0.607797502606508	2.71912711710256e-30	-0.548036472586813	3.17455578663509e-21
ZNF77(+)	-0.164783473170004	2.53157094046107e-10	-0.603668485854661	1.69563363374194e-56
ZNF770(+)	0.0233360278143548	0.870167091302944	-0.440840438099126	7.53314558572127e-84
ZNF771(+)	-0.0905717629267686	0.00414713022911455	-0.288456228783796	1.64072341088317e-31
ZNF772(+)	-0.658804813634109	4.95564366509492e-29	-0.100123186998704	9.35784335828275e-05
ZNF773(+)	0.0216232638558349	0.00518394993157545	-0.462726416282392	8.277521952621e-61
ZNF774(+)	-0.0260234740108674	1.36459333847535e-11	0.177844762159741	0.108768078614379
ZNF775(+)	-0.422743293098406	3.35890796251408e-34	-0.679667796243067	2.62558416505285e-48
ZNF776(+)	0.0573218204949963	0.419856537587701	-0.577681439356081	6.71877479160221e-62
ZNF777(+)	0.516919925237409	0.623705628244505	0.166579851045864	6.07673248930363e-05
ZNF778(+)	-0.130454613488848	0.0242174526143325	0.0963965775172504	3.96019608819022e-15
ZNF780A(+)	-0.173657724135226	0.543462696041504	-0.402275497725412	3.04960696414935e-14
ZNF780B(+)	-0.0427912987048984	0.0471216373656916	-0.2778231456201	7.28136365123052e-37
ZNF781(+)	0.153196447532401	9.78426661486559e-10	0.104923803854674	1.3936534159542e-14
ZNF782(+)	-0.329965336070692	1.51734085256166e-19	-0.360336525813548	1.03627400299902e-46
ZNF783(+)	-0.31580894508182	5.98865562158883e-29	-0.256597711102892	1.61773436724982e-25
ZNF784(+)	-0.282869210325227	5.22771396061686e-51	-0.104684955562168	0.00133902585010783
ZNF785(+)	0.0657845548250631	0.00386131474005426	-0.465106518981607	1.95800133205373e-34
ZNF786(+)	0.111871497370526	0.215177084188395	-0.329817364490467	7.10674554516268e-45
ZNF787(+)	-0.0419117916655303	0.0840183464671699	-0.393342703918272	7.29941878145018e-40
ZNF789(+)	-0.127795083246308	0.243515594273077	-0.393255354065781	9.24550199934873e-48
ZNF79(+)	-0.182178427942866	2.90819533328229e-07	-0.41427222715393	3.31811407480305e-56
ZNF790(+)	-0.134771192950423	4.61657092899407e-06	-0.609994386563408	2.01991342995467e-116
ZNF791(+)	-0.159489494915012	5.79854721337795e-19	0.062340192234168	4.6896512335105e-10
ZNF793(+)	-0.110008692025596	4.00597487280214e-13	-0.536007979338025	3.41600785729395e-28
ZNF799(+)	-0.221017814825835	5.47573130092394e-19	-0.47891354306471	1.62414606127025e-06
ZNF8(+)	-0.49650434290866	4.97384788066113e-58	-0.332327976632797	8.754588658378e-66
ZNF800(+)	-0.0536189677905732	0.0543111069326279	-0.0302264916712707	0.204648532135092
ZNF805(+)	0.0987078298493067	1.54858956662512e-36	-0.316045468505407	1.43644152101378e-41
ZNF808(+)	-0.236992779291477	6.07146704299542e-07	-0.597744567752181	1.79871254647808e-67
ZNF81(+)	0.0828273000669979	0.000462446694536808	-0.056850240619279	0.0012734519070275
ZNF813(+)	-0.0600663131021362	7.5590870716611e-07	-0.56643995011006	5.40217180605054e-69
ZNF814(+)	0.0468656554874016	4.89232840439415e-05	-0.23270893402545	2.00848813205342e-30
ZNF816(+)	-0.113611876242512	2.54599654540756e-12	-0.132962724772382	9.38871369248526e-23
ZNF821(+)	-0.416859308914904	8.59980921842076e-07	-0.574765708376691	7.53648046750746e-28
ZNF823(+)	-0.191897909895759	1.02242362877386e-06	-0.373673879405591	1.87396642972892e-28
ZNF829(+)	-0.190394621508607	0.94074302055222	-0.355226059901386	1.21947634077886e-52
ZNF83(+)	-0.195493468968805	2.31190563618493e-14	-0.289874530953198	1.88535226558619e-42
ZNF830(+)	-0.456613620263477	1.02420189497514e-56	-0.407970153918567	3.75933234536455e-59
ZNF835(+)	-0.251732146861019	1.07545388811878e-23	-0.534716035015403	2.31317448608438e-45
ZNF836(+)	-0.423436402298755	7.06279470096444e-23	-0.900956731371137	6.10566091249042e-122
ZNF837(+)	-0.570865770929224	1.17897758805489e-80	-0.364933771946681	4.20030233708038e-33
ZNF84(+)	-0.501105524045133	3.96476730293222e-39	-0.439905515401341	7.13297644109377e-27
ZNF841(+)	-0.00412167275626096	0.114518540889271	0.314825430172171	3.37466876632348e-68
ZNF843(+)	-0.308498213753549	1.3529987537912e-39	-0.285780647720625	7.6102052154579e-44
ZNF844(+)	0.367011659658311	1.73874685288765e-107	-0.15398821196769	5.3953738027944e-14
ZNF845(+)	-0.38573385674847	2.30563842365266e-21	-0.195988735263365	5.85324283549089e-25
ZNF846(+)	-0.16628473603086	3.66309429139336e-09	-0.211657698204984	6.29536824386714e-24
ZNF85(+)	0.0113181049867803	7.75495628176942e-06	-0.14478257288369	0.00171187061623885
ZNF860(+)	-0.296371804800523	3.2290734362129e-08	0.123163789861572	0.105692531950386
ZNF875(+)	0.198336505917228	1.14510691235039e-08	-0.318400751420122	1.97377587994168e-14
ZNF878(+)	0.0547451936300583	0.0365897719641697	0.0154708329238389	0.0780215701555424
ZNF879(+)	-0.506359860905493	3.02408969374785e-92	-0.511094646165263	1.88482088883959e-83
ZNF880(+)	0.00672691526454638	0.556966282477976	-0.398780033557676	3.14672329986847e-07
ZNF883(+)	0.0256823275136533	8.64694392074815e-06	-0.257958090111442	6.53070516195683e-28
ZNF891(+)	0.204161063822785	4.69224820814431e-07	-0.516394675955981	1.38099641061643e-10
ZNF90(+)	-0.14575455635687	7.42263751201501e-08	0.0449631617106903	2.0747744863636e-38
ZNF91(+)	-0.146624745951092	7.00416750183566e-189	-0.379489579610016	0
ZNF92(+)	-0.0294818443353542	9.59534623205663e-05	-0.238278339497001	9.43105688269725e-29
ZNF93(+)	-0.0625213994714482	3.8038918683674e-13	-0.511441675921994	2.32804487314437e-44
ZNF98(+)	-0.104616447394601	1.44540394377682e-09	-0.163313897454279	1.47272952921223e-13
ZNF99(+)	0.236160587191272	1.51194968803432e-54	0.0434775660296172	0.0678716330731215
ZSCAN1(+)	-0.245245164574301	0.155002864259553	-0.679250727757319	6.6781194902482e-40
ZSCAN12(+)	-0.214450455278149	7.32986319118768e-13	-0.501529533436723	1.56470536551312e-56
ZSCAN16(+)	0.406826021047793	0.552087279962254	0.353872695799002	5.03667235287342e-27
ZSCAN18(+)	-0.230872677485014	1.27580139595888e-23	-0.0489028786260794	0.000291234092674798
ZSCAN2(+)	-0.39419709336101	2.86564283728339e-17	-0.531817330972265	1.22837397629172e-40
ZSCAN20(+)	-0.187107569881026	6.68007145649847e-18	-0.184608907936395	0.00149866221792864
ZSCAN21(+)	-0.0773322333437569	0.125299426666156	-0.526432950154017	2.05081820113102e-56
ZSCAN22(+)	-0.269862877580395	5.2941788458649e-44	-0.529699600309775	4.79213292068249e-176
ZSCAN23(+)	-0.256090091130822	1.02196284237503e-13	-0.504438487633821	4.42902248332002e-51
ZSCAN25(+)	-0.270486201419088	0.00116868318378734	-0.448942264929089	9.55977961116462e-33
ZSCAN26(+)	-0.21105397642868	5.95938199163016e-10	-0.505803877356367	1.36115624275682e-53
ZSCAN29(+)	-0.541599887086115	9.59511182042485e-86	-0.533086330377807	3.41150375805134e-48
ZSCAN30(+)	-0.274110105306343	5.87419888397721e-50	-0.158762659746252	3.83418241158289e-08
ZSCAN31(+)	-0.52980065391529	3.09812115358236e-46	-0.431091106986869	1.74384134723205e-59
ZSCAN32(+)	-0.217887118685122	1.35263518186307e-25	-0.188486993840174	0.00206682996505999
ZSCAN4(+)	-0.322536129436947	1.01044836430485e-15	0.0978723731986069	0.00207680377025312
ZSCAN5A(+)	-0.0792484765198429	0.0166402845249681	-0.197165418793677	8.51100374033335e-15
ZSCAN9(+)	-0.532787764270054	2.60669691765145e-12	-0.00724933920326354	3.43107734965011e-21
ZXDB(+)	-0.286308575773742	1.46245856960986e-07	-0.425017319737202	2.144497594608e-07
ZXDC(+)	-0.117310007541215	7.24455704553519e-07	-0.426172667133976	1.18681546023131e-126
