# Supplementary material for: Selective remodelling of the adipose niche in obesity and weight loss
Source: Nature. 2025 Jul 9;644(8077):769–79. doi: 10.1038/s41586-025-09233-2 (PMC12367556; doi:10.1038/s41586-025-09233-2)
Supplement: Supplementary file 4 — Supplementary Tables 1-12 [file 41586_2025_9233_MOESM4_ESM.zip › 2024-05-10393C-s4/ST12_stress_vs_basal.csv]

	Gene	pval	FDR	logFC	PercentageStress	PercentageBasal	MeanExpressionStress	MeanExpressionBasal	CellState	CellType	InSpatial
0	ANXA1	0.0	0.0	2.1178348	0.87211884524083	0.6493022264834345	2.4619827397994944	1.24463277572591	AD3	Adipocytes	No
1	FOS	0.0	0.0	2.7066646	0.6600811700742782	0.2076275700436774	1.2552650382647788	0.3251964682954228	AD3	Adipocytes	No
2	FHL1	0.0	0.0	1.6283214	0.8496822115016464	0.6181953765846383	2.0040587621750525	1.1237446114007663	AD3	Adipocytes	No
3	ZFP36	0.0	0.0	3.0917997	0.5652040738188223	0.1242143389794396	0.9012156428336217	0.1583306412178494	AD3	Adipocytes	Yes
4	FILIP1L	0.0	0.0	1.9234903	0.7361972585956046	0.3987429423671034	1.3287210633801234	0.5491922455170802	AD3	Adipocytes	No
5	DUSP1	0.0	0.0	2.545834	0.5997396431579753	0.1775860232236071	0.9278040324196748	0.2325637035528457	AD3	Adipocytes	No
6	VIM	0.0	0.0	1.5584209	0.843020139367486	0.5838926174496645	1.6813926130480008	0.9101693163684088	AD3	Adipocytes	No
7	CCN1	0.0	0.0	2.7778196	0.5624473543150318	0.1597954618088846	0.962209846878014	0.211756559866455	AD3	Adipocytes	Yes
8	AP002518.2	0.0	0.0	2.1411853	0.6856574010261123	0.3509108341323106	1.3835663700260543	0.5173702479828607	AD3	Adipocytes	No
9	NAMPT	0.0	0.0	2.6235135	0.6209510682288077	0.2674976030680728	1.274410963766837	0.3493244608488587	AD3	Adipocytes	Yes
10	JUN	0.0	0.0	2.4594424	0.5841182326364959	0.2024075849579205	1.0084283591431549	0.2750493675103523	AD3	Adipocytes	Yes
11	SOD2	0.0	0.0	2.1124856	0.6886438471552186	0.37679769894535	1.280066708957172	0.4703309953286831	AD3	Adipocytes	No
12	ARID5B	0.0	0.0	1.4287331	0.8583352477218776	0.6572919995738787	1.9572404212668368	1.181227104388721	AD3	Adipocytes	Yes
13	STAT3	0.0	0.0	1.5955281	0.7721111876866529	0.5257270693512305	1.542295632456823	0.795777911433878	AD3	Adipocytes	Yes
14	FOSB	0.0	0.0	2.786877	0.5134390075809786	0.130606157451795	0.9910868386100276	0.2195232684384615	AD3	Adipocytes	Yes
15	ELL2	0.0	0.0	1.4380951	0.84669576537254	0.6592095451155854	1.9461543360708	1.167813847286729	AD3	Adipocytes	No
16	FKBP5	0.0	0.0	2.0916564	0.7180488551956505	0.4494513689144561	2.1518216280658136	1.0235887168159037	AD3	Adipocytes	No
17	FOXO3	0.0	0.0	1.4014807	0.8219618653801976	0.6250133162884841	1.8206744650835731	1.0849642089312117	AD3	Adipocytes	No
18	GLUL	0.0	0.0	2.0227814	0.5969063481124129	0.2670714818365825	1.098640742398759	0.400243205267087	AD3	Adipocytes	No
19	KLF6	0.0	0.0	1.6961588	0.6328202772034612	0.3331202727175881	1.0104580987265783	0.431192876250998	AD3	Adipocytes	Yes
20	ZFAND5	0.0	0.0	1.5530686	0.7085534880159278	0.4418877170555023	1.3199893578868442	0.6600565542131849	AD3	Adipocytes	No
21	CCNL1	0.0	0.0	1.484001	0.715445286775404	0.475444764035368	1.2410188838614538	0.6308095782259219	AD3	Adipocytes	No
22	TXNIP	0.0	0.0	1.3040919	0.8135385557852822	0.6152125279642058	1.779420962671789	1.096971962790927	AD3	Adipocytes	No
23	IL6ST	0.0	0.0	1.3257773	0.7599356765449116	0.5456482369234047	1.3702081777694934	0.7753438544399527	AD3	Adipocytes	No
24	HIPK3	0.0	0.0	1.237782	0.8051152461903668	0.6058378608714179	1.5863355071710716	0.9736829203233548	AD3	Adipocytes	No
25	EGR1	0.0	0.0	2.670913	0.4414579983153381	0.0937466709278789	0.6280212391929433	0.1285919293141239	AD3	Adipocytes	Yes
26	MCL1	0.0	0.0	2.064677	0.5103759859101004	0.1893043570895919	0.6998266000626252	0.2169192812911915	AD3	Adipocytes	Yes
27	MAN1A1	0.0	0.0	1.2686034	0.8587947009725094	0.6815809097688292	2.064154469236786	1.349385268703862	AD3	Adipocytes	No
28	AASS	0.0	0.0	1.7015103	0.6082395282946627	0.3165015446894642	0.9575412799499318	0.4011670963386555	AD3	Adipocytes	No
29	STOM	0.0	0.0	1.896333	0.6017306072440463	0.3160754234579738	1.173307509069378	0.4698478829705542	AD3	Adipocytes	No
30	ROCK2	0.0	0.0	1.3477938	0.8441687724940654	0.7017151379567487	2.029920686585562	1.2804857200350812	AD3	Adipocytes	No
31	TIPARP	0.0	0.0	2.365979	0.4851826326671261	0.1777990838393523	0.9087565575181769	0.2525767192622452	AD3	Adipocytes	No
32	JUND	0.0	0.0	2.0464728	0.4865609924190213	0.1674656439757111	0.6526177220189221	0.2011802633048981	AD3	Adipocytes	No
33	NFKBIZ	0.0	0.0	2.568328	0.4354085305153534	0.1200596569724086	0.6494468323443424	0.1433911063952744	AD3	Adipocytes	No
34	ERRFI1	0.0	0.0	1.9674271	0.520101079715139	0.2205177372962607	0.8572308418252298	0.2978063647112872	AD3	Adipocytes	No
35	DEPP1	0.0	0.0	1.6448699	0.5787579447124589	0.2835836795568339	0.9012103725858436	0.3836948225963638	AD3	Adipocytes	No
36	VMP1	0.0	0.0	1.3016937	0.7205758480741251	0.5124107808671567	1.280555171583516	0.7198554709578715	AD3	Adipocytes	No
37	STX12	0.0	0.0	1.3525367	0.6993644230032927	0.4851390220517737	1.25171505951281	0.6818696913281505	AD3	Adipocytes	No
38	PER2	0.0	0.0	1.9513519	0.4824259131633356	0.1732182806008309	0.6318366413302237	0.2052399332427752	AD3	Adipocytes	No
39	SLC19A2	0.0	0.0	1.699243	0.5618347499808561	0.2867795887930116	0.8590690230401924	0.3500263590433957	AD3	Adipocytes	No
40	SLC38A2	0.0	0.0	1.5095532	0.6124511830921203	0.3552785767550868	0.9750929303485798	0.4574308357152519	AD3	Adipocytes	No
41	LDLR	0.0	0.0	3.1196177	0.3752967302243663	0.0716948971982529	0.6320726457669081	0.0966009502753564	AD3	Adipocytes	No
42	TACC1	0.0	0.0	1.1676261	0.8166015774561605	0.6714605305209332	1.82290969887226	1.197031301887283	AD3	Adipocytes	No
43	AC007098.1	0.0	0.0	1.7454281	0.5234704035531051	0.2542878448918717	0.8386595963527922	0.3305080925607262	AD3	Adipocytes	No
44	LONRF1	0.0	0.0	1.5649954	0.5616815988973122	0.2939171194204751	0.8961138218132887	0.3988369185148342	AD3	Adipocytes	No
45	FTH1	0.0	0.0	1.4598064	0.5991270388237997	0.3255566208586343	0.9262756256247624	0.4411109295391457	AD3	Adipocytes	No
46	YBX3	0.0	0.0	1.8463019	0.4894708630063558	0.2110365398956003	0.7017376610924032	0.24912548004574	AD3	Adipocytes	No
47	SYNE1	0.0	0.0	1.2896086	0.7008959338387319	0.5005859166932992	1.276443765339497	0.7212310231495792	AD3	Adipocytes	No
48	THBS1	0.0	0.0	2.036428	0.4914618270924267	0.2270160860764887	1.0033917027831998	0.351438886704272	AD3	Adipocytes	No
49	CLIC4	0.0	0.0	1.9083456	0.5033310360670802	0.2480025567273889	0.8674831037635841	0.3132560150453248	AD3	Adipocytes	No
50	PDLIM5	1.7027842842032265e-307	1.0717014687632522e-304	1.1537586	0.7206524236158971	0.5266858421220837	1.3133968719021716	0.7983920124640231	AD3	Adipocytes	No
51	ZFP36L1	3.5173676593307825e-307	2.1742356945606143e-304	1.5335273	0.5475151236695	0.2925322254181314	0.8059674882262448	0.3562343495268051	AD3	Adipocytes	No
52	ABHD5	1.8657674539565547e-303	1.1330773015115804e-300	1.1489959	0.7095489700589631	0.4849259614360285	1.2026860462444269	0.7179656434735269	AD3	Adipocytes	No
53	EIF1	1.028600990909838e-302	6.03492405107372e-300	1.4741632	0.5380963320315492	0.2757004367742622	0.71956352036315	0.3215124744270607	AD3	Adipocytes	No
54	SAT1	9.942959224225904e-297	5.736424608430066e-294	1.0942354	0.7842101232866222	0.5977415574731011	1.603575589956952	1.050768561123827	AD3	Adipocytes	No
55	MBNL2	4.73608860438545e-292	2.644265211764625e-289	0.8701131	0.8515200245041734	0.7358048364759774	1.8951895769016236	1.4093323699552196	AD3	Adipocytes	No
56	STARD13-AS	6.954524272032315e-286	3.82123511429636e-283	1.5108534	0.523776705720193	0.2755939064663897	0.7664176734234862	0.339507667595764	AD3	Adipocytes	No
57	EMP1	1.717915821431061e-278	9.010208193129942e-276	1.0360062	0.8286239375143579	0.684244167465644	1.848259526361935	1.2832810524489562	AD3	Adipocytes	No
58	NNMT	7.531177639588628e-278	3.8910335100298496e-275	1.1675873	0.6663603644995788	0.4188771705550229	1.1034574771814247	0.6401771276924413	AD3	Adipocytes	Yes
59	C1QTNF1	2.6249337632084647e-276	1.3362456933415324e-273	1.6642275	0.4796691936595451	0.2273356770001065	0.7132808460178129	0.2839352392157574	AD3	Adipocytes	No
60	PCSK5	6.99417168185529e-275	3.5088441585377196e-272	1.1309642	0.7851290297878858	0.623734952594013	1.791768995271863	1.1887815378016626	AD3	Adipocytes	No
61	MAP3K8	3.4272648423165615e-272	1.6709605603046498e-269	1.4631985	0.5161957270847691	0.2702673910727602	0.7210316661649272	0.3243993009090698	AD3	Adipocytes	No
62	AC022217.3	1.839342157485375e-268	8.722009331988184e-266	2.8272862	0.3341756642928248	0.0666879727282411	0.3921541555884724	0.0654636955234869	AD3	Adipocytes	No
63	RHOB	1.5791196175692815e-261	7.386865497537602e-259	1.8639898	0.4066161268090972	0.1427506125492702	0.503979212428312	0.1655311138666709	AD3	Adipocytes	No
64	RND3	1.1563024480437841e-260	5.33687540553115e-258	2.1399581	0.3982693927559537	0.146692233940556	0.599305461262846	0.1707890888469756	AD3	Adipocytes	No
65	MT1X	4.3565774850516544e-259	1.984306397665106e-256	2.0887358	0.3914541695382494	0.1330563545328646	0.558491200421827	0.1619934549480799	AD3	Adipocytes	No
66	MARCH3	2.1859270223238264e-256	9.82701945516384e-254	1.4882138	0.5740868366643694	0.3598593799936082	1.0714676660299582	0.521332386390475	AD3	Adipocytes	No
67	AL139317.5	2.861574771490154e-256	1.2699522088449126e-253	1.6218357	0.4668810781836282	0.2148716309790135	0.7581403692176644	0.3137590185431617	AD3	Adipocytes	No
68	SDCBP	3.2769449830381557e-253	1.435882626998086e-250	1.4889289	0.4876330500038288	0.251624587195057	0.6417948000130492	0.2780931868018928	AD3	Adipocytes	No
69	UBC	2.4309375735210635e-251	1.051866688062564e-248	1.5983024	0.4534037828317635	0.2001704484925961	0.6080311007116544	0.2440199587248969	AD3	Adipocytes	No
70	NOCT	4.742424393134031e-248	2.026713120897872e-245	2.074908	0.3932919825407764	0.1480771279428997	0.534387856896954	0.1550062857738987	AD3	Adipocytes	No
71	SLC39A14	1.0633383477996019e-243	4.4347614755940986e-241	2.8052597	0.3269775633662608	0.0725471396612336	0.4925531172213499	0.087148918046957	AD3	Adipocytes	No
72	WTAP	3.4338316561505333e-242	1.41506567392032e-239	1.2692631	0.5475916992112719	0.3252370299350165	0.7364002678788509	0.3726305858663769	AD3	Adipocytes	No
73	ETF1	2.1846297855027467e-237	8.692315477581966e-235	1.4731097	0.4694080710621027	0.2346862682433152	0.6007023525016948	0.2597396584626883	AD3	Adipocytes	No
74	AL133415.1	2.5433538983067587e-237	1.0004629379975773e-234	2.4967747	0.3365495060877556	0.0882070949185043	0.4193375955403293	0.0882842728209266	AD3	Adipocytes	No
75	DDX21	1.5494360587640908e-234	6.0264357988963786e-232	1.7724584	0.4187150624090665	0.1854692660061787	0.5480680147448079	0.193633103865209	AD3	Adipocytes	No
76	MT2A	1.2879943803940769e-231	4.8462188556218866e-229	3.1892896	0.3029328432498659	0.0531586236284222	0.5278527080272938	0.0734588224839888	AD3	Adipocytes	No
77	NAP1L1	1.0287671255329337e-226	3.829226109403015e-224	1.1561996	0.5907803047706562	0.3871311388089911	0.8696015411370116	0.4835800891941921	AD3	Adipocytes	No
78	TSC22D3	3.6890959116522285e-217	1.3302265008099331e-214	1.5144277	0.4272149475457539	0.1868541600085224	0.5720284383777462	0.2391565567651332	AD3	Adipocytes	No
79	AC008892.1	6.527299543931146e-216	2.329371144461037e-213	2.912065	0.2931311739030554	0.049856184084372	0.3770668918791827	0.0590688464042752	AD3	Adipocytes	No
80	RFX2	3.4761680980754327e-215	1.2154649988179718e-212	1.6785402	0.4245348035837353	0.2005965697240865	0.6297646448581432	0.2421821762847467	AD3	Adipocytes	Yes
81	PER1	4.205336930634647e-211	1.4271759136357739e-208	1.1517162	0.5197182020062792	0.2799616490891659	0.6878445529173189	0.3683368543993428	AD3	Adipocytes	No
82	GBE1	6.2593751275844735e-211	2.103636207926836e-208	0.7183487	0.9420323148786278	0.8822840098007884	2.648958602236436	2.1956649927394896	AD3	Adipocytes	No
83	ID4	9.264763125265056e-209	3.0837407725401465e-206	1.6987808	0.415958342905276	0.1949504634068392	0.6452733609116668	0.2462712248350739	AD3	Adipocytes	No
84	B4GALT1	1.2614177029515546e-206	4.1585938290829535e-204	1.5134047	0.4473543150317788	0.2284009800788324	0.6156320489075809	0.2608480238460053	AD3	Adipocytes	No
85	CDC37L1	1.4784046127801003e-206	4.827967365659996e-204	1.533781	0.4358679837659851	0.2188132523702993	0.568048034460398	0.2343969913591773	AD3	Adipocytes	No
86	JUNB	6.843617105532166e-203	2.1935060159731612e-200	2.4189	0.315644383184011	0.0838393522957281	0.4328517410314079	0.0964798585528067	AD3	Adipocytes	Yes
87	CPM	9.441167172278823e-203	2.9983068150055393e-200	0.83480257	0.8656864997319856	0.770959838073932	2.160121368182836	1.6679875999488338	AD3	Adipocytes	No
88	GLRX	1.2837396428000967e-200	4.039811952288014e-198	1.0613425	0.5737039589555096	0.3746670927878981	0.8307934685858273	0.4828041608259342	AD3	Adipocytes	No
89	FOSL2	8.629047406925237e-200	2.691018964307423e-197	1.9482696	0.3440539091814074	0.113987429423671	0.4094184062472785	0.1231933254912432	AD3	Adipocytes	No
90	BTG2	4.329725951060401e-198	1.3381945850170257e-195	1.7307689	0.375756183474998	0.1505273250239693	0.4963326444799306	0.1770038576324559	AD3	Adipocytes	Yes
91	RGCC	6.045987647508933e-197	1.8521053841253918e-194	1.6091032	0.4271383720039819	0.2156173431341216	0.6845210798936207	0.2792751279220266	AD3	Adipocytes	No
92	AC020916.1	1.8613900523555293e-196	5.652094565994649e-194	1.7739333	0.3818056512749828	0.1622456588899541	0.5550818118235967	0.1963830348281414	AD3	Adipocytes	No
93	PCDH9-AS2	2.083809781973223e-195	6.218375811446991e-193	1.395264	0.4767593230722107	0.2832640886332161	0.7569360273493957	0.3578543890009363	AD3	Adipocytes	No
94	GCLM	3.3878728745932974e-195	1.0023470720249709e-192	1.2509825	0.5132092809556628	0.3189517417705337	0.7664372378231465	0.3947831791028346	AD3	Adipocytes	No
95	SAMHD1	2.0145162280706206e-193	5.860041491671647e-191	1.8236071	0.3611302549965541	0.1376371577713859	0.5134525620249103	0.173601159544579	AD3	Adipocytes	No
96	CCNH	8.6992765450734e-192	2.50945130736884e-189	0.9066791	0.7199632437399495	0.5281772664323	1.3165040602549607	0.898698541045876	AD3	Adipocytes	No
97	LATS2	4.1838020062618425e-191	1.1969131425517352e-188	0.9720317	0.604104449038977	0.4227122616384361	0.8702940395068308	0.534964634696778	AD3	Adipocytes	No
98	ZFP36L2	2.089257098093936e-190	5.928010139968827e-188	1.3690852	0.4636649054292059	0.2574837541280494	0.6866390528376183	0.3236141697247724	AD3	Adipocytes	No
99	ZFPM2-AS1	8.54260968071196e-189	2.346912513551788e-186	1.5680542	0.3874722413661076	0.1640566741237882	0.5375783095826464	0.2151781038809419	AD3	Adipocytes	No
100	LMNA	1.3341227376387858e-188	3.6363773768586002e-186	1.2247627	0.5210965617581744	0.3362096516458933	0.7747130811782097	0.405859921917092	AD3	Adipocytes	No
101	CFLAR-AS1	3.117307005102785e-186	8.430367131924843e-184	1.2688549	0.4600658549659239	0.2565249813571961	0.5841958599042227	0.2846628454002628	AD3	Adipocytes	No
102	COL4A1	1.7571434381013928e-184	4.678867481024448e-182	0.5935925	0.9431809480052072	0.8924043890486844	2.6224462939349897	2.2472985466524134	AD3	Adipocytes	No
103	UAP1	4.384452130685837e-182	1.1497893557259162e-179	1.5128099	0.4205528754115935	0.2173218280600831	0.5760081550388665	0.2413421251011787	AD3	Adipocytes	No
104	USP53	2.8373816283999007e-180	7.32976137676798e-178	0.88027966	0.6967608545830462	0.5514008735485245	1.2429594093492484	0.8499824121144984	AD3	Adipocytes	No
105	ADAMTSL4-AS1	2.1740192505092537e-178	5.493127764644402e-176	1.4364532	0.40868366643694	0.2005965697240865	0.5179735663280967	0.2237303836936753	AD3	Adipocytes	No
106	AC084871.1	3.4245954952303526e-178	8.590275192963326e-176	1.7651622	0.36488245654338	0.1548950676467455	0.5259043223808774	0.1852992191371306	AD3	Adipocytes	No
107	KIAA0040	1.6047534596425398e-177	3.9964133639558387e-175	1.68339	0.3930622559154606	0.1910088420155534	0.635423813064963	0.2440620587725311	AD3	Adipocytes	No
108	MYCBP2-AS1	6.910363252139654e-177	1.7086366738290446e-174	1.8216087	0.3367792327130714	0.1193139448173005	0.4471791924173599	0.148013694268047	AD3	Adipocytes	No
109	MFSD4B	7.012516107927919e-177	1.7215975715747012e-174	1.2057608	0.4869438701278811	0.286673058485139	0.7292108078629155	0.3821155841550174	AD3	Adipocytes	No
110	MALAT1	2.9642078592610494e-176	7.225987271562006e-174	0.30007318	1.0	0.9997869393842548	6.951627130554733	6.743853518800131	AD3	Adipocytes	No
111	CAMK2D	6.0331593506888064e-176	1.4604464621219838e-173	0.8683858	0.7431656328968528	0.6065835730265261	1.4326549683498877	1.0105994562222602	AD3	Adipocytes	No
112	MAP3K5	1.3163114738854929e-174	3.164266526390293e-172	1.0887775	0.5573933685580825	0.3593267284542452	0.9917956221733792	0.5863546354016621	AD3	Adipocytes	No
113	ZBTB20-AS5	3.692940939080876e-173	8.816196106705075e-171	1.1768776	0.4753043877785435	0.2810269521678917	0.6293955850723129	0.3276276254382781	AD3	Adipocytes	No
114	PTEN	5.069409544669379e-173	1.2019361698512e-170	0.7687126	0.8491461827092427	0.7576435495898584	1.9449612254899271	1.5080139083639654	AD3	Adipocytes	No
115	AZI2	2.6719633360661854e-172	6.249505597382909e-170	0.9792606	0.5785282180871429	0.3978906999041227	0.8267253729464299	0.5021195424199216	AD3	Adipocytes	No
116	SOCS3	5.675489411114097e-170	1.3185418889605744e-167	3.5493293	0.2412129565816678	0.0242889101949504	0.3175758891854646	0.0314292827151623	AD3	Adipocytes	No
117	AL391117.1	1.114972740391678e-169	2.5730597587598882e-167	1.1626796	0.5233172524695612	0.3422818791946309	0.9036497456110276	0.5044025148770445	AD3	Adipocytes	No
118	GPX3	1.858524419550296e-169	4.260574921003512e-167	1.4375618	0.3916838961635653	0.1803558112282944	0.5541669495830455	0.2416765213534546	AD3	Adipocytes	No
119	PSMD8	1.472121444025806e-167	3.35256288857877e-165	1.2225492	0.4279041274217015	0.2214765100671141	0.5038446386651714	0.2474183080678145	AD3	Adipocytes	No
120	H3F3B	7.5499648151339e-165	1.6753178335940712e-162	1.5425712	0.3677157515889425	0.1635240225844252	0.4479422347587194	0.1772919502083844	AD3	Adipocytes	No
121	SOX5-AS1	1.1322888347411335e-164	2.4965165798343363e-162	1.7032757	0.3372386859637032	0.1313518696069031	0.3952587261107218	0.1387758530639009	AD3	Adipocytes	No
122	GADD45B	5.573506602824738e-162	1.2210918010340576e-159	2.7855897	0.2599739643157975	0.0506018962394801	0.3514059776108334	0.0592744197675301	AD3	Adipocytes	No
123	TOP1	1.7531919035622125e-161	3.8168862222458833e-159	0.8333161	0.6463741480970978	0.4774688398849472	0.9450390897827804	0.6327487007338065	AD3	Adipocytes	No
124	KLF4	8.967771916893225e-161	1.940177454219849e-158	2.6002052	0.2643387701967991	0.0551826994780014	0.3449495900093842	0.0657236828243784	AD3	Adipocytes	Yes
125	SMIM3	9.533345585472935e-161	2.0497285142032994e-158	1.1471283	0.4564668045026419	0.2607861936720997	0.6037556224311033	0.3179454542852839	AD3	Adipocytes	No
126	SLC7A6OS	1.4484903629951212e-160	3.095119901570316e-158	0.8319604	0.6334328815376369	0.4549909449238308	0.927704386202936	0.619914646258057	AD3	Adipocytes	No
127	DDX5	3.786475407661786e-159	7.895941729615685e-157	0.533453	0.9182173213875487	0.8378608714179184	2.094667501680332	1.778521341240272	AD3	Adipocytes	No
128	FNDC3B	5.462266410042177e-159	1.1322264314372453e-156	0.49677318	0.9641626464507236	0.9242569511025888	2.804810544319756	2.4850455008466468	AD3	Adipocytes	No
129	SLC25A25	1.2792871331800954e-158	2.6359406787001297e-156	1.2875987	0.3976567884217781	0.1925002663257697	0.4944185940079981	0.2326804488314106	AD3	Adipocytes	No
130	RBMS3	9.095792435512669e-158	1.8630766328266665e-155	0.6209249	0.930622559154606	0.8901672525833599	2.7545035759967447	2.357768202564911	AD3	Adipocytes	No
131	AF127577.2	9.132687691419301e-156	1.8596301007421792e-153	1.5649093	0.3491078949383567	0.1499946734846063	0.4101735604460442	0.1581930239575969	AD3	Adipocytes	No
132	PGM3	2.105232240613881e-155	4.261679487783047e-153	1.0862721	0.5097633815759246	0.3354639394907851	0.7375016183384399	0.4145550132585774	AD3	Adipocytes	No
133	HIPK1	1.7494773790372544e-154	3.520924939113581e-152	1.3167213	0.4040125583888506	0.214232449131778	0.4905156747543937	0.2264811555703541	AD3	Adipocytes	No
134	PPP2CB	1.9501250107639262e-154	3.902053605352836e-152	0.9587812	0.5258442453480359	0.3457973793544263	0.6837344548249615	0.4086940864951502	AD3	Adipocytes	No
135	AC007319.1	1.085407619105877e-152	2.1593373645384506e-150	0.9702048	0.5854965923883911	0.3860658357302652	1.1436873530181806	0.7378671379306252	AD3	Adipocytes	No
136	PDK4	1.506004986455048e-152	2.978963920635883e-150	0.9807871	0.6613063787426297	0.5260466602748481	1.3706774741246994	0.9117616920175547	AD3	Adipocytes	No
137	CEBPD	1.1555801268178894e-150	2.2728160039731854e-148	2.2450922	0.2726089287081706	0.0710557153510173	0.31862707171905	0.0761764372330809	AD3	Adipocytes	No
138	DDX3X	4.820303909789565e-150	9.427098313066417e-148	0.8889784	0.5546366490542921	0.3778630020240758	0.7216177092189746	0.4518308772080109	AD3	Adipocytes	No
139	TRA2B	5.003048128156946e-150	9.729523258667465e-148	0.9341509	0.523776705720193	0.3434537125812293	0.6581194914485471	0.3969769067928366	AD3	Adipocytes	No
140	PRDX6	7.482768080360158e-150	1.4470586584902077e-147	0.87008196	0.5751588942491768	0.398849472674976	0.792070205176562	0.5073568617650642	AD3	Adipocytes	No
141	AHR	6.471423530420706e-149	1.2376508117626698e-146	1.8400155	0.3080634045485871	0.1084478534142963	0.4103366920741524	0.1325231573045763	AD3	Adipocytes	No
142	RAB11A	1.2931699800041074e-148	2.4595808806495705e-146	1.0739293	0.4818133088291599	0.3068072866730585	0.6473167013143567	0.3593967613099821	AD3	Adipocytes	No
143	RBMS3-AS2	4.118081722545046e-148	7.789700377465537e-146	1.1740286	0.4481966459912704	0.2690955576861617	0.6278995654372402	0.3272839102128552	AD3	Adipocytes	No
144	PABPC1	3.2122579333312106e-147	6.043234816314847e-145	0.9299192	0.5322000153151083	0.3535740918291253	0.6841962216149835	0.415767311502875	AD3	Adipocytes	No
145	ELF1	9.609510822177673e-147	1.7980693330837962e-144	0.86066216	0.653189371314802	0.5144348567167359	1.127582642901031	0.7654498901257775	AD3	Adipocytes	No
146	SIK3	1.3413214455595175e-144	2.482950971095629e-142	0.7137857	0.7616969140056666	0.6234153616703952	1.3380013963049142	0.9984871826487864	AD3	Adipocytes	No
147	MYADM	3.4284409095002385e-144	6.312708006556396e-142	2.1092055	0.2768205835056283	0.0806434430595504	0.3326327380035898	0.0875220915698541	AD3	Adipocytes	No
148	CAV2	2.3398178886495455e-143	4.196639172719827e-141	0.7221672	0.7311432728386553	0.6050921487163098	1.3453195518975118	1.0010777457980196	AD3	Adipocytes	No
149	PPM1L	6.891173060400629e-142	1.2233069059427083e-139	0.8051096	0.6845087678995329	0.543730691381698	1.2935531793863986	0.9219520010474052	AD3	Adipocytes	No
150	CALCRL	1.006260649630022e-141	1.7771795228363694e-139	0.8766586	0.6410904357148327	0.4862043251304996	1.20121891702291	0.8179299313717516	AD3	Adipocytes	No
151	KLF2	9.949746031907982e-141	1.748326947413841e-138	2.6371267	0.244505704877862	0.0485778203899009	0.3113196070924168	0.0570505144588114	AD3	Adipocytes	No
152	ACTB	6.082275577897425e-140	1.0527202570224864e-137	1.1345779	0.4376292212267402	0.2556727388942154	0.5784042240731608	0.3050688326647359	AD3	Adipocytes	No
153	ELOVL5	5.5763104028003306e-139	9.555918856600803e-137	0.749279	0.7763994180258825	0.6334292106104187	1.4571028423065595	1.0849551861762483	AD3	Adipocytes	Yes
154	THSD7A	7.462448702668652e-139	1.2725129275447196e-136	0.87527275	0.5612221456466805	0.3872376691168637	0.8687203384611694	0.5621334572947781	AD3	Adipocytes	No
155	NFIL3	4.299640973020122e-137	7.29590058441493e-135	2.3523235	0.260892870817061	0.070629594119527	0.3332084963137931	0.0745867529849202	AD3	Adipocytes	No
156	ULK4	1.3389036668362183e-136	2.260853138107441e-134	0.86445975	0.7146029558159124	0.5907105571535102	1.376248652654215	0.9653841404409812	AD3	Adipocytes	No
157	MSN	1.4956214403711515e-136	2.513224843683873e-134	1.4995972	0.3601347729535186	0.1821668264621284	0.4780428910962193	0.196190416177937	AD3	Adipocytes	No
158	AC006387.1	2.221279916812817e-136	3.714580946878864e-134	1.0088639	0.4942185465962171	0.322254181314584	0.7502707130457708	0.4417095510946781	AD3	Adipocytes	No
159	AL161430.1	7.189989156786242e-136	1.1965801185159256e-133	2.7117114	0.2360058197411746	0.0432513049962714	0.2845039594547134	0.0490159778512545	AD3	Adipocytes	No
160	AC023509.6	1.1052421592741805e-135	1.8305771571978477e-133	1.4224632	0.3337927865839651	0.1396612336209651	0.4301530641105184	0.1827589886416174	AD3	Adipocytes	No
161	AC002546.1	5.566489841972712e-135	9.132209117048691e-133	1.995804	0.2671720652423616	0.0727602002769788	0.3483275390252497	0.0993723536262188	AD3	Adipocytes	No
162	CSNK1A1	7.350556062160711e-135	1.2002209841875243e-132	0.6889502	0.715445286775404	0.5782465111324172	1.132726596756682	0.8351627670242191	AD3	Adipocytes	No
163	MYOF	1.4621250903556267e-134	2.3761935271244303e-132	0.9292864	0.5445286775403936	0.3894748055821881	0.8620685782459143	0.5413877204744963	AD3	Adipocytes	No
164	AC107021.1	1.4725252083880618e-133	2.3598579913685723e-131	1.2100699	0.4223906884141205	0.2506658144242036	0.5984729176817212	0.3031791998460028	AD3	Adipocytes	No
165	CALM2	1.4799295859855512e-133	2.3607945874873663e-131	0.9795015	0.4699440998545064	0.2870991797166294	0.6142474168326111	0.357815582947675	AD3	Adipocytes	No
166	PPA1	2.1181967633387406e-132	3.363463264207976e-130	0.96812016	0.5156596982923655	0.351336955363801	0.7631357044128028	0.460765693006182	AD3	Adipocytes	No
167	SRSF7	5.5373294915398846e-132	8.752520441970075e-130	1.1167018	0.4383184011026878	0.2650474059870033	0.5667564894634713	0.3013211561653924	AD3	Adipocytes	No
168	LHFPL6	1.0847462344812552e-131	1.7067988933092333e-129	0.82354337	0.6413967378819205	0.4839671886651752	1.1556862657536888	0.8018528957836986	AD3	Adipocytes	No
169	AP002336.2	2.032874926381919e-130	3.1698197500737166e-128	0.9874184	0.4662684738494524	0.2934909981889848	0.598249201207032	0.3457520716210053	AD3	Adipocytes	No
170	CAST	4.0713228152054034e-130	6.319861460589697e-128	0.5868268	0.811930469408071	0.6907425162458719	1.4401008988304465	1.1456998347395106	AD3	Adipocytes	No
171	TAF1D	5.3682567194016496e-129	8.295873866018192e-127	0.8544865	0.5300559001454935	0.3644401832321295	0.6665948216221487	0.4213899181050355	AD3	Adipocytes	No
172	LINC02456	8.44763775504907e-129	1.2996596823501271e-126	1.5963387	0.3314955203308063	0.1547885373388729	0.4978818022274142	0.1934166422396041	AD3	Adipocytes	No
173	AC018616.1	2.80899421763686e-127	4.264743150777085e-125	0.9315	0.5586951527682058	0.4155747310109726	0.985474168947049	0.6314655580469343	AD3	Adipocytes	No
174	LRRC8B	2.5620532726067194e-125	3.822760176058371e-123	0.9528408	0.4859483880848457	0.3205496963886226	0.6621683270902934	0.3954798694675926	AD3	Adipocytes	No
175	IL13RA1	4.3311508254157565e-123	6.379877317982631e-121	1.217703	0.3717742553028563	0.1949504634068392	0.4644904584362996	0.2264960945601085	AD3	Adipocytes	No
176	TIMP3	3.0351400166945085e-122	4.414470874701559e-120	0.8060766	0.7733363963550042	0.6771066368381805	1.8328002259030507	1.3871543607504144	AD3	Adipocytes	No
177	TMSB4X	3.2149333287574955e-122	4.656407201182823e-120	1.2114282	0.3763687878091737	0.198892084798125	0.4952902776594042	0.2443561828955412	AD3	Adipocytes	No
178	LAMB1	5.753870417938455e-122	8.298999099473233e-120	0.95210886	0.4686423156443832	0.2924256951102588	0.6690256981285814	0.4002777079212261	AD3	Adipocytes	No
179	LINC00513	7.881982348949565e-122	1.1321273900051374e-119	0.7867675	0.5918523623554637	0.4345371258122936	0.8724621707686954	0.5918460154955019	AD3	Adipocytes	No
180	MAP3K20-AS1	1.206792249479851e-121	1.726211591239443e-119	1.2631859	0.3654950608775557	0.1951635240225844	0.4434079308366789	0.2090274518076296	AD3	Adipocytes	No
181	PAK2	2.428025507613908e-121	3.458787282780372e-119	0.87405086	0.529213569186002	0.3803131991051454	0.7212547937878646	0.455346461489692	AD3	Adipocytes	No
182	AL513327.1	3.671687745713395e-121	5.208981270721921e-119	2.1049442	0.2512443525537943	0.0718014275061254	0.2723088200372101	0.0702331682019196	AD3	Adipocytes	No
183	SH3RF1	1.595238254604754e-120	2.2539088743427825e-118	0.8303682	0.5698751818669117	0.4235645041014168	0.9090414642650207	0.6061848016437116	AD3	Adipocytes	No
184	RHEB	2.4994081784503943e-119	3.517053394521905e-117	0.89485955	0.4805115246190367	0.318099499307553	0.5984223887800564	0.3650530116150428	AD3	Adipocytes	No
185	LMCD1	6.685562074511429e-119	9.369531043371968e-117	0.90723515	0.567501340071981	0.4179183977841696	0.9966623876411356	0.6478195612783532	AD3	Adipocytes	No
186	MORF4L2	1.1181823127263495e-117	1.5544979492905754e-115	0.9496463	0.4478137682824106	0.286673058485139	0.5296118591205484	0.3086145024290498	AD3	Adipocytes	No
187	AZIN1	2.8088662690089988e-117	3.88926859072062e-115	1.0032631	0.4286698828394211	0.2632363907531693	0.5312882063776194	0.2999335770616323	AD3	Adipocytes	No
188	VCL	3.787639287696809e-117	5.223622373821225e-115	0.7518294	0.6393291982540776	0.5080430382443806	1.0030930179708644	0.7057684070873825	AD3	Adipocytes	No
189	NCOA7	5.171271533932206e-117	7.103521246769731e-115	0.73901284	0.6256221762768972	0.4878022797485885	0.9692743456531726	0.6832112725092042	AD3	Adipocytes	No
190	AC012349.1	1.953721170435606e-114	2.6625988990472024e-112	1.8591465	0.3013247568726548	0.1382763396186214	0.4895401895776787	0.1604885756357434	AD3	Adipocytes	No
191	NUP98	1.1420493432802704e-113	1.544264846366791e-111	0.7567682	0.5533348648441688	0.3998082454458293	0.720839456198491	0.4855425027502201	AD3	Adipocytes	No
192	CTNNB1	3.5095393181179364e-113	4.7270900013996295e-111	0.8863072	0.4814304311203001	0.3228933631618195	0.620424931077088	0.3819269306044218	AD3	Adipocytes	Yes
193	MAFF	9.939105258502057e-112	1.3182071556640126e-109	2.862492	0.2085917757868137	0.0338766379034835	0.2469912882219728	0.0377997133729554	AD3	Adipocytes	No
194	CHD1	1.2495326504807021e-111	1.6509092453832054e-109	0.8427312	0.4974347193506394	0.3417492276552679	0.635959681108694	0.4025289666984996	AD3	Adipocytes	No
195	ARF4	1.3058828118687717e-111	1.718799977781346e-109	1.0124853	0.4080710621027644	0.2454458293384467	0.4815304839328022	0.2674359117830639	AD3	Adipocytes	No
196	CELF2-AS2	3.033583303915314e-111	3.977671198800474e-109	1.3916879	0.313883145723256	0.144881218706722	0.3479634706596254	0.1472245983401042	AD3	Adipocytes	No
197	IFNGR1	4.060475984960029e-111	5.304054214919864e-109	0.7286647	0.5626005053985756	0.4129114733141579	0.7227419531723416	0.4945222267925044	AD3	Adipocytes	No
198	ERCC1	4.735879773973212e-111	6.163053167513409e-109	1.6885042	0.2949689869055824	0.1304996271439224	0.3735097540101611	0.1314563774076303	AD3	Adipocytes	No
199	LDHA	2.514588950589992e-110	3.260112775791129e-108	1.4797771	0.3099777930928861	0.1437093853201235	0.3746100733946013	0.150943679708907	AD3	Adipocytes	No
200	HNRNPA2B1	2.82798679551892e-110	3.652745929615035e-108	0.58138424	0.718967761696914	0.585810162991371	1.0695913476471737	0.8238660148225304	AD3	Adipocytes	No
201	LIFR	3.057283684055641e-110	3.9342353906048345e-108	0.9550555	0.4628991500114863	0.307446468520294	0.6571196329596353	0.3915796319999148	AD3	Adipocytes	No
202	FOXO1	1.217629581757509e-109	1.56109131859696e-107	0.510424	0.9299333792786584	0.8840950250346223	2.508143139637676	2.188320326898358	AD3	Adipocytes	No
203	PRSS23	2.7526905499279844e-109	3.516130482520558e-107	0.6486987	0.7256298338310744	0.5852775114520081	1.3312671274893282	1.021357336627587	AD3	Adipocytes	No
204	LPIN2	4.8421257794816496e-108	6.117336714691124e-106	1.198493	0.3553105138218853	0.1912219026312986	0.4390145683951046	0.2152443123052763	AD3	Adipocytes	No
205	TMEM165	7.99907846413845e-108	1.0068949095076968e-105	0.5872604	0.7446971437322919	0.6142537551933525	1.201041340229631	0.934753388044144	AD3	Adipocytes	No
206	DIAPH2-AS1	2.470328657846081e-107	3.0871081884476514e-105	1.2601688	0.3487250172294969	0.1882390540108661	0.4735930519337387	0.2254601358610057	AD3	Adipocytes	No
207	NUP153	5.045878139715243e-107	6.283025815984994e-105	0.78957087	0.5242361589708248	0.3786087141791839	0.691720802709314	0.4554399399293229	AD3	Adipocytes	No
208	ATF3	1.649495318347876e-106	2.0465566286713292e-104	2.3744872	0.228041963396891	0.0600830936401406	0.2972286990774334	0.0646148419693785	AD3	Adipocytes	Yes
209	TPT1	1.7687239971974103e-106	2.186648210249484e-104	0.9767242	0.4114403859407305	0.2461915414935549	0.5255617977390117	0.3010871264011708	AD3	Adipocytes	No
210	PNPLA8	2.9039137573802385e-106	3.577291054287343e-104	0.88373697	0.4489624014089899	0.2923191648023863	0.5442196592486798	0.3307278929924767	AD3	Adipocytes	No
211	ZNF217	3.4184605862287818e-106	4.196220980599132e-104	1.5523931	0.2853204686423156	0.1192074145094279	0.3232742123432183	0.1223232041552498	AD3	Adipocytes	No
212	GPCPD1	3.924694515230975e-106	4.8006086692309335e-104	0.75712293	0.5654338004441382	0.4229253222541813	0.7866992707041065	0.5351612709653478	AD3	Adipocytes	No
213	AC009501.3	8.854868895598839e-106	1.0792962735565121e-103	1.6754911	0.2651045256145187	0.095557686161713	0.3430753225828167	0.1205590981803992	AD3	Adipocytes	No
214	ARHGEF26	1.3937655533577388e-104	1.6869436501759258e-102	1.0428276	0.4023278964698675	0.2435282837967401	0.5654495408337679	0.3140813661991344	AD3	Adipocytes	No
215	PDZD8	3.578866482234593e-104	4.316586834461069e-102	1.1729987	0.3791255073129642	0.2272291466922339	0.4955922511594854	0.250362592018938	AD3	Adipocytes	No
216	SAV1	5.280003988035167e-104	6.34627146006338e-102	1.1613041	0.3585266865763075	0.1996377969532332	0.435431498861074	0.2182962794310013	AD3	Adipocytes	No
217	SOX5	5.931218052760184e-104	7.104326785963549e-102	0.4893119	0.970748143043112	0.9475870885266858	3.352347109106373	3.027215989594968	AD3	Adipocytes	No
218	AC002463.1	1.8690779748705265e-103	2.2310345923489006e-101	1.5645276	0.260892870817061	0.0905507616917012	0.2950725302220872	0.1097866856513858	AD3	Adipocytes	No
219	NFKBIA	2.2202608203741416e-103	2.6411185071502164e-101	1.6497461	0.2668657630752737	0.1006711409395973	0.3166999435132629	0.112205949111248	AD3	Adipocytes	No
220	EGFLAM	4.55533420636743e-103	5.400255098890923e-101	2.029719	0.237231028409526	0.0707361244273996	0.2935844380143573	0.0802586422225233	AD3	Adipocytes	No
221	ZBTB16	4.62992013096232e-103	5.469942500115756e-101	0.5354448	0.8793935217091661	0.8092042186001918	2.166472745862797	1.845540305673781	AD3	Adipocytes	No
222	NAA50	6.483136337925325e-103	7.633341750803505e-101	0.7415674	0.5576996707251703	0.4244167465643976	0.7919039653916422	0.5436315212619204	AD3	Adipocytes	No
223	AC005037.1	1.5615534491049733e-102	1.8323638709904324e-100	1.1899605	0.3517880389003752	0.1964418877170555	0.4245172896503619	0.208479602578689	AD3	Adipocytes	No
224	GGCT	2.622820961370366e-102	3.067282783743128e-100	2.0771844	0.2325599203614365	0.0662618514967508	0.3031510885632413	0.0805821371880915	AD3	Adipocytes	No
225	AC136424.2	1.3203939478549799e-101	1.5337837885553018e-99	1.308952	0.3041580519182173	0.1422179610099073	0.3288998776244138	0.1459885318515774	AD3	Adipocytes	No
226	PNRC1	1.6582368672007866e-101	1.919783524917138e-99	1.9019326	0.2422850141664752	0.0781932459784808	0.2667937444087976	0.0786444950846929	AD3	Adipocytes	No
227	ADIPOQ-AS1	3.293277937980811e-101	3.800003636704791e-99	0.8190922	0.4772953518646144	0.3225737722382018	0.646842938765063	0.4157486199163896	AD3	Adipocytes	No
228	ANK2	3.8631233531354146e-101	4.442720199074271e-99	0.9485246	0.4589172218393445	0.3065942260573133	0.7387961431741737	0.4488857070503479	AD3	Adipocytes	No
229	MLF1	3.381906890366488e-100	3.876426785328687e-98	2.5646095	0.2085917757868137	0.0441035474592521	0.258057987339697	0.0485674086548306	AD3	Adipocytes	No
230	BCLAF1	2.8250781024076697e-99	3.2063247079653736e-97	0.63305485	0.6216402481047554	0.4886545222115692	0.8539810304231327	0.6258502048194841	AD3	Adipocytes	No
231	TRIB1	3.0696599337485587e-99	3.472527721132029e-97	1.8413103	0.2487939352170916	0.0879940343027591	0.2836249462803409	0.0875677158618847	AD3	Adipocytes	No
232	ARIH1	5.390453705455915e-99	6.078043826321236e-97	0.55692023	0.7544222375373306	0.6363055289229785	1.2385797606790887	0.9805318629693864	AD3	Adipocytes	No
233	AP003086.1	2.0676843377280396e-97	2.3238623712595397e-95	1.1300752	0.3456619955586186	0.1841909023117076	0.5028822224929548	0.2612634818911408	AD3	Adipocytes	No
234	PLPP3	2.2607067937839312e-97	2.532576905295293e-95	0.8928245	0.4842637261658626	0.3362096516458933	0.7714312137067384	0.4862879102712861	AD3	Adipocytes	No
235	SRSF10	5.413548552777375e-97	6.045012796869085e-95	0.85126615	0.4190979401179263	0.2645147544476403	0.4685614766709806	0.2861564638865073	AD3	Adipocytes	No
236	FSTL1	5.625748356727918e-97	6.261765437829375e-95	0.6031698	0.6855042499425683	0.5625865558751465	1.1167390177798608	0.8555794032741637	AD3	Adipocytes	No
237	ITGB1	1.2213892030022224e-96	1.35511566189503e-94	0.50891966	0.8453939811624167	0.7474166400340897	1.648440777524775	1.373904853225066	AD3	Adipocytes	Yes
238	IER2	1.953915064925742e-95	2.1540357925945694e-93	1.6369457	0.2687035760778007	0.1126025354213273	0.3338930051597888	0.1199629128059928	AD3	Adipocytes	No
239	EEF1A1	2.0028795502124892e-95	2.201005666989065e-93	1.1265873	0.3357837506700359	0.1737509321401938	0.4388809490123484	0.2250164863618086	AD3	Adipocytes	No
240	DDX24	4.033243427580543e-95	4.418188433200255e-93	0.63887876	0.5743931388314573	0.4285714285714285	0.7440257136660559	0.5360561164451847	AD3	Adipocytes	No
241	RAP1B	1.3724009231528934e-94	1.4939317721968727e-92	0.5747835	0.7218776322842484	0.5990199211675722	1.161870891548204	0.9059588586125292	AD3	Adipocytes	No
242	EIF4A1	1.5560322715077888e-94	1.68851451757096e-92	1.2647059	0.2892258212726855	0.1277298391392351	0.322373020212162	0.1469674909114561	AD3	Adipocytes	No
243	EIF5	2.5477700548734093e-94	2.7474644305139542e-92	0.96492916	0.3806570181484034	0.2291466922339405	0.4325516614303852	0.2447101547297435	AD3	Adipocytes	No
244	FABP4	2.778756648352539e-94	2.987249693769301e-92	0.52042294	0.8911861551420476	0.8528816448279536	2.294416161102564	1.9765484868180316	AD3	Adipocytes	No
245	RFX3	9.31413270447465e-94	9.920554390710601e-92	0.77925086	0.4929167623860939	0.3469692127410248	0.6764345291650874	0.4468342949707344	AD3	Adipocytes	No
246	AC106845.1	1.540878039507728e-93	1.6361666937300466e-91	1.6588382	0.2431273451259667	0.082560988601257	0.2836934694265659	0.0988347136059057	AD3	Adipocytes	No
247	AP000331.1	5.720161243972938e-93	6.055324208604502e-91	1.0987039	0.324756872654874	0.1605411739639927	0.4473470396695176	0.2338263790968719	AD3	Adipocytes	No
248	AC016831.7	9.762565225128796e-93	1.0303077982715194e-90	0.9702865	0.3537790029864461	0.1884521146266112	0.4477979381119309	0.2533300821732777	AD3	Adipocytes	No
249	PDE5A	1.0639748957185816e-92	1.1194697565408636e-90	0.8213744	0.4491921280343058	0.3019068925109193	0.6001262770380161	0.3821073255449547	AD3	Adipocytes	No
250	NRIP1	1.0963172238513468e-92	1.1500035460860066e-90	0.48307803	0.8793935217091661	0.8128262490678598	1.986503116557024	1.7047799974242557	AD3	Adipocytes	No
251	AC025917.1	2.0616469017077344e-92	2.149577384021534e-90	1.3191727	0.2967302243663374	0.1444550974752317	0.3289653175752965	0.1450606826984374	AD3	Adipocytes	No
252	ACSL4	3.065581227809699e-92	3.186731524980797e-90	0.92944175	0.4676468336013477	0.33237456056248	0.7010744065238691	0.427499955633959	AD3	Adipocytes	No
253	TSC22D2	1.649064566386343e-91	1.709102366168552e-89	0.6794098	0.6325905505781454	0.5133695536380101	1.0054495529998015	0.733427793348236	AD3	Adipocytes	No
254	AFF4	9.064302129063315e-91	9.3383893601088e-89	0.5629923	0.6717972279653879	0.5482049643123469	0.9666696001011756	0.743261415636228	AD3	Adipocytes	No
255	CHST3	1.324477874783169e-89	1.360478519688254e-87	1.1090152	0.333945937667509	0.1826994780014914	0.4198849729513301	0.2166469992864222	AD3	Adipocytes	No
256	PHC2	1.476481078268531e-89	1.5121263019332388e-87	1.0489535	0.3441304847231794	0.194737402791094	0.388673649778721	0.206678744952944	AD3	Adipocytes	No
257	WDFY2	3.391636412093779e-89	3.463270974661896e-87	0.9064363	0.4115935370242744	0.263555981676787	0.5486268573774052	0.3292480365389023	AD3	Adipocytes	No
258	AOX1	4.236612249555734e-89	4.313369695018273e-87	0.84421587	0.4457462286545677	0.3020134228187919	0.6684247234321361	0.4251433133927191	AD3	Adipocytes	No
259	CDC42EP4	9.380353513244124e-88	9.466773096631444e-86	1.1848705	0.3243739949460142	0.1769468413763715	0.4136427948053655	0.20322630180324	AD3	Adipocytes	No
260	MMP19	1.1094606153321074e-87	1.1164269959400068e-85	1.6696979	0.2840952599739643	0.1411526579311814	0.4163739144782592	0.1504274746851407	AD3	Adipocytes	Yes
261	IQGAP1	9.367482391040269e-87	9.371814174804908e-85	0.5903084	0.6118385787579447	0.4829018855864493	0.8485502076785274	0.635276134291107	AD3	Adipocytes	No
262	ANXA5	8.387238565123215e-86	8.318987110896997e-84	0.6476268	0.5846542614288996	0.4576542026206456	0.8409006793787728	0.6106392030457843	AD3	Adipocytes	No
263	STK17A	1.663544091127512e-85	1.6452926359562846e-83	1.2881441	0.3034688720422697	0.1600085224246298	0.3618874317755832	0.1642826842726359	AD3	Adipocytes	No
264	PPP2R2A	1.7496804069884008e-85	1.7255537597809252e-83	0.5367251	0.6887969982387625	0.5630126771066368	1.0389777059639835	0.8148994840188185	AD3	Adipocytes	No
265	AC037198.1	2.071238835021689e-85	2.036875099804284e-83	2.976115	0.1781912857033463	0.0253542132736763	0.2286907727002265	0.0321334894557901	AD3	Adipocytes	No
266	DSE	2.2980050578166992e-85	2.247111386479742e-83	0.646398	0.5764606784593	0.4458293384467881	0.8466564387493051	0.6156586811690478	AD3	Adipocytes	No
267	SUSD6	3.740510332115174e-85	3.647366356521095e-83	1.0782554	0.3442070602649513	0.2016618728028124	0.410681647779644	0.215527505088867	AD3	Adipocytes	No
268	ABHD15-AS1	1.3726033415740372e-84	1.3309254137794643e-82	0.80040026	0.4486560992419021	0.3145839991477575	0.5750248813173211	0.3689711372947135	AD3	Adipocytes	No
269	FAM76A	3.642205627879808e-84	3.511938440520541e-82	0.9164029	0.3772111187686653	0.2345797379354426	0.4433726900591027	0.2589887913793803	AD3	Adipocytes	No
270	ADIPOR2	3.9378893696753563e-84	3.786499400574504e-82	0.5478142	0.7383413737652194	0.6244806647491211	1.2755905195763344	1.0171930817705583	AD3	Adipocytes	Yes
271	DLST	3.9922615596520505e-84	3.8281475387511184e-82	0.9328883	0.3676391760471705	0.2254181314583999	0.4100900932454933	0.2355041436729127	AD3	Adipocytes	No
272	LINC00968	8.137050423454506e-84	7.759563015380198e-82	0.99650383	0.4601424305076958	0.3402578033450517	0.954858544477716	0.5883922987062714	AD3	Adipocytes	No
273	AL358053.1	5.117209445836152e-83	4.866409949919348e-81	2.240548	0.1948847538096332	0.0443166080749973	0.2126652935953008	0.0489276618406762	AD3	Adipocytes	No
274	UBAP1	6.123038569411667e-83	5.806989126541212e-81	0.6492149	0.5351098859024428	0.4028976243741344	0.6935659113074768	0.4935744614688652	AD3	Adipocytes	No
275	KCNIP2-AS1	1.6558235305238878e-82	1.5660652276670739e-80	0.59500074	0.6509686806034153	0.5298817513582614	1.109793415076178	0.8528907741969433	AD3	Adipocytes	No
276	ANKRD28	3.1722548111465245e-82	2.983988384311089e-80	0.5872097	0.6371085075426909	0.5080430382443806	0.9625082953117864	0.7310005919936393	AD3	Adipocytes	No
277	TNFAIP8	6.87931086176315e-82	6.436060129480897e-80	0.53443205	0.7635347270081936	0.6888249707041654	1.641399661705285	1.3542464501611802	AD3	Adipocytes	No
278	ADAMTS1	1.4637059619468282e-81	1.3620334832997688e-79	2.443795	0.1958036603108967	0.0484712900820283	0.259499319180391	0.0530252716541056	AD3	Adipocytes	Yes
279	AC078955.1	3.659694782711775e-81	3.396353742583132e-79	1.672684	0.2343977333639635	0.0891658676893576	0.2507973906094709	0.0856374834319479	AD3	Adipocytes	No
280	KHDRBS3	3.959202178642811e-81	3.664485096681806e-79	0.98632354	0.3916838961635653	0.2592947693618834	0.543955996475322	0.3110421456567717	AD3	Adipocytes	No
281	AKIRIN1	2.151736278750411e-80	1.9809708251389424e-78	1.1537031	0.2967302243663374	0.1540428251837647	0.3152193788512472	0.1540554793620813	AD3	Adipocytes	No
282	CEMIP2	3.2319537395632908e-80	2.9675679217167874e-78	0.7511226	0.4949843020139367	0.3618834558431874	0.7233204220014511	0.4889123514878741	AD3	Adipocytes	No
283	AP001011.1	4.418163271102547e-80	4.035333503759519e-78	1.1059334	0.3092886132169385	0.1677852348993288	0.3403411229265815	0.172575942586654	AD3	Adipocytes	No
284	CBLB	5.930864434306776e-80	5.402705348893773e-78	0.56783295	0.6738647675932308	0.5449025247682966	1.0760275483125854	0.8346736770879137	AD3	Adipocytes	No
285	TUBB6	9.229997589534822e-80	8.385973662974735e-78	0.5797706	0.6059422620415039	0.4826888249707041	0.8636615320016013	0.651204798223975	AD3	Adipocytes	No
286	NUDT4	1.2856563547362831e-79	1.165033517684586e-77	0.88301	0.3957423998774791	0.2590817087461383	0.5146868280229827	0.3111442953786827	AD3	Adipocytes	No
287	FAM126B	3.188579492907793e-79	2.874371555377504e-77	0.55322534	0.6757791561375297	0.5667412378821775	1.0957206652857672	0.8574262715963258	AD3	Adipocytes	No
288	GSN	3.3947215657398996e-79	3.0522514732377243e-77	0.5380311	0.8289302396814457	0.7627570043677426	1.8562622832282765	1.5515709540284972	AD3	Adipocytes	No
289	CD99	5.538193225811603e-79	4.966582816183794e-77	0.94936794	0.3295811317865074	0.178651326302333	0.4175884567045198	0.237759613004127	AD3	Adipocytes	No
290	FAM199X	1.1456704444078593e-78	1.02476816805226e-76	0.9555907	0.3787426296041044	0.2500266325769681	0.4955347130875635	0.2857147378577064	AD3	Adipocytes	No
291	USP47	1.2384049709796787e-78	1.1048615070987772e-76	0.49088484	0.7512826403246803	0.6432299989346969	1.2425452125829033	1.012928375199876	AD3	Adipocytes	No
292	LGR4	2.322778792631426e-77	2.0511558848400365e-75	0.54699236	0.7184317329045103	0.6262916799829551	1.3140441071685471	1.0516981158066627	AD3	Adipocytes	No
293	TJP1	3.173080219606281e-77	2.794894271803843e-75	0.6198499	0.5352630369859867	0.403004154682007	0.7029732623050884	0.5089779715537021	AD3	Adipocytes	No
294	TMLHE-AS1	4.963016159354586e-77	4.3274500597536095e-75	1.0338334	0.3344819664599127	0.1995312666453606	0.4133379178554417	0.2231402317287383	AD3	Adipocytes	No
295	EGFR	6.494530891284813e-77	5.64861008373656e-75	0.4686104	0.8226510452561452	0.7472035794183445	1.6990652868462193	1.4420716028385925	AD3	Adipocytes	Yes
296	CRY2	1.0058146043035812e-76	8.726134922950568e-75	0.54156035	0.6453786660540624	0.5238095238095238	0.9385650185827432	0.7271756064246161	AD3	Adipocytes	No
297	RTN4	1.7409430719779038e-76	1.506612134489678e-74	0.47075155	0.8744161114939888	0.8029189304357089	1.870395238767828	1.6018376839220598	AD3	Adipocytes	No
298	RAB8B	1.8994776643151702e-76	1.6397086989509706e-74	1.0867485	0.3242974194042423	0.1884521146266112	0.4156142850660153	0.2172178933892324	AD3	Adipocytes	No
299	ITPKC	1.967734896588676e-76	1.6944057507540702e-74	1.6668061	0.2551497051841642	0.1186747629700649	0.3400723369582123	0.1200650353789114	AD3	Adipocytes	No
300	PPM1B	2.5612711416245867e-76	2.1945782633286312e-74	0.5187939	0.6799908109349874	0.5638649195696176	1.0350120112227774	0.8184071801674755	AD3	Adipocytes	No
301	LARP4	3.9286112012232555e-76	3.357847045470227e-74	0.58526045	0.5851902902213033	0.463513369553638	0.8039427872631627	0.6003292303445161	AD3	Adipocytes	No
302	RASD1	5.807273295665996e-76	4.951344147851579e-74	1.0106139	0.3586032621180794	0.2291466922339405	0.490009545191135	0.2729605332158987	AD3	Adipocytes	No
303	SHOC1	9.318097808183319e-76	7.925191000689774e-74	0.88660496	0.3862470326977563	0.2566315116650687	0.5158709471044021	0.3112643378772092	AD3	Adipocytes	Yes
304	RUNX1	1.172020379513849e-75	9.94378859246358e-74	0.66283756	0.507312964239222	0.3776499414083307	0.6884213995983705	0.4859255125236495	AD3	Adipocytes	No
305	FMO2	1.6683936204036774e-75	1.4120565663543694e-73	0.7218251	0.470709855272226	0.3352508788750399	0.6969384753711431	0.4768154860234373	AD3	Adipocytes	No
306	EIF1AX	3.221456136794597e-75	2.713234200274496e-73	1.1264379	0.2978788574929167	0.1600085224246298	0.3322372913569863	0.1659449648766809	AD3	Adipocytes	No
307	ANTXR2	4.0802294810067405e-75	3.4281850416147896e-73	0.56252855	0.6631441917451566	0.5559816767870459	1.1347934557220232	0.8875088381260505	AD3	Adipocytes	No
308	SLC66A2	8.707457735418001e-75	7.280612487179457e-73	0.74854803	0.4197871199938739	0.2845424523276872	0.5262069562998304	0.3451330651069699	AD3	Adipocytes	No
309	MIR22HG	1.6376549291060393e-74	1.3660015186972205e-72	0.67638725	0.4628991500114863	0.3321614999467348	0.5437639632973623	0.3729944918269952	AD3	Adipocytes	No
310	NET1	4.619100819986943e-74	3.8436248554006737e-72	0.70219606	0.4706332797304541	0.3453712581229359	0.6345598600138347	0.4348201844631162	AD3	Adipocytes	No
311	RDH10-AS1	1.1043988167682897e-73	9.167834398381565e-72	1.609754	0.2438165250019144	0.1088739746457867	0.307856494979329	0.111649796898321	AD3	Adipocytes	No
312	ATP1B3	1.4065896913068174e-73	1.1620646480734317e-71	1.0295397	0.337544988130791	0.2042186001917545	0.434941952735781	0.2365849478439048	AD3	Adipocytes	No
313	SRSF3	1.91379428958102e-73	1.577331026860395e-71	0.77739316	0.3893100543686346	0.255246617662725	0.4342120597624614	0.275532889451055	AD3	Adipocytes	No
314	AMOTL1	2.0675607032535146e-73	1.7000161829886852e-71	0.80316705	0.4166475227812237	0.2914669223394056	0.5395217173452532	0.3434946254026452	AD3	Adipocytes	No
315	AC008957.2	2.094817244786989e-73	1.7183458233541805e-71	1.2501392	0.2806493605942262	0.1453073399382124	0.3393531863536328	0.1568850615191213	AD3	Adipocytes	No
316	TTC19	2.242900993250112e-73	1.83546715797508e-71	0.6096548	0.5082318707404855	0.3788217747949292	0.6222494994158554	0.4482979150666166	AD3	Adipocytes	No
317	RSRC2	2.644003531579451e-73	2.158604392668733e-71	0.60926485	0.5080021441151696	0.3793544263342921	0.6041855174015365	0.434333675713637	AD3	Adipocytes	No
318	SYN3	3.242106494809133e-73	2.640676668807364e-71	0.7919441	0.4877096255456007	0.3720038350910834	0.8293886399049323	0.557422802385684	AD3	Adipocytes	No
319	AC093110.1	8.098483834023374e-73	6.580683483534111e-71	0.78344	0.3898460831610383	0.2526898902737829	0.4828483946509602	0.3079294549698192	AD3	Adipocytes	No
320	ANGPTL4	1.6166885523013465e-72	1.3075535263192384e-70	0.5983257	0.6570181484034	0.5551294343240653	1.136029305249821	0.8740463715140048	AD3	Adipocytes	No
321	ZNF451-AS1	1.7552195500360006e-72	1.4162862457819627e-70	0.9827513	0.3142660234321158	0.1782252050708426	0.3409773618002685	0.1869808912101247	AD3	Adipocytes	No
322	F3	1.996037481264328e-72	1.6068565918940924e-70	0.8144211	0.4284401562141052	0.3052093320549696	0.5992334724688776	0.383010164250335	AD3	Adipocytes	No
323	RASA1	2.230433888134584e-72	1.7913851385537528e-70	0.47442898	0.7433953595221686	0.6268243315223181	1.2083355449482258	0.9895078370102748	AD3	Adipocytes	No
324	C9orf147	2.265935044870188e-72	1.815685359102464e-70	0.87341344	0.36135998162187	0.2305315862362842	0.4179208025013249	0.2493485221873381	AD3	Adipocytes	No
325	OSMR	2.7110842326027426e-72	2.16736470659992e-70	1.5531644	0.2507083237613906	0.1171833386598487	0.3221878589028035	0.1218092085090127	AD3	Adipocytes	Yes
326	AC083870.1	8.757125053204072e-72	6.968658410154302e-70	1.0294784	0.2812619649284019	0.1355065516139341	0.3574729090676124	0.1910420397166731	AD3	Adipocytes	No
327	RHOA	1.1222789612259104e-71	8.910277183898191e-70	0.7340854	0.4468948617811471	0.3205496963886226	0.5658388503166052	0.3766999755644819	AD3	Adipocytes	No
328	AC023424.3	1.3787842167258305e-71	1.0921737859538066e-69	1.7342294	0.2032314878627766	0.0629594119527005	0.2392390659759525	0.0781072179791208	AD3	Adipocytes	No
329	HSP90AA1	1.6157661464459246e-71	1.2769717106249344e-69	0.5580266	0.5943027796921663	0.4701182486417385	0.8288299163865149	0.6294830058472977	AD3	Adipocytes	No
330	AL160254.1	2.0365307152970703e-71	1.602194255470986e-69	1.8387715	0.1964162646450723	0.0565675934803451	0.2111847122765179	0.0636654657873096	AD3	Adipocytes	No
331	LINC00486	3.7322099205335796e-71	2.9295732110927533e-69	0.5988353	0.4207060264951374	0.2738894215404283	0.4949731977350288	0.3526854444913183	AD3	Adipocytes	No
332	PTPN1	6.655425943836192e-71	5.188833884500757e-69	0.8619784	0.3743012481813308	0.2462980718014275	0.438434513860196	0.2644864831475214	AD3	Adipocytes	No
333	RAP1A	2.0994867745407293e-70	1.6331648132022896e-68	0.66670275	0.4776782295734742	0.3522957281346543	0.622242734155705	0.4341863144435722	AD3	Adipocytes	No
334	ELF2	3.186208499660356e-70	2.4729550095121724e-68	0.51740193	0.6560992419021364	0.5363801001384894	0.9757727494001156	0.7677836823915438	AD3	Adipocytes	No
335	AC068282.1	5.3107573700611085e-70	4.1126885262200304e-68	1.3321322	0.237154452867754	0.0984340044742729	0.268863043891541	0.115576794115329	AD3	Adipocytes	No
336	SBDS	7.239311787401947e-70	5.581203047499015e-68	1.3830742	0.2351634887816831	0.0987535953978907	0.2373064219809275	0.0977491157639105	AD3	Adipocytes	No
337	HIF1A	4.1377057634445085e-69	3.1758497274366994e-67	0.9613596	0.3370855348801593	0.2091189943538937	0.3976895920913062	0.2237990438884962	AD3	Adipocytes	Yes
338	SRPX	5.918410861209123e-69	4.532559963973784e-67	1.1260492	0.297342828700513	0.1655480984340044	0.4150727205893342	0.2116530185620653	AD3	Adipocytes	Yes
339	MBNL1	8.231159943049221e-69	6.289841778997613e-67	0.35381332	0.9538249483115092	0.9125386172366038	2.589368665852512	2.3647730731319	AD3	Adipocytes	No
340	KLF7	4.191624627188447e-68	3.1749951443053673e-66	0.7710262	0.4169538249483115	0.2934909981889848	0.5655319657774235	0.3685143691233044	AD3	Adipocytes	No
341	AC104827.1	1.4328349035186644e-67	1.080588518958651e-65	1.191997	0.2732981085841182	0.1432832640886332	0.3165662668078257	0.1510040331412198	AD3	Adipocytes	No
342	CASP4	2.0242478715721923e-67	1.5232905287465872e-65	1.3551091	0.2523164101386017	0.1226163843613508	0.2860005455281593	0.1217095952545434	AD3	Adipocytes	No
343	PPP2CA	2.7887814426177675e-67	2.08953373198391e-65	1.1855916	0.2478750287158281	0.1114307020347288	0.2689840109475423	0.1272397351893889	AD3	Adipocytes	No
344	RABGEF1	4.1537443100928896e-67	3.1055294392694488e-65	0.55253327	0.5540240447201163	0.4129114733141579	0.7972517416471201	0.6051003778557025	AD3	Adipocytes	No
345	AKAP13	4.2729808680608814e-67	3.1877910717412813e-65	0.59689945	0.534727008193583	0.4188771705550229	0.7572717730689089	0.5588990223178671	AD3	Adipocytes	No
346	STX11	8.406142639856727e-67	6.257785669274849e-65	1.0369242	0.2959644689486178	0.1654415681261319	0.3420377120751791	0.181282792117396	AD3	Adipocytes	No
347	ATP6V1D	1.145505981287628e-66	8.509192070440458e-65	0.71142393	0.4097557240217475	0.2837967401725791	0.4800115667296027	0.3193686391229904	AD3	Adipocytes	No
348	PLSCR1	1.9945846697993225e-66	1.4753107463626782e-64	2.0783672	0.1900604946779998	0.0578459571748162	0.2431054814068383	0.0631280415524078	AD3	Adipocytes	No
349	AL606489.1	2.43416933585743e-66	1.7966141946703796e-64	1.4507445	0.2366949996171223	0.107489080643443	0.2588880004305424	0.1026462921013783	AD3	Adipocytes	No
350	IFNGR2	3.2988885290389935e-66	2.4296664961960382e-64	0.5432598	0.5724021747453863	0.4499840204538191	0.7755333333094631	0.5900489511228644	AD3	Adipocytes	No
351	PAPSS2	5.592729689553458e-66	4.101651079101323e-64	0.9334607	0.3985756949230415	0.2835836795568339	0.6224684833811328	0.3730390690593179	AD3	Adipocytes	No
352	TGFBR2	6.782498106522855e-66	4.963698825695458e-64	0.5582385	0.5959108660693775	0.4840737189730478	0.8851154669292987	0.6762973382947063	AD3	Adipocytes	Yes
353	IGFBP7	1.852843539066693e-65	1.353123036884655e-63	1.7797054	0.2227582510146259	0.0944923830829871	0.3597108072102381	0.1187455836284961	AD3	Adipocytes	No
354	MYL6	3.880544093122463e-65	2.8220360152841845e-63	0.55151653	0.5485106057125354	0.4271865345690849	0.7185866825565854	0.5408480525759947	AD3	Adipocytes	No
355	TMED5	6.129001871686995e-65	4.438525706910398e-63	0.6275846	0.4636649054292059	0.3419622882710131	0.5584615198352602	0.3948339301332532	AD3	Adipocytes	No
356	LMCD1-AS1	8.139287426453134e-65	5.882037026181663e-63	0.5435771	0.6541082778160655	0.5402151912219026	1.1550135840264515	0.912907776075822	AD3	Adipocytes	No
357	ANKUB1	3.3519653368323844e-64	2.407295271779872e-62	0.72136045	0.4259131633356306	0.3090444231383829	0.5715648534089366	0.3836645022518108	AD3	Adipocytes	No
358	NFATC2	4.966237240744368e-64	3.559239509846937e-62	2.4719977	0.1712994869438701	0.0403749866837115	0.268490177476011	0.0540261586642157	AD3	Adipocytes	No
359	B2M	5.6254826578658135e-64	4.0233823901794e-62	0.77639854	0.4154988896546443	0.2964738468094173	0.5853376747338369	0.3815053374242393	AD3	Adipocytes	No
360	AC116362.1	1.6270286281279418e-63	1.161262329717048e-61	1.6112189	0.2081323225361819	0.0775540641312453	0.2832697033369094	0.1018214660375659	AD3	Adipocytes	No
361	LMO3	4.046080887104908e-63	2.8818752260910185e-61	0.5843025	0.4951374530974806	0.3705124107808671	0.6841702486651959	0.5038315804345478	AD3	Adipocytes	No
362	CRY1	1.2834298471339131e-62	9.085318525232625e-61	1.4099303	0.2336319779462439	0.1071694897198252	0.2799659179498082	0.1147441336595479	AD3	Adipocytes	No
363	AC022126.1	1.7254879334284089e-62	1.2164865642272463e-60	1.5364218	0.2144115169614825	0.0858634281453073	0.2546382203716498	0.0952853200572623	AD3	Adipocytes	No
364	CMSS1	1.767867961716236e-62	1.2438316537148216e-60	0.48288354	0.6541082778160655	0.5234899328859061	1.0170066329187917	0.8166345620833209	AD3	Adipocytes	No
365	DNAJA1	1.8816966482336527e-62	1.3185589306732014e-60	1.5569603	0.2177808407994486	0.0903377010759561	0.2613745085373744	0.0966936182226943	AD3	Adipocytes	No
366	Z99289.1	2.0852046377077e-62	1.4582109846240351e-60	0.7311645	0.4155754651964162	0.2995632257377223	0.5654502434829624	0.3770532477347746	AD3	Adipocytes	No
367	ANGPTL1	3.8525634667345543e-62	2.6887164710581315e-60	1.6122993	0.2045332720728999	0.0754234579737935	0.2486657685642946	0.0883204521049264	AD3	Adipocytes	No
368	LRP1B	4.23373273796667e-62	2.948790592705317e-60	0.77601624	0.4427597825254614	0.3190582720784063	1.0246910564752691	0.714478097322827	AD3	Adipocytes	No
369	AL157392.2	5.239534999260307e-62	3.6420028822167625e-60	0.73393285	0.381422773566123	0.2590817087461383	0.4411729719040053	0.2877454868653378	AD3	Adipocytes	No
370	PELI1	5.3178461830207535e-62	3.689029328085097e-60	1.3751277	0.2396048702044567	0.1136678385000532	0.3069279579071314	0.1297070957658572	AD3	Adipocytes	No
371	PPP1R15B	6.412101567296856e-62	4.439226157070959e-60	1.1525495	0.2601271153993414	0.1346543091509534	0.2711766751953905	0.1311378684233794	AD3	Adipocytes	No
372	OGFRL1	1.1812757384685361e-61	8.161884423717933e-60	0.9462842	0.3292748296194195	0.2101842974326195	0.4045355010652803	0.2301274148728303	AD3	Adipocytes	No
373	IGF2BP2	1.1886410091442686e-61	8.19641377939004e-60	0.7601388	0.3745309748066467	0.2484286779588793	0.4805114787692064	0.3105995836831137	AD3	Adipocytes	No
374	DNM1L	1.6618019482986618e-61	1.1391076483625046e-59	0.65092313	0.4502641856191132	0.3334398636412059	0.5538118825399112	0.3860815328976477	AD3	Adipocytes	No
375	S100A10	1.8038632505802254e-61	1.234042100436464e-59	1.1293478	0.2868519794777548	0.1657611590497496	0.378841543195202	0.1910720752429184	AD3	Adipocytes	No
376	CAPZA2	2.69350521629108e-61	1.8390212340657204e-59	0.68219846	0.4124358679837659	0.2939171194204751	0.4808869842828026	0.3255849351794218	AD3	Adipocytes	No
377	SQSTM1	2.8526253792742197e-61	1.9438283489952044e-59	0.6305835	0.5691094264491922	0.4673484606370512	0.8952517253588625	0.6602385999716908	AD3	Adipocytes	No
378	DDX58	2.8634084488487907e-61	1.947342767492137e-59	0.8258978	0.3550042116547974	0.2354319803984233	0.4301813848191862	0.2648542014924332	AD3	Adipocytes	No
379	PIK3R1	3.661103238315501e-61	2.4849558764221452e-59	0.5095447	0.62768971590474	0.5149675082560988	1.04127252024035	0.8274390934614295	AD3	Adipocytes	No
380	KPNA4	4.288642813490221e-61	2.8995246021831543e-59	0.61885124	0.448732674783674	0.3298178331735378	0.534244112040177	0.3783285824348705	AD3	Adipocytes	No
381	RBMS3-AS3	5.818006636620107e-61	3.9258502482113382e-59	0.67741823	0.434336472930546	0.3127729839139235	0.6008714964544923	0.4154487556316765	AD3	Adipocytes	No
382	AC011444.2	2.1171633613530823e-60	1.4203047852053933e-58	3.149758	0.1480970977869668	0.0206668797272824	0.1690193033953408	0.0205360317688924	AD3	Adipocytes	No
383	AL157938.2	5.746889485433196e-60	3.8404310121188324e-58	0.95563745	0.3021670878321464	0.1817407052306381	0.3427934251248632	0.1913002480893398	AD3	Adipocytes	No
384	AC002429.2	1.6810652921038405e-59	1.1190722336820489e-57	1.0397996	0.2917528141511601	0.1735378715244487	0.3393585368663562	0.179422605183823	AD3	Adipocytes	No
385	PDXDC1	4.359697223126651e-59	2.896646431396395e-57	0.47459286	0.5721724481200704	0.4504101416853094	0.7229082008282214	0.5671019067260328	AD3	Adipocytes	No
386	AP001831.1	7.48995860901884e-59	4.966904352678088e-57	0.8773672	0.3357837506700359	0.2197720251411526	0.4001661777140176	0.2373340865249242	AD3	Adipocytes	No
387	ATF6	9.829594636470985e-59	6.505951203366723e-57	0.53003067	0.5281415116011946	0.4149355491637371	0.6672093610199589	0.5050545932321091	AD3	Adipocytes	No
388	C2orf88	1.701236899167813e-58	1.1238552767479582e-56	0.97147095	0.2960410444903897	0.1762011292212634	0.3388345989615039	0.187046215280136	AD3	Adipocytes	No
389	CREB3L2	2.579269528926245e-58	1.7006475050154454e-56	0.5515356	0.5954514128187457	0.5020773410035155	0.9648465805813164	0.7458854233283494	AD3	Adipocytes	No
390	XBP1	4.69132134293845e-58	3.0814948692060224e-56	1.3605143	0.2154069990045179	0.0912964738468094	0.2204834192756986	0.0917288790759764	AD3	Adipocytes	No
391	PHLPP1	9.874209417327832e-58	6.461354124578833e-56	0.5848552	0.5340378283176354	0.4259081708746138	0.8216607781155923	0.6149580711644691	AD3	Adipocytes	No
392	NDEL1	2.5744747387706785e-57	1.6783054153914464e-55	0.55307364	0.4766827475304387	0.3587940769148823	0.5645927033216307	0.4168176559154247	AD3	Adipocytes	No
393	TARS	2.73126325250541e-57	1.7771693373820916e-55	1.3515298	0.2258978482272762	0.105145413870246	0.2408639742364491	0.1014067424627887	AD3	Adipocytes	No
394	MPP5	5.464949486402906e-57	3.542597217627772e-55	0.5311074	0.5093805038670649	0.3960796846702887	0.6399576233584898	0.4826298671747812	AD3	Adipocytes	No
395	LINC02246	6.650766673094136e-57	4.3032325075855425e-55	0.8285411	0.2971131020751972	0.1676787045914562	0.3721859041492797	0.2262607434093612	AD3	Adipocytes	No
396	AKR1C1	9.986591478923152e-57	6.4495494521344004e-55	0.6200883	0.5168083314189448	0.4158943219345904	0.7578765623247659	0.5525318205825512	AD3	Adipocytes	No
397	KLF9	1.5716218458593558e-56	1.0112130449120346e-54	0.79340553	0.3155678076422391	0.1920741450942793	0.3551347648371472	0.2199455099661319	AD3	Adipocytes	No
398	RNF111	2.5564431300448818e-56	1.6357455709728952e-54	0.43027365	0.6980626387931694	0.6000852242462981	1.1091296870737948	0.9193983463099584	AD3	Adipocytes	No
399	AC092567.1	8.622004417200996e-56	5.486384281357161e-54	1.1195024	0.2672486407841336	0.1525514008735485	0.2983972028552952	0.148444508911774	AD3	Adipocytes	No
400	AC005480.1	1.2670666954697514e-55	8.04784967529925e-54	1.2135074	0.2431273451259667	0.1254927026739107	0.2614368537775984	0.1211959127134624	AD3	Adipocytes	No
401	CRYAB	2.9464161151200952e-55	1.8577985471948487e-53	0.8532398	0.3818822268167547	0.273676360924683	0.5904475007567167	0.3684462478083999	AD3	Adipocytes	No
402	MAP1LC3B	2.968796920367369e-55	1.8685068035533967e-53	1.3058609	0.2331725246956122	0.1155853840417598	0.2618148105635831	0.1142702694995518	AD3	Adipocytes	No
403	SERPING1	5.336023421301641e-55	3.334147775302845e-53	1.0411873	0.2687035760778007	0.1508469159475871	0.311411708561657	0.1634225707526237	AD3	Adipocytes	No
404	JAK2	1.181133512278698e-54	7.353618284359606e-53	0.48271805	0.5933838731909028	0.4873761585170981	0.8657523401368333	0.6857560167876873	AD3	Adipocytes	No
405	AL021707.1	2.0064137802076402e-54	1.2469303306224e-52	1.4194628	0.2033080634045486	0.0829871098327474	0.2077000042560089	0.0827786423833213	AD3	Adipocytes	No
406	GRB10	4.7190696827697867e-54	2.9275146261426334e-52	0.714296	0.4138142277356612	0.3053158623628422	0.5663950006097722	0.3814335409375028	AD3	Adipocytes	No
407	SASH1	5.946406452432529e-54	3.682304217484873e-52	0.54439175	0.510912014702504	0.4017257909875359	0.7172014167557832	0.5417819355304818	AD3	Adipocytes	No
408	CDO1	1.093108122870679e-53	6.756969782373471e-52	0.81336904	0.335707175128264	0.2226483434537126	0.414832943359647	0.2566243240842691	AD3	Adipocytes	No
409	HSPB8	7.48039839387864e-53	4.599315644804672e-51	1.3505156	0.2200781070526073	0.1046127623308831	0.2550190268991815	0.1078805629006037	AD3	Adipocytes	No
410	HEBP2	1.273907997552246e-52	7.804884821817441e-51	0.5497667	0.4436786890267248	0.3275806967082135	0.5230816565065358	0.3848952339062212	AD3	Adipocytes	No
411	SLC1A3	1.9746931726403253e-52	1.2077028067865282e-50	0.502167	0.6923960487020445	0.5951848300841589	1.295450134724749	1.0553165246419487	AD3	Adipocytes	No
412	IRAK3	2.443838318314005e-52	1.491991309113891e-50	0.6188413	0.4259131633356306	0.3125599232981783	0.5641460823302747	0.4011690130876401	AD3	Adipocytes	No
413	IGF1	3.3378333443051306e-52	2.0306228303421161e-50	0.564994	0.5946856574010261	0.5088952807073612	1.1657419226097985	0.913374548895699	AD3	Adipocytes	Yes
414	LATS2-AS1	8.075695385871677e-52	4.887207543310034e-50	1.945437	0.1685427674400796	0.0520933205496963	0.1676024443171323	0.0462869147641528	AD3	Adipocytes	No
415	RBM39	1.0873847808214994e-51	6.557650099811329e-50	0.36440253	0.8070296347346657	0.7052306381165442	1.30659140221507	1.1289260407992354	AD3	Adipocytes	No
416	TNFRSF10B	1.5837698094750133e-51	9.534569691267316e-50	1.235982	0.2339382801133318	0.1205923085117715	0.2712456524825607	0.1242418397024915	AD3	Adipocytes	No
417	AC087854.1	1.9037412064766223e-51	1.1440955833922701e-49	1.512176	0.1839344513362432	0.0656226696495152	0.1983556643376851	0.0741016808669899	AD3	Adipocytes	No
418	SLC25A33	2.4336866402776896e-51	1.460043271054636e-49	0.5536063	0.4753809633203155	0.3681687440076702	0.6330897350055142	0.4711828316074267	AD3	Adipocytes	No
419	AC008250.1	3.6301852420300394e-51	2.1740915629431108e-49	1.5248938	0.1912091278045792	0.0754234579737935	0.2052007758587083	0.0761753488997339	AD3	Adipocytes	No
420	AFF1	6.14948674977389e-51	3.65757101941878e-49	0.40243042	0.7374224672639559	0.6360924683072334	1.2033920462076235	1.0166410159143962	AD3	Adipocytes	No
421	IRF1	8.619719153362908e-51	5.100516208765991e-49	2.3757129	0.1548357454628991	0.039203153297113	0.191995066639534	0.0399740471630436	AD3	Adipocytes	No
422	PPP1R15A	1.0601475810965917e-50	6.2624690558429366e-49	1.8243177	0.1695382494831151	0.0539043357835304	0.1657131963845933	0.0496409089407816	AD3	Adipocytes	No
423	CCNI	2.701064969867476e-50	1.590137159811778e-48	0.5297606	0.4530209051229037	0.3422818791946309	0.541454060978844	0.4039211345511473	AD3	Adipocytes	No
424	AC012459.1	3.199339969578164e-50	1.8802776296590447e-48	1.439101	0.1851596600045945	0.067753275806967	0.1970521827742815	0.0772635846948772	AD3	Adipocytes	No
425	TFG	3.5966730664627814e-50	2.110210760486028e-48	0.5714315	0.4321923577609312	0.3248109087035261	0.4965101316955364	0.3595544088058153	AD3	Adipocytes	No
426	EPAS1	3.669481672606251e-50	2.1492855766317762e-48	0.84787637	0.343058427138372	0.2403323745605624	0.4450354529261912	0.271125917688241	AD3	Adipocytes	No
427	SH3GLB1	4.355995904884474e-50	2.547080308166908e-48	0.4259366	0.631441917451566	0.5235964631937786	0.8818925939632354	0.7195993809043096	AD3	Adipocytes	No
428	CYSTM1	6.535553855900045e-50	3.815088233993861e-48	0.47061568	0.534727008193583	0.427932246724193	0.6963593062329967	0.5459804530772869	AD3	Adipocytes	No
429	CCDC107	9.20901493595269e-50	5.3666542259753926e-48	0.72338694	0.337544988130791	0.227974858847342	0.3709929219236953	0.2406315262331911	AD3	Adipocytes	No
430	USP3-AS1	1.7005039126088075e-49	9.87661802665545e-48	0.7516782	0.3360134772953518	0.2277617982315969	0.3787261935256021	0.2417304859998072	AD3	Adipocytes	No
431	AL109824.1	2.352213215081776e-49	1.3638896591837646e-47	1.4714729	0.1810245807489088	0.0649834878022797	0.1886652250077163	0.0722059172145078	AD3	Adipocytes	No
432	ERAP1	2.9407786024054823e-49	1.7023075602151868e-47	0.55868596	0.4336472930545983	0.3247043783956536	0.5104694857590575	0.3730869458620022	AD3	Adipocytes	No
433	DHX36	4.0565201961439615e-49	2.340341718495323e-47	0.508378	0.474462056819052	0.3687013955470331	0.5642022956660863	0.4271710713884433	AD3	Adipocytes	No
434	C6	7.164014964532508e-49	4.1262818970425503e-47	0.97727835	0.2566046404778314	0.1422179610099073	0.3529885766076064	0.1947583312437976	AD3	Adipocytes	No
435	AC012085.2	1.3160391198613996e-48	7.542385790252021e-47	1.034847	0.2533884677234091	0.1438159156279961	0.2804643207564299	0.1467022493401564	AD3	Adipocytes	No
436	AC011092.2	1.5236926317182248e-48	8.718040353645964e-47	0.95894104	0.2680143962018531	0.159156279961649	0.3019648617162294	0.166653760841726	AD3	Adipocytes	No
437	ARHGAP26	1.7897071214708288e-48	1.0223185101787824e-46	0.4758361	0.629604104449039	0.5309470544369873	1.0998791404804509	0.8923399522906407	AD3	Adipocytes	No
438	CGGBP1	2.0628557034835916e-48	1.1764054865203951e-46	0.53947955	0.4468182862393751	0.3400447427293065	0.5460917291005426	0.4053587633600711	AD3	Adipocytes	No
439	YY1AP1	3.2898896328387814e-48	1.8699970366231083e-46	0.5788762	0.4152691630293284	0.3103227868328539	0.4914463515993232	0.3541072524285595	AD3	Adipocytes	No
440	BX284613.2	3.9591013838554746e-48	2.2430156056226044e-46	1.4764574	0.1814074584577686	0.0665814424203685	0.2345280495258752	0.0907414194602023	AD3	Adipocytes	No
441	AC131571.1	1.3805942473925612e-47	7.745648374026079e-46	1.2870494	0.2112719197488322	0.101523383402578	0.2379367624565402	0.1044329817981689	AD3	Adipocytes	No
442	APPL2	3.208266302782867e-47	1.7941412978535013e-45	0.4747849	0.5142047629986982	0.4091829125386172	0.6715865950188816	0.5240639835958534	AD3	Adipocytes	No
443	LINC00960	3.661574204203569e-47	2.0443395589146898e-45	1.2353084	0.1967225668121602	0.082560988601257	0.2180891124214387	0.0984969957062301	AD3	Adipocytes	No
444	TMED10	6.328231531448675e-47	3.521833805347707e-45	0.65634066	0.3458151466421625	0.2373495259401299	0.3711239879218075	0.2508475878323319	AD3	Adipocytes	No
445	SAMD4A	7.054588824543191e-47	3.919769610760627e-45	0.46366042	0.7515123669499961	0.6653883029721956	1.5966562362656052	1.349248680376398	AD3	Adipocytes	No
446	PTBP2	1.0420897788435182e-46	5.762456834576234e-45	0.38721085	0.7056436174285933	0.598806860551827	1.0660154034706282	0.8983902422868906	AD3	Adipocytes	No
447	DCTN4	1.2600657132380481e-46	6.956688154616949e-45	0.46541983	0.4930699134696378	0.386385426653883	0.5906182213461505	0.459388024565148	AD3	Adipocytes	No
448	HSPA9	1.3055226008822679e-46	7.196173622952321e-45	0.7122695	0.3324910023738417	0.2268030254607435	0.366079690156837	0.2388764217522326	AD3	Adipocytes	No
449	RGS3	1.4112644522548107e-46	7.754338139563893e-45	1.075393	0.2254383949766444	0.1143070203472888	0.2403389766319864	0.1212645939022119	AD3	Adipocytes	No
450	UBE2W	1.6375607623141896e-46	8.983487059947384e-45	0.56492746	0.366796845087679	0.2468307233407904	0.4463665804852522	0.3223211490709265	AD3	Adipocytes	No
451	VCP	1.975300610425032e-46	1.0802054649363809e-44	0.6015801	0.3788957806876483	0.2729306487695749	0.4201970846609739	0.2957893324193379	AD3	Adipocytes	No
452	PRICKLE2-AS3	2.8867272584943776e-46	1.5761348703476558e-44	1.4627852	0.1916685810552109	0.0833067007563651	0.1885889228102199	0.0725954856513716	AD3	Adipocytes	No
453	CORO1C	8.46687463700451e-46	4.608322837021198e-44	0.48324507	0.5161191515429971	0.4175988068605518	0.6769126900548886	0.5261045194296817	AD3	Adipocytes	No
454	DLD	9.454229465170274e-46	5.137639044997397e-44	0.6262446	0.3660310896699594	0.2631298604452967	0.3991458783692055	0.2759702853633135	AD3	Adipocytes	No
455	CCDC47	1.2955354144412125e-45	7.02919340224091e-44	0.8438536	0.2752890726701891	0.1687440076701821	0.2857722745873979	0.1691522280269229	AD3	Adipocytes	No
456	COL12A1	1.8106969292355173e-45	9.793607016002605e-44	0.65423226	0.5556321310973276	0.4737402791094066	1.0425511620343546	0.7732982226385948	AD3	Adipocytes	No
457	AHCYL1	2.5633661819764932e-45	1.3821414915155493e-43	0.51448005	0.4695612221456466	0.3691275167785235	0.5746757797483101	0.4341323737570643	AD3	Adipocytes	No
458	CYTH3	2.820259171067605e-45	1.5182906915346221e-43	0.72430354	0.3301171605789111	0.2245658889954192	0.3983125099168145	0.2594165957613122	AD3	Adipocytes	No
459	UBE2D3	3.151244253316728e-45	1.6938427185219229e-43	0.3857386	0.6430813998009036	0.5413870246085011	0.8873873762566439	0.7388690987570554	AD3	Adipocytes	No
460	EPB41L3	3.6147411735278614e-45	1.9399671389587665e-43	0.49446762	0.5920820889807795	0.5126238414829019	1.028002362116033	0.8217475486210372	AD3	Adipocytes	No
461	DPYD-AS1	4.9411310588620666e-45	2.635472923475644e-43	1.1618568	0.2130331572095872	0.1050388835623735	0.2360195005486513	0.11241234632739	AD3	Adipocytes	No
462	FNDC4	5.0197241730856565e-45	2.6732734150082007e-43	1.937219	0.1543762922122674	0.0453819111537232	0.1589599874501316	0.0440058953839388	AD3	Adipocytes	No
463	UBQLN1	6.105207374816659e-45	3.2463572732204835e-43	0.46121827	0.4955203308063404	0.3916054117396399	0.5895191894429115	0.4595525098717684	AD3	Adipocytes	No
464	CSRNP1	7.448897066650393e-45	3.9426761599261475e-43	2.2494566	0.1379891262730684	0.0279109406626185	0.1365795882668136	0.0303129521300586	AD3	Adipocytes	No
465	COPA	1.1320182653132369e-44	5.9734671146468e-43	0.3944289	0.5848074125124435	0.4756578246511132	0.7482127947952061	0.6135232193211324	AD3	Adipocytes	No
466	GNAI3	1.4122740848327616e-44	7.440986258838794e-43	0.65811664	0.3495673481889884	0.2464046021093001	0.390450484965186	0.2644289521141369	AD3	Adipocytes	No
467	COQ10B	1.5207639334498786e-44	8.000420109468237e-43	1.181574	0.2174745386323608	0.1119633535740918	0.2272722946897814	0.1066075428109999	AD3	Adipocytes	No
468	SEC23A	2.36553386003304e-44	1.2425693489970217e-42	0.45760578	0.5112183168695918	0.409502503462235	0.6436392297870158	0.5055195977063093	AD3	Adipocytes	No
469	ACSS3	2.733299724884238e-44	1.4335742920695877e-42	0.3476107	0.8328355923118156	0.7604133375945457	1.7099561856199177	1.5171143657367363	AD3	Adipocytes	No
470	NT5C2	4.0240840374443617e-44	2.1041947589150158e-42	0.43843615	0.5523393828011334	0.4495578992223287	0.7276869114177892	0.582104295853137	AD3	Adipocytes	No
471	CAB39L	4.081383564799572e-44	2.130937759865792e-42	0.79461646	0.3097480664675702	0.2061361457334611	0.4084445424723935	0.2552842617224145	AD3	Adipocytes	No
472	BAG3	6.458422243276138e-44	3.3669389212838376e-42	1.1271788	0.2235240064323455	0.1184617023543198	0.2357951098703662	0.1148797423317685	AD3	Adipocytes	No
473	AC027243.3	7.111241027170163e-44	3.7016950285191326e-42	1.4392416	0.1706103070679225	0.0609353361031213	0.1811751143002932	0.0706869475678941	AD3	Adipocytes	No
474	PTMA	7.469641992808483e-44	3.8824193276735495e-42	0.9620691	0.2571406692702351	0.1523383402578033	0.3196447952915197	0.1767529468890015	AD3	Adipocytes	No
475	ASB3	1.4382854330955342e-43	7.442105912112855e-42	0.5260319	0.3707021977180488	0.2526898902737829	0.4547756570652418	0.3363901637913851	AD3	Adipocytes	No
476	ATP1A1	2.0135702287264604e-43	1.0387741734365894e-41	1.8445137	0.1645608392679378	0.0586981996377969	0.2141537127081916	0.0643797437864169	AD3	Adipocytes	No
477	AC002451.1	2.2230028020540243e-43	1.1451110862485432e-41	1.0749204	0.2283482655639788	0.1226163843613508	0.2839964059691641	0.1448826670076875	AD3	Adipocytes	No
478	ENPP2	3.3396560333088045e-43	1.7177642384698007e-41	0.48181093	0.5972126502795008	0.5046340683924576	1.0298236909845573	0.8282681075479891	AD3	Adipocytes	No
479	RELL1	4.305046224676863e-43	2.2110308622168288e-41	0.57774466	0.3799678382724558	0.2761265580057526	0.4411093664938227	0.3158862999215633	AD3	Adipocytes	No
480	SCML1	4.443077579587918e-43	2.2785418295557834e-41	0.59670895	0.3651887587104678	0.2619580270586982	0.4030408306763512	0.2838462042178993	AD3	Adipocytes	No
481	TSIX	4.9168982933784385e-43	2.5140819988713143e-41	0.7486253	0.2925185695688797	0.186960690316395	0.3321107016591196	0.2106189481301739	AD3	Adipocytes	No
482	STK24	5.978247944127686e-43	3.052257091945781e-41	0.5038201	0.452561451872272	0.3511238947480558	0.5789185756959336	0.4401768876020085	AD3	Adipocytes	No
483	SYBU	7.0462127516767936e-43	3.5922194493673614e-41	0.84921646	0.2726855042499426	0.1676787045914562	0.3493472930141689	0.2087237678556431	AD3	Adipocytes	No
484	SSB	7.093781828513196e-43	3.611152231997248e-41	0.59329003	0.3835668887357378	0.284329391711942	0.4386104715697165	0.3110970085656873	AD3	Adipocytes	No
485	KLF10	7.374923647181288e-43	3.7487570773983465e-41	1.476762	0.1856191132552263	0.0812826249067859	0.2151139644614649	0.0827146246240273	AD3	Adipocytes	Yes
486	AC006994.2	7.642123007997553e-43	3.8788816722117773e-41	1.1370417	0.1958036603108967	0.0869287312240332	0.2128292672432178	0.1024127273474652	AD3	Adipocytes	No
487	CDADC1	1.923444287088638e-42	9.734202842377234e-41	0.8761536	0.2834060800980167	0.1835517204644721	0.3355360358505553	0.1965642063919358	AD3	Adipocytes	No
488	AC092839.1	1.970513240588027e-42	9.957852019882502e-41	0.673232	0.3458917221839344	0.2480025567273889	0.4089743263646972	0.275247734043406	AD3	Adipocytes	No
489	ACVR1B	3.3474439160437835e-42	1.686682949021421e-40	0.6213723	0.3612068305383261	0.2622776179823159	0.416785818984932	0.2897754719306372	AD3	Adipocytes	No
490	TBX15	3.841377557833871e-42	1.932748917761297e-40	0.44088987	0.5481277280036756	0.4500905507616917	0.7939615390675718	0.6381424195269623	AD3	Adipocytes	No
491	MAP2K6	6.314830464495305e-42	3.1726294827136356e-40	0.7955699	0.2611991729841488	0.1535101736444018	0.3037998804840589	0.1860809710859151	AD3	Adipocytes	No
492	SON	9.046841407685011e-42	4.5320616811638826e-40	0.3357667	0.761007734129719	0.6603813785021839	1.1615522824077562	1.0076471185595943	AD3	Adipocytes	No
493	SENP2	1.1448789433424287e-41	5.727041835656288e-40	0.57158077	0.373994946014243	0.273676360924683	0.4086421844022163	0.2924093834145153	AD3	Adipocytes	No
494	ELL	1.2770834765665552e-41	6.379151749614412e-40	0.89144796	0.2471858488398805	0.1433897943965058	0.2614672270440641	0.1493622221684614	AD3	Adipocytes	No
495	ALG13-AS1	2.0032795450750903e-41	9.992150537798176e-40	1.1343008	0.2115016463741481	0.1096196868008948	0.2137043793172666	0.1030430316641492	AD3	Adipocytes	No
496	TAGLN	2.367268004886616e-41	1.1756865029720962e-39	0.96909356	0.253694769890497	0.1521252796420581	0.3298203388987322	0.1819793276154929	AD3	Adipocytes	No
497	MORC4	2.9038645643491957e-41	1.4380568778184804e-39	0.7658126	0.3088291599663068	0.210077767124747	0.3731103242618982	0.235842563720226	AD3	Adipocytes	No
498	SRP19	4.952542707556111e-41	2.4491031194966048e-39	0.74831426	0.2592082088980779	0.151912219026313	0.2705881284973313	0.1697260757731282	AD3	Adipocytes	No
499	POM121	5.375880694654684e-41	2.6508758707431136e-39	0.45888412	0.4556244735431503	0.3560242889101949	0.5308262341549614	0.4117977117084	AD3	Adipocytes	No
500	AL354733.3	5.85946281974081e-41	2.8852228302723737e-39	0.97546935	0.2227582510146259	0.1196335357409183	0.2238123687820172	0.120063907896148	AD3	Adipocytes	No
501	USP15	8.249655451606356e-41	4.050639334933413e-39	0.36374915	0.6598514434489624	0.5602428891019495	0.938408761937132	0.7926143776427351	AD3	Adipocytes	No
502	SYNE2	8.636952171895261e-41	4.228808152508153e-39	0.45487908	0.4838042729152308	0.3799936081815276	0.6387492307099056	0.5021786885155434	AD3	Adipocytes	No
503	TANK	1.5423303252896524e-40	7.509044520425683e-39	0.35331845	0.7431656328968528	0.6431234686268243	1.1876193443585952	1.0239485647619757	AD3	Adipocytes	No
504	RNF185	1.6359266812130039e-40	7.95354466248165e-39	0.65599835	0.3336396355004211	0.2359646319377863	0.3721394205151547	0.2516270966140775	AD3	Adipocytes	No
505	AC027018.1	2.55371325160091e-40	1.2380859652299315e-38	0.89877796	0.2540010720575848	0.1551081282624906	0.2842967619549748	0.1624278712049615	AD3	Adipocytes	No
506	BZW1	3.4903486382417863e-40	1.68981690155773e-38	0.9148867	0.2330959491538402	0.1302865665281772	0.2369786762568689	0.1326344812419019	AD3	Adipocytes	No
507	RAI2	5.28287773454897e-40	2.543422749084105e-38	1.4423474	0.1694616739413431	0.0660487908810056	0.2133070036304416	0.0838720890550652	AD3	Adipocytes	No
508	DAB2	5.392681285204669e-40	2.592681324564512e-38	0.73610437	0.3045409296270771	0.2079471609672952	0.346020420502959	0.2217081300580743	AD3	Adipocytes	No
509	TNFRSF1A	5.633919412433414e-40	2.701160032975001e-38	0.6779442	0.3144191745156597	0.216043464365612	0.3453958466528464	0.2294165775553809	AD3	Adipocytes	No
510	AC017101.1	7.043607489571119e-40	3.372358462779998e-38	1.5863837	0.178803890037522	0.0794716096729519	0.2072864180733418	0.0739033184438458	AD3	Adipocytes	No
511	DAAM1	7.814942261537684e-40	3.73649228349984e-38	0.34579185	0.8293896929320775	0.7462448066474913	1.6522771744128977	1.4631887637120384	AD3	Adipocytes	No
512	AC008771.1	9.00133196315408e-40	4.297794582572988e-38	1.140834	0.1926640630982464	0.0893789283051028	0.2057410852434526	0.0985727715619328	AD3	Adipocytes	No
513	ZNF565	9.466344903627656e-40	4.513594974985881e-38	0.5595531	0.3755264568496822	0.2795355278576755	0.4254347185341311	0.3073265182307496	AD3	Adipocytes	No
514	ENY2	1.037958807707042e-39	4.942225871745112e-38	0.77974194	0.2687035760778007	0.1686374773623095	0.2761338315696361	0.1699451917250014	AD3	Adipocytes	No
515	SF1	1.1394889003811394e-39	5.418207112032078e-38	0.38730487	0.5477448502948158	0.4459358687546607	0.6754121021485701	0.5525489775555091	AD3	Adipocytes	No
516	MAK	1.4820049984968053e-39	7.027545894241837e-38	0.75033176	0.2972662531587411	0.2008096303398316	0.3446590324095974	0.2188368421697301	AD3	Adipocytes	No
517	AL365214.2	2.2909306461204903e-39	1.08337233942769e-37	0.9602463	0.231641013860173	0.1292212634494513	0.3063460734472556	0.1690956892763058	AD3	Adipocytes	No
518	LURAP1L-AS1	3.0239434564329206e-39	1.426114805012016e-37	0.90061665	0.2632667126119917	0.1671460530520933	0.3117596715205383	0.1789473239046029	AD3	Adipocytes	No
519	CYP4B1	3.3170823351506357e-39	1.5622329539261826e-37	0.9496031	0.231641013860173	0.1302865665281772	0.2740909333918521	0.1512369270200695	AD3	Adipocytes	Yes
520	CTNNA1	4.0073191542053545e-39	1.884746736983323e-37	0.35872915	0.6986752431273451	0.6016831788643869	1.066333985860546	0.9104301614251662	AD3	Adipocytes	No
521	GTF2B	4.355468248700087e-39	2.0457108398507762e-37	0.86256206	0.2804962095106822	0.184617023543198	0.3269194634625458	0.1928243072179732	AD3	Adipocytes	No
522	MYC	1.0403015475704623e-38	4.8663619419863684e-37	2.8037672	0.1198407228731143	0.0183232129540854	0.1260873291008303	0.0190622732965508	AD3	Adipocytes	Yes
523	AC012404.1	1.0494400956622057e-38	4.902485607482175e-37	0.8906174	0.2392985680373688	0.1401938851603281	0.2554594321520199	0.1458217992665421	AD3	Adipocytes	No
524	MARK1	1.1471787355780247e-38	5.3518516321790985e-37	0.390205	0.6744773719274064	0.5845317992969	1.109930212322092	0.9369153553764415	AD3	Adipocytes	No
525	AC211433.1	1.4497862355200164e-38	6.745403269994742e-37	0.53908324	0.3729228884294356	0.2755939064663897	0.4336904210208744	0.317476142787982	AD3	Adipocytes	No
526	RELB	1.5019541364673483e-38	6.978744213148152e-37	1.9731206	0.1435025652806493	0.0429317140726536	0.169675520466717	0.0460239413313308	AD3	Adipocytes	No
527	CIDEC	1.5919940880944176e-38	7.3871940152113085e-37	0.3857889	0.669653112795773	0.5962501331628849	1.1180062416712286	0.9461156889822526	AD3	Adipocytes	No
528	SVEP1	1.691819341369315e-38	7.839895357542196e-37	0.3480268	0.7742553028562678	0.7330350484712901	1.7882923202854992	1.591675873580081	AD3	Adipocytes	No
529	CEBPB	2.2087460578170663e-38	1.0208004477622906e-36	0.6835154	0.3501799525231641	0.2612123149035901	0.4457146393228983	0.2998688001771027	AD3	Adipocytes	No
530	CTSL	2.411720224046114e-38	1.1131214303410705e-36	0.958247	0.2501722949689869	0.1547885373388729	0.2891465846759187	0.1591948350858383	AD3	Adipocytes	No
531	MAP4	3.547129212597921e-38	1.632811500309703e-36	0.32172427	0.8049620951068229	0.7391072760200277	1.4888527574055477	1.320687097355138	AD3	Adipocytes	No
532	ABHD2	3.604914345004555e-38	1.657207370075401e-36	0.9100654	0.2713837200398193	0.1782252050708426	0.3427595077067845	0.1968515798693177	AD3	Adipocytes	No
533	AP002989.1	3.64039906352769e-38	1.6713004507039058e-36	0.8579307	0.2538479209740409	0.1535101736444018	0.3738905395325164	0.2232622092911545	AD3	Adipocytes	No
534	B3GALNT2	5.896668316214046e-38	2.6964210096970336e-36	0.753389	0.3073742246726396	0.2147651006711409	0.3676784403963485	0.2339715042753384	AD3	Adipocytes	No
535	INTS6	6.600858069501956e-38	3.0104782995241063e-36	0.5325276	0.3782831763534727	0.2769788004687333	0.4627103856999601	0.3412944506875672	AD3	Adipocytes	No
536	ADM	9.185764805636736e-38	4.172892841363796e-36	0.9925404	0.2423615897082472	0.1476510067114094	0.2946202333014748	0.1588791231184953	AD3	Adipocytes	No
537	LPIN1	1.133745220298505e-37	5.1436074109899134e-36	0.51989585	0.4417643004824259	0.3506977735165654	0.584448452292623	0.4406739877734223	AD3	Adipocytes	No
538	PITPNB	1.2955309336533591e-37	5.869908219809514e-36	0.50726324	0.4024044720116395	0.3063811654415681	0.4638296023463196	0.3472742910146174	AD3	Adipocytes	No
539	PSME4	1.632848870075649e-37	7.388587776018126e-36	0.37377352	0.6085458304617505	0.5129434324065196	0.8392099644771678	0.7003756089985991	AD3	Adipocytes	No
540	MT1E	1.6900044923746802e-37	7.63723178956161e-36	2.4019644	0.1245884064629757	0.0246085011185682	0.1441227261452592	0.0289099907536207	AD3	Adipocytes	No
541	PPIL4	1.839183603787123e-37	8.300544932033253e-36	0.58279663	0.3318783980396661	0.2353254500905507	0.3459092082321928	0.2436754292655095	AD3	Adipocytes	No
542	PALMD	2.182640147014464e-37	9.825002773608932e-36	0.29046005	0.8829925721724481	0.8292319164802386	1.9921869392790967	1.8208224492134049	AD3	Adipocytes	No
543	ACTG1	2.435622422801721e-37	1.0949546206195372e-35	0.9292105	0.2406769277892641	0.1453073399382124	0.2736266820026126	0.1529578723312602	AD3	Adipocytes	No
544	MOCS1	2.5812849217610422e-37	1.1589333184394324e-35	0.6430052	0.2984914618270924	0.1999573878768509	0.3270074374545051	0.2213063553110671	AD3	Adipocytes	No
545	EML4	3.3905480899114317e-37	1.5163722568523786e-35	0.37931538	0.5927712688567272	0.4984553105358474	0.8011797849353196	0.6648601169818132	AD3	Adipocytes	No
546	STARD13	3.4919740902354498e-37	1.5597183884850364e-35	0.31904826	0.8342139520637109	0.7675508682220091	1.69790084153709	1.521067428953658	AD3	Adipocytes	No
547	RDH5	3.722741030163392e-37	1.6606495296409275e-35	0.3622707	0.6709548970058963	0.5869819963779696	1.0796681542184	0.9211120374389992	AD3	Adipocytes	No
548	PCDH9-AS4	3.754151619649061e-37	1.6725059519404363e-35	1.5252589	0.1639482349337621	0.0665814424203685	0.1607866763489736	0.0588362129711985	AD3	Adipocytes	No
549	SARNP	1.0429424233353072e-36	4.6166873307129145e-35	0.54925394	0.2922122674017918	0.1850431447746884	0.3241325414121385	0.2323936314956651	AD3	Adipocytes	No
550	RCL1	1.1929121294884164e-36	5.273799013329632e-35	0.42436793	0.5286009648518263	0.4411420049003942	0.7196778040921397	0.5795493230394329	AD3	Adipocytes	No
551	LAMA2	1.3778170948082688e-36	6.06800465062125e-35	0.5449819	0.4356382571406693	0.3465430915095344	0.6617417030610618	0.4965350246933659	AD3	Adipocytes	No
552	IL1RAP	1.388501576110044e-36	6.107289778732564e-35	1.4835944	0.1663986522704648	0.0690316395014381	0.2000411280459617	0.0762115660854133	AD3	Adipocytes	No
553	AC068587.4	1.5833704096687624e-36	6.955577423996686e-35	0.71101636	0.2703882379967838	0.1727921593693406	0.2914822606769001	0.1879151250335846	AD3	Adipocytes	No
554	AACS	2.1185804314190123e-36	9.29490243523454e-35	0.62655354	0.3270541389080327	0.232129540854373	0.3973937438079457	0.2746352189438055	AD3	Adipocytes	No
555	ADAM17	2.2541068453332704e-36	9.876982602285632e-35	0.4255568	0.4973581438088674	0.4083306700756365	0.6336331638871181	0.5059222790953152	AD3	Adipocytes	No
556	CEACAM1	2.835653149759328e-36	1.2409477804307066e-34	0.6817433	0.332108124664982	0.2425695110258868	0.4302478705962233	0.2890586896319345	AD3	Adipocytes	No
557	SPRED2	3.6906202261657474e-36	1.608998863336946e-34	0.75077313	0.2714602955815912	0.1756684776819005	0.3157371964460509	0.1993753876275395	AD3	Adipocytes	No
558	ADRA2A	5.0913854186352166e-36	2.214113035822571e-34	1.1318002	0.1950379048931771	0.0988601257057632	0.2192029498147858	0.1060190572640317	AD3	Adipocytes	No
559	HNRNPA3	5.229697958403919e-36	2.271408086927353e-34	0.35085702	0.5505015697986063	0.4500905507616917	0.6654312403733873	0.5546031511460255	AD3	Adipocytes	No
560	CD44	6.15135067149661e-36	2.6616894355565828e-34	1.8135811	0.1585113714679531	0.0634920634920634	0.230078651117537	0.0710134832304612	AD3	Adipocytes	Yes
561	SKP1	8.43144092689807e-36	3.643729826785313e-34	0.5856082	0.3263649590320852	0.2318099499307553	0.3501781178013979	0.246408256281113	AD3	Adipocytes	No
562	HDAC9	1.076541158752352e-35	4.646577151043818e-34	0.48923075	0.370319320009189	0.2703739213806327	0.4674177674556648	0.3538203344059041	AD3	Adipocytes	No
563	AC015923.1	1.430692922207524e-35	6.1598092282507036e-34	1.2172338	0.1879929550501569	0.0931074890806434	0.2092950639636367	0.0954306873647981	AD3	Adipocytes	No
564	MORF4L1	2.1043548548922223e-35	9.048987286577537e-34	0.40735587	0.4588406462975725	0.3644401832321295	0.5339820427968414	0.426645181481946	AD3	Adipocytes	No
565	LUC7L2	2.5936806922788543e-35	1.112550815909849e-33	0.35660702	0.5790642468795467	0.4687333546393949	0.8000855291473256	0.671563494589069	AD3	Adipocytes	No
566	PSMC6	2.85333844345344e-35	1.2224153905765382e-33	0.50614405	0.363044643540853	0.2687759667625439	0.3891156381958868	0.2888741824419569	AD3	Adipocytes	No
567	PRPF4B	3.034001909507447e-35	1.2982077886218763e-33	0.33765694	0.604104449038977	0.5054863108554384	0.7834448911989133	0.6631446076247076	AD3	Adipocytes	No
568	AL157392.3	3.342897595721206e-35	1.4286141132529044e-33	0.55013263	0.3399954054674937	0.2464046021093001	0.3639134972661614	0.2621980572960658	AD3	Adipocytes	No
569	AOC3	4.906468644670038e-35	2.089081409642043e-33	0.44366962	0.4370166168925645	0.3436667731969745	0.5153498330279443	0.4026153024333126	AD3	Adipocytes	No
570	BTG1	5.537346647447242e-35	2.354800878968473e-33	0.5721915	0.3658013630446435	0.2786832853946948	0.4446100674712697	0.3195973231236321	AD3	Adipocytes	No
571	ITM2B	6.64648766942329e-35	2.8195443279994684e-33	0.35457942	0.6266942338617045	0.5361670395227442	0.8948564702031115	0.7569118804688049	AD3	Adipocytes	No
572	ADAMTS9-AS2	7.946721340350276e-35	3.362881490434783e-33	0.38458636	0.6206447660617199	0.5165654628741877	1.082030829485526	0.9139709301817248	AD3	Adipocytes	No
573	TPM4	1.1019308314745616e-34	4.657440496010186e-33	1.2936653	0.1758940194501876	0.0816022158304037	0.204219229800268	0.0883951625729542	AD3	Adipocytes	No
574	LINC01473	1.1138449413583924e-34	4.702055669519771e-33	0.3883253	0.6082395282946627	0.4927026739107276	1.0108851344456744	0.8482365328521656	AD3	Adipocytes	No
575	USP16	1.6124150706472831e-34	6.78193925705059e-33	0.5082209	0.3775174209357531	0.2870991797166294	0.4137938862350719	0.3077530148019338	AD3	Adipocytes	No
576	DTNA	1.6707083474326515e-34	7.018597106156389e-33	0.45777547	0.4701738264798223	0.3754128049430063	0.6921234708634301	0.5461646420028428	AD3	Adipocytes	No
577	AC018682.1	1.705590509859401e-34	7.156451041126427e-33	0.82105243	0.257293820353779	0.1676787045914562	0.2772119602533574	0.1662054420418081	AD3	Adipocytes	No
578	RLF	1.7583806332908852e-34	7.369019854963352e-33	0.43342438	0.4370931924343365	0.3445190156599552	0.5082343138493155	0.3990942226111058	AD3	Adipocytes	No
579	MAP3K14	2.3143116473764353e-34	9.675387920964091e-33	1.0052084	0.2019297036526533	0.108021732182806	0.2101498176828345	0.1102078124953934	AD3	Adipocytes	No
580	NOD1	2.577328361030593e-34	1.0761978111632692e-32	0.80175704	0.2557623095183398	0.1641632044316608	0.2853024893477418	0.1734479699095751	AD3	Adipocytes	No
581	RAB21	2.9932000160616384e-34	1.248344719951683e-32	0.5316612	0.352247492151007	0.2612123149035901	0.3818855674008902	0.2789173369368893	AD3	Adipocytes	No
582	PPP1R12B	3.179274856282761e-34	1.321173810625259e-32	0.27212808	0.91982540776476	0.8648130393096836	2.141874022899224	1.9773348031390368	AD3	Adipocytes	No
583	FEM1C	3.200295316524809e-34	1.3283144205854054e-32	1.0051857	0.204226969905812	0.1111111111111111	0.2033998002553465	0.1064987336624816	AD3	Adipocytes	No
584	PLAGL1	4.1480528515572745e-34	1.71551968350665e-32	0.35503346	0.6252392985680374	0.5238095238095238	0.9037895131905446	0.764767188227973	AD3	Adipocytes	No
585	TMEM43	4.883500976127638e-34	2.017270522549335e-32	0.72012645	0.2805727850524542	0.191115372323426	0.2953446199652308	0.1894410741874889	AD3	Adipocytes	No
586	HSPA8	5.0676787263474335e-34	2.0908553848777442e-32	1.2679877	0.1674707098552722	0.0726536699691062	0.1759629438814413	0.0768585819703834	AD3	Adipocytes	No
587	FSIP1	5.7095519006172546e-34	2.352879149901987e-32	3.1203978	0.1084309671490925	0.0136358794076914	0.118270160661063	0.0143337787264515	AD3	Adipocytes	No
588	GNAQ	8.711953444585383e-34	3.5858856175715536e-32	0.39020678	0.629527528907267	0.548950676467455	0.989655207409105	0.8284374911931802	AD3	Adipocytes	No
589	DUSP16	9.817317764444665e-34	4.036060234370742e-32	0.5065572	0.3723102840952599	0.2794289975498029	0.4308511317600098	0.3214289714053308	AD3	Adipocytes	No
590	TXN	1.0894775333962816e-33	4.468406907114418e-32	1.288574	0.1730607244046251	0.0797912005965697	0.1922210246571685	0.0831990658850982	AD3	Adipocytes	No
591	MYL12A	1.3166227472021553e-33	5.374553421833705e-32	0.9602289	0.2121142507083237	0.119953126664536	0.2220070586193504	0.1202369939711487	AD3	Adipocytes	No
592	AL139807.1	1.3860356752020314e-33	5.651238036842582e-32	1.0511503	0.2045332720728999	0.1130286566528177	0.2325353590284559	0.1189715777083963	AD3	Adipocytes	No
593	PLIN2	1.5161051870496472e-33	6.174293782930657e-32	0.528679	0.3827245577762462	0.2956216043464366	0.4710741126421643	0.3486135255080983	AD3	Adipocytes	No
594	SLC16A3	1.5262188259820329e-33	6.20817754173843e-32	1.2720404	0.1709931847767823	0.078406306594226	0.1669778447364184	0.0725520997600017	AD3	Adipocytes	No
595	MAGI1-AS1	1.5473344966855638e-33	6.286682034890548e-32	1.0252929	0.2181637185083084	0.1295408543730691	0.227790325782597	0.1183944436702892	AD3	Adipocytes	No
596	ABCC9	2.0026796133250308e-33	8.12716969459077e-32	0.42352408	0.443295811317865	0.3464365612016619	0.5701820390880047	0.4530232722898517	AD3	Adipocytes	Yes
597	RORA-AS1	2.0383997294958456e-33	8.262440870752716e-32	0.91003466	0.2206141358450111	0.1290082028337061	0.2397793466103463	0.1347074750424146	AD3	Adipocytes	No
598	COL8A1	2.4140972707432737e-33	9.751037470717522e-32	0.3969634	0.5261505475151237	0.4217534888675828	0.8967986198141388	0.7431426012775377	AD3	Adipocytes	No
599	CDKN1A	2.8075510292297146e-33	1.1300719352071605e-31	2.122188	0.1239758021288	0.0302546074358154	0.1367892416228424	0.0331162153701709	AD3	Adipocytes	Yes
600	SUN2	3.7247815399151626e-33	1.4975265712625234e-31	0.6820957	0.260816295275289	0.1675721742835836	0.2649106978484812	0.1731493001658038	AD3	Adipocytes	No
601	HNRNPM	4.064147877726971e-33	1.6320712637517034e-31	0.40283954	0.4625162723026265	0.3725364866304463	0.5388482532907655	0.4318283459959451	AD3	Adipocytes	No
602	LINC00710	4.128474514164693e-33	1.6559823149747974e-31	1.0101923	0.206064782908339	0.1153723234260147	0.2191341695100117	0.1147890258063752	AD3	Adipocytes	No
603	CYB5A	5.904732228957916e-33	2.3575341503760923e-31	0.3999356	0.5179569645455242	0.4276126558005753	0.7060069916405567	0.5752138915760903	AD3	Adipocytes	No
604	AHCTF1	6.790674298422793e-33	2.7050170484948608e-31	0.3611274	0.549352936672027	0.4609566421646958	0.7339436259693471	0.611608520176285	AD3	Adipocytes	No
605	PSMD1	3.0369541317514913e-32	1.1987138452076354e-30	0.37186998	0.538249483115093	0.4511558538404176	0.7048976647722106	0.582801144897268	AD3	Adipocytes	No
606	C11orf58	3.094413720793676e-32	1.2200025667311376e-30	0.39723668	0.4550884447507466	0.3651858953872376	0.5227465980243854	0.4196204500230674	AD3	Adipocytes	No
607	UGP2	3.7669108622362936e-32	1.476731442889825e-30	0.36908123	0.8280879087219543	0.7497603068072867	1.7508527962917873	1.5444029362661926	AD3	Adipocytes	No
608	LINC00342	4.376140539393466e-32	1.713625349679233e-30	0.7143313	0.2295734742323301	0.1344412485352082	0.2552068528405777	0.1631348764052857	AD3	Adipocytes	No
609	MYRIP	7.263551401171382e-32	2.8282912857474534e-30	0.78147715	0.2423615897082472	0.1525514008735485	0.2714796132846199	0.1667481876469964	AD3	Adipocytes	No
610	AC003681.1	8.033069993361762e-32	3.1244129313506827e-30	0.84920245	0.220767286928555	0.1313518696069031	0.2190960227385735	0.1274870131971177	AD3	Adipocytes	No
611	CERS6	8.586699978636208e-32	3.3322556778079696e-30	0.38778198	0.4995788345202542	0.4083306700756365	0.6751853673970962	0.5522126314725812	AD3	Adipocytes	No
612	HSPD1	9.172424431274399e-32	3.555572722429951e-30	0.7791343	0.2464200934221609	0.1580909768829232	0.2624377155780359	0.1611579730461251	AD3	Adipocytes	No
613	AC026202.2	9.531741433700207e-32	3.690724401218864e-30	1.0151849	0.204380120989356	0.1164376265047406	0.2105860532519245	0.1097271378711648	AD3	Adipocytes	No
614	IL1R1	1.0902429541776823e-31	4.2120368417203865e-30	1.164274	0.1782678612451183	0.0877809736870139	0.1971955630911797	0.0928172617159077	AD3	Adipocytes	No
615	PREX2	1.3102318749895703e-31	5.056297278109138e-30	0.40122202	0.5901677004364806	0.5028230531586236	0.9637506907885712	0.8010301319486024	AD3	Adipocytes	No
616	AC018362.1	1.3270858377191923e-31	5.1156351178716664e-30	1.0173768	0.1726012711539934	0.0794716096729519	0.1811425505800945	0.0935852684524789	AD3	Adipocytes	No
617	AP000779.1	1.5576647251459402e-31	5.9977888905063254e-30	1.8988724	0.1265793705490466	0.0353680622136998	0.1365174290320557	0.0384743028957465	AD3	Adipocytes	No
618	AC005237.1	1.62978036359115e-31	6.2684974517856956e-30	0.6927196	0.2683972739107129	0.180462341536167	0.2921818702211882	0.1905783310163821	AD3	Adipocytes	No
619	RAPH1	1.945154956105781e-31	7.473194668208404e-30	0.621762	0.3189371314802052	0.2331948439330989	0.3860154573087887	0.2670928760642029	AD3	Adipocytes	No
620	PTPN12	2.013292962830599e-31	7.717845980215284e-30	0.43856093	0.4891645608392679	0.4069457760732928	0.646616546630239	0.5132882993968795	AD3	Adipocytes	No
621	ACSL1	3.369110285178263e-31	1.2858337555868878e-29	0.31575823	0.854047017382648	0.796420581655481	1.8978084240887751	1.7149595729047271	AD3	Adipocytes	No
622	SHISA6	3.532005994063434e-31	1.3465189371200418e-29	0.87850547	0.2339382801133318	0.1464791733248109	0.3268775101187712	0.1908689008696537	AD3	Adipocytes	No
623	TM9SF3	3.961837974773906e-31	1.5087236890514138e-29	0.40751117	0.4449804732368481	0.3583679556833919	0.520042558183451	0.4149204062473131	AD3	Adipocytes	No
624	MTREX	3.982537642035372e-31	1.5149398133702906e-29	0.35548985	0.5133624320392067	0.4231383828699265	0.6208955412969216	0.5144053253459525	AD3	Adipocytes	No
625	AFDN	5.555383159922382e-31	2.1086090292091356e-29	0.41049907	0.4404625162723026	0.3536806221369979	0.5321188670823004	0.4243274817219729	AD3	Adipocytes	No
626	LINC01578	6.578222069706442e-31	2.4941044377322918e-29	0.39017144	0.4184087602419787	0.3256631511665068	0.4758905691062538	0.3818768746318108	AD3	Adipocytes	No
627	AC018797.3	6.691073398775593e-31	2.534115938424682e-29	1.8205601	0.1212956581667815	0.030361137743688	0.1159619610784801	0.0342172506394993	AD3	Adipocytes	No
628	GADD45A	7.698701472859493e-31	2.9125491823443077e-29	2.2217324	0.1215253847920974	0.0321721529775221	0.1426980228153364	0.0323534302591288	AD3	Adipocytes	No
629	ANGPT2	1.1459820954863312e-30	4.316574125936327e-29	0.94910157	0.2117313729994639	0.1258122935975285	0.2321094329487368	0.126914315920284	AD3	Adipocytes	Yes
630	CRYBG3	1.1483019823101684e-30	4.320611023874869e-29	0.35948256	0.5647446205681905	0.4815169915841056	0.7974702713930875	0.668269223325955	AD3	Adipocytes	No
631	SYN2	1.2052096744955578e-30	4.5298086962365066e-29	1.463087	0.1493223064553181	0.0598700330243954	0.1744876486900876	0.0668609244135926	AD3	Adipocytes	No
632	AC058791.1	1.4384142507978114e-30	5.38651529009595e-29	1.2600708	0.169614825024887	0.0821348673697667	0.1678392532709394	0.0735301063188734	AD3	Adipocytes	No
633	RAPGEF6	1.4393709970356933e-30	5.38651529009595e-29	0.40119115	0.3452791178497588	0.2412911473314158	0.4127615251491873	0.3270958085698595	AD3	Adipocytes	No
634	RRAS2	1.6132027603333042e-30	6.030521247483545e-29	0.3358819	0.6675089976261582	0.5838926174496645	1.0741640582917822	0.9271091888989996	AD3	Adipocytes	No
635	EIF2S2	2.048987990285765e-30	7.634851267140155e-29	0.6905776	0.2560686116854276	0.168530947054437	0.266134586520159	0.1730490277532371	AD3	Adipocytes	No
636	ARF1	2.623746202625781e-30	9.755488566068103e-29	0.7431938	0.2259744237690481	0.1366783850005326	0.226998729147651	0.1417064167976668	AD3	Adipocytes	No
637	DNAJC1	2.9304732360934492e-30	1.088425553010846e-28	0.44158363	0.4118232636495903	0.3238521359326728	0.5188384245715462	0.4059695355328153	AD3	Adipocytes	No
638	BAZ1A	4.808716067745836e-30	1.7822110856647732e-28	0.5050412	0.381346198024351	0.2989240438904868	0.4679357596371511	0.350977386557349	AD3	Adipocytes	No
639	GNL3	5.2446238371561395e-30	1.941688756652373e-28	0.70047677	0.262730683819588	0.1783317353787152	0.2695639291399248	0.1742818304215277	AD3	Adipocytes	No
640	CD81	5.899517596932799e-30	2.181813046318651e-28	0.5987481	0.3293514051611915	0.2455523596463193	0.4096314311930923	0.2884058139030825	AD3	Adipocytes	No
641	HNRNPF	6.068206310127069e-30	2.241803944838406e-28	0.69321674	0.2547668274753044	0.1687440076701821	0.2594336435038659	0.1682134870429619	AD3	Adipocytes	No
642	ARCN1	6.759958716079394e-30	2.4920418627881183e-28	0.59906936	0.27728003675626	0.1899435389368275	0.2851810683437058	0.1970961703086563	AD3	Adipocytes	No
643	FOXK2	7.552414534202988e-30	2.781216824637985e-28	0.42074504	0.4135845011103453	0.3285394694790668	0.4742041265578366	0.3738055177310229	AD3	Adipocytes	No
644	STK38L	7.560895841198103e-30	2.781381194887497e-28	0.36574748	0.6462209970135538	0.5640779801853627	1.0471819032822456	0.8901192928923709	AD3	Adipocytes	No
645	ARFGAP3	9.36536904226718e-30	3.426972671956879e-28	0.6425396	0.2915996630676162	0.2086928731224033	0.3199984464567406	0.2163853763607559	AD3	Adipocytes	No
646	KIF1BP	1.079910936312663e-29	3.934968102252541e-28	0.69030684	0.2567577915613753	0.1707680835197613	0.2673559389695253	0.1739097329584145	AD3	Adipocytes	No
647	SPEN	1.1831193140205269e-29	4.306504539866936e-28	0.35567218	0.5357990657783904	0.4540321721529775	0.7016730534005791	0.5849428691595447	AD3	Adipocytes	No
648	POLR2J3	1.336785448141027e-29	4.845462311293171e-28	0.31763095	0.4347193506394057	0.3216149994673484	0.5272369421004934	0.4427945292633184	AD3	Adipocytes	No
649	RDX	1.483621234234294e-29	5.372074544378067e-28	0.381376	0.4668810781836282	0.3834025780334505	0.5589776397502924	0.4542055552706864	AD3	Adipocytes	No
650	ZNF189	1.854829240482568e-29	6.695179248023417e-28	0.6041841	0.3238379661536105	0.2460850111856823	0.3816132118667049	0.2667116540634735	AD3	Adipocytes	No
651	CCNK	2.3203330634583077e-29	8.349339846639583e-28	0.8004361	0.2258212726855042	0.1410461276233088	0.2190916883313611	0.1315909801835747	AD3	Adipocytes	No
652	BRAF	2.4152993572848085e-29	8.673029310349679e-28	0.30800766	0.7036526533425224	0.6108447853414296	1.0602153168605994	0.9259362535670186	AD3	Adipocytes	No
653	ANKRD12	2.546087224423409e-29	9.123742790956595e-28	0.29875156	0.7904893177119228	0.708106956429104	1.38015493548865	1.2293374606434018	AD3	Adipocytes	No
654	CPD	3.754252544114995e-29	1.3411476374312142e-27	0.6322543	0.2918293896929321	0.209012464046021	0.3300642913780219	0.2249799660134088	AD3	Adipocytes	No
655	LRRFIP1	3.90990326274962e-29	1.3953114571478438e-27	0.5768295	0.3184011026878015	0.2345797379354426	0.3762012379466658	0.2671335603564481	AD3	Adipocytes	No
656	TMEM87A	4.5012844241431805e-29	1.601402483310795e-27	0.33930737	0.5399341450340761	0.4559497176946841	0.6854431715287372	0.5756514867885776	AD3	Adipocytes	No
657	AP001021.3	4.55369616687908e-29	1.6183854878099203e-27	1.4631546	0.1469484646603874	0.0607222754873761	0.168591143981088	0.0644803926946623	AD3	Adipocytes	No
658	AC096741.1	4.70295024870612e-29	1.669716162145754e-27	1.7809414	0.1271153993414503	0.0403749866837115	0.1245645638827933	0.0378753659937356	AD3	Adipocytes	No
659	FAM13A	4.943507064874569e-29	1.7533241860419885e-27	0.2678426	0.9003752201546826	0.8681154788537339	2.2128726733593	2.049288394836773	AD3	Adipocytes	No
660	PTPRG-AS1	8.544744814175081e-29	3.0212960826096487e-27	1.1219766	0.1752814151160119	0.0902311707680835	0.1788401495032056	0.0861562460672282	AD3	Adipocytes	No
661	ACBD3	1.470863988398245e-28	5.184870450345585e-27	0.46408093	0.3847155218623171	0.3052093320549696	0.450887184911523	0.3457131398196753	AD3	Adipocytes	No
662	VEZT	1.5233962112883572e-28	5.364586291959083e-27	0.32004994	0.5557087066390994	0.4661766272504528	0.6958431584749225	0.590763982094193	AD3	Adipocytes	No
663	ST7-AS2	2.0292821181102267e-28	7.131536020355695e-27	1.0925711	0.180565127498277	0.0966229892404389	0.1894700891725002	0.0933281682153964	AD3	Adipocytes	No
664	NME9	2.208643233887976e-28	7.738299006504675e-27	0.9643394	0.1963396891033004	0.1124960051134547	0.2054626767359581	0.1105576288224683	AD3	Adipocytes	No
665	MT1A	2.80045043192028e-28	9.79195880316691e-27	3.7300758	0.0938816142124205	0.007776712474699	0.1219387459929089	0.0097254806037286	AD3	Adipocytes	No
666	RETREG1	2.916957562129757e-28	1.0178770460754401e-26	0.4791652	0.3914541695382494	0.3106423777564717	0.514751669864471	0.3940435769444218	AD3	Adipocytes	No
667	SRSF4	3.1173069233315813e-28	1.0866938213297685e-26	0.28257564	0.7049544375526456	0.617769255353148	1.0230649987982128	0.9021029585490842	AD3	Adipocytes	No
668	SERPINB1	4.3543775290602065e-28	1.5133647845978728e-26	1.2045356	0.1716057891109579	0.0886332161499946	0.181879637690422	0.083009147577527	AD3	Adipocytes	No
669	CTNND1	4.557796226900961e-28	1.5824741643972283e-26	0.3458727	0.4502641856191132	0.359646319377863	0.5356911769555682	0.4431280217890955	AD3	Adipocytes	No
670	FAM214A	4.659725256845194e-28	1.616242980871275e-26	0.27688828	0.8472317941649438	0.7885373388729093	1.6968878949426405	1.5430032422405944	AD3	Adipocytes	No
671	DLC1	4.9924683459891895e-28	1.7281928426476178e-26	0.2684229	0.9273298108584118	0.8752530094811974	2.264064041730062	2.099036923761988	AD3	Adipocytes	No
672	ANKHD1	5.0901388132801325e-28	1.756732254840529e-26	0.30439162	0.4851826326671261	0.3675295621604346	0.636981302559665	0.5430952661419917	AD3	Adipocytes	No
673	AL138787.2	5.169781158544254e-28	1.7824416791251782e-26	1.1807967	0.1709166092350103	0.0881005646106317	0.1731491408611252	0.0800936601909497	AD3	Adipocytes	No
674	EHD1	5.265050971918145e-28	1.8134826312827712e-26	1.1777817	0.1710697603185542	0.0871417918397784	0.2034860220271969	0.0950848664898831	AD3	Adipocytes	No
675	ZNF410	6.011627066519016e-28	2.0665191910091584e-26	0.66362894	0.2118079485412359	0.1227229146692233	0.2157514163036455	0.1415085794059109	AD3	Adipocytes	No
676	HERPUD1	6.7353606368124435e-28	2.3084281564742526e-26	0.68155086	0.2693161804119764	0.1891978267817194	0.2966064988581753	0.1949776859605422	AD3	Adipocytes	No
677	ILRUN	7.0389705862043265e-28	2.410098969456469e-26	0.31319335	0.6229420323148787	0.5387237669116863	0.8767768592098875	0.7558074065619163	AD3	Adipocytes	No
678	EIF3J	8.693034529630372e-28	2.9734988466174407e-26	0.49264118	0.3344819664599127	0.2520507084265473	0.3561758085842844	0.2655045713875646	AD3	Adipocytes	No
679	MAOA	9.84719444148378e-28	3.355024436874041e-26	0.32855722	0.6883375449881308	0.6233088313625227	1.2586278077112325	1.101017881884509	AD3	Adipocytes	No
680	ZCWPW2	1.3803048875988587e-27	4.698194099225378e-26	0.55667806	0.2405237767057202	0.1489293704058804	0.275087917734214	0.1949721044469658	AD3	Adipocytes	No
681	THADA	1.5826108291915368e-27	5.376217513571564e-26	0.34952843	0.6152079025959108	0.5280707361244275	0.9016064465097272	0.7648440890609686	AD3	Adipocytes	No
682	SELENOS	1.702055065538417e-27	5.776307661635082e-26	0.7466002	0.2245194884753809	0.1413657185469266	0.2270699457588608	0.1414410143079732	AD3	Adipocytes	No
683	AC023480.1	1.7389907106499078e-27	5.895876830544292e-26	1.7205892	0.1219082625009572	0.036859486523916	0.133368556574457	0.042379119399118	AD3	Adipocytes	No
684	GABARAPL1	2.2163240766346728e-27	7.506876148413486e-26	0.7323656	0.2360823952829466	0.1542558857995099	0.2429210402761439	0.1531567360873829	AD3	Adipocytes	No
685	AC073167.1	2.2524067342959357e-27	7.621633579119072e-26	0.89558923	0.2008576460678459	0.1188878235858101	0.2000850337811103	0.1124943419572172	AD3	Adipocytes	No
686	AGFG1	2.2955062915790227e-27	7.759887284111274e-26	0.29375583	0.7907190443372387	0.7100245019708107	1.3985120194998473	1.2491675524780497	AD3	Adipocytes	No
687	AL359706.1	2.9559350951455114e-27	9.963256986714412e-26	0.87104	0.207902595910866	0.1266645360605092	0.2229144561502833	0.1279811586581379	AD3	Adipocytes	No
688	CAPN7	3.61874803353814e-27	1.2185465168186406e-25	0.28732666	0.6816754728539705	0.5985937999360819	1.0021357354926104	0.880769297639691	AD3	Adipocytes	No
689	AC015914.1	4.12887587497231e-27	1.3876229833790436e-25	0.8244505	0.213492610460219	0.1316714605305209	0.2296989335695865	0.136117717647439	AD3	Adipocytes	No
690	PTPN13	4.51170141346494e-27	1.5133435671366506e-25	0.3638152	0.5367945478214259	0.4614892937040588	0.7804867715095523	0.6517810457867965	AD3	Adipocytes	No
691	DNAJB4	4.5593515572623866e-27	1.5278462101277327e-25	1.1449283	0.1625698751818669	0.0797912005965697	0.1570206432847322	0.0740726154109387	AD3	Adipocytes	No
692	FNBP1L	5.560642053507716e-27	1.8579844143264776e-25	0.51697725	0.3635040967914848	0.286673058485139	0.4932299834205132	0.3685070604573962	AD3	Adipocytes	No
693	RDH10	5.617230691687783e-27	1.8750825228877944e-25	0.7508985	0.2546902519335324	0.1760945989133908	0.3022877848364338	0.1904013104758068	AD3	Adipocytes	No
694	CNN3	6.3087254221097906e-27	2.1038809172615853e-25	0.5513697	0.3261352324067693	0.2494939810376052	0.3779522632023298	0.2726259329681476	AD3	Adipocytes	No
695	PLEKHM2	7.373459526364568e-27	2.449517034209557e-25	0.4756811	0.3252163259055057	0.2426760413337594	0.3487979207922088	0.2624695703286299	AD3	Adipocytes	No
696	JAK1	7.506777247312652e-27	2.491415160047697e-25	0.26861772	0.7979171452638028	0.7217428358367955	1.3886753010159862	1.2522653487828554	AD3	Adipocytes	No
697	LINC01554	7.799804429323356e-27	2.5861880280216216e-25	2.1372812	0.114786737116165	0.0314264408224139	0.1525337755791977	0.0367717343826459	AD3	Adipocytes	No
698	CENPC	7.959705403994937e-27	2.6366809786094616e-25	0.3286792	0.4995022589784822	0.4166400340896985	0.6073519730296395	0.510023754663638	AD3	Adipocytes	No
699	PDE3A	8.197939164231452e-27	2.713000593776634e-25	0.37984723	0.4349490772647216	0.3429210610418664	0.6335093924236588	0.5185159323929779	AD3	Adipocytes	No
700	TMBIM6	9.440330420400236e-27	3.118191582371895e-25	0.49522415	0.3242974194042423	0.2434217534888675	0.3534085921912985	0.2629376094074269	AD3	Adipocytes	No
701	CTNNAL1	9.65333283610248e-27	3.185507811768574e-25	0.7007422	0.2732981085841182	0.1962288271013103	0.3320731894610745	0.2169817346679937	AD3	Adipocytes	No
702	TMEM132C	1.0251693234252998e-26	3.3797391713990645e-25	0.28688338	0.8719656941572862	0.8120805369127517	1.979687880686538	1.8107679638650984	AD3	Adipocytes	No
703	AC007384.1	1.355768016401747e-26	4.4484611995983755e-25	1.2285103	0.1412052990274906	0.0571002450197081	0.1401514826561095	0.0622279459126054	AD3	Adipocytes	No
704	ADGRE5	1.5099783693973196e-26	4.949754851804699e-25	1.269973	0.1507006662072134	0.0683924576542026	0.1602610106094821	0.0695972844729537	AD3	Adipocytes	Yes
705	LIMA1	1.9662915882830667e-26	6.415188465599118e-25	0.19774859	0.9548204303545448	0.9279855118781292	2.514578999581355	2.389324398797252	AD3	Adipocytes	No
706	ITGAV	2.4962056957006298e-26	8.136408320374106e-25	0.4964137	0.4170304004900834	0.3475018642803877	0.5587222926152311	0.4256220055565297	AD3	Adipocytes	Yes
707	RLIM	2.7154662373994387e-26	8.84276380750884e-25	0.8846835	0.1912857033463511	0.1101523383402578	0.1860928999682205	0.1050597666454702	AD3	Adipocytes	No
708	C1QTNF1-AS1	3.324177200109224e-26	1.079453264155543e-24	1.945934	0.1168542767440079	0.0348354106743368	0.1133703198043826	0.0306821563927859	AD3	Adipocytes	No
709	EIF4G1	3.7832906874488436e-26	1.2273888513282959e-24	0.5685742	0.2752890726701891	0.1950569937147118	0.2855838831681955	0.201205918565178	AD3	Adipocytes	No
710	ROBO1	4.004970965774053e-26	1.2980905894310358e-24	0.35256144	0.4988896546443066	0.4107808671567061	0.7424183059499843	0.6218137906466297	AD3	Adipocytes	No
711	SARAF	4.1359427868978414e-26	1.3392871422942532e-24	0.6591918	0.2520101079715139	0.1730052199850857	0.262466449672151	0.1739986879776745	AD3	Adipocytes	No
712	SUB1	5.855836048567677e-26	1.8926761966126863e-24	0.37155718	0.4220078107052607	0.3399382124214339	0.4887770674174176	0.3968987737816739	AD3	Adipocytes	No
713	MRTFA	6.287842570728051e-26	2.02851778591167e-24	0.3551209	0.4589937973811164	0.378076062639821	0.561816321776749	0.4633358757945246	AD3	Adipocytes	No
714	AC015878.1	6.614653259748713e-26	2.1319631027882816e-24	1.2291241	0.153151083543916	0.0723340790454884	0.1612887371214708	0.0720054349350754	AD3	Adipocytes	No
715	SRSF2	8.263948760243132e-26	2.658595262867809e-24	0.5645173	0.2667891875335018	0.1860019175455417	0.2738840869764456	0.1931290924326025	AD3	Adipocytes	No
716	MFSD14A	9.625083680825416e-26	3.0936109256773684e-24	0.77178246	0.1840876024197871	0.099712368168744	0.1901964776483257	0.1157322929418174	AD3	Adipocytes	No
717	MT1M	1.1401459286242838e-25	3.6543788393757604e-24	2.7919278	0.0978635423845623	0.0161926067966336	0.1279305692371092	0.0195142485522064	AD3	Adipocytes	No
718	HSP90AB1	1.1508765362528915e-25	3.685360053555051e-24	0.66815853	0.2392219924955969	0.1586236284222861	0.2595551618809411	0.1710060460805348	AD3	Adipocytes	No
719	ATP11B	1.232523183572679e-25	3.943162894875402e-24	0.29839057	0.6400183781300253	0.5539576009374667	0.9017224940271282	0.7840556340092754	AD3	Adipocytes	No
720	SVIL	1.856532330531877e-25	5.93404645925129e-24	0.38519368	0.6126043341756643	0.540641312453393	1.040950429957782	0.8765713757889948	AD3	Adipocytes	No
721	CUL3	2.010044560673144e-25	6.418791744673575e-24	0.3051365	0.5462899150011487	0.4609566421646958	0.6860614138078197	0.5866394684561416	AD3	Adipocytes	No
722	ARHGAP26-AS1	2.0270186682733216e-25	6.4670302507787374e-24	2.4128466	0.1036832835592311	0.022584425268989	0.1133356271065644	0.022285478250415	AD3	Adipocytes	No
723	AP000919.2	2.2164574200281846e-25	7.064907002918567e-24	2.1695995	0.1079715138984608	0.0270586981996378	0.1117221350714214	0.025933853199235	AD3	Adipocytes	No
724	AC034139.1	2.2428690621055013e-25	7.142516601089607e-24	0.8782513	0.1643311126426219	0.0808565036752956	0.1707943014492786	0.0965123086501306	AD3	Adipocytes	No
725	XRN2	2.2522607310683707e-25	7.165832487744734e-24	0.42608652	0.3698598667585573	0.2918930435708959	0.41132317251387	0.3211397442038338	AD3	Adipocytes	No
726	GLIPR1L1	2.395197550451005e-25	7.606620037285504e-24	0.8722107	0.2009342216096178	0.1228294449770959	0.2143424535378554	0.1227427073901059	AD3	Adipocytes	No
727	STAT5A	2.4697033051770813e-25	7.836044877361123e-24	0.35565177	0.4833448196645991	0.4116331096196868	0.6308368337708764	0.523008482930536	AD3	Adipocytes	No
728	IL16	2.571566811318939e-25	8.136869903164205e-24	0.4221409	0.3953595221686193	0.3174603174603174	0.4975791866453182	0.3928364538807244	AD3	Adipocytes	No
729	TAF13	2.679616172521407e-25	8.471013098447582e-24	1.1251968	0.1594302779692166	0.0795781399808245	0.1509892709751704	0.0720586558199255	AD3	Adipocytes	No
730	ACER3	3.324513636856002e-25	1.049055278517843e-23	0.28430387	0.7234857186614595	0.6360924683072334	1.166037693805663	1.0346423778404377	AD3	Adipocytes	No
731	DCUN1D3	3.4240983887023678e-25	1.0785131012131134e-23	0.82346874	0.2132628838349031	0.135293490998189	0.2219811658575063	0.1314227798013312	AD3	Adipocytes	No
732	FUS	3.670536487934546e-25	1.155084464239475e-23	0.302937	0.4933762156367256	0.4073718973047832	0.5851980793913565	0.4975630722507104	AD3	Adipocytes	No
733	TOR1AIP1	3.7674914686209457e-25	1.1834435996169025e-23	0.54598004	0.2788115475916992	0.2004900394162139	0.2881915774786381	0.2060169798454671	AD3	Adipocytes	No
734	AL137009.1	4.181942111695664e-25	1.31125097951501e-23	0.76666915	0.1961099624779845	0.1140939597315436	0.2192537585640869	0.1346103383648776	AD3	Adipocytes	No
735	GMFB	4.555343490219257e-25	1.427038644863619e-23	0.9706057	0.1802588253311892	0.1017364440183232	0.1725028298743496	0.0917358720594381	AD3	Adipocytes	No
736	H2AFY2	4.791238626880158e-25	1.4995797134546433e-23	0.46198305	0.3563825714066927	0.2800681793970384	0.4642796035319393	0.356948782259697	AD3	Adipocytes	No
737	IFRD1	5.289394979387223e-25	1.653999066002422e-23	0.3190406	0.5354927636113026	0.4538191115372323	0.6826747168356918	0.5793628734056989	AD3	Adipocytes	No
738	IL7	5.655349024899576e-25	1.766837200775485e-23	1.102092	0.1579753426755494	0.0780867156706082	0.1642813029128875	0.079895491564385	AD3	Adipocytes	No
739	IPO7	9.379722175218938e-25	2.919860277134701e-23	0.56134355	0.2836358067233325	0.2069883881964418	0.3008941836518382	0.2134223903739518	AD3	Adipocytes	No
740	MAPRE2	9.396491577809336e-25	2.922452403031877e-23	1.2447345	0.1475610689945631	0.0678598061148396	0.1783862793950991	0.0791884334517126	AD3	Adipocytes	No
741	MARCH5	1.010650273732674e-24	3.140455105523361e-23	0.4764038	0.3398422543839497	0.2648343453712581	0.381127798141634	0.2877777932545396	AD3	Adipocytes	No
742	ADNP2	1.1329673281671528e-24	3.514229124716323e-23	0.4309636	0.3364729305459836	0.2573772238201768	0.3617686238167627	0.2801370520623207	AD3	Adipocytes	No
743	EIF4G2	1.3155300147226588e-24	4.073200982973127e-23	0.42708895	0.3635040967914848	0.2867795887930116	0.4029255412073974	0.314117699169518	AD3	Adipocytes	No
744	DAAM2	1.4545840186515192e-24	4.499388993122113e-23	0.36395922	0.4325752354697909	0.3522957281346543	0.5347494567421984	0.4378520115222861	AD3	Adipocytes	No
745	NCOA7-AS1	1.4557764248604016e-24	4.499388993122113e-23	1.8002021	0.1181560609541312	0.0390966229892404	0.1183920675527322	0.0354526489733802	AD3	Adipocytes	No
746	FAM241A	1.4718261953972918e-24	4.544936269390959e-23	1.0069203	0.1881461061337009	0.1101523383402578	0.2419562539627217	0.1277019247121323	AD3	Adipocytes	No
747	BACH1	1.5682189855949548e-24	4.833968691483077e-23	0.4246036	0.3589095642851673	0.2781506338553318	0.4338861513869561	0.3398520478485227	AD3	Adipocytes	No
748	CTTNBP2	1.782802641734171e-24	5.485644110779562e-23	0.5314418	0.3149552033080634	0.2400127836369447	0.3858616921052845	0.2820049463367762	AD3	Adipocytes	No
749	GPBP1	2.0399869583108005e-24	6.27141994217466e-23	0.2756467	0.5938433264415346	0.5035687653137317	0.7563949917924911	0.6595649502622782	AD3	Adipocytes	No
750	AC005920.2	2.3345529174020163e-24	7.170619679573042e-23	1.2879947	0.1463358603262118	0.0683924576542026	0.1478108457041136	0.0631943837094915	AD3	Adipocytes	No
751	TMTC1	3.3772244512141634e-24	1.033651649895928e-22	0.30669108	0.6784593000995482	0.6011505273250239	1.1875346388127896	1.0447006714010154	AD3	Adipocytes	No
752	VGLL3	3.625395601387787e-24	1.1076495510824331e-22	0.4318794	0.4657324450570488	0.4039629274528603	0.7335556874203801	0.5891366726992376	AD3	Adipocytes	Yes
753	ABCA6	3.815944567932873e-24	1.1648389520596505e-22	0.365537	0.4827322153304235	0.4112069883881964	0.671060911150426	0.5551888235291771	AD3	Adipocytes	No
754	SMARCA1	4.3212751888524455e-24	1.3179318232362662e-22	0.4936977	0.3287388008270158	0.2541813145839992	0.3868850142380711	0.2892986737771604	AD3	Adipocytes	No
755	AC117834.1	4.3407803494614004e-24	1.3227152515577097e-22	1.1324886	0.1592005513439007	0.0817087461382763	0.1688374827907624	0.0805606848319084	AD3	Adipocytes	No
756	AC068724.3	5.057381062366323e-24	1.5356693232883564e-22	1.0778086	0.1409755724021747	0.0607222754873761	0.1405561041746703	0.0690548868089394	AD3	Adipocytes	No
757	ZBTB20-AS1	5.328347355169405e-24	1.6165299916436822e-22	0.8654888	0.1837813002526993	0.1064237775647171	0.1765572895518433	0.1007376662531417	AD3	Adipocytes	No
758	RCOR1	5.9071705673138295e-24	1.7889992682251577e-22	0.36697048	0.4280572785052454	0.3522957281346543	0.5354633012103116	0.4377227406546758	AD3	Adipocytes	No
759	MAP4K4	7.016498416860278e-24	2.1193988586216e-22	0.29802692	0.5945325063174822	0.5172046447214232	0.8544443225652892	0.7410306761902923	AD3	Adipocytes	No
760	ASXL1	7.02649339704856e-24	2.1205675277439667e-22	0.27806807	0.622329427980703	0.5354213273676361	0.8583102393610694	0.7518409754389713	AD3	Adipocytes	No
761	PDLIM1	7.96915628701732e-24	2.4008730551034952e-22	0.90598726	0.1916685810552109	0.1154788537338872	0.2218010740281412	0.1244469151646343	AD3	Adipocytes	No
762	PSMA2	8.289484662391598e-24	2.495206965855196e-22	0.8227856	0.1794930699134696	0.1000319590923617	0.1814594457894096	0.1065964627702671	AD3	Adipocytes	No
763	FNIP1	8.541396915725004e-24	2.5665711426626453e-22	0.28874108	0.6237077877325982	0.5224246298071802	0.9225614645558784	0.8068319476315604	AD3	Adipocytes	No
764	CC2D2B	9.062422368956313e-24	2.7184125885943826e-22	1.1182423	0.1658626234780611	0.0901246404602109	0.1845757021608969	0.0892723625734907	AD3	Adipocytes	No
765	NR4A1	9.98914265252544e-24	2.9938022689161963e-22	2.0586655	0.1031472547668274	0.0246085011185682	0.1293193429467246	0.0326008473719881	AD3	Adipocytes	No
766	OSBPL11	1.1451855332451369e-23	3.4232938185504017e-22	0.4572426	0.3386170457155984	0.2643016938318951	0.3851583878456567	0.2943293211437544	AD3	Adipocytes	No
767	NDUFS5	1.2634687107086268e-23	3.767117389310063e-22	0.79992497	0.1886055593843326	0.1103653989560029	0.1931464397743678	0.115449148928839	AD3	Adipocytes	No
768	ZNRF2	1.3195453834998457e-23	3.93092796860849e-22	0.6017661	0.2892258212726855	0.2164695855971024	0.3417572761733402	0.2378092485445599	AD3	Adipocytes	No
769	AC026704.1	1.3228934177745182e-23	3.9375132028961933e-22	1.018829	0.1668581055210965	0.0905507616917012	0.1597246273144742	0.0820140549763063	AD3	Adipocytes	No
770	PKD2	1.3395621920175066e-23	3.9837014466390034e-22	0.3252406	0.5817443908415652	0.5140087354852455	0.8870443313275129	0.7606816915380755	AD3	Adipocytes	No
771	CAPZA1	1.3835798927173598e-23	4.1075473041427213e-22	0.30824915	0.4642009342216096	0.3856397144987749	0.5279810023101733	0.4457782724615802	AD3	Adipocytes	No
772	PPP1CB	1.4237321693541757e-23	4.2231287724390872e-22	0.4624313	0.3246037215713301	0.2493874507297326	0.3497160592242966	0.2653221678678569	AD3	Adipocytes	No
773	PDHX	1.503799159852525e-23	4.456807510056079e-22	0.28402364	0.55846542614289	0.4727815063385533	0.724922294663715	0.6282507002142503	AD3	Adipocytes	No
774	CYTOR	1.653841731799061e-23	4.893109862218489e-22	0.8371966	0.2468029711310207	0.1774794929157345	0.3120872198667777	0.1864916178035029	AD3	Adipocytes	No
775	PARVA	1.7144719010019602e-23	5.068160488905538e-22	0.272865	0.7251703805804426	0.6384361350804304	1.1384315519077537	1.0138585692236313	AD3	Adipocytes	No
776	IFT57	1.7357640653968678e-23	5.126724307830884e-22	1.0550355	0.1650968680603415	0.0888462767657398	0.1696904419250473	0.0852671438952129	AD3	Adipocytes	No
777	TRIM73	1.8592606741747732e-23	5.4843194102656045e-22	0.7814384	0.1604257600122521	0.0797912005965697	0.149432220962548	0.089629796259743	AD3	Adipocytes	No
778	GNAS	1.860004329689109e-23	5.4843194102656045e-22	0.36729807	0.4785971360747377	0.4119527005433046	0.6171113198161546	0.5078487012792025	AD3	Adipocytes	No
779	SLC9A9	1.865100407056808e-23	5.494665165164125e-22	0.3419181	0.437935523393828	0.354958985831469	0.5627774589736266	0.467573213120507	AD3	Adipocytes	No
780	AC104316.1	1.9309751133478802e-23	5.683897493507671e-22	0.9966325	0.1661689256451489	0.0896985192287205	0.1637110588544123	0.0853928008005573	AD3	Adipocytes	No
781	PRICKLE2	1.9860143374366326e-23	5.8409407225748905e-22	0.26776803	0.8738035071598131	0.8151699158410568	1.924680744790376	1.7684038178753525	AD3	Adipocytes	No
782	CD302	2.03236671455734e-23	5.972190678363063e-22	0.53694844	0.2342445822804196	0.1526579311814211	0.2489087448051623	0.1779728002872765	AD3	Adipocytes	No
783	RBPMS	2.1480605444824573e-23	6.306807786921523e-22	0.23023866	0.9107129182938968	0.8767444337914136	2.2908688154455312	2.148634870352926	AD3	Adipocytes	No
784	LINC02256	2.4110802870111357e-23	7.073047052133684e-22	0.50548464	0.2694693314955203	0.1920741450942793	0.2710955316474723	0.1983243160774318	AD3	Adipocytes	No
785	CHCHD2	2.915733121168709e-23	8.539003191402372e-22	0.8508177	0.1851596600045945	0.1085543837221689	0.1951330607597109	0.1128582481861538	AD3	Adipocytes	No
786	PPARG	2.9296657367937507e-23	8.572553604805787e-22	0.22303924	0.9638563442836358	0.9362948758921912	2.798435864424406	2.653968085085669	AD3	Adipocytes	Yes
787	AC109587.1	3.014056695462848e-23	8.804606461615353e-22	1.0863465	0.15682670954897	0.0809630339831682	0.149300041027095	0.0730956015359671	AD3	Adipocytes	No
788	SPON1	3.0774023511025035e-23	8.982070808243192e-22	0.31932223	0.5970594991959568	0.5243421753488867	0.9768783309518526	0.8447159388479736	AD3	Adipocytes	No
789	AKT3	3.101568377705352e-23	9.04497817713972e-22	0.62848854	0.2360058197411746	0.1579844465750506	0.2907530530642875	0.1974323268327389	AD3	Adipocytes	No
790	KCTD3	3.250799285454159e-23	9.472194281589325e-22	0.4138991	0.4151160119457845	0.3495259401299669	0.5260375138157087	0.4184274315065494	AD3	Adipocytes	No
791	RCAN1	3.381958106840748e-23	9.834480768619694e-22	1.0988655	0.1709166092350103	0.0961968680089485	0.2059769404125029	0.1014620075658659	AD3	Adipocytes	No
792	TNFAIP6	3.3836568625566376e-23	9.834480768619694e-22	2.2940056	0.1079715138984608	0.0314264408224139	0.1522656143006108	0.0329866495465985	AD3	Adipocytes	No
793	HAUS2	3.47814646141736e-23	1.010063069701538e-21	1.0007211	0.1765066237843632	0.1016299137104506	0.1826658242840352	0.0954524652571421	AD3	Adipocytes	No
794	ZBTB20-AS2	3.866875440400346e-23	1.1220097254392152e-21	1.240587	0.1400566659009112	0.063598593799936	0.1301518363262648	0.0571601938235642	AD3	Adipocytes	No
795	MOCOS	3.882501645044946e-23	1.125600309421071e-21	0.87658966	0.1827858182096638	0.1065303078725897	0.2063747884181461	0.1176426525265164	AD3	Adipocytes	No
796	ATF4	4.8090711599675523e-23	1.393061148731689e-21	0.4907744	0.2898384256068612	0.2139128582081602	0.3050417023245266	0.2262028257707865	AD3	Adipocytes	No
797	SPAG9	5.785209296760227e-23	1.6730225983011865e-21	0.2599437	0.6400183781300253	0.5553424949398104	0.8797595249021873	0.7783092974674255	AD3	Adipocytes	No
798	ECPAS	6.251640911255567e-23	1.806400682671308e-21	0.2765298	0.6322842484110575	0.5519335250878875	0.8763031196009456	0.7689307360184244	AD3	Adipocytes	No
799	DHX9	6.593196562789286e-23	1.901917435145949e-21	0.45919275	0.3133471169308522	0.2395866624054543	0.3317589931154098	0.2516678927834617	AD3	Adipocytes	No
800	AMZ1	6.916406073723844e-23	1.991832883926993e-21	0.91349477	0.1833984225438395	0.109300095877277	0.1816277295116199	0.1005126509434447	AD3	Adipocytes	No
801	TMX4	7.114957241482861e-23	2.0473097246148857e-21	1.141859	0.1657860479362891	0.0906572919995738	0.2095196498249434	0.1004140616504916	AD3	Adipocytes	No
802	MAPKAPK2	7.472231491652347e-23	2.1483286155734026e-21	0.6652807	0.2305689562753656	0.1562799616490891	0.2404221093615482	0.1581816301280656	AD3	Adipocytes	No
803	ASCC2	7.694311390799555e-23	2.2103425983727577e-21	0.44366303	0.3616662837889578	0.2907212101842974	0.4061097109111322	0.3136011432184056	AD3	Adipocytes	No
804	AL158152.1	8.480488453449337e-23	2.4301373204023364e-21	0.4532996	0.2528524389310054	0.1699158410567806	0.2626177054423065	0.1983194194546011	AD3	Adipocytes	No
805	RNF10	8.899291896781354e-23	2.548038778320789e-21	0.39218915	0.3744543992648748	0.3030787258975178	0.4107788714765539	0.3271978110505821	AD3	Adipocytes	No
806	AC024145.1	1.0094313239188405e-22	2.8854231799153245e-21	0.75668025	0.2028486101539168	0.1273037179077447	0.2294311177219854	0.1420467146102956	AD3	Adipocytes	No
807	AL590999.1	1.081877401775746e-22	3.087408750195319e-21	0.9374798	0.1578987671337774	0.0812826249067859	0.1616379745768438	0.0876465011632358	AD3	Adipocytes	No
808	RNF217	1.0952612003697315e-22	3.123028147611089e-21	0.2982592	0.5631365341909794	0.4880153403643336	0.7988973521110942	0.6904715291534529	AD3	Adipocytes	No
809	RPP38	1.250592800714492e-22	3.5600756899286876e-21	0.40561664	0.3899226587028103	0.3182060296154256	0.4696960005564502	0.3733389560506753	AD3	Adipocytes	No
810	TBC1D20	1.2974392419930527e-22	3.690399079772516e-21	0.59093946	0.2525461367639176	0.1792905081495685	0.2565997429518577	0.1774867021695517	AD3	Adipocytes	No
811	MTMR12	1.369796896324435e-22	3.8898186516133416e-21	0.34319618	0.4305076958419481	0.3565569404495579	0.5045628045644426	0.4169496603975235	AD3	Adipocytes	No
812	IP6K2	1.4242147464756262e-22	4.037724624406247e-21	0.3957862	0.3436710314725477	0.2671780121444551	0.373561909656762	0.2958275949538659	AD3	Adipocytes	No
813	AL049646.1	1.8997105566031804e-22	5.368194336928628e-21	1.3786061	0.1210659315414656	0.0445296686907425	0.1176498620587649	0.0468990043040683	AD3	Adipocytes	No
814	SULF1	1.9252529732661941e-22	5.435934496132347e-21	0.8830796	0.1822497894172601	0.1069564291040801	0.2347141095891013	0.1340411009889832	AD3	Adipocytes	No
815	GREB1L	1.977483850274829e-22	5.5788574540434775e-21	0.3094583	0.6067845930009955	0.5291360392031533	1.0028039594960971	0.8724297642891308	AD3	Adipocytes	No
816	PNRC2	2.182421811799469e-22	6.147006789035835e-21	1.0792468	0.1452638027414044	0.0695642910408011	0.137035695665841	0.0672002178983632	AD3	Adipocytes	No
817	SERBP1	2.604951080289991e-22	7.325181689302871e-21	0.4665715	0.2729918064170304	0.1953765846383296	0.2779441550371557	0.2085388933847133	AD3	Adipocytes	No
818	STRAP	2.7792389112413325e-22	7.802606176117596e-21	0.587933	0.2450417336702657	0.172152977522105	0.2420945541856393	0.1674059971095054	AD3	Adipocytes	No
819	DSTN	3.07800068035723e-22	8.627374214675779e-21	0.51037246	0.2934374760701432	0.2205177372962607	0.3343570034716428	0.2458749743339698	AD3	Adipocytes	No
820	EPS8	3.3722990275126683e-22	9.444619994852632e-21	0.27749822	0.8205069300865304	0.7593480345158198	1.6690106728663645	1.515850689034951	AD3	Adipocytes	No
821	RANBP2	3.4432103839290115e-22	9.635422041235784e-21	0.3492868	0.3933685580825484	0.3189517417705337	0.4314932747377858	0.3531435196009511	AD3	Adipocytes	No
822	SIDT2	3.8653131260892187e-22	1.0790457997798742e-20	0.55013347	0.2558388850601118	0.1813145839991477	0.2701213285975674	0.1921076240744581	AD3	Adipocytes	No
823	KHDRBS1	4.298099028801306e-22	1.1979307244845894e-20	0.37650967	0.3824182556091584	0.3095770746777458	0.4287221985275203	0.3452456061095974	AD3	Adipocytes	No
824	PLCE1	4.377971690928819e-22	1.2192105233563319e-20	0.3682882	0.4239221992495597	0.3500585916693299	0.5610460827776739	0.4593005200093756	AD3	Adipocytes	No
825	AC138123.1	4.74193481801226e-22	1.3195081644719646e-20	0.32826596	0.3544681828623937	0.2584425268989027	0.5680977619016877	0.4757638388370573	AD3	Adipocytes	No
826	PTPN11	4.765223852695719e-22	1.3249236055013261e-20	0.33128205	0.4632054521785742	0.3922445935868754	0.5663467362214338	0.4734454454483824	AD3	Adipocytes	No
827	CEMIP	4.769594022186571e-22	1.3250743713644491e-20	0.71987563	0.2002450417336702	0.1257057632896559	0.2082453271909621	0.1315232580228007	AD3	Adipocytes	No
828	DENND6A-AS1	6.568508444993233e-22	1.821918977018316e-20	0.75928384	0.1902902213033157	0.1161180355811228	0.1944958969667807	0.1194186949302112	AD3	Adipocytes	No
829	CREB1	6.90824168918309e-22	1.914617248300735e-20	0.310891	0.4547821425836588	0.3770107595610951	0.5433393748758478	0.4585834737022774	AD3	Adipocytes	No
830	EEF2	7.705186245902692e-22	2.1303732195540542e-20	0.7106447	0.1974117466881078	0.1226163843613508	0.2074410490384132	0.1317838672054727	AD3	Adipocytes	No
831	MAPK1IP1L	8.211503045267886e-22	2.266741542384315e-20	0.48420987	0.2902978788574929	0.2179610099073186	0.2965707511655686	0.220585467039681	AD3	Adipocytes	No
832	AC015849.3	8.438165840874701e-22	2.327454571694969e-20	0.9080041	0.1716823646527299	0.0986470650900181	0.1647041966111249	0.0911347671811936	AD3	Adipocytes	No
833	RPA3	8.55532323364905e-22	2.357890677197416e-20	0.8058637	0.1937361206830538	0.1211249600511345	0.2047356392078912	0.1221850465361303	AD3	Adipocytes	No
834	CWC25	9.012776795715477e-22	2.4800181364108652e-20	0.46638548	0.2863159506853511	0.2128475551294343	0.2932143060524922	0.2204295885009164	AD3	Adipocytes	No
835	HELLPAR	9.325320756011049e-22	2.563981757665436e-20	1.4930253	0.1119534420706026	0.0365398956002982	0.1145447361249958	0.0422125521167582	AD3	Adipocytes	No
836	UMAD1	1.1089499526826856e-21	3.044203930377783e-20	0.29125413	0.4243816525001914	0.3268349845531053	0.5889528504001709	0.5040846478309353	AD3	Adipocytes	No
837	BCAR3	1.130081985143433e-21	3.0997557842888337e-20	0.32635957	0.5295964468948617	0.4622350058591669	0.755604266840318	0.6420371429120252	AD3	Adipocytes	No
838	CALU	1.1860343403589004e-21	3.2506543725941163e-20	0.46137732	0.3206217933991883	0.2503462235005859	0.3548148166486329	0.2695232180175902	AD3	Adipocytes	No
839	SRGAP1	1.4304942031892912e-21	3.917562289367128e-20	0.39010683	0.4092196952293437	0.3394055608820709	0.5551481717845113	0.4487494588215516	AD3	Adipocytes	No
840	AP000926.2	1.4375686796312998e-21	3.9338243015112324e-20	0.81001735	0.1562141052147944	0.0794716096729519	0.1548397206356941	0.091230204827186	AD3	Adipocytes	No
841	NUFIP2	1.5548011980563646e-21	4.2512636865654913e-20	0.3242771	0.4461291063634275	0.3730691381698093	0.531224726391639	0.4446211229900974	AD3	Adipocytes	No
842	RNF213-AS1	1.6508358784864714e-21	4.5067298714264737e-20	1.035397	0.1311739030553641	0.0551826994780014	0.1282750878238042	0.0646393772122233	AD3	Adipocytes	No
843	PELI2	1.7135897584852162e-21	4.6743595807505316e-20	0.65875214	0.2136457615437629	0.1387024608501118	0.2550507486103766	0.1689216840622971	AD3	Adipocytes	No
844	ZEB2	2.026409459101288e-21	5.514637565742939e-20	0.2686835	0.8110881384485795	0.7381485032491744	1.5443677951265964	1.400897177040679	AD3	Adipocytes	No
845	CDK11A	2.3343486291866338e-21	6.342685411925002e-20	0.7007868	0.1634887816831304	0.0862895493767977	0.161183014966071	0.1021998998774671	AD3	Adipocytes	No
846	RIPK1	2.584638377972546e-21	7.011743110650286e-20	0.3589577	0.3910712918293897	0.3190582720784063	0.4414096922775403	0.3595391608379475	AD3	Adipocytes	No
847	KIF5B	3.099872404910815e-21	8.396336711141843e-20	0.3216889	0.5080787196569416	0.4394375199744327	0.6682015818957533	0.5657153560220699	AD3	Adipocytes	No
848	MAOB	3.1357016292514502e-21	8.486743361858343e-20	0.3347921	0.5681905199479287	0.505060189623948	0.9412446542553508	0.8062234776397551	AD3	Adipocytes	No
849	OSBPL8	3.81554787294652e-21	1.0310617109283116e-19	0.28415582	0.5773030094187916	0.4983487802279748	0.790174521951825	0.6874165080216531	AD3	Adipocytes	No
850	SEC22B	4.1863046756646334e-21	1.1294865366547698e-19	0.4422156	0.3017842101232866	0.2301054650047938	0.3125352558310991	0.2390400917456005	AD3	Adipocytes	No
851	TRA2A	4.302360056079515e-21	1.1598948263337108e-19	0.25522882	0.6419327666743242	0.5593906466389688	0.8701769310003954	0.7712108621759071	AD3	Adipocytes	No
852	A2ML1-AS1	4.355418471474625e-21	1.1732853370316389e-19	0.8683124	0.1725246956122214	0.1004580803238521	0.1700553920059948	0.0967124703040988	AD3	Adipocytes	No
853	SOS2	4.410132827726301e-21	1.1871007617773998e-19	0.25752202	0.6711080480894402	0.6004048151699158	0.9917691247195418	0.8832482793971369	AD3	Adipocytes	No
854	HSPB7	4.9532794085405246e-21	1.3312322981835314e-19	0.62409157	0.237231028409526	0.1653350378182592	0.2807829063024045	0.1908914900085806	AD3	Adipocytes	No
855	COL4A2	5.438660151974498e-21	1.4605481754906845e-19	0.19875002	0.9463971207596292	0.9198892084798124	2.540703137072515	2.414513550029	AD3	Adipocytes	No
856	TMEM241	5.499771506824258e-21	1.4758146548854925e-19	0.3404718	0.4386247032697756	0.3681687440076702	0.5526318732692966	0.4591437826970927	AD3	Adipocytes	No
857	C1QTNF7	5.996719744819077e-21	1.606675314912207e-19	0.4334255	0.2771268856727161	0.2000639181847235	0.3538967958637088	0.2733977600194912	AD3	Adipocytes	No
858	AC106818.2	6.324507953146702e-21	1.690572720510627e-19	1.6032352	0.1055976721035301	0.0318525620539043	0.1051721412055353	0.035851593466266	AD3	Adipocytes	No
859	HLA-E	6.857355917670535e-21	1.83017912448792e-19	1.2167084	0.142277356612298	0.070629594119527	0.1655412761147738	0.0746073610933716	AD3	Adipocytes	No
860	ZC3H15	8.135140964338914e-21	2.1678678954700216e-19	0.4365216	0.3319549735814381	0.2638755726004048	0.3565043735654108	0.2749747235543733	AD3	Adipocytes	No
861	PTPN2	8.143263032299251e-21	2.1683630240466984e-19	0.45005837	0.3308829159966306	0.2624906785980611	0.3693365238081877	0.2829544914579189	AD3	Adipocytes	No
862	ARMC8	8.236472155490568e-21	2.1914966958836403e-19	0.28508377	0.5281415116011946	0.4561627783104293	0.6753430705338381	0.5831811359876921	AD3	Adipocytes	No
863	TTN	8.344077410121307e-21	2.2184223012961534e-19	0.68020105	0.1811777318324527	0.1085543837221689	0.1927609799461153	0.1245817670020428	AD3	Adipocytes	No
864	NID1	8.401884767508349e-21	2.232077076838596e-19	0.32963064	0.5089210506164331	0.4358154895067647	0.7370105472823306	0.6243872331077515	AD3	Adipocytes	No
865	RAB7A	8.687390157450764e-21	2.3061556571343227e-19	0.26645365	0.5998927942415193	0.520400553957601	0.7939430261147715	0.6969865956050927	AD3	Adipocytes	No
866	SERF2	8.757831641562159e-21	2.3230735640177454e-19	0.5580653	0.2526992878474615	0.1806754021519122	0.277852479970144	0.1968372756940208	AD3	Adipocytes	No
867	PTP4A2	9.153398893649502e-21	2.4261413177838526e-19	0.3386986	0.4077647599356765	0.3389794396505806	0.4676423497529962	0.3862609487456016	AD3	Adipocytes	No
868	TUBB4B	9.451454461631276e-21	2.5032253071448223e-19	1.2141033	0.1310207519718202	0.058165548098434	0.1334461261785611	0.0597162271663723	AD3	Adipocytes	No
869	BTG3	1.0170447043512025e-20	2.6915917038089625e-19	0.8242696	0.1814840339995405	0.1101523383402578	0.1888321107505257	0.1109869735263078	AD3	Adipocytes	No
870	PAM	1.1557713889846737e-20	3.0494041464248074e-19	0.27504286	0.7106210276437706	0.6271439224459359	1.1831480140020036	1.0548529493950662	AD3	Adipocytes	No
871	SECISBP2	1.2757009096051214e-20	3.358149253755961e-19	0.29453686	0.4249942568343671	0.3493128795142218	0.4764790562406335	0.4039140714573608	AD3	Adipocytes	No
872	AC127035.1	1.3417482110634711e-20	3.5293279691620914e-19	1.2751982	0.1180029098705873	0.0444231383828699	0.117399118523748	0.0501869311425265	AD3	Adipocytes	No
873	LITAF	1.427060258892644e-20	3.750882150480468e-19	0.6185086	0.2458840646297572	0.1770533716842441	0.2839999667113179	0.1938570727311933	AD3	Adipocytes	Yes
874	LRRC8C-DT	1.5318997541294778e-20	4.0203367618609554e-19	0.6526723	0.2146412435867983	0.1431767337807606	0.2183386856056522	0.1442855522767016	AD3	Adipocytes	No
875	AC009554.1	1.6259300417207834e-20	4.2638783578944433e-19	1.5785414	0.1052147943946703	0.0322786832853946	0.1003185000415546	0.0347213992224047	AD3	Adipocytes	No
876	UBXN4	2.115723390335695e-20	5.527387236215882e-19	0.26486766	0.5198713530898231	0.4429530201342282	0.6243139828612004	0.5432268794645091	AD3	Adipocytes	No
877	WBP11	2.4172530894337326e-20	6.300875974686603e-19	0.7521937	0.1851596600045945	0.1138808991157984	0.1804737048250453	0.1110267106843305	AD3	Adipocytes	No
878	YWHAQ	2.4564465871010203e-20	6.39822084718502e-19	0.59260327	0.2354697909487709	0.1649089165867689	0.2473326512085384	0.1706553455491422	AD3	Adipocytes	No
879	MAT2A	2.6265089039636047e-20	6.815534649145737e-19	0.8859119	0.1649437169767976	0.0934270800042612	0.1662506802446291	0.0933778289253634	AD3	Adipocytes	No
880	YTHDC2	2.629455943402062e-20	6.818070931595939e-19	0.27753523	0.5044030936518876	0.43027591349739	0.60789629298285	0.5248258507245169	AD3	Adipocytes	No
881	HNRNPC	2.647671609776155e-20	6.860164703893067e-19	0.26450148	0.7448502948158359	0.6647491211249601	1.180798400320257	1.0574081499801815	AD3	Adipocytes	No
882	HULC	2.8714483262407e-20	7.434409518410476e-19	0.2946718	0.3952063710850754	0.3004154682007031	0.6041334572678929	0.5166436797735366	AD3	Adipocytes	No
883	DDX39B	3.0785260860778413e-20	7.964593347957441e-19	0.29020005	0.3801975648977717	0.3012677106636838	0.4134385482472466	0.3497510451660367	AD3	Adipocytes	No
884	PTPRG	3.2447456592460206e-20	8.375847557081302e-19	0.23957685	0.9240370625622176	0.8784489187173751	2.289978574834341	2.142045050696827	AD3	Adipocytes	No
885	MED13L	3.368744905086809e-20	8.689454071124067e-19	0.23758247	0.8817673635040968	0.8184723553851071	1.7644845401486673	1.6300051266553544	AD3	Adipocytes	No
886	C1orf21	3.4252893027159393e-20	8.828727811080786e-19	0.8550738	0.1689256451489394	0.0970491104719292	0.2180473406026791	0.1263652127541896	AD3	Adipocytes	No
887	BTD	3.523219790621373e-20	9.074388115487311e-19	0.2658332	0.5029481583582204	0.4228187919463087	0.6753657513875154	0.5891198833818466	AD3	Adipocytes	No
888	NECTIN2	4.321292100919932e-20	1.1080433138181064e-18	0.7661881	0.182402940500804	0.1112176414189837	0.189931730340938	0.1159891903853179	AD3	Adipocytes	No
889	PIM1	4.5789076264741514e-20	1.1723629171451864e-18	1.0532072	0.1618041197641473	0.0931074890806434	0.1829397182762256	0.0923391481618292	AD3	Adipocytes	No
890	UPP2	5.36818074313455e-20	1.3693805792508889e-18	0.49766466	0.3293514051611915	0.2647278150633855	0.4750287505459213	0.3581360239839745	AD3	Adipocytes	No
891	SHC1	5.809773412052726e-20	1.4809360561974757e-18	0.5048021	0.2484110575082318	0.1772664322999893	0.2520393983337339	0.1840003938465424	AD3	Adipocytes	No
892	SPECC1L	6.031920989637858e-20	1.5364310300022373e-18	0.27281877	0.3541618806953059	0.2650474059870033	0.4250658938848644	0.3635493411612747	AD3	Adipocytes	No
893	AC087286.2	7.031855643402288e-20	1.7884990077297105e-18	1.7410119	0.1018454705567041	0.0305741983594332	0.1069174540560627	0.03320061255054	AD3	Adipocytes	No
894	WARS2	8.227407699219377e-20	2.089508033134101e-18	0.5523619	0.2406769277892641	0.1704484925961436	0.2605419596955855	0.1847826100339428	AD3	Adipocytes	No
895	AC092040.1	9.453293992962738e-20	2.3938202257527296e-18	1.9415126	0.0935753120453327	0.0222648343453712	0.0880892652109769	0.0236910106560213	AD3	Adipocytes	No
896	TRIM13	1.0157054468553522e-19	2.5682731737286248e-18	0.43121815	0.3219235776093115	0.2550335570469799	0.3592530005482877	0.2780699967615258	AD3	Adipocytes	No
897	DHRSX	1.061260233260625e-19	2.681502498872248e-18	0.23608653	0.3729994639712076	0.27602002769788	0.4778404198716402	0.4187860417582419	AD3	Adipocytes	No
898	DCAF1	1.1069736684001925e-19	2.7929300659869586e-18	0.40007305	0.3334864844168772	0.2649408756791307	0.3687349590949946	0.2911125664735188	AD3	Adipocytes	No
899	RIC1	1.2071015119651165e-19	3.038910977322507e-18	0.25841987	0.5940730530668504	0.5136891445616277	0.7951066888922078	0.7008543579033231	AD3	Adipocytes	No
900	S100A11	1.4071645433881545e-19	3.540000569325897e-18	0.886537	0.1723715445286775	0.1026952167891765	0.2085758727370319	0.1181823861533772	AD3	Adipocytes	No
901	ADGRG2	1.5948249393612665e-19	4.009183740082034e-18	0.62748545	0.2370778773259821	0.170341962288271	0.2650158854123641	0.1793382586138906	AD3	Adipocytes	No
902	IFI16	1.6027795676439847e-19	4.026256713611334e-18	1.1235249	0.1500114863312658	0.0814956855225311	0.1786964552183804	0.0859953369822685	AD3	Adipocytes	No
903	POR	1.6088211840910314e-19	4.038502836003998e-18	0.29699346	0.4710161574393139	0.3989560029828486	0.5973249760021103	0.5099446196679985	AD3	Adipocytes	No
904	WBP4	1.7211712949592637e-19	4.317396054080426e-18	0.35259616	0.3759859101003139	0.3070203472888037	0.4331901695103177	0.353900023108344	AD3	Adipocytes	No
905	MIDN	1.8926962643992357e-19	4.740779586718085e-18	1.3803082	0.1219848380427291	0.0524129114733141	0.128191611699554	0.051205042519988	AD3	Adipocytes	No
906	HMGN3	1.9062185604814432e-19	4.771197519134175e-18	0.28422078	0.4766061719886668	0.4069457760732928	0.5758599295261689	0.4943446140536846	AD3	Adipocytes	No
907	TSTD2	1.9327397286437905e-19	4.834083702798659e-18	0.46295992	0.2822574469714373	0.2143389794396505	0.2915074841361206	0.2195688526683939	AD3	Adipocytes	No
908	TMEM263	1.954796137644556e-19	4.8857200794732114e-18	0.6421069	0.2143349414197105	0.1458399914775753	0.2130016302503526	0.1415966039840614	AD3	Adipocytes	No
909	ACO1	2.1054818001589e-19	5.258539537828317e-18	0.24626423	0.7643004824259132	0.6862682433152232	1.274205506183237	1.154250980065505	AD3	Adipocytes	No
910	CCDC80	2.177787283664305e-19	5.427378301751159e-18	0.39514515	0.4820430354544758	0.4194098220943859	0.714921179697369	0.5843867064755295	AD3	Adipocytes	No
911	AGO3	2.370700203950248e-19	5.899651923791645e-18	0.2578663	0.6966077034995023	0.6261851496750825	1.0753742513455522	0.9612703867413384	AD3	Adipocytes	No
912	SHOC2	2.5038070847447764e-19	6.217488238559913e-18	0.27395305	0.5263036985986675	0.451049323532545	0.6743573437913963	0.5857068287927475	AD3	Adipocytes	No
913	LARGE1	2.572309058225861e-19	6.383014362691499e-18	0.3584086	0.4100620261888353	0.3418557579631405	0.553212164447465	0.455083564455788	AD3	Adipocytes	No
914	FRS2	2.7276985697274084e-19	6.758912934121973e-18	0.25768006	0.5763075273757562	0.5018642803877703	0.7719753648312302	0.6798782699951926	AD3	Adipocytes	No
915	NEDD9	3.9269425407951723e-19	9.702715416999693e-18	0.5700265	0.2638793169461674	0.1995312666453606	0.3106927923687282	0.2194898811245913	AD3	Adipocytes	No
916	ZFAS1	4.143593675777224e-19	1.0223423997199172e-17	0.64172584	0.2085152002450417	0.1405134760839458	0.2060533845528196	0.1368537503737139	AD3	Adipocytes	No
917	APLP2	4.5614560175764e-19	1.1246393269545913e-17	0.43521	0.2981851596600046	0.2301054650047938	0.3277484979239333	0.2521903655306406	AD3	Adipocytes	No
918	FUBP1	4.6749751123984e-19	1.1518073913934737e-17	0.27257007	0.4632054521785742	0.3920315329711303	0.539060773887279	0.4646191535726092	AD3	Adipocytes	No
919	LINC00472	4.865177805382605e-19	1.197816464517242e-17	0.2582544	0.4650432651811012	0.3769042292532225	0.6297325221384239	0.5500556227658582	AD3	Adipocytes	No
920	CSNK1D	5.573195642111949e-19	1.3701828149669548e-17	0.40097326	0.2893789723562294	0.2199850857568978	0.2936163367689348	0.2298881771133146	AD3	Adipocytes	No
921	AC053513.1	5.600683788547756e-19	1.3759635913723857e-17	1.1234807	0.1196109962477984	0.049323532545009	0.1183215829753733	0.056050692062414	AD3	Adipocytes	No
922	RFFL	5.641344751404002e-19	1.3849701412383045e-17	0.59727407	0.2050693008653036	0.1343347182273356	0.2247405295183787	0.1540686699601424	AD3	Adipocytes	No
923	PSMA3	6.445949859844794e-19	1.581382001051647e-17	0.37703988	0.3306531893713148	0.2637690422925322	0.3466342847795673	0.2768868510780142	AD3	Adipocytes	No
924	LRRC8C	6.456915734741808e-19	1.5829503900412358e-17	0.5804632	0.2185465962171682	0.1479705976350271	0.2574694090711352	0.1793000407492775	AD3	Adipocytes	No
925	GOLPH3	6.68472293402164e-19	1.6376388470211822e-17	0.2555143	0.4878627766291447	0.4098220943858527	0.5845148513163289	0.5099605263960418	AD3	Adipocytes	No
926	CDC5L	7.09014693517463e-19	1.7332805530226346e-17	0.60807085	0.2163259055057814	0.1487163097901352	0.2149321765494832	0.1460999391205073	AD3	Adipocytes	No
927	ACTR3	7.345098607964412e-19	1.7930742835916505e-17	0.4181479	0.3259055057814534	0.2609992542878449	0.3549207901631108	0.2767696766216982	AD3	Adipocytes	No
928	GPSM2	8.927863927638798e-19	2.176386885346089e-17	0.7706764	0.1795696454552416	0.1120698838819644	0.1775925840563609	0.1078764843540948	AD3	Adipocytes	No
929	DHX15	9.153087883474737e-19	2.229720550136252e-17	0.33890364	0.3654184853357837	0.2978587408117609	0.3991931752671709	0.3277961096837775	AD3	Adipocytes	No
930	LPCAT3	1.0203109935218281e-18	2.483761276494487e-17	0.57601726	0.2356229420323148	0.1691701289016725	0.2531013251202381	0.1766416338554725	AD3	Adipocytes	No
931	YTHDC1	1.057050170104732e-18	2.571387820684849e-17	0.26398006	0.4828853664139674	0.4129114733141579	0.5666782995434386	0.4915936553631897	AD3	Adipocytes	No
932	PALM2-AKAP2	1.3474508206589576e-18	3.270922693403259e-17	0.24614252	0.8863618960104143	0.8312559923298178	1.954673331872056	1.810063383634517	AD3	Adipocytes	No
933	SRPX2	1.3645734082832298e-18	3.31016630000927e-17	0.2778306	0.534650432651811	0.4609566421646958	0.7954131573280447	0.6943777425892232	AD3	Adipocytes	No
934	MPHOSPH6	1.8111876051426043e-18	4.3782171885206963e-17	0.9185202	0.1533808101692319	0.0857568978374347	0.1465764987683928	0.080213068708849	AD3	Adipocytes	No
935	FAM53C	1.8465199922063613e-18	4.460511936511892e-17	0.820366	0.169691400566659	0.1023756258655587	0.1647542112099031	0.0966055860539919	AD3	Adipocytes	No
936	CENPP	1.985679620458615e-18	4.786649424916116e-17	0.2653762	0.4479669193659545	0.370299350165122	0.5596985737416597	0.4849580379161264	AD3	Adipocytes	No
937	COX20	2.043616292294332e-18	4.922882503414098e-17	0.6362628	0.2053756030323914	0.138915521465857	0.1987298757939187	0.1322976981054935	AD3	Adipocytes	No
938	CC2D2A	2.31696554277182e-18	5.5774742161745e-17	0.3711236	0.3787426296041044	0.3160754234579738	0.4607856864539013	0.3733254808075326	AD3	Adipocytes	No
939	AL513188.1	2.4278934010367397e-18	5.840441832542583e-17	1.1944846	0.1266559460908186	0.0591243208692873	0.1246412621715457	0.0563809315699195	AD3	Adipocytes	No
940	GPHN	3.0614847577662362e-18	7.344168840944977e-17	0.2550579	0.7827551879929551	0.7093853201235751	1.4296306546890631	1.2980938479969626	AD3	Adipocytes	No
941	EFCAB2	3.140556473017533e-18	7.528635932823749e-17	0.2844443	0.4768358986139827	0.4063065942260573	0.634342923427078	0.5465471837928749	AD3	Adipocytes	No
942	DYNLT1	3.260002612585011e-18	7.809567504307457e-17	0.8265317	0.1592005513439007	0.0916160647704271	0.154334543785173	0.089933482782526	AD3	Adipocytes	No
943	PLCL1	3.381380202918463e-18	8.094734239572994e-17	0.30873582	0.5295198713530899	0.4648982635559817	0.8761623062712195	0.7568882592394498	AD3	Adipocytes	No
944	TGFBR3	3.560662924758879e-18	8.512148328967774e-17	0.23113696	0.8548127728003676	0.8033450516671993	1.8425988691332489	1.7095393779884132	AD3	Adipocytes	No
945	NAPG	4.217159112218218e-18	1.0067667574382471e-16	0.45802978	0.2656405544069224	0.1992116757217428	0.2681998569216545	0.2020692172857918	AD3	Adipocytes	No
946	GSPT1	4.275542205122101e-18	1.0188961590694147e-16	0.31915334	0.4027107741787273	0.3373814850324917	0.4634809742572158	0.387020193793354	AD3	Adipocytes	No
947	TOM1	4.317585160916679e-18	1.027905969259228e-16	0.3742203	0.3121984838042729	0.245126238414829	0.3281308264250119	0.2620846561296674	AD3	Adipocytes	No
948	ZC3H7A	4.7063979134996045e-18	1.1189331742699334e-16	0.30232933	0.3992648747989892	0.33237456056248	0.4402376441647957	0.3705373550645927	AD3	Adipocytes	No
949	HTR2B	4.769757905970124e-18	1.1332185289846382e-16	1.6567088	0.1051382188528983	0.0382443805262597	0.1003020086550486	0.0329144054738967	AD3	Adipocytes	No
950	TSPYL2	5.129407071607053e-18	1.2161613369229435e-16	0.70003927	0.1764300482425913	0.1089805049536593	0.176961002152986	0.1125802081950418	AD3	Adipocytes	No
951	ENOX1	5.208190935855029e-18	1.23399546499355e-16	0.5189692	0.2176276897159047	0.1474379460956642	0.290294472639078	0.2111174707747053	AD3	Adipocytes	No
952	MAGI2-AS3	5.287008350040064e-18	1.251813139842591e-16	0.2335152	0.6073971973351712	0.5358474485991265	0.8251926924802713	0.7374943664649575	AD3	Adipocytes	No
953	FYN	5.298917534379214e-18	1.2537753203695892e-16	0.28626642	0.4771422007810705	0.4057739426866943	0.6694183896255712	0.5774912437599762	AD3	Adipocytes	No
954	SEC24D	5.6869309314064516e-18	1.3446639420871976e-16	0.59040886	0.2230645531817137	0.1570256738041973	0.2434765410788177	0.1681311490555368	AD3	Adipocytes	No
955	AL008633.1	6.761720961857255e-18	1.5944395968368574e-16	0.3506673	0.3011716057891109	0.2236071162245659	0.4631595768052984	0.3797879121071546	AD3	Adipocytes	No
956	AC018462.1	8.406193420495207e-18	1.9808631139813622e-16	0.8600163	0.1681598897312198	0.1029082774049217	0.1721814193656057	0.0985042900503809	AD3	Adipocytes	No
957	AL645568.1	9.203697647816461e-18	2.1643695501142296e-16	0.2686371	0.4662684738494524	0.3975711089805049	0.5749250377617068	0.4977331456466385	AD3	Adipocytes	No
958	RAB3GAP2	9.448566943206928e-18	2.2204453041822879e-16	0.24532366	0.5641320162340149	0.4901459465217854	0.7187320896778991	0.6351746290803774	AD3	Adipocytes	No
959	FSIP2	1.0596669520369327e-17	2.4885638542544405e-16	0.69383645	0.1813308829159966	0.1150527325023969	0.1874146136566039	0.1199402276286148	AD3	Adipocytes	No
960	RYBP	1.0989024366582901e-17	2.5789563896517543e-16	0.4553545	0.2683972739107129	0.2016618728028124	0.2928164122881005	0.2216352086810263	AD3	Adipocytes	No
961	SCYL2	1.1618567405398272e-17	2.721165962823184e-16	0.37228048	0.3403017076345815	0.27602002769788	0.3695280813360701	0.2966722690480685	AD3	Adipocytes	No
962	CFAP20	1.39728169253259e-17	3.2593196137943486e-16	1.1362411	0.1236694999617122	0.0573133056354532	0.1223896105544089	0.0575432279427043	AD3	Adipocytes	No
963	ACSL3	1.5428870885509088e-17	3.5796635024985443e-16	0.3296855	0.4172601271153993	0.3525087887503995	0.5124593411744024	0.4269928190214148	AD3	Adipocytes	Yes
964	ORMDL1	1.5746134105383206e-17	3.6483813801335007e-16	0.27226114	0.461750516884907	0.3953339725151805	0.5363127709500365	0.4622480384813241	AD3	Adipocytes	No
965	C1S	1.595607888482698e-17	3.694552686803818e-16	0.38570762	0.3115858794700972	0.2460850111856823	0.3309689202103398	0.2625799560972411	AD3	Adipocytes	No
966	NOP58	1.603756028348176e-17	3.7109370773596566e-16	0.39666513	0.2994869438701278	0.2342601470118248	0.3169795708838027	0.2494473338256818	AD3	Adipocytes	No
967	ACKR4	1.8198244155805408e-17	4.2052764999823767e-16	0.9923219	0.1412818745692625	0.0759561095131565	0.1373272717451445	0.0713848976115017	AD3	Adipocytes	No
968	MXRA7	1.8588846016303188e-17	4.292671739161782e-16	0.5969008	0.2083620491614978	0.143070203472888	0.2199733782670226	0.1507253572623563	AD3	Adipocytes	No
969	AL356599.1	2.1024107298696105e-17	4.845342864525062e-16	0.29578757	0.4047783138065702	0.3387663790348354	0.4833362404253282	0.4096368215420237	AD3	Adipocytes	No
970	ARRDC4	2.4677912270082256e-17	5.649805629240525e-16	1.9978518	0.0943410674630523	0.0287631831255992	0.1150760187560618	0.0300781945778848	AD3	Adipocytes	No
971	INKA2	2.5170887397215746e-17	5.75885947218784e-16	0.7695941	0.1677004364805881	0.1024821561734313	0.1665990675473136	0.1010536555677941	AD3	Adipocytes	No
972	STK35	2.5615680568934708e-17	5.85288711930194e-16	0.4956806	0.2772034612144881	0.2147651006711409	0.3149725608379355	0.2331503077042941	AD3	Adipocytes	No
973	CTDSPL	3.2776181610566494e-17	7.464344096259011e-16	0.45652428	0.2896086989815453	0.2260573133056354	0.3649565245558505	0.2783696916361764	AD3	Adipocytes	No
974	PRKD1	3.809139838798417e-17	8.657727160856599e-16	0.25987604	0.6286086224060036	0.5634387983381272	1.0424645854027057	0.9296092056939836	AD3	Adipocytes	No
975	MYL12B	3.9500015768926746e-17	8.971998332396116e-16	0.7966327	0.1660923501033769	0.101523383402578	0.1717417072648246	0.1024373694077842	AD3	Adipocytes	No
976	NFE2L2	4.155603610819664e-17	9.43281144866449e-16	0.24200279	0.5246956122214564	0.4499840204538191	0.6545642893619926	0.5774917684511373	AD3	Adipocytes	No
977	AL078600.1	4.2561695406771656e-17	9.65475523067371e-16	0.26117006	0.3131173903055364	0.2307446468520294	0.3842899319272554	0.3300091816935906	AD3	Adipocytes	No
978	SKIL	4.442775871693516e-17	1.0071455767815505e-15	0.4965513	0.250019143885443	0.1863215084691594	0.2611162694911734	0.1918514179732466	AD3	Adipocytes	No
979	RAB18	4.726352608703439e-17	1.0700289202281113e-15	0.3016393	0.3814993491078949	0.3162884840737189	0.4145704892724267	0.3483985494568479	AD3	Adipocytes	No
980	AC006059.1	4.9657496718529116e-17	1.1227589199272397e-15	0.5226357	0.2413661076652117	0.1787578566102056	0.2499318865715763	0.1803603953078085	AD3	Adipocytes	No
981	OSER1	5.162664508918239e-17	1.1665195472631445e-15	0.68216497	0.1827858182096638	0.1182486417385746	0.1780865036797137	0.1146539426067619	AD3	Adipocytes	No
982	AC127502.2	5.228869933671853e-17	1.1799384721250644e-15	0.33463874	0.2514740791791102	0.1783317353787152	0.2604454941954066	0.2118145664923526	AD3	Adipocytes	No
983	PHACTR2	5.35747920301744e-17	1.2081726390335614e-15	0.2615196	0.4978941726012711	0.4301693831895174	0.6347477908725542	0.5536348975712981	AD3	Adipocytes	No
984	POLR2A	5.3611870049856564e-17	1.2082216755506737e-15	0.49881324	0.253694769890497	0.1912219026312986	0.2698394510282474	0.1982027050816442	AD3	Adipocytes	No
985	COL10A1	5.627071184941684e-17	1.2673174764992934e-15	0.9812162	0.1391377593996477	0.074784276126558	0.1356290204533917	0.0709991155213191	AD3	Adipocytes	No
986	IFITM3	6.031283898313009e-17	1.355707294961059e-15	1.7035325	0.0955662761314036	0.0302546074358154	0.1061935897588229	0.0338207190243993	AD3	Adipocytes	No
987	AC079921.1	6.093769594144463e-17	1.3688639083121658e-15	0.88238317	0.133164867141435	0.0670075636518589	0.1303572726117608	0.0728145570839516	AD3	Adipocytes	No
988	GTPBP2	6.126444615895646e-17	1.3744200053392336e-15	0.5233551	0.2328662225285244	0.1699158410567806	0.2303642152384165	0.1657181832002148	AD3	Adipocytes	No
989	SEMA3A	6.217304637894945e-17	1.393900371407846e-15	0.25299722	0.8298491461827092	0.7636092468307233	1.7921043070403957	1.648176361309041	AD3	Adipocytes	Yes
990	OXNAD1	6.407223906737381e-17	1.4355499207483569e-15	0.31664768	0.3786660540623325	0.313944817300522	0.4264571364936577	0.3555860860349609	AD3	Adipocytes	No
991	ENTPD4	7.978477616093772e-17	1.785281067606348e-15	0.37126964	0.28823033922965	0.2223287525300948	0.291681483189591	0.2325642087313539	AD3	Adipocytes	No
992	UBE2N	8.15628515860431e-17	1.8238886760351867e-15	0.47457576	0.244352553794318	0.1801427506125492	0.2471095266796229	0.1837703111688141	AD3	Adipocytes	No
993	ENAH	8.53558197147683e-17	1.906243261449303e-15	0.5217594	0.2946626847384945	0.2373495259401299	0.3681964556936351	0.2700576287607159	AD3	Adipocytes	No
994	PRKCQ	9.705093284460947e-17	2.1646360124671403e-15	0.9690314	0.1283406080098016	0.0629594119527005	0.1450750847923078	0.0767360064646168	AD3	Adipocytes	No
995	NAV2	1.0119562612481444e-16	2.252725269412589e-15	0.44500202	0.3291982540776476	0.2680302546074358	0.5531076878154849	0.4334682250546341	AD3	Adipocytes	No
996	ACACB	1.0240743763642117e-16	2.278236414667324e-15	0.16166374	0.976108430967149	0.9704911047192928	3.338984151565386	3.23112481518532	AD3	Adipocytes	No
997	AL355612.1	1.1326281849060235e-16	2.5181154302316577e-15	1.5211811	0.1032238303085994	0.0385639714498774	0.1447819835794201	0.0528547268598498	AD3	Adipocytes	No
998	TES	1.1357046226333276e-16	2.5233344811986693e-15	1.0080509	0.1430431120300176	0.0800042612123149	0.1438493650734068	0.0741093908206663	AD3	Adipocytes	No
999	VPS26A	1.1779743657430008e-16	2.6138949131128024e-15	0.4070682	0.2948924113638104	0.2324491317779908	0.3086744799317545	0.24115367306507	AD3	Adipocytes	No
1000	HYMAI	1.2021626255808932e-16	2.6658591574060345e-15	1.1832163	0.1049850677693544	0.0394162139128582	0.1037588738877002	0.0470236475345002	AD3	Adipocytes	No
1001	AC005695.2	1.2103832370080611e-16	2.682370431003268e-15	0.9687614	0.1395206371085075	0.0759561095131565	0.1374784676365944	0.0726010618787894	AD3	Adipocytes	No
1002	FARP1	1.2761934216714434e-16	2.826405085385713e-15	0.52842915	0.2209970135538708	0.1568126131884521	0.2421811768382603	0.1739399107098416	AD3	Adipocytes	No
1003	EIF3A	1.4099248276056598e-16	3.1185915547857842e-15	0.2304859	0.5330423462745999	0.4622350058591669	0.6645675965357772	0.590182620249084	AD3	Adipocytes	No
1004	YME1L1	1.4900211934482264e-16	3.2915490512063693e-15	0.27117822	0.4383184011026878	0.3740279109406626	0.5005207539652959	0.4306582022879812	AD3	Adipocytes	No
1005	LINC02649	1.5114232719393762e-16	3.336698213102899e-15	0.3108738	0.3286622252852439	0.2579098753595398	0.4242975975797012	0.3549190893868281	AD3	Adipocytes	No
1006	MYLIP	1.519106887995937e-16	3.3515235203867026e-15	0.59538585	0.2848610153916839	0.2293597528496857	0.4025722556393978	0.2837236227821348	AD3	Adipocytes	No
1007	HNRNPH3	1.5439406818163618e-16	3.4041433529780374e-15	0.29145336	0.3844857952370013	0.3208692873122403	0.4141357515855204	0.3501020433427543	AD3	Adipocytes	No
1008	HEPN1	1.5820749820120186e-16	3.486003028474096e-15	0.655797	0.1932000918906501	0.1302865665281772	0.1941344312546907	0.1275096316813008	AD3	Adipocytes	No
1009	PCBP2	2.0467817723215519e-16	4.501359455570701e-15	0.26092008	0.4135845011103453	0.3476083945882603	0.4608535400995133	0.3978166132343241	AD3	Adipocytes	No
1010	SLC25A18	2.236974222725239e-16	4.916514266276627e-15	0.68701077	0.1818669117084003	0.1186747629700649	0.1944497932662116	0.1251539654358663	AD3	Adipocytes	No
1011	LYRM1	2.413954311330718e-16	5.295401929088983e-15	0.50764763	0.2537713454322689	0.1932459784808778	0.2684614888496045	0.1960623121346305	AD3	Adipocytes	No
1012	TGS1	2.4785489214911643e-16	5.4336573442899405e-15	0.46276912	0.2593613599816218	0.1974006604879088	0.276294093141177	0.207753079262896	AD3	Adipocytes	No
1013	TRIP12	2.575171010085581e-16	5.6419063091849656e-15	0.22582753	0.702504020215943	0.62607861936721	1.0321223057322062	0.9342045430218272	AD3	Adipocytes	No
1014	TCF25	3.018173601613444e-16	6.5957763505966525e-15	0.20741937	0.5940730530668504	0.5144348567167359	0.7551920150543614	0.6815609982327991	AD3	Adipocytes	No
1015	EOGT	3.061672864299195e-16	6.686616269437283e-15	0.32409704	0.3635040967914848	0.2999893469692127	0.4091433132515094	0.3391931220640373	AD3	Adipocytes	No
1016	GK5	3.1285565630782036e-16	6.824077755987089e-15	0.3786521	0.3337162110421931	0.2735698306168105	0.3742764363036573	0.2994746606433844	AD3	Adipocytes	No
1017	SPATA1	3.231073969024076e-16	7.043252928950719e-15	0.670999	0.1855425377134543	0.1234686268243315	0.1899426600796219	0.1234382910258604	AD3	Adipocytes	No
1018	KIAA0232	3.243589678781533e-16	7.066085608602992e-15	0.23005153	0.6060188375832759	0.5337168424416746	0.8179954506066587	0.7320588072709178	AD3	Adipocytes	No
1019	AL031768.2	3.2946733547395122e-16	7.172856153941065e-15	1.5365478	0.0925032544605253	0.0283370618941088	0.0901556658908907	0.0320038410564683	AD3	Adipocytes	No
1020	EEF1B2	3.3246626380430123e-16	7.233596598271332e-15	1.1269894	0.1165479745769201	0.0526259720890593	0.116198736735197	0.0548842646162922	AD3	Adipocytes	No
1021	CDC27	3.440251217011311e-16	7.48038543517987e-15	0.26233867	0.4844168772494065	0.4184510493235325	0.5916648100989953	0.5145105622334737	AD3	Adipocytes	No
1022	RNF217-AS1	3.551936138400378e-16	7.718381755610013e-15	0.46446672	0.2555325828930239	0.1921806754021519	0.324197733236267	0.2449187877116825	AD3	Adipocytes	No
1023	EIF1B	4.054157600590341e-16	8.798665799500645e-15	1.123709	0.122214564668045	0.0592308511771599	0.1195649626138461	0.0566495300267676	AD3	Adipocytes	No
1024	CDKL1	5.401087606656116e-16	1.167066470611786e-14	0.4286613	0.3066084692549199	0.2477894961116437	0.3626827776520616	0.2812638970396539	AD3	Adipocytes	No
1025	TMEM266	5.708276958312775e-16	1.2319059550433606e-14	0.7038774	0.1703805804426066	0.1083413231064237	0.1608699176775856	0.1017880558554045	AD3	Adipocytes	No
1026	USP9X	6.552811215452436e-16	1.4088951120130527e-14	0.2250256	0.5928478443984991	0.5217854479599446	0.7911839536839971	0.7089393332460077	AD3	Adipocytes	No
1027	PSG8	6.580581133647315e-16	1.413987563763721e-14	1.0347859	0.1289532123439773	0.0662618514967508	0.1408841967216436	0.071244291404288	AD3	Adipocytes	No
1028	RNMT	6.914716371106047e-16	1.484862418748182e-14	0.2861214	0.3978865150470939	0.3363161819537658	0.4463358248068841	0.3793749539736936	AD3	Adipocytes	No
1029	ARID5A	7.021875904742575e-16	1.5069389728367572e-14	2.25655	0.0807106210276437	0.0177905614147224	0.0835035505555744	0.0180611990367013	AD3	Adipocytes	No
1030	TEX2	7.038830692990646e-16	1.5096416559390594e-14	0.53474575	0.2247492151006968	0.16331096196868	0.2446008439107677	0.1750322000849269	AD3	Adipocytes	No
1031	FBXO11	7.709799365472357e-16	1.6525226924779634e-14	0.22386886	0.7237154452867754	0.6480238627889635	1.128608386167318	1.0263116153224217	AD3	Adipocytes	No
1032	MYCBP	8.578844650443953e-16	1.8353849593310743e-14	0.92139	0.125813615131327	0.0621071694897198	0.1250282634334505	0.0679570166641937	AD3	Adipocytes	No
1033	ABCA9-AS1	1.006245714390944e-15	2.1474846886163323e-14	0.7835191	0.1563672562983383	0.0943858527751145	0.1714061758117307	0.1031173096862203	AD3	Adipocytes	No
1034	BNIP3L	1.1467909317637497e-15	2.4444159417447016e-14	0.22282535	0.6451489394287464	0.5822946628315756	0.9410776159470364	0.8497623431658786	AD3	Adipocytes	No
1035	VAPA	1.2057180529698021e-15	2.56843914594478e-14	0.24448588	0.4717053373152615	0.4074784276126558	0.5582217945491929	0.4892114915320956	AD3	Adipocytes	No
1036	AC092802.1	1.3303157804664005e-15	2.826900617349596e-14	0.6243523	0.2157133011716057	0.157345264727815	0.2387139347563793	0.1611850771922235	AD3	Adipocytes	No
1037	RRN3	1.5037242141138397e-15	3.1875638331760365e-14	0.4234546	0.2566812160196033	0.1965484180249281	0.2541349648529168	0.195358657435267	AD3	Adipocytes	No
1038	MYO1E	1.5327070663464064e-15	3.247012717787466e-14	0.7828899	0.1772723792020828	0.1172898689677213	0.2082835692184805	0.1262663859274373	AD3	Adipocytes	No
1039	AC005343.1	1.5625304591240833e-15	3.306146355320248e-14	2.6025684	0.0733593690175358	0.0109726217108767	0.0688930435987866	0.0116743437922176	AD3	Adipocytes	No
1040	LIN7A	1.6162256748494794e-15	3.4176706145748066e-14	0.67477655	0.1726012711539934	0.1100458080323852	0.1997335515167109	0.1297022282900067	AD3	Adipocytes	No
1041	AC055733.2	1.7139448363781344e-15	3.6220948996376985e-14	1.2057482	0.1188452408300788	0.0575263662511984	0.1209468274676624	0.0542406147437793	AD3	Adipocytes	No
1042	SGMS2	1.7888612165533813e-15	3.775806089769015e-14	1.0189564	0.1374530974806646	0.0768083519761372	0.1414953958436682	0.0723258307229342	AD3	Adipocytes	No
1043	ATF7	1.8771773621242832e-15	3.952577345942469e-14	0.21312222	0.4807412512443526	0.3948013209758176	0.6473856659996408	0.579694866681987	AD3	Adipocytes	No
1044	SNHG14	1.905899608565941e-15	4.0081786664713616e-14	0.21574974	0.552798836051765	0.4832214765100671	0.7281461095316474	0.653595624548192	AD3	Adipocytes	No
1045	TMBIM1	1.9219278384471325e-15	4.0394325474004824e-14	0.46871284	0.235316639865227	0.1743901139874294	0.242683484483666	0.181050318611999	AD3	Adipocytes	No
1046	SAP30BP	1.9723574092978846e-15	4.142908014578614e-14	0.42750672	0.2452714602955815	0.1834451901565995	0.2452341070946332	0.1878450645524038	AD3	Adipocytes	No
1047	PPIA	1.9899577419736958e-15	4.1773424618654626e-14	0.7167207	0.1694616739413431	0.108021732182806	0.178147209951752	0.1121263061764761	AD3	Adipocytes	No
1048	CBFB	2.0175910880622254e-15	4.232783824506788e-14	0.39416534	0.2920591163182479	0.2310642377756471	0.3248342141871286	0.2562267429945221	AD3	Adipocytes	No
1049	USP32	2.042883727204073e-15	4.2832503392426534e-14	0.25236905	0.4844168772494065	0.4187706402471503	0.6097044566323913	0.5336235475894274	AD3	Adipocytes	No
1050	ARMH4	2.0445694894992805e-15	4.284189918190502e-14	0.33572882	0.3161804119764147	0.2545009055076169	0.3365883005684308	0.275418875872005	AD3	Adipocytes	No
1051	RFX1	2.0497385068645322e-15	4.292422755815042e-14	0.65786266	0.1609617888046557	0.0983274741664003	0.1577983799481743	0.1028618880803446	AD3	Adipocytes	No
1052	MTCH1	2.1053098280378098e-15	4.4061308952452736e-14	0.5312421	0.198866681981775	0.1376371577713859	0.1958344682207106	0.1394909079934409	AD3	Adipocytes	No
1053	SLC14A2-AS1	2.1184926193694518e-15	4.431041722785073e-14	0.4150798	0.2929014472777395	0.2313838286992649	0.423037382123115	0.3328456250678221	AD3	Adipocytes	No
1054	CYP4X1	2.1294089948518928e-15	4.4511848892387154e-14	0.4745864	0.20062791944253	0.1358261425375519	0.2193244197099399	0.1625347188167242	AD3	Adipocytes	No
1055	AC011933.4	2.234441889237421e-15	4.6679203643839816e-14	0.8059681	0.1672409832299563	0.1078086715670608	0.1705388049158225	0.1010714727473224	AD3	Adipocytes	No
1056	RAB5A	2.3107860281637868e-15	4.8244975362435256e-14	0.30522096	0.3606708017459223	0.2994566954298498	0.3956983884002344	0.3313593740493133	AD3	Adipocytes	No
1057	AC126182.3	2.3326886201388284e-15	4.8672904927501925e-14	1.7978041	0.0849988513668734	0.0229040161926067	0.0845124688917113	0.0250471557904189	AD3	Adipocytes	No
1058	TUBB2A	2.8788625935262705e-15	5.999681368904599e-14	1.2082345	0.1163182479516042	0.055289229785874	0.1207181474311781	0.0540438968395344	AD3	Adipocytes	No
1059	SPATS2L	3.0070322663373727e-15	6.263022198046599e-14	0.26048392	0.4727773949000689	0.4047086396079685	0.6114991090396871	0.5329219165976768	AD3	Adipocytes	No
1060	HIVEP2	3.5054622920694152e-15	7.287992955091585e-14	0.27243066	0.4825790642468796	0.4181314583999148	0.6619465368462959	0.5749589818261409	AD3	Adipocytes	No
1061	NOVA1	3.54927208205522e-15	7.374646001946189e-14	0.2286815	0.7319856037981469	0.6578246511132417	1.2427344961166704	1.13260504766818	AD3	Adipocytes	No
1062	TRIM22	3.573227009158307e-15	7.419965575826274e-14	0.8452669	0.1418179033616662	0.08021732182806	0.1607212032556828	0.0926236266027061	AD3	Adipocytes	No
1063	EIF4A2	3.869434652022675e-15	8.030236805420681e-14	0.24227272	0.412359292441994	0.3468626824331522	0.4508896086053937	0.3931483914799102	AD3	Adipocytes	No
1064	AC114760.2	3.872725682177104e-15	8.032251181200876e-14	1.390106	0.1085841182326365	0.0481516991584105	0.1058269413084256	0.0417087229551773	AD3	Adipocytes	No
1065	SRSF5	4.020023807943063e-15	8.32777642942891e-14	0.22125974	0.7187380350715982	0.6289549376797698	1.0504328029543564	0.953426263204895	AD3	Adipocytes	No
1066	AL050309.1	4.1332435366394386e-15	8.55719846078414e-14	0.3082958	0.3446665135155831	0.2786832853946948	0.4625711447705734	0.3886504053524549	AD3	Adipocytes	No
1067	FEZ2	4.221223021613861e-15	8.734121704494048e-14	0.23476438	0.5322000153151083	0.4627676573985299	0.6891620444602793	0.6114293653236437	AD3	Adipocytes	No
1068	SMARCA5	4.2938964631775535e-15	8.879182793868231e-14	0.38374084	0.2799601807182786	0.2200916160647704	0.2882347380001118	0.2279698778895725	AD3	Adipocytes	No
1069	ZDHHC9	4.471761815978333e-15	9.235949106318972e-14	1.2847707	0.1169308522857799	0.0567806540960903	0.1304823368551258	0.0556292728557911	AD3	Adipocytes	No
1070	SERP1	4.491888006413113e-15	9.271985404293161e-14	0.3297135	0.3164101386017306	0.2548204964312346	0.3374326476540227	0.2771378133049552	AD3	Adipocytes	No
1071	PROCR	4.5074908941075735e-15	9.298647484530859e-14	0.58348954	0.2003981928172142	0.1403004154682007	0.2206439375036142	0.15251023285804	AD3	Adipocytes	No
1072	CSDE1	4.5365932048654425e-15	9.353109611651113e-14	0.22333114	0.4772187763228425	0.4108873974645787	0.5516290117374972	0.488895487386244	AD3	Adipocytes	No
1073	DUSP14	4.657340254509173e-15	9.591187968513129e-14	0.73586243	0.1709931847767823	0.1118568232662192	0.1819064565173104	0.1131436266867114	AD3	Adipocytes	No
1074	AL109946.1	4.6576112130432646e-15	9.591187968513129e-14	1.4089684	0.102151772723792	0.0413337594545648	0.1052707049287964	0.0409545341170934	AD3	Adipocytes	No
1075	PIP4K2A	4.730908236188933e-15	9.736332907486094e-14	0.42027864	0.2966536488245654	0.2388409502503462	0.3453771577515445	0.2687056361805867	AD3	Adipocytes	No
1076	CCNC	4.874200951393717e-15	1.0025272735201717e-13	0.2783268	0.3894632054521785	0.3279002876318312	0.4324047593396307	0.3688327534182913	AD3	Adipocytes	No
1077	BBIP1	5.535815677144343e-15	1.1359086868999917e-13	0.53917086	0.2090512290374454	0.1493554916373708	0.2061391197269652	0.1462952418505958	AD3	Adipocytes	No
1078	TLCD4	5.795847013425226e-15	1.1885606647910408e-13	0.3901645	0.2538479209740409	0.1901565995525727	0.2817806573705326	0.2218316285735866	AD3	Adipocytes	No
1079	PTRH2	5.907594391076875e-15	1.2107595467230145e-13	0.5382768	0.2162493299640095	0.1574517950356876	0.215249865015771	0.1530476855312219	AD3	Adipocytes	No
1080	AP2B1	5.9238075380478185e-15	1.21336403394712e-13	0.2512271	0.3953595221686193	0.331841909023117	0.4294998993542475	0.3720793273313816	AD3	Adipocytes	No
1081	JMJD6	6.5645443204803445e-15	1.342222481971339e-13	1.1523527	0.1085075426908645	0.0476190476190476	0.1010636265205955	0.0467352618380645	AD3	Adipocytes	No
1082	AL356805.1	8.044820027843285e-15	1.6410105485198773e-13	1.0253096	0.1292595145110651	0.0697773516565462	0.1258252619672522	0.0637971033001369	AD3	Adipocytes	No
1083	REEP3	8.589250205005367e-15	1.7510334811334854e-13	0.26199946	0.4038594073053067	0.3386598487269628	0.4739958793175893	0.4092554399002589	AD3	Adipocytes	No
1084	GBF1	8.674007642761282e-15	1.766232050363674e-13	0.22036885	0.5615284478137683	0.4928092042186002	0.7312522073813846	0.6549378337085778	AD3	Adipocytes	No
1085	S100A6	8.882318117609275e-15	1.8075856787722675e-13	0.5539061	0.2859330729764913	0.2342601470118248	0.4075887782455809	0.2947263490257487	AD3	Adipocytes	No
1086	SESN1	9.559208138050366e-15	1.9430507862991866e-13	0.21986133	0.6079332261275748	0.5363801001384894	0.9109640121847028	0.8226690026851359	AD3	Adipocytes	No
1087	LPP	1.0135669037930261e-14	2.0566021067819105e-13	0.20684461	0.8986905582356995	0.8414829018855865	1.8888593742277189	1.768533920947859	AD3	Adipocytes	No
1088	CKB	1.1014146887011306e-14	2.230928663784572e-13	0.66427034	0.1710697603185542	0.1108980504953659	0.1908291486518774	0.124578615739067	AD3	Adipocytes	No
1089	AC092574.2	1.2279264589806902e-14	2.4782101030410137e-13	0.6975052	0.1670112566046404	0.1083413231064237	0.1583512290958197	0.1005701528230661	AD3	Adipocytes	No
1090	SGCG	1.499293584939113e-14	3.006926230373832e-13	0.28327733	0.4736197258595604	0.4181314583999148	0.6737793122205342	0.5823264797953762	AD3	Adipocytes	No
1091	HNRNPK	1.5105887722544468e-14	3.027825184734217e-13	0.2976565	0.3289685274523317	0.2679237242995632	0.3435415214421108	0.2878142715377087	AD3	Adipocytes	No
1092	ARPC2	1.5133885891013172e-14	3.031681678259907e-13	0.26311308	0.4077647599356765	0.3470757430488974	0.4686209426873329	0.404218013515637	AD3	Adipocytes	No
1093	AP000442.1	1.5867737114406648e-14	3.1731807507354163e-13	1.073603	0.1042193123516348	0.0434643656120166	0.0973851491259379	0.0474546873072199	AD3	Adipocytes	No
1094	RHBDL2	1.5980786342322563e-14	3.193942840795831e-13	0.47061667	0.2611991729841488	0.2058165548098434	0.2944681210818788	0.2208239192542767	AD3	Adipocytes	No
1095	SAR1A	1.6602323523057645e-14	3.316249458015946e-13	0.27172348	0.3646527299180642	0.3022264834345371	0.3928590382788071	0.3354717732237343	AD3	Adipocytes	No
1096	HS2ST1	1.762910803482356e-14	3.519314900423601e-13	0.3751996	0.3096714909257983	0.2514115265793118	0.3841705797909788	0.3083171817819043	AD3	Adipocytes	No
1097	AC004797.1	1.9841863019158007e-14	3.951932855415269e-13	1.2888681	0.0941879163795083	0.0338766379034835	0.0915255290178397	0.0384767588884558	AD3	Adipocytes	No
1098	KATNBL1	1.999423727849169e-14	3.979991475746224e-13	0.22493553	0.4641243586798376	0.3999147757537019	0.5428348371093135	0.4804535293616384	AD3	Adipocytes	No
1099	KLHL25	2.194290787755917e-14	4.365377580974645e-13	0.675846	0.1638716593919902	0.1041866410993927	0.1655011382632442	0.1067570381902316	AD3	Adipocytes	No
1100	FOXP2	2.3931950052122894e-14	4.755616435156636e-13	0.2284674	0.7759399647752507	0.6970278044103547	1.4217524663073713	1.303959783267978	AD3	Adipocytes	No
1101	AC011405.1	2.5618822155839863e-14	5.076251561228122e-13	0.9739338	0.1289532123439773	0.0705230638116544	0.11711480914767	0.0613367353426542	AD3	Adipocytes	No
1102	PARG	2.8061781142253334e-14	5.553954351173479e-13	0.2951509	0.3349414197105445	0.2762330883136252	0.3514953599767992	0.2951034757842654	AD3	Adipocytes	No
1103	SLC26A5	2.9481272115278783e-14	5.831564088814229e-13	0.82558167	0.1421242055287541	0.0834132310642377	0.1383281614859549	0.0803889499866219	AD3	Adipocytes	No
1104	SPDYE2	3.1542532925904986e-14	6.235729981514147e-13	0.8564386	0.151313270541389	0.0943858527751145	0.1463061068527377	0.0834375945265453	AD3	Adipocytes	No
1105	ARGLU1	3.2211186568304437e-14	6.364283300504717e-13	0.20879242	0.7623095183398423	0.6780654096090337	1.1809071159098177	1.0828818724521556	AD3	Adipocytes	No
1106	MTMR3	3.2519662098997513e-14	6.41790549155586e-13	0.20995149	0.5867983765985144	0.5143283264088633	0.7670616139459588	0.6917542791620276	AD3	Adipocytes	No
1107	SLC14A2	3.3095740807470894e-14	6.527875577159046e-13	0.3647663	0.3095183398422544	0.2506658144242036	0.4192773748878545	0.3396804878838536	AD3	Adipocytes	Yes
1108	PFDN2	3.3497672161237766e-14	6.603390771830333e-13	0.5911194	0.1990198330653189	0.1420049003941621	0.2059450256077273	0.1413327566701059	AD3	Adipocytes	No
1109	GBP1	3.4856806749471474e-14	6.863499558815156e-13	2.0083475	0.0822421318630829	0.0233301374240971	0.0884069727350502	0.0227148866632723	AD3	Adipocytes	No
1110	ZNF302	3.487925279762946e-14	6.864014865507341e-13	0.27620998	0.3671031472547668	0.3084052412911473	0.3943526515799845	0.3358939548533589	AD3	Adipocytes	No
1111	GJA1	3.5015073107502704e-14	6.886828242552917e-13	1.4943248	0.0962554560073512	0.037392138063279	0.1019081562478129	0.0373722116474044	AD3	Adipocytes	No
1112	OMG	3.5680483546963645e-14	7.009736767660007e-13	1.0195376	0.1180794854123593	0.059443911792905	0.1100852899293165	0.0558168141680271	AD3	Adipocytes	No
1113	PPTC7	3.650743905656753e-14	7.168131085548165e-13	0.43448448	0.2613523240676927	0.2050708426547352	0.2736421846616522	0.2093671600650263	AD3	Adipocytes	No
1114	HSPB1	4.305666334500845e-14	8.430143995196905e-13	0.88219225	0.1303315720958725	0.0711622456588899	0.1517750475293482	0.0851880499559643	AD3	Adipocytes	No
1115	IL17RA	4.3906183654760993e-14	8.591613642697605e-13	0.6276346	0.1874569262577533	0.1301800362203047	0.2024032467106541	0.135581159796397	AD3	Adipocytes	No
1116	FNIP2	4.439452807942395e-14	8.682265446312654e-13	0.2685159	0.5591546060188376	0.5094279322467242	0.8220932347981272	0.7220671710488729	AD3	Adipocytes	No
1117	IDS	4.495984698981987e-14	8.78786032410844e-13	0.36369866	0.2803430584271383	0.2224352828379674	0.2849422984439076	0.2281083144879972	AD3	Adipocytes	No
1118	REEP5	4.7913140582089535e-14	9.349274376491608e-13	0.31878236	0.3388467723409143	0.2817726643229999	0.3710744352726595	0.3076444943227238	AD3	Adipocytes	No
1119	REV3L	4.854462105888528e-14	9.456503109591292e-13	0.23769055	0.8361283406080098	0.7563651858953873	1.577030430253455	1.4486084045801872	AD3	Adipocytes	No
1120	AC008731.1	4.9859343297029525e-14	9.701692116750837e-13	0.5985755	0.1961865380197565	0.1398742942367103	0.1977549254172547	0.1348863820790152	AD3	Adipocytes	No
1121	AP4S1	5.2584175525775125e-14	1.0220403256598718e-12	0.5769209	0.1692319473160272	0.1099392777245126	0.1640482645464676	0.1128926593902734	AD3	Adipocytes	No
1122	PRB1	5.541677617763972e-14	1.0758873382866945e-12	1.2510633	0.105674247645302	0.0476190476190476	0.0982644165371263	0.0424665613820324	AD3	Adipocytes	No
1123	CEP85L	5.5761196768038486e-14	1.0819672574677245e-12	0.3061509	0.3589095642851673	0.2987109832747416	0.4285033705585344	0.3595417366347055	AD3	Adipocytes	No
1124	ABL1	5.936868953501524e-14	1.1506755637984813e-12	0.219206	0.5851137146795313	0.5135826142537552	0.8093608872204174	0.7279189386344597	AD3	Adipocytes	No
1125	RALGPS2	6.029188924082889e-14	1.1679149624849093e-12	1.1222713	0.1117237154452867	0.0532651539362948	0.1151231289569079	0.0545340794966287	AD3	Adipocytes	No
1126	SLIRP	6.292501094249445e-14	1.218239473593617e-12	0.40707242	0.237154452867754	0.1783317353787152	0.2416804459292256	0.1874546613074344	AD3	Adipocytes	No
1127	FHOD3	6.305951835996258e-14	1.2201611445212209e-12	0.4949898	0.1876866528830691	0.1270906572919996	0.2357837613715469	0.1728385427354434	AD3	Adipocytes	Yes
1128	ACO2	6.610281266236153e-14	1.2776186282078765e-12	0.2609148	0.3720039819281721	0.3118142111430702	0.4111512962897026	0.3537631285728881	AD3	Adipocytes	No
1129	LINCADL	6.806484917984445e-14	1.313340478935059e-12	0.3780173	0.2217627689715904	0.157877916267178	0.2667153651788223	0.2112413093894966	AD3	Adipocytes	No
1130	CYB5R3	7.784003225931628e-14	1.500284274325441e-12	0.377813	0.2532353166398652	0.1944178118674763	0.2603876290445217	0.2061238269142605	AD3	Adipocytes	No
1131	TMBIM4	8.370248375223644e-14	1.6114823012054597e-12	0.26947606	0.2930545983612834	0.2284009800788324	0.3109216240341357	0.264322331465707	AD3	Adipocytes	No
1132	KDM4A-AS1	8.716099500788204e-14	1.6762027795515804e-12	0.834907	0.1399800903591393	0.0826675189091296	0.1349988054041311	0.0779136681566705	AD3	Adipocytes	No
1133	TPST1	8.734766345657181e-14	1.6788599212730094e-12	0.4710692	0.2190826250095719	0.1623521891978268	0.2234149237235696	0.166024638896794	AD3	Adipocytes	No
1134	BLOC1S6	8.794207307923088e-14	1.6893467268094649e-12	0.6560267	0.1584347959261811	0.1002450197081069	0.152089833594136	0.0991630612458886	AD3	Adipocytes	No
1135	SPTY2D1	8.845773328191899e-14	1.6983099807470369e-12	0.56170875	0.1943487250172295	0.1375306274635133	0.1924761825515235	0.1343539620197911	AD3	Adipocytes	No
1136	CHIC2	9.481027953385824e-14	1.818256308223843e-12	0.3177199	0.3529366720269546	0.2980718014275061	0.3951924994318905	0.3284894625801514	AD3	Adipocytes	No
1137	AP002498.1	9.697979514076512e-14	1.8567768742216407e-12	1.1569899	0.1091201470250402	0.0513476083945882	0.1081171620884879	0.049935154129194	AD3	Adipocytes	No
1138	FAM184A	1.1093526913865449e-13	2.121621699725781e-12	0.38035846	0.2519335324297419	0.192393736017897	0.2937424433052754	0.2329424952038431	AD3	Adipocytes	No
1139	WASF3-AS1	1.180418739686526e-13	2.2537989571422386e-12	1.1158553	0.1152461903667968	0.0579524874826888	0.1132065375844839	0.0538317029654914	AD3	Adipocytes	No
1140	AC005856.1	1.2651743159703456e-13	2.411634037534663e-12	1.4918481	0.0865303622023125	0.0284435922019814	0.0777880022832579	0.0283563596062815	AD3	Adipocytes	No
1141	SRA1	1.2679863448199917e-13	2.4156640237913503e-12	0.66593844	0.1671644076881843	0.1105784595717481	0.1573251723458449	0.1020008614824189	AD3	Adipocytes	No
1142	EFCAB13	1.2997155381500031e-13	2.473389393545932e-12	0.40350133	0.2377670572019297	0.1796100990731863	0.2538314692195478	0.1975843061383806	AD3	Adipocytes	No
1143	MITF	1.3008411009045694e-13	2.4741711840061854e-12	0.28101474	0.5723255992036144	0.518056887184404	0.9232583437822312	0.8104430004535491	AD3	Adipocytes	Yes
1144	AC022540.1	1.395363447371107e-13	2.6495831647941987e-12	1.228932	0.1086606937744084	0.0517737296260786	0.1061787811645375	0.0466848343025217	AD3	Adipocytes	No
1145	RALY	1.4770041088232858e-13	2.803068762665946e-12	0.33537403	0.2968833754498813	0.2393736017897091	0.3152252236501854	0.2575096123235731	AD3	Adipocytes	No
1146	AC007317.1	1.538415868109035e-13	2.913227773001223e-12	1.8279017	0.0798682900681522	0.0221583040374986	0.0847134433487633	0.0245964385900887	AD3	Adipocytes	No
1147	IDI1	1.5498282172500846e-13	2.9332342027517177e-12	0.8482787	0.1363044643540853	0.0795781399808245	0.1312779326325086	0.0750339079187442	AD3	Adipocytes	No
1148	MAPRE1	1.602636322707656e-13	3.0315223468223066e-12	0.9445817	0.1200704494984302	0.0626398210290827	0.1095873068030939	0.0584353753616614	AD3	Adipocytes	No
1149	ARL13B	1.6165050097631948e-13	3.056086150626037e-12	0.5146909	0.217091660923501	0.1609672951954831	0.2330999934170715	0.1686792612501763	AD3	Adipocytes	No
1150	DEGS1	1.6763965915763341e-13	3.167584302074584e-12	0.5640296	0.18967761696914	0.1334824757643549	0.1883341519364891	0.1311836253680024	AD3	Adipocytes	No
1151	AC023051.1	1.7568835204362976e-13	3.3139119179562088e-12	0.6531792	0.175051688490696	0.1189943538936827	0.1996862722888477	0.1315030721989196	AD3	Adipocytes	No
1152	CCDC69	1.7610694337632981e-13	3.318518210078951e-12	0.2888703	0.3605176506623784	0.3043570895919889	0.4051737297691663	0.3428189632116127	AD3	Adipocytes	No
1153	AC021698.1	1.775158207790648e-13	3.3432468183286758e-12	2.042948	0.0748908798529749	0.0172579098753595	0.0766308149549548	0.019142464169825	AD3	Adipocytes	No
1154	MAML2	1.906208963764483e-13	3.586159211395181e-12	0.21436088	0.9078030477065624	0.8585277511452009	2.2437523403667567	2.112015686401024	AD3	Adipocytes	No
1155	TOP3A	1.9098631479845693e-13	3.591082168964359e-12	0.5294821	0.1947316027260892	0.1378502183871311	0.1915597465944244	0.1365189134938406	AD3	Adipocytes	No
1156	CNBP	1.91173017818417e-13	3.592641251249904e-12	0.3203621	0.3031625698751818	0.2471503142644082	0.310343574295952	0.2557509614312403	AD3	Adipocytes	No
1157	TANC2	1.9763644432754854e-13	3.712090698232458e-12	0.23385227	0.5040202159430278	0.4418877170555023	0.6996050570493765	0.6213180545683377	AD3	Adipocytes	No
1158	GNA14-AS1	2.2126271490754677e-13	4.1490954167061956e-12	1.0033287	0.1290297878857493	0.0730797912005965	0.1436064385808107	0.0742136509889918	AD3	Adipocytes	No
1159	CDK17	2.242040762932628e-13	4.199701463727047e-12	0.4781706	0.2425147407917911	0.188771705550229	0.2613714387500598	0.1942831544539454	AD3	Adipocytes	No
1160	DNAJB1	2.683958211764902e-13	5.013917833699614e-12	1.1642127	0.1024580748908798	0.0453819111537232	0.1034861894710395	0.0475038504588395	AD3	Adipocytes	No
1161	RASAL2	2.844530421748879e-13	5.311017533940625e-12	0.23953958	0.5067769354468182	0.4461489293704059	0.7347191204960497	0.6517646540378038	AD3	Adipocytes	No
1162	TFE3	2.863425409297326e-13	5.343414230093598e-12	0.61228323	0.173367026571713	0.1173963992755939	0.1655174205765557	0.1113188182070528	AD3	Adipocytes	No
1163	ZFAND3	3.050051287403449e-13	5.685545253891104e-12	0.21574831	0.8447813768282411	0.7773516565462875	1.5747884110071813	1.4580961093951543	AD3	Adipocytes	No
1164	ZNF487	3.0871336806952043e-13	5.7515726313748736e-12	0.8080931	0.1309441764300482	0.0740385639714498	0.1261768283361114	0.0740010921554295	AD3	Adipocytes	No
1165	NFX1	3.1273233337582525e-13	5.8233149285301594e-12	0.20571654	0.5084615973658013	0.4484925961436029	0.6272455364599017	0.5633258878863262	AD3	Adipocytes	No
1166	ST8SIA4	3.2904299353813553e-13	6.120447213496022e-12	0.66937137	0.1833984225438395	0.1299669756045595	0.2080763659618557	0.1357901346810896	AD3	Adipocytes	No
1167	BTBD8	3.387017974655294e-13	6.2967247159327415e-12	0.29451093	0.2406769277892641	0.1769468413763715	0.2632404078662633	0.2195640981742031	AD3	Adipocytes	No
1168	TRPC1	3.391554993062236e-13	6.3017749672486486e-12	0.41081035	0.2522398345968297	0.1965484180249281	0.2792694986454196	0.2169900283287437	AD3	Adipocytes	No
1169	EVI5	3.478524527515699e-13	6.459903704103188e-12	0.19648264	0.5835822038440922	0.5099605837860871	0.7901280925539725	0.7180451441835887	AD3	Adipocytes	No
1170	YTHDF3	3.568400426303239e-13	6.619707886222557e-12	0.20935808	0.4293590627153687	0.3662511984659635	0.4787121157856482	0.4259585297985935	AD3	Adipocytes	No
1171	CD63	3.571049649948795e-13	6.621074166182512e-12	0.41403234	0.313806570181484	0.2613188452114626	0.4043721812274377	0.3177492157283593	AD3	Adipocytes	No
1172	AC100839.2	3.784656762422533e-13	7.002120710209427e-12	1.9930416	0.074661153227659	0.0177905614147224	0.0701321085389719	0.0180857438701436	AD3	Adipocytes	No
1173	CCDC144A	3.9840601344569497e-13	7.367106069143258e-12	0.23156586	0.2690864537866605	0.2011292212634494	0.3132024692977301	0.2725107665614173	AD3	Adipocytes	No
1174	NIPSNAP3B	4.037992511942178e-13	7.462848307175143e-12	0.30431306	0.3043112030017612	0.2462980718014275	0.3463653382482551	0.2890834490973704	AD3	Adipocytes	No
1175	NADK	4.088162413471538e-13	7.551538426079548e-12	0.39388955	0.2360058197411746	0.1793970384574411	0.237284398697133	0.1854974354134506	AD3	Adipocytes	No
1176	TAF7	4.1366472803463863e-13	7.637023053678426e-12	0.4889396	0.1808714296653648	0.1231490359007137	0.1785382332669376	0.1303972523236928	AD3	Adipocytes	No
1177	DPM1	4.144852041604013e-13	7.648091592332862e-12	0.39496645	0.2683206983689409	0.2151912219026313	0.2768645821634756	0.2171998697762746	AD3	Adipocytes	No
1178	PPFIA2	4.245316779368601e-13	7.829295984796135e-12	0.4782946	0.2087449268703576	0.1518056887184403	0.2424927945767858	0.1798077315894194	AD3	Adipocytes	No
1179	NCL	4.4673815985644913e-13	8.23444522981408e-12	0.34766805	0.2586721801056742	0.2009161606477042	0.2656545153046345	0.2144037755681851	AD3	Adipocytes	No
1180	RBM27	4.518539197849239e-13	8.324308295516192e-12	0.3297471	0.2108124664982004	0.149035900713753	0.2186123931030386	0.1776628167179831	AD3	Adipocytes	No
1181	LBP	4.650233155503148e-13	8.562365473983882e-12	2.3001487	0.0787962324833448	0.0227974858847342	0.1298023147892177	0.0277535921125559	AD3	Adipocytes	No
1182	COPB2	4.685606114522261e-13	8.622910221175045e-12	0.3189013	0.3132705413890803	0.2590817087461383	0.3219514727635227	0.2658140069565144	AD3	Adipocytes	No
1183	KTN1	4.766668085178937e-13	8.762771239328413e-12	0.19244538	0.5884064629757255	0.516991584105678	0.7637346641333131	0.6947115194378166	AD3	Adipocytes	No
1184	SEC61B	4.801211890882647e-13	8.821589746008159e-12	0.67074794	0.1606554866375679	0.1049323532545009	0.1580318304212178	0.1021474430507228	AD3	Adipocytes	No
1185	AC243964.3	5.229942868811149e-13	9.594048879001948e-12	1.2695465	0.109349873650356	0.0542239267071481	0.1128682335119639	0.0483719393539963	AD3	Adipocytes	No
1186	SFPQ	5.315546392669877e-13	9.740759869172072e-12	0.19206594	0.611149398881997	0.5402151912219026	0.801230967602735	0.7300471398544098	AD3	Adipocytes	No
1187	TRIM52	5.575476931890089e-13	1.0211677749963349e-11	0.3385861	0.2691630293284325	0.2132736763609246	0.2685138176044351	0.2179994482464524	AD3	Adipocytes	No
1188	HSPE1	5.580053640721996e-13	1.02146555699224e-11	1.0168853	0.1162416724098323	0.0602961542558857	0.1193835286841674	0.0607782840048347	AD3	Adipocytes	No
1189	AC006001.2	5.636731859706681e-13	1.0312955076934805e-11	0.19759925	0.2729918064170304	0.2031532971130286	0.313322294305152	0.2782855567169689	AD3	Adipocytes	No
1190	SPIDR	5.952280883298564e-13	1.0878783265906182e-11	0.20091948	0.7078643081399801	0.633855331841909	1.1069529622080765	1.0159014344411494	AD3	Adipocytes	No
1191	RBM3	5.965927890123844e-13	1.0897971495753404e-11	0.38512602	0.2422850141664752	0.1870672206242676	0.2407925492012004	0.1893555423705295	AD3	Adipocytes	No
1192	SEC13	6.175113388475904e-13	1.1268198474195143e-11	0.3310004	0.2889960946473696	0.2329817833173537	0.2980506084007077	0.2437635925699553	AD3	Adipocytes	No
1193	MARCH6	6.41691900917821e-13	1.1697107341849018e-11	0.18557183	0.591163182479516	0.524022584425269	0.7564938336668307	0.6902961801086516	AD3	Adipocytes	No
1194	MYO1D	6.493639478829103e-13	1.1830727589428854e-11	0.41615233	0.2529290144727774	0.1965484180249281	0.3412445770765047	0.2660400552038128	AD3	Adipocytes	No
1195	BIN3	6.526495234892417e-13	1.1884332406682584e-11	0.36173552	0.2631135615284478	0.2085863428145307	0.271559211827737	0.2173779540532236	AD3	Adipocytes	No
1196	FAM168B	7.142060646798573e-13	1.2991569697823403e-11	0.28892583	0.3116624550118692	0.2547139661233621	0.3257471917223334	0.2739736739783447	AD3	Adipocytes	No
1197	AC010976.1	7.619925802371513e-13	1.3853537372630898e-11	0.7735324	0.1447277739490007	0.0899115798444657	0.1391782111129538	0.0837480770750916	AD3	Adipocytes	No
1198	DUSP22	7.895147606055886e-13	1.4338847299644835e-11	0.38978243	0.2704648135385558	0.2167891765207201	0.2867184214487767	0.2258875438099561	AD3	Adipocytes	No
1199	BCAP29	8.065308237338697e-13	1.4632531967700016e-11	0.32612485	0.297419404242285	0.2425695110258868	0.3134576157638146	0.2574773297174845	AD3	Adipocytes	No
1200	CCNYL1	8.160459786806188e-13	1.4797405761135832e-11	0.37896785	0.2616586262347806	0.2069883881964418	0.2841973201231865	0.2253510531405113	AD3	Adipocytes	No
1201	C1RL	8.186600870721565e-13	1.4837035379104592e-11	0.3953826	0.248104755341144	0.1931394481730052	0.2529266880888779	0.1978686871268515	AD3	Adipocytes	No
1202	ETV6	1.002133271594111e-12	1.8143224544718487e-11	0.23812981	0.4639712075962937	0.4040694577607329	0.6069242368251719	0.5351839771638438	AD3	Adipocytes	Yes
1203	RACK1	1.0328747047353185e-12	1.8670491268468813e-11	0.5658323	0.1827858182096638	0.1279428997549803	0.1918921659284435	0.1335768053988713	AD3	Adipocytes	No
1204	G2E3-AS1	1.086121662137267e-12	1.9612513018541277e-11	1.3142546	0.0964851826326671	0.0413337594545648	0.0931890014440494	0.0385243350015003	AD3	Adipocytes	No
1205	AC010457.1	1.1760815180406644e-12	2.1192731821184613e-11	2.3256786	0.0704494984302013	0.0150207734100351	0.0673092782284524	0.0137935227168743	AD3	Adipocytes	No
1206	EIF2AK3	1.2125445722655602e-12	2.1827063397579112e-11	0.48199144	0.217168236465273	0.1635240225844252	0.2286665431937203	0.1688595402745991	AD3	Adipocytes	No
1207	FGFR1	1.2355423995065092e-12	2.220640482934441e-11	0.21317774	0.4969752661000076	0.4363481410461276	0.6306449078312972	0.5642351261489938	AD3	Adipocytes	No
1208	ZNF10	1.3673928079134528e-12	2.4563398774640414e-11	0.50741094	0.1763534727008193	0.1201661872802812	0.1786259101463279	0.1289055880346097	AD3	Adipocytes	No
1209	SLC25A3	1.5345602479258125e-12	2.7494998727846748e-11	0.41578767	0.2302626541082778	0.1758815382976457	0.2361201635738415	0.1820223587641946	AD3	Adipocytes	No
1210	TAPT1	1.6104762268287492e-12	2.8825359393952423e-11	0.23868662	0.4153457385711004	0.3587940769148823	0.4737531578603616	0.4144935009779076	AD3	Adipocytes	No
1211	SOD1	1.6619303055745597e-12	2.9730945456211336e-11	0.5950502	0.1882992572172448	0.1350804303824438	0.2010613249056718	0.1375264064848638	AD3	Adipocytes	No
1212	SMIM4	1.6641797264808645e-12	2.975497629058706e-11	0.43215194	0.2352400643234551	0.1824864173857462	0.2414194141484473	0.1842996775232825	AD3	Adipocytes	No
1213	PNKD	1.6903907004485145e-12	3.0193273728960667e-11	0.5757106	0.1926640630982464	0.1403004154682007	0.1986643378806064	0.1375487008014053	AD3	Adipocytes	No
1214	DIPK1A	1.6918134934978869e-12	3.020310257396743e-11	0.212201	0.5991270388237997	0.5380845850644508	0.9352881881845976	0.8485334938189609	AD3	Adipocytes	No
1215	ZSCAN18	1.7655838607886924e-12	3.150384068302133e-11	0.6767993	0.1454169538249483	0.0904442313838287	0.135855422284619	0.0871203024164836	AD3	Adipocytes	No
1216	PGD	1.770826085462291e-12	3.158110034743053e-11	0.27530712	0.3438241825560916	0.2894428464898264	0.3846488401718732	0.3275784863117278	AD3	Adipocytes	No
1217	FAM198B-AS1	1.7813831194577409e-12	3.1753016510375456e-11	0.2265253	0.2863925262271231	0.2172152977522105	0.3634373455603483	0.3181488793210748	AD3	Adipocytes	No
1218	SNX1	1.7927416031902652e-12	3.1939034141036646e-11	0.2437759	0.4019450187610077	0.3484606370512411	0.4598137745665495	0.4008009783661305	AD3	Adipocytes	No
1219	HSPA5	1.865152671889071e-12	3.319492282267973e-11	0.7420006	0.1489394287464583	0.0947054436987323	0.1543940678939253	0.09514781080765	AD3	Adipocytes	No
1220	ADIRF	1.8816279346828397e-12	3.345374041447415e-11	0.25259292	0.516425453710085	0.450516671993182	0.766544751118156	0.6766310064328656	AD3	Adipocytes	No
1221	FAM107B	1.8846772684987643e-12	3.349075376096162e-11	0.24552415	0.5884830385174975	0.538297645680196	0.9338669530942426	0.8340631667850736	AD3	Adipocytes	No
1222	PSMA7	1.9444618537456118e-12	3.453539842445258e-11	0.41275063	0.2212267401791867	0.1654415681261319	0.2354335098534675	0.1818287434240566	AD3	Adipocytes	No
1223	SPRY4	2.078091643485524e-12	3.6889856579946094e-11	0.6930241	0.1402863925262271	0.0850111856823266	0.1392902250021208	0.0884209712520665	AD3	Adipocytes	No
1224	LACTB	2.0911465608189134e-12	3.7102577831526136e-11	0.5780018	0.1935829695995099	0.1415787791626717	0.2007754186470614	0.1388488373165182	AD3	Adipocytes	No
1225	ACAD11	2.194418264028611e-12	3.887511905200328e-11	0.1826188	0.3596753197028869	0.2853946947906679	0.4441484814848317	0.4005723727765245	AD3	Adipocytes	No
1226	KPNB1	2.306611631916072e-12	4.0779197267827746e-11	0.28281838	0.3332567577915614	0.2802812400127836	0.3587520284514522	0.3035950037702309	AD3	Adipocytes	No
1227	DDX19B	2.3128898480443937e-12	4.0869318519604246e-11	0.41677383	0.1723715445286775	0.1148396718866517	0.17015789602814	0.1301082624170282	AD3	Adipocytes	No
1228	CCT2	2.4287158973420654e-12	4.2872223101679206e-11	0.8076341	0.1405926946933149	0.0873548524555236	0.1404590479862116	0.0826447369026654	AD3	Adipocytes	No
1229	HINT1	2.470981099368726e-12	4.3573857226565366e-11	0.60641605	0.1666283788957807	0.1127090657291999	0.1670583570762112	0.1128163137001172	AD3	Adipocytes	No
1230	RAD21	2.5701065967235254e-12	4.5252700891241887e-11	0.31562707	0.2830232023891569	0.2281879194630872	0.2949577691848466	0.2434613601007957	AD3	Adipocytes	No
1231	AC026333.3	2.975101765761228e-12	5.225069646047218e-11	0.63422674	0.1730607244046251	0.1208053691275167	0.1734352894404641	0.1151282150171728	AD3	Adipocytes	No
1232	AC016493.1	3.008311696033201e-12	5.2807159061807954e-11	1.080134	0.1088904203997243	0.0549696388622563	0.1073524397006544	0.0522145331285383	AD3	Adipocytes	No
1233	USP24	3.0530215740459097e-12	5.3564822507437e-11	0.20403576	0.7140669270235087	0.6600617875785662	1.1741609420751309	1.0786191090591233	AD3	Adipocytes	No
1234	AMD1	3.0944282880261882e-12	5.4241151704074667e-11	0.8919978	0.1247415575465196	0.0708426547352721	0.1250516660823271	0.0693216638598032	AD3	Adipocytes	No
1235	CCDC173	3.094704027488661e-12	5.4241151704074667e-11	2.4448118	0.0689179875947622	0.0145946521785447	0.0740765288187918	0.0140234547985202	AD3	Adipocytes	No
1236	AL035071.2	3.362701623438053e-12	5.884897846154278e-11	1.3232139	0.0912780457921739	0.0371790774475338	0.0835068713335235	0.03421400510494	AD3	Adipocytes	No
1237	RIN2	3.673780330877861e-12	6.42280706735697e-11	0.1809547	0.5696454552415958	0.4956855225311601	0.8039038772722696	0.7365667853722068	AD3	Adipocytes	No
1238	ENPP1	3.881388262109114e-12	6.782339024793998e-11	0.21048677	0.4902366184240753	0.4266538830297219	0.6741752424434028	0.6052782739728634	AD3	Adipocytes	No
1239	CDC42	4.201119524905453e-12	7.329937171074958e-11	0.26271394	0.315644383184011	0.2606796633642271	0.3271550558074763	0.2795884697053794	AD3	Adipocytes	No
1240	MAGT1	4.299761521575685e-12	7.494488662178445e-11	0.5041782	0.1871506240906654	0.1338020666879727	0.1878842453023869	0.1360436761248094	AD3	Adipocytes	No
1241	EIF2A	4.525468400599645e-12	7.883926228241432e-11	0.33852634	0.2872348571866146	0.2360711622456588	0.2939614878325749	0.2392204198347651	AD3	Adipocytes	No
1242	YBX1	4.608389660415101e-12	8.024346905680539e-11	0.5647817	0.1853128110881384	0.1328432939171194	0.1887921276800378	0.1314474155897779	AD3	Adipocytes	No
1243	DDX18	4.6788222432113494e-12	8.142891441478336e-11	0.38826397	0.2460372157133011	0.193459039096623	0.2479778349518342	0.1947665641741931	AD3	Adipocytes	No
1244	CFL1	4.837444918706453e-12	8.410496901353219e-11	0.9828897	0.1128723485718661	0.0591243208692873	0.1170116193063633	0.0609132677136604	AD3	Adipocytes	No
1245	MRPL32	5.166523892711444e-12	8.973627248876033e-11	0.48158553	0.1948081782678612	0.1418983700862895	0.1861833894256014	0.1367691236545725	AD3	Adipocytes	No
1246	NDUFB8	5.780363545574134e-12	1.002470262993959e-10	0.5361355	0.1542997166704954	0.0989666560136358	0.1527895048497432	0.1078149023235671	AD3	Adipocytes	No
1247	TRIO	5.902183486652793e-12	1.0230845446868958e-10	0.19363484	0.8785511907496746	0.8202833706189411	1.787323935569905	1.6768685958128366	AD3	Adipocytes	No
1248	EIF3H	6.045318062607299e-12	1.0473710212973688e-10	0.26072133	0.3471935063940577	0.2918930435708959	0.3845947612062927	0.3303652240481195	AD3	Adipocytes	No
1249	PILRB	6.223452638054952e-12	1.077694029609356e-10	0.120118834	0.3432115782219159	0.269521678917652	0.3701091299244928	0.3450859646448143	AD3	Adipocytes	No
1250	ADAMTS9	6.489978150767783e-12	1.123285418334888e-10	0.23748602	0.4081476376445363	0.3495259401299669	0.53768930192981	0.4724839142014664	AD3	Adipocytes	No
1251	RNF115	6.732587025613845e-12	1.1646938154855016e-10	0.25234082	0.4058503713913776	0.3540002130606157	0.4876997052160765	0.4237644890895567	AD3	Adipocytes	No
1252	TBK1	7.0702796818567645e-12	1.2218911705798988e-10	0.3104074	0.3073742246726396	0.2558857995099606	0.3304865175047801	0.2744661492537499	AD3	Adipocytes	No
1253	CD151	7.1060069190146905e-12	1.2274527719990647e-10	0.43734884	0.2358526686576307	0.1838713113880899	0.2607367869075335	0.1988393548018839	AD3	Adipocytes	No
1254	ALK	7.1810340426675226e-12	1.2397938873864287e-10	0.5313931	0.1939658473083697	0.1416853094705443	0.2307958414388497	0.1651882039011497	AD3	Adipocytes	No
1255	CYCS	7.200358717050834e-12	1.2425105550819126e-10	1.2478273	0.0941113408377364	0.0406945776073292	0.0893268909154616	0.0385907658307387	AD3	Adipocytes	No
1256	RAD50	7.238051105329794e-12	1.24839251152016e-10	0.14896642	0.3512520101079715	0.2787898157025674	0.4005859806877119	0.3676687842575843	AD3	Adipocytes	No
1257	CIDEA	7.2646303151182566e-12	1.2523528037257648e-10	0.18114473	0.6037981468718892	0.5356343879833813	0.9161188212727208	0.8426981378470929	AD3	Adipocytes	No
1258	ABI3BP	7.820914611726091e-12	1.3449020377521629e-10	0.4465181	0.2063710850754269	0.1526579311814211	0.2404806471202036	0.1819000490333468	AD3	Adipocytes	No
1259	HAT1	8.204754483263336e-12	1.4095075989709358e-10	0.47467047	0.1971820200627919	0.1444550974752317	0.202618223251657	0.1498264701811262	AD3	Adipocytes	No
1260	IFT43	8.409993039056188e-12	1.444049201587148e-10	0.23083264	0.3949766444597595	0.3392990305741983	0.4436501208110627	0.3892164516290656	AD3	Adipocytes	No
1261	MSANTD2	8.70091268239686e-12	1.4932612464742176e-10	0.39190155	0.2358526686576307	0.1832321295408543	0.243936150703748	0.1910720402155774	AD3	Adipocytes	No
1262	AC108734.4	8.929786630450428e-12	1.531022753836909e-10	0.92258066	0.098399571176966	0.0439970171513795	0.1169613772437313	0.0634048448072146	AD3	Adipocytes	No
1263	MKNK2	9.601637703670199e-12	1.64376998392803e-10	0.5216209	0.1911325522628072	0.1390220517737296	0.205417790026456	0.1474270304617503	AD3	Adipocytes	No
1264	BTAF1	9.842975052846308e-12	1.6834210693148607e-10	0.1923094	0.4991193812696224	0.4398636412059231	0.5983972872323851	0.5405596580777053	AD3	Adipocytes	No
1265	UBE2V1	1.0120815834609935e-11	1.729230804199692e-10	0.341282	0.1879929550501569	0.1307126877596676	0.1841374184178149	0.1480660420163498	AD3	Adipocytes	No
1266	ARPC3	1.0161339982435839e-11	1.7344425287573916e-10	0.4130167	0.195191055976721	0.1406200063918185	0.1985697407302999	0.1526985371747228	AD3	Adipocytes	No
1267	CCN2	1.0412220717671163e-11	1.775514445137463e-10	1.8634095	0.0793322612757485	0.0266325769681474	0.0972163028037319	0.0276729346999076	AD3	Adipocytes	Yes
1268	AL135978.2	1.1031076622310204e-11	1.8801169293839978e-10	1.3902917	0.0816295275289072	0.0282305315862362	0.0784660328719723	0.0306645469730688	AD3	Adipocytes	No
1269	VEGFA	1.1568030197636763e-11	1.9696947039911176e-10	0.24991038	0.500114863312658	0.4522211569191435	0.6969333147256295	0.6137405986843958	AD3	Adipocytes	No
1270	SMU1	1.185647791712548e-11	2.0168247645170302e-10	0.39624995	0.2200781070526073	0.167998295515074	0.211654622055828	0.1647582936919641	AD3	Adipocytes	No
1271	TFPI	1.287699432473736e-11	2.1839786160955828e-10	0.8598299	0.1213722337085534	0.0686055182699478	0.1377178076744402	0.078218252849575	AD3	Adipocytes	Yes
1272	AC093495.1	1.380896687852902e-11	2.33403905013262e-10	1.1459026	0.0992419021364576	0.046979865771812	0.0888940907410725	0.0411529549115021	AD3	Adipocytes	No
1273	AC100763.1	1.3908434993274942e-11	2.3497041763162777e-10	1.1139783	0.1030706792250555	0.0508149568552253	0.0957886844824738	0.045398769513596	AD3	Adipocytes	No
1274	MAP1B	1.419490553117962e-11	2.3969309749625057e-10	0.3838104	0.3053832605865686	0.2559923298178331	0.4551424547472645	0.3658628804364228	AD3	Adipocytes	No
1275	RNGTT	1.4546304962715259e-11	2.455070173521948e-10	0.23218195	0.3810398958572631	0.3245978480877809	0.4282658902107427	0.3750915942395282	AD3	Adipocytes	No
1276	USF3	1.4806158995289036e-11	2.4977095505893044e-10	0.2656412	0.3403017076345815	0.2872057100245019	0.3825217854821279	0.3275850034368091	AD3	Adipocytes	No
1277	EFR3A	1.4917700272508063e-11	2.514817294264724e-10	0.21900807	0.4065395512673252	0.3495259401299669	0.4695030964752275	0.4152871700876119	AD3	Adipocytes	No
1278	COPS8	1.4956282762701947e-11	2.519351260893872e-10	0.5691374	0.1717589401945018	0.120485778203899	0.1587836906903205	0.1097403470639724	AD3	Adipocytes	No
1279	CALCOCO2	1.528221306500849e-11	2.571750546710422e-10	0.21928413	0.3883145723255992	0.3349312879514222	0.4250350747825171	0.3749782632641837	AD3	Adipocytes	No
1280	ORC2	1.5494996315453167e-11	2.606291508531228e-10	0.21473241	0.4753809633203155	0.4204751251731117	0.6317916539230232	0.5648271479107462	AD3	Adipocytes	No
1281	NWD2	1.5503242253932934e-11	2.6064120148719884e-10	0.61038816	0.1627996018071827	0.1094066261851496	0.2357298775145612	0.1605237113758039	AD3	Adipocytes	No
1282	STRADB	1.5539173292052568e-11	2.6111845761052997e-10	0.31990355	0.3050769584194808	0.2566315116650687	0.3325682002439345	0.2746570509877492	AD3	Adipocytes	No
1283	AC092110.1	1.5550572172739424e-11	2.6118321510506933e-10	1.5846376	0.0797917145263802	0.0271652285075103	0.0845344749521363	0.0289858948788229	AD3	Adipocytes	No
1284	AC067817.2	1.5777895630344733e-11	2.6487276194956997e-10	2.0715096	0.0712152538479209	0.0187493341855757	0.0671597184768447	0.0163916716510639	AD3	Adipocytes	No
1285	POMP	1.7935261853792596e-11	3.007979769044983e-10	0.50426626	0.1852362355463664	0.1332694151486098	0.1828278840649431	0.1322838282090286	AD3	Adipocytes	No
1286	MAP1LC3A	1.8547824093490367e-11	3.1077031888686474e-10	0.5388923	0.1853893866299104	0.1349739000745712	0.1832459089963219	0.1296445538633578	AD3	Adipocytes	No
1287	CMPK1	2.054022804285208e-11	3.436541971635417e-10	0.331197	0.2931311739030554	0.2436348141046127	0.311706467800411	0.2552072756069484	AD3	Adipocytes	No
1288	SH3D19	2.0556236704249705e-11	3.43755888770197e-10	0.17981932	0.9114786737116164	0.8683285394694791	2.185064678541719	2.0752426371249677	AD3	Adipocytes	No
1289	DDX50	2.4040412273819712e-11	4.010520054315871e-10	0.30051735	0.2856267708094034	0.2342601470118248	0.2966085191633527	0.2471419852693202	AD3	Adipocytes	No
1290	ZNFX1	2.4055830844846107e-11	4.01115915474563e-10	0.6064306	0.1592771268856727	0.1079152018749334	0.1561749890741159	0.1052809755013609	AD3	Adipocytes	No
1291	AC104695.4	2.416695854089793e-11	4.0277488534026136e-10	2.5893147	0.0611072823340225	0.0088420155534249	0.061412002811722	0.0104693607300212	AD3	Adipocytes	No
1292	KRAS	2.5795242375939692e-11	4.2908606923860086e-10	0.52164686	0.1793399188299257	0.128262490678598	0.1764247384094293	0.1261044484344089	AD3	Adipocytes	No
1293	RAB1A	2.6939606479549315e-11	4.47476688049942e-10	0.19487523	0.7581744390841565	0.6770001065303078	1.1901090410468276	1.098084851221785	AD3	Adipocytes	No
1294	PHLPP2	2.8524989525792228e-11	4.731293902370982e-10	0.44122896	0.231794164943717	0.182273356770001	0.2582131949722517	0.1963771833758346	AD3	Adipocytes	No
1295	LAPTM4A	2.8968313399279894e-11	4.800225642075026e-10	0.40277815	0.2726089287081706	0.2252050708426547	0.3120308302813895	0.244506825325698	AD3	Adipocytes	No
1296	PSMB1	2.9422970204593724e-11	4.873232232546488e-10	0.3914904	0.2363886974500344	0.1857888569297965	0.2447811939934098	0.1918008176919891	AD3	Adipocytes	No
1297	CD55	2.970732475135217e-11	4.917975866058378e-10	0.5830131	0.1705337315261505	0.1195270054330457	0.1792894867702683	0.1231803208883524	AD3	Adipocytes	Yes
1298	MECP2	3.090471696436659e-11	5.111312386232745e-10	0.19386743	0.4193276667432422	0.3628422286140407	0.4808611353723295	0.4316692644209422	AD3	Adipocytes	No
1299	TBC1D23	3.1447849692338816e-11	5.198656948185292e-10	0.19893613	0.4688720422696991	0.4138702460850111	0.54736859847445	0.4915428171682005	AD3	Adipocytes	No
1300	AC131568.1	3.214725587170079e-11	5.306673387004266e-10	0.7747231	0.107665211731373	0.0545435176307659	0.1064292519656054	0.0635746088366022	AD3	Adipocytes	No
1301	UBE2B	3.258142348661785e-11	5.373218463138462e-10	0.20735861	0.4259897388774025	0.3730691381698093	0.4903406724061705	0.4370570628725125	AD3	Adipocytes	No
1302	AC090644.1	3.2735602564414195e-11	5.396074373189343e-10	1.5956668	0.0745845776858871	0.022584425268989	0.0722770217865252	0.0244971523398722	AD3	Adipocytes	No
1303	ARL4A	3.4458698261301245e-11	5.666614247093604e-10	1.1255252	0.0952599739643157	0.0435708959198892	0.086770379857726	0.0407064802509009	AD3	Adipocytes	No
1304	XRCC6	3.468206853605509e-11	5.700638577607233e-10	0.2749929	0.2871582816448426	0.2346862682433152	0.2927901456923814	0.2477409213421768	AD3	Adipocytes	No
1305	L3MBTL4	3.5031417425828526e-11	5.755327696309825e-10	0.21983625	0.392373076039513	0.3316288484073719	0.5195176450149904	0.4605436095456898	AD3	Adipocytes	No
1306	LINC02412	3.5194943342667557e-11	5.779450468452467e-10	1.3357673	0.0882150241212956	0.0367529562160434	0.0786798423177181	0.0319157995964194	AD3	Adipocytes	No
1307	CARS	3.5783929651167006e-11	5.870599567795247e-10	0.28116345	0.3278198943257523	0.2767657398529882	0.3779259344464246	0.3205847473829916	AD3	Adipocytes	No
1308	DLEU1	3.584768590918454e-11	5.87827330853781e-10	0.4860827	0.2142583658779386	0.1654415681261319	0.2547839651886088	0.1882864552855932	AD3	Adipocytes	No
1309	H6PD	3.7135659605649316e-11	6.086590875516842e-10	0.2604124	0.3069147714220078	0.2531160115052732	0.3200289349726124	0.2737439569139176	AD3	Adipocytes	No
1310	CXCL17	3.723145452730699e-11	6.099403833020627e-10	0.59112227	0.1843939045868749	0.1355065516139341	0.193991918052995	0.1328828855071192	AD3	Adipocytes	No
1311	RBM8A	4.418281907680301e-11	7.22029766460792e-10	1.0200508	0.1010797151389846	0.0496431234686268	0.0964375269877387	0.0487156169942294	AD3	Adipocytes	No
1312	SDC4	4.4198667527456034e-11	7.22029766460792e-10	1.6275347	0.0809403476529596	0.0298284862043251	0.087066702040694	0.0290163458647138	AD3	Adipocytes	No
1313	E2F6	4.640342143497045e-11	7.576890737702532e-10	0.44080326	0.2075962937437782	0.157345264727815	0.2035875501143949	0.1538764700995276	AD3	Adipocytes	No
1314	PLCG1-AS1	4.832000754062411e-11	7.882400476089745e-10	1.1031184	0.0975572402174745	0.0465537445403217	0.0891132812681662	0.0424726753390535	AD3	Adipocytes	No
1315	AC079760.2	5.2966239174054795e-11	8.620025083446548e-10	1.1994591	0.0931924343364729	0.0421860019175455	0.0936747301303826	0.0418721367046384	AD3	Adipocytes	No
1316	CFAP69	5.892461623568917e-11	9.58071637207429e-10	0.22133134	0.4508002144115169	0.3950143815915628	0.5810791344262421	0.5163485947725599	AD3	Adipocytes	No
1317	CBWD5	6.138618930249033e-11	9.966905857856498e-10	0.61372304	0.147714220078107	0.0970491104719292	0.1343699667720408	0.0898268651862641	AD3	Adipocytes	No
1318	SBNO2	6.200814789318993e-11	1.0063169467748066e-09	0.4554747	0.2036143655716364	0.153723234260147	0.2074835946617612	0.1554241379128502	AD3	Adipocytes	No
1319	RNH1	6.539279233180749e-11	1.0587637508689654e-09	0.47742292	0.1856956887969982	0.1356130819218067	0.1819264174059751	0.1339287806244331	AD3	Adipocytes	No
1320	ZBTB21	7.058421244000565e-11	1.141749111132353e-09	0.8178728	0.1223677157515889	0.0718014275061254	0.1198152476162188	0.0697200437504466	AD3	Adipocytes	No
1321	KCNQ3	8.529492863357758e-11	1.3784170166106076e-09	0.77074677	0.1552951987135309	0.1068498987962075	0.2026837497324762	0.123713047943839	AD3	Adipocytes	No
1322	HIVEP1	8.835430954147426e-11	1.425197007962569e-09	0.30520657	0.3106669729688338	0.2616384361350804	0.3567766330562263	0.2978589025030544	AD3	Adipocytes	No
1323	GPX4	8.919349532484817e-11	1.4380633601140866e-09	0.23722793	0.4554713224596064	0.4063065942260573	0.5773566918754062	0.5085357193350052	AD3	Adipocytes	No
1324	YPEL5	9.432685414873191e-11	1.518706224750002e-09	0.46616036	0.2228348265563978	0.1756684776819005	0.2400874873499059	0.1793460410592045	AD3	Adipocytes	No
1325	HNRNPLL	9.760597931254916e-11	1.5685833704193135e-09	0.3227662	0.2999463971207596	0.2547139661233621	0.3285100213441326	0.2707421772825026	AD3	Adipocytes	No
1326	TCP1	9.833102044333044e-11	1.5795019042535155e-09	0.6729323	0.1446511984072287	0.09502503462235	0.1372368655644973	0.0882539800982829	AD3	Adipocytes	No
1327	SAMD4B	1.0364162050162212e-10	1.6640344783321667e-09	0.25753665	0.3383107435485106	0.2889101949504634	0.3685637232579033	0.3168514086047141	AD3	Adipocytes	No
1328	RNF169	1.0652699016255994e-10	1.7095680535313744e-09	0.23537834	0.3439007580978635	0.2911473314157878	0.3767148555522736	0.3283099589998868	AD3	Adipocytes	No
1329	RGS6	1.1022682980593408e-10	1.7681241615209515e-09	0.9625594	0.1265027950072746	0.0770214125918823	0.2699975556961771	0.1476052768512875	AD3	Adipocytes	No
1330	PCSK7	1.1084919642638233e-10	1.7772838274644052e-09	0.27824888	0.3109732751359216	0.2628102695216789	0.3290478428155416	0.2786140786523306	AD3	Adipocytes	No
1331	FASTKD2	1.1372903352702789e-10	1.8217696550539558e-09	0.331063	0.2565280649360594	0.20773410035155	0.2544407764769236	0.2072816929360319	AD3	Adipocytes	No
1332	GADD45G	1.1544754508496763e-10	1.8484422852272154e-09	1.7158722	0.0738188222681675	0.0235431980398423	0.0915637307685572	0.0287717529246376	AD3	Adipocytes	No
1333	LINC01088	1.1753551980638624e-10	1.880133804814171e-09	0.82868975	0.135002680143962	0.0856503675295621	0.1717330701310714	0.1002902299371608	AD3	Adipocytes	No
1334	PSMD14	1.215082166790843e-10	1.9418875478131035e-09	0.27229288	0.3327207289991576	0.2828379674017258	0.3663527985974334	0.3121512705018088	AD3	Adipocytes	No
1335	ECD	1.288395834811021e-10	2.0581038402315782e-09	0.3277513	0.2516272302626541	0.2024075849579205	0.2513005173920424	0.2050907325876418	AD3	Adipocytes	No
1336	GAREM1	1.2964101659653711e-10	2.06995084432921e-09	0.19107121	0.5523393828011334	0.4881218706722062	0.8122597505992758	0.7407776085411024	AD3	Adipocytes	No
1337	PPP1R10	1.335366102047588e-10	2.1301858520036544e-09	0.25887203	0.3154146565586951	0.2652604666027485	0.3293190900309328	0.2821343452420718	AD3	Adipocytes	No
1338	PNKP	1.3381821964963792e-10	2.133694837122002e-09	0.4637958	0.1909794011792633	0.1422179610099073	0.1833804293458987	0.1362226516874455	AD3	Adipocytes	No
1339	REL	1.3536679779319432e-10	2.1573927589361027e-09	0.6922223	0.1600428823033923	0.1126025354213273	0.1680089381181491	0.1072620817938296	AD3	Adipocytes	No
1340	AL136119.1	1.436968013295212e-10	2.2880443766433788e-09	0.18146998	0.5707175128264033	0.4639394907851283	1.2072793407230649	1.1207905091902408	AD3	Adipocytes	No
1341	AMMECR1	1.4440928158225736e-10	2.298331812069619e-09	0.53848374	0.1844704801286469	0.1360392031532971	0.1990242915654716	0.1411647816577725	AD3	Adipocytes	No
1342	BCL2L14	1.532550287022341e-10	2.4346379410539403e-09	0.66923916	0.1548357454628991	0.1066368381804623	0.1607645081529305	0.1040668658359707	AD3	Adipocytes	No
1343	ST3GAL6	1.5899899047858855e-10	2.524728924039826e-09	0.23611349	0.4219312351634888	0.370299350165122	0.586927827443856	0.5175499303222443	AD3	Adipocytes	No
1344	AKNA	1.5910878973000049e-10	2.5253140143483252e-09	0.25534263	0.2980320085764606	0.2459784808778097	0.325531133896331	0.2794122307933497	AD3	Adipocytes	No
1345	ACOT9	1.6737772281368778e-10	2.6529062513363634e-09	0.4342701	0.189754192510912	0.1398742942367103	0.1872917046524641	0.1418801320447701	AD3	Adipocytes	No
1346	MAMLD1	1.717449304181887e-10	2.719635183602936e-09	0.33028722	0.2880006126043342	0.2376691168637477	0.3787735019055377	0.3120810483881188	AD3	Adipocytes	No
1347	PAQR3	1.762462420651403e-10	2.7870899567505235e-09	0.8531633	0.1153227659085688	0.0658357302652604	0.1074580856616665	0.0609062357918418	AD3	Adipocytes	No
1348	PSMD7	1.7679148115214694e-10	2.7944355760560362e-09	0.38014832	0.2204609847614672	0.1719399169063598	0.2148601732455178	0.1690393624357269	AD3	Adipocytes	No
1349	AL117381.1	1.7915863420816375e-10	2.830559234025466e-09	0.8695455	0.1143272838655333	0.0650900181101523	0.1091821906247063	0.0612284664092032	AD3	Adipocytes	No
1350	YES1	1.8526518204225135e-10	2.924368236012117e-09	0.33129865	0.2484110575082318	0.1987855544902524	0.258798811079286	0.2108836698725912	AD3	Adipocytes	No
1351	NFKB1	1.8639918110189943e-10	2.940927098005174e-09	0.2702062	0.3864767593230722	0.3390859699584532	0.4650395181823983	0.3994141253422741	AD3	Adipocytes	No
1352	AC104365.1	2.1152006570886027e-10	3.3281720884445035e-09	0.8246686	0.1249712841718355	0.0763822307446468	0.1231515209766187	0.071385949546258	AD3	Adipocytes	No
1353	ATP2A2	2.1693537528963871e-10	3.411828691970074e-09	0.23664735	0.3514817367332873	0.3006285288164483	0.4001077009078081	0.3489339337593782	AD3	Adipocytes	No
1354	AL033519.5	2.3199869592367167e-10	3.645422995049396e-09	3.9786148	0.052913699364423	0.0034089698519228	0.048350404594606	0.003137455417424	AD3	Adipocytes	No
1355	CD38	2.3365500895147123e-10	3.6697830262541405e-09	0.6909225	0.1506240906654414	0.1020560349419409	0.1773795487100519	0.1135313001164127	AD3	Adipocytes	No
1356	TXLNA	2.5808890514326077e-10	4.049262914011817e-09	0.6337167	0.147790795619879	0.0994993075529988	0.1413769735584474	0.0933765796355971	AD3	Adipocytes	No
1357	RBBP6	2.58167415392422e-10	4.049262914011817e-09	0.19193172	0.4220078107052607	0.3694471077021413	0.4757924291788051	0.4274819477529295	AD3	Adipocytes	No
1358	SYT2	2.6319642713514484e-10	4.1262715225136664e-09	0.52883154	0.178803890037522	0.1310322786832854	0.1925770466490209	0.1373215370450557	AD3	Adipocytes	No
1359	AL359220.1	2.7364283717427884e-10	4.284224537143752e-09	0.7835777	0.1265793705490466	0.0778736550548631	0.1453799815482089	0.0870052685105681	AD3	Adipocytes	No
1360	INSL6	2.8163020130211293e-10	4.407283475711546e-09	0.81554425	0.1104985067769354	0.0611483967188665	0.1045572270172884	0.0607429621798099	AD3	Adipocytes	No
1361	SNHG8	2.8793658838769786e-10	4.5039371638628795e-09	0.99407345	0.1033769813921433	0.0545435176307659	0.0978697736440041	0.0503329756778282	AD3	Adipocytes	No
1362	PLCXD2	2.9426974513717427e-10	4.598844919940598e-09	0.9024138	0.1117237154452867	0.0630659422605731	0.1087792957827955	0.0596633603462733	AD3	Adipocytes	No
1363	DENND4A	3.033668403121588e-10	4.738874794334697e-09	0.1919299	0.4995788345202542	0.4377330350484713	0.6364246149364053	0.5759863734486386	AD3	Adipocytes	No
1364	UBOX5-AS1	3.1820940646095876e-10	4.96177333966331e-09	0.5765147	0.1724481200704495	0.1257057632896559	0.1730485794454907	0.1192831578512743	AD3	Adipocytes	No
1365	TBRG1	3.2664431956358476e-10	5.079568628038207e-09	0.2381948	0.3318783980396661	0.2819857249387451	0.3432233193429049	0.2980004168886971	AD3	Adipocytes	No
1366	AC007216.4	3.4729097455268947e-10	5.390952634581121e-09	0.2706063	0.279271000842331	0.2287205710024502	0.2912481284344969	0.247072772095356	AD3	Adipocytes	No
1367	MOB3B	3.4926145027360166e-10	5.4191099787857454e-09	0.24187663	0.3978865150470939	0.3497390007457122	0.5338406641479163	0.4678618341824446	AD3	Adipocytes	No
1368	HDX	3.5115800168515704e-10	5.4460956031959664e-09	1.01355	0.1089669959414962	0.0607222754873761	0.1253117161719213	0.0640323269944901	AD3	Adipocytes	No
1369	RFTN2	3.5511469910519394e-10	5.504993472559513e-09	0.41520232	0.198866681981775	0.1496750825609886	0.2197498947766545	0.1691542326001608	AD3	Adipocytes	No
1370	STX5	3.5635319675204736e-10	5.521719900970847e-09	0.286832	0.2822574469714373	0.2341536167039522	0.2917586079061655	0.2450598852541606	AD3	Adipocytes	No
1371	AC048380.1	3.8132717178163793e-10	5.892722822635114e-09	0.7283838	0.1280343058427138	0.0797912005965697	0.120299057975272	0.0743261501313881	AD3	Adipocytes	No
1372	FAM126A	4.020238884644593e-10	6.19610815809694e-09	0.24913281	0.436174285933073	0.3859593054223926	0.5709078037939116	0.4994245077559994	AD3	Adipocytes	No
1373	AL391427.1	4.0551278528210284e-10	6.247098609401546e-09	1.6193563	0.0791791101922046	0.030893789283051	0.0783954965245522	0.0261968982575494	AD3	Adipocytes	No
1374	MDM2	4.1118627177657275e-10	6.326055103919042e-09	0.18064876	0.4120529902749062	0.3582614253755193	0.4729937027962224	0.4276251259027913	AD3	Adipocytes	Yes
1375	TRAF3IP2	4.1903209216153265e-10	6.441036812728071e-09	0.4490389	0.2033080634045486	0.1562799616490891	0.2082453640329837	0.156655024239769	AD3	Adipocytes	No
1376	STAU1	4.2617771773118384e-10	6.5479662125977185e-09	0.25615975	0.3305000382877708	0.2824118461702354	0.3710850970099052	0.319333656832613	AD3	Adipocytes	No
1377	AC016924.1	4.445943417975624e-10	6.821842967936357e-09	0.5665282	0.1646374148097097	0.1168637477362309	0.177711012024382	0.1233857004662026	AD3	Adipocytes	No
1378	LINC02240	4.717675829210332e-10	7.232376727366913e-09	0.29608884	0.3105138218852898	0.2613188452114626	0.4710572878168299	0.3988084863336121	AD3	Adipocytes	No
1379	MLH3	4.900801232611864e-10	7.509789086679606e-09	0.2638914	0.3209280955662761	0.2735698306168105	0.3475699122079786	0.2972464735907748	AD3	Adipocytes	No
1380	XPR1	5.312329668130366e-10	8.115251711915304e-09	0.2628371	0.3050769584194808	0.2558857995099606	0.340613766467672	0.2913414093266187	AD3	Adipocytes	No
1381	TTC21B-AS1	5.393831685066844e-10	8.23612164138835e-09	1.1889685	0.0925032544605253	0.0446361989986151	0.0855711319630696	0.0384372957291796	AD3	Adipocytes	No
1382	KAT6A	5.481464224962068e-10	8.362554676566197e-09	0.16751945	0.4880925032544605	0.4299563225737722	0.5848856463843844	0.5351211840418909	AD3	Adipocytes	No
1383	H2AFJ	5.499835770025991e-10	8.386886124018489e-09	0.3661024	0.2514740791791102	0.2061361457334611	0.2741636768811302	0.2189223087210749	AD3	Adipocytes	No
1384	HIF1A-AS3	5.663283480241893e-10	8.6247347537199e-09	0.30389825	0.2659468565740102	0.2168957068285927	0.305951172384174	0.2545907863427318	AD3	Adipocytes	No
1385	GTF2IRD2B	6.06006050518162e-10	9.212782364838252e-09	0.3174165	0.217168236465273	0.1676787045914562	0.2084767212085768	0.1706040248348489	AD3	Adipocytes	No
1386	HNRNPAB	6.107803798115411e-10	9.281287808409268e-09	0.71706116	0.1284171835515736	0.0808565036752956	0.1190592719542088	0.0741013144519175	AD3	Adipocytes	No
1387	FAM133B	6.132888843667838e-10	9.315317253725576e-09	0.17269911	0.4318094800520713	0.3791413657185469	0.4964676866865535	0.4513149159888714	AD3	Adipocytes	No
1388	LANCL1-AS1	6.486702474621256e-10	9.839776199013558e-09	0.7161095	0.1356152844781376	0.0887397464578672	0.1302885834596792	0.0813127016735792	AD3	Adipocytes	No
1389	PCF11	6.841990164820836e-10	1.0352320800759417e-08	0.19696206	0.3935982847078643	0.3437733035048471	0.437255631892015	0.3910020423870414	AD3	Adipocytes	No
1390	ILK	6.84253235270902e-10	1.0352320800759417e-08	0.37069377	0.2266636036449958	0.1801427506125492	0.2181231488982909	0.1727014698613967	AD3	Adipocytes	No
1391	UBB	6.873007244147393e-10	1.0393884611769602e-08	1.1397406	0.0887510529136993	0.0405880472994567	0.0981307519501186	0.0457323556532715	AD3	Adipocytes	No
1392	CITED2	6.883770607918203e-10	1.0405615867410329e-08	0.5687467	0.151313270541389	0.1035474592521572	0.151968066546248	0.1049473496059048	AD3	Adipocytes	No
1393	SLC4A7	7.172394305787241e-10	1.0822999184356198e-08	0.39756575	0.226280725936136	0.1798231596889315	0.2547867617496891	0.1990898513620454	AD3	Adipocytes	No
1394	AC011389.1	7.519830987947252e-10	1.1332454047835532e-08	0.8750115	0.1098859024427597	0.0624267604133375	0.1025732901526111	0.0572278359204401	AD3	Adipocytes	No
1395	AL358134.1	7.662931710694759e-10	1.1533045395539557e-08	2.1949024	0.0605712535416188	0.012464046021093	0.061993969639924	0.0138718244861245	AD3	Adipocytes	No
1396	AP002075.1	7.726720086781752e-10	1.1623995763756505e-08	0.9615103	0.1120300176123746	0.0653030787258975	0.1145664842514062	0.0604689726503982	AD3	Adipocytes	No
1397	PPARA	7.847689962002911e-10	1.1795728863425656e-08	0.24308771	0.3305000382877708	0.2816661340151273	0.3795983297358888	0.3293787502132283	AD3	Adipocytes	No
1398	ANXA2	8.184740288710495e-10	1.2279404957326844e-08	0.18776695	0.7149858335247722	0.6643229998934697	1.2202258597596205	1.1302839672622522	AD3	Adipocytes	No
1399	CFLAR	8.187215923708791e-10	1.2279404957326844e-08	0.16137949	0.8635423845623708	0.8114413550655162	1.6636599442121605	1.5739744030424172	AD3	Adipocytes	No
1400	AL450992.2	8.230008717213767e-10	1.2338240872891806e-08	1.0259001	0.0971743625086147	0.0496431234686268	0.0897323583718779	0.0450742691712178	AD3	Adipocytes	No
1401	VSIR	8.799169234314363e-10	1.3168700484869261e-08	0.75846624	0.1155524925338846	0.0675402151912219	0.1173615098426273	0.0710270743741225	AD3	Adipocytes	No
1402	CHMP3	9.026622163906046e-10	1.3503265031364376e-08	0.46886665	0.1585113714679531	0.109300095877277	0.1641440083640783	0.1212332065121606	AD3	Adipocytes	No
1403	NDUFA4	9.114417739893823e-10	1.3628712072750091e-08	0.6403036	0.1529979324603721	0.1061041866410994	0.172348831919772	0.1139319007191543	AD3	Adipocytes	No
1404	SNX13	9.517106898643992e-10	1.4212431941478021e-08	0.17561701	0.4915384026341986	0.4384787472035794	0.6082694285981218	0.554626794929546	AD3	Adipocytes	No
1405	CEBPZ	9.8026543507085e-10	1.461993464041902e-08	0.41850755	0.1866145952982617	0.138915521465857	0.179863758558347	0.1375295831739595	AD3	Adipocytes	No
1406	MARCH7	9.900716936925015e-10	1.4759828487880981e-08	0.1571563	0.5945325063174822	0.5261531905827208	0.7602028359947642	0.7036839025236374	AD3	Adipocytes	No
1407	RP2	1.0128096762138975e-09	1.509230294955673e-08	0.8383207	0.1179263343288153	0.0710557153510173	0.1201839871487996	0.0689888721305523	AD3	Adipocytes	No
1408	PCCA-AS1	1.0543884752220147e-09	1.5684878151390313e-08	0.9799192	0.1026878015161957	0.0557153510173644	0.0912234773921012	0.0472902524956859	AD3	Adipocytes	No
1409	PI4KB	1.0729244030575243e-09	1.5953759079140582e-08	0.30713174	0.2756719503790489	0.2297858740811761	0.2854690861309847	0.2366783164898264	AD3	Adipocytes	No
1410	CTH	1.100132922745651e-09	1.63372806751452e-08	0.88317	0.1104219312351634	0.0632790028763183	0.1232976682599496	0.0687279602057141	AD3	Adipocytes	No
1411	ZNF654	1.1909198859921842e-09	1.7662760399959492e-08	0.2145287	0.4043954360977104	0.357302652604666	0.4720153554045625	0.4186270460849977	AD3	Adipocytes	No
1412	UQCRFS1	1.2508946551260424e-09	1.854431236909768e-08	0.77415323	0.1151696148250248	0.0679663364227122	0.1094106224983216	0.0654195919587055	AD3	Adipocytes	No
1413	AL139106.1	1.2516272441357234e-09	1.854722974443588e-08	1.361629	0.0755034841871506	0.0279109406626185	0.0751662014352429	0.029925494453495	AD3	Adipocytes	No
1414	MICU2	1.2648855913385848e-09	1.8735678061521806e-08	0.18279816	0.4060035224749215	0.3527218493661446	0.4746327038875425	0.4286188388286408	AD3	Adipocytes	No
1415	CLN5	1.2761797674226087e-09	1.8886805826892277e-08	0.46415067	0.1730607244046251	0.1263449451368914	0.1650993866614176	0.122329692088169	AD3	Adipocytes	No
1416	DIS3	1.2805350766184832e-09	1.8943163338557877e-08	0.36970955	0.2252086683513285	0.1797166293810589	0.2274378694526941	0.1803595731252514	AD3	Adipocytes	No
1417	LRRC7	1.3180507191988796e-09	1.9473172725475213e-08	0.9237493	0.1108813844857952	0.0646638968786619	0.1036696656614813	0.0559845111754457	AD3	Adipocytes	No
1418	AC011092.3	1.3224851198708422e-09	1.95303519238264e-08	1.7854809	0.0648594838808484	0.0173644401832321	0.0616676385587027	0.0182834245943455	AD3	Adipocytes	No
1419	SPDYE21P	1.3335352341392595e-09	1.9676750070317397e-08	1.0383486	0.0816295275289072	0.0336635772877383	0.0775981071645814	0.038533800758804	AD3	Adipocytes	No
1420	LYPLAL1-AS1	1.3641965441734602e-09	2.011202196469697e-08	0.5834084	0.1317099318477678	0.0839458826036007	0.1399118474060148	0.0955127404331014	AD3	Adipocytes	No
1421	AL353697.1	1.4306057667077966e-09	2.1064163853831176e-08	1.853368	0.0614135845011103	0.0139554703313092	0.053564961955377	0.0151132843251161	AD3	Adipocytes	No
1422	AL357093.2	1.5406903201182702e-09	2.2665761207485785e-08	1.3255455	0.0841565204073818	0.0374986683711515	0.0790668147875376	0.0323008981646336	AD3	Adipocytes	No
1423	RORB	1.5544890090472155e-09	2.283963987146792e-08	0.61712915	0.1128723485718661	0.064131245339299	0.1464414636729846	0.0978704121487155	AD3	Adipocytes	No
1424	IRF8	1.5660055692695672e-09	2.2989333666596843e-08	0.44601452	0.1840876024197871	0.1366783850005326	0.2065058425949934	0.1556154105686009	AD3	Adipocytes	Yes
1425	ZMYM4-AS1	1.579575613917847e-09	2.3178715324875037e-08	0.9499162	0.1036832835592311	0.0572067753275807	0.0949565831355472	0.0502794741475578	AD3	Adipocytes	No
1426	KLC1	1.5929924131126607e-09	2.33656887170796e-08	0.14352478	0.479898920284861	0.4218600191754554	0.5702469178387733	0.5282200754927048	AD3	Adipocytes	No
1427	FGD4	1.691423032890848e-09	2.4756997761754594e-08	0.17594196	0.5599969369783291	0.494939810376052	0.8164220840996201	0.7502148151471351	AD3	Adipocytes	No
1428	GLUD1	1.6964204431271484e-09	2.4819649222015796e-08	0.3924929	0.264568496822115	0.2228614040694577	0.305504180906861	0.2407496050247854	AD3	Adipocytes	No
1429	GLI3	1.7025418255913144e-09	2.4898685185749447e-08	0.28456235	0.2157898767133777	0.1651219772025141	0.2539202780427066	0.2129501482138642	AD3	Adipocytes	No
1430	RNF146	1.7235582149270867e-09	2.5195393229694276e-08	0.19264618	0.3929091048319167	0.3445190156599552	0.4353417963158272	0.3902191086003471	AD3	Adipocytes	No
1431	CAMK1D	1.8208740010073567e-09	2.6584299628372276e-08	0.32123482	0.2366184240753503	0.1881325237029935	0.2953712910206713	0.2429714711863119	AD3	Adipocytes	No
1432	DPYD	1.8335769896567798e-09	2.6758474314485284e-08	0.17511211	0.7339765678842178	0.6643229998934697	1.215468520899188	1.131648929315207	AD3	Adipocytes	No
1433	MAPK6	1.847555996099222e-09	2.695111603917853e-08	0.31408545	0.2488705107588636	0.2025141152657931	0.2550816159169713	0.210034512601362	AD3	Adipocytes	No
1434	DYNC2LI1	1.876502706139627e-09	2.7350323231886043e-08	0.1836677	0.4096025729382035	0.3575157132204112	0.4578867811415092	0.4129772192050995	AD3	Adipocytes	No
1435	CCS	1.8874803631145022e-09	2.749874589628435e-08	0.3473392	0.2255915460601883	0.1797166293810589	0.2233419882224344	0.1795703630941438	AD3	Adipocytes	No
1436	ANO3-AS1	1.8988994486281424e-09	2.7641843277422957e-08	1.700252	0.0642468795466728	0.0171513795674869	0.0616248994538226	0.0193716419845496	AD3	Adipocytes	No
1437	OPTN	1.9101645410533987e-09	2.779413860996404e-08	0.17936641	0.5055517267784669	0.4541387024608501	0.6498293116964386	0.5923412292215843	AD3	Adipocytes	No
1438	AHI1	1.927971921132952e-09	2.8036176634267155e-08	0.16171272	0.6212573703958956	0.5519335250878875	0.8656593656999572	0.8022729347419474	AD3	Adipocytes	No
1439	COL5A2	1.9898400100319723e-09	2.8904868563687265e-08	0.22754052	0.7948541235929244	0.7417705337168424	1.5657349543857986	1.4430873983924866	AD3	Adipocytes	Yes
1440	NQO1	2.0857415914139475e-09	3.025986208230729e-08	0.5548791	0.1826326671261199	0.1377436880792585	0.2202442206421424	0.1550489106262334	AD3	Adipocytes	No
1441	CNST	2.088730304392795e-09	3.0290527112216594e-08	0.21587953	0.3837966153610537	0.3343986364120592	0.4537936694896337	0.401765797072962	AD3	Adipocytes	No
1442	AL589843.1	2.215877020186252e-09	3.209405813002816e-08	0.50895303	0.1427368098629297	0.0951315649302226	0.1423736850032503	0.1021262162292622	AD3	Adipocytes	No
1443	HADHB	2.25815961626537e-09	3.2679119262810235e-08	0.19441055	0.3799678382724558	0.3312027271758815	0.4205625611702642	0.3763151949568641	AD3	Adipocytes	No
1444	AC090772.2	2.2771496962783284e-09	3.294016459940268e-08	0.72325325	0.1265027950072746	0.0806434430595504	0.1232039170396957	0.0764241561547783	AD3	Adipocytes	No
1445	IGF1R	2.2844701513642852e-09	3.303225512097998e-08	0.49011165	0.158741098093269	0.1119633535740918	0.181996223354324	0.1328827607906954	AD3	Adipocytes	No
1446	TRRAP	2.352116726297576e-09	3.398200024938101e-08	0.17282246	0.3889271766597749	0.3372749547246191	0.4260286329134767	0.3860777383789212	AD3	Adipocytes	No
1447	AC119674.1	2.3756738260242803e-09	3.43080205096606e-08	0.44235656	0.1449575005743165	0.0956642164695856	0.1775959240567796	0.1336763838281228	AD3	Adipocytes	No
1448	AF165147.1	2.3951812937520108e-09	3.4575310952677063e-08	0.47861058	0.1941189983919136	0.1487163097901352	0.2645711476153862	0.1966860277291115	AD3	Adipocytes	No
1449	NDUFB9	2.4007966193172613e-09	3.4641924040969715e-08	0.64984655	0.1418179033616662	0.0959838073932033	0.1442782452399318	0.094327810815798	AD3	Adipocytes	No
1450	GOSR1	2.492229855012267e-09	3.5901385210613676e-08	0.17668521	0.4230032927482962	0.371577713859593	0.4773937169729838	0.4326521915234451	AD3	Adipocytes	No
1451	WDR41	2.535489272888184e-09	3.650935801593069e-08	0.1808619	0.4275212497128417	0.3772238201768403	0.5023375390220397	0.4546932997744201	AD3	Adipocytes	No
1452	SPATA22	2.616502163444613e-09	3.762893181960895e-08	0.44543248	0.1828623937514358	0.137104506232023	0.1843873103793151	0.1386266257126691	AD3	Adipocytes	No
1453	SSR3	2.641875399085935e-09	3.797805598619548e-08	0.43618482	0.186078566505858	0.1404069457760733	0.1829673529221601	0.1383611786271255	AD3	Adipocytes	No
1454	P4HA3	2.7547632678558904e-09	3.9551590742471796e-08	0.845377	0.1157056436174285	0.0703100031959092	0.1124057354414979	0.0641129127295275	AD3	Adipocytes	No
1455	AC103740.1	2.77209660987029e-09	3.9783953668022376e-08	0.7761526	0.1242821042958878	0.0790454884414616	0.1174555821420207	0.0702489054497208	AD3	Adipocytes	No
1456	STK17B	2.7764111212003304e-09	3.9829360700982445e-08	0.31402692	0.2938969293207749	0.251091935655694	0.3467121265327331	0.2876932574902017	AD3	Adipocytes	No
1457	NR4A2	2.813510785462313e-09	4.0328152939777825e-08	0.9208097	0.1060571253541618	0.0604026845637583	0.1037259718577109	0.0561267485543876	AD3	Adipocytes	No
1458	AC008957.1	2.815573015969995e-09	4.03410080798085e-08	1.0424662	0.0952599739643157	0.049323532545009	0.0913814813180879	0.045408924454212	AD3	Adipocytes	No
1459	HNRNPA1	2.8609336491797093e-09	4.0973967397602334e-08	0.4693464	0.1675472853970442	0.1216576115904975	0.1603218174550699	0.1183147103507187	AD3	Adipocytes	No
1460	ALPK1	2.865948481438399e-09	4.102881415776329e-08	0.18961611	0.3907649896623019	0.340683924576542	0.4509899264742686	0.405251931484916	AD3	Adipocytes	No
1461	PANX1	2.9095234649440947e-09	4.1618208372935864e-08	1.8303838	0.0697603185542537	0.0237562586555875	0.0754313499452121	0.0217918195241931	AD3	Adipocytes	No
1462	SNAP23	3.038353669759462e-09	4.340720207692676e-08	0.32699832	0.2472624243816525	0.2024075849579205	0.2521570719189266	0.2059026473178731	AD3	Adipocytes	No
1463	NME3	3.0648755958459504e-09	4.376804192483639e-08	0.29189673	0.2768205835056283	0.2328752530094812	0.2903630427234811	0.2431027088391548	AD3	Adipocytes	No
1464	MAP3K20	3.0900316940440072e-09	4.410908747258859e-08	0.18311603	0.7692778926410905	0.7031000319590923	1.3765810235904772	1.2832476337742629	AD3	Adipocytes	No
1465	PFDN1	3.1339122001418522e-09	4.4711950388391335e-08	0.23605831	0.3216938509839957	0.2761265580057526	0.3396721017085719	0.2952293951296981	AD3	Adipocytes	No
1466	MME-AS1	3.134848150930949e-09	4.4711950388391335e-08	0.9008627	0.107588636189601	0.0621071694897198	0.1030061340265765	0.0564823999936975	AD3	Adipocytes	No
1467	AL118511.1	3.1898242831183916e-09	4.545860740404538e-08	0.9738816	0.0836970671567501	0.036859486523916	0.0738314806588789	0.0382708426619471	AD3	Adipocytes	No
1468	SLC49A4	3.49863294407858e-09	4.9777508422615766e-08	0.27068582	0.3008653036220231	0.2564184510493235	0.3441944277563765	0.2930922284239397	AD3	Adipocytes	No
1469	MYO1H	3.534314986936941e-09	5.0259156058273356e-08	0.7988277	0.1176200321617275	0.0725471396612336	0.1094835399676746	0.0643890082330118	AD3	Adipocytes	No
1470	TOB1	3.535389559795921e-09	5.0259156058273356e-08	0.86862844	0.1071291829389693	0.0614679876424842	0.1062432331977609	0.0595787153299423	AD3	Adipocytes	No
1471	WDR1	3.545771053920956e-09	5.036537168753706e-08	0.79200256	0.1139444061566735	0.0683924576542026	0.1062758253009976	0.0627484376304026	AD3	Adipocytes	No
1472	BBS5	3.561974044922216e-09	5.0574771755138413e-08	0.3675023	0.1601960333869362	0.1115372323426014	0.154933228464745	0.1221248480261217	AD3	Adipocytes	No
1473	DNAJC9	3.575169392280504e-09	5.0741313523239834e-08	0.3575928	0.2164790565893253	0.1710876744433791	0.2209830064130882	0.1764802978987122	AD3	Adipocytes	No
1474	RPN2	3.6959718709662597e-09	5.241284813001559e-08	0.350969	0.2328662225285244	0.1883455843187386	0.2355967975344912	0.189210865633343	AD3	Adipocytes	No
1475	AL353586.1	3.8179681688945485e-09	5.412071504277384e-08	0.4025543	0.1728309977793093	0.124107808671567	0.2258260650877833	0.175355294230757	AD3	Adipocytes	No
1476	PGS1	3.973174481720136e-09	5.6274716800009915e-08	0.31285214	0.2193123516348878	0.1731117502929583	0.2198797687794116	0.1806394210723477	AD3	Adipocytes	No
1477	CAMSAP2	4.1432073501407475e-09	5.8635022744264977e-08	0.22449777	0.3830308599433341	0.3371684244167465	0.4592038736179475	0.4046820280030772	AD3	Adipocytes	No
1478	MAP2K3	4.189285318700653e-09	5.926289358076902e-08	0.6248315	0.1482502488705107	0.1037605198679024	0.1567739692760263	0.1044230000730513	AD3	Adipocytes	No
1479	AC092338.3	4.2788152980601255e-09	6.05046856036149e-08	1.2895248	0.0719810092656405	0.0257803345051667	0.0683022115076717	0.0285075649653337	AD3	Adipocytes	No
1480	H3F3A	4.306835852654996e-09	6.087604323213775e-08	0.4327097	0.1789570411210659	0.1330563545328646	0.1892641692121743	0.1435526172719525	AD3	Adipocytes	No
1481	SURF4	4.6255508722599194e-09	6.53276495284167e-08	0.27948365	0.2678612451183092	0.2231809949930755	0.27516299240801	0.2318748815980683	AD3	Adipocytes	No
1482	PSMC1	4.8692424696817055e-09	6.874131212500078e-08	0.36334345	0.1961099624779845	0.1505273250239693	0.1903730764210393	0.1510142510552515	AD3	Adipocytes	No
1483	RNASEK	4.965956465543499e-09	7.004953097443104e-08	0.6177101	0.131250478597136	0.0856503675295621	0.1350128499246537	0.0900279426222992	AD3	Adipocytes	No
1484	ZNF22	5.064951571819415e-09	7.141684872101869e-08	0.7940266	0.1176966077034995	0.0728667305848514	0.1165826710839501	0.0688851498849836	AD3	Adipocytes	No
1485	TRIR	5.0833152256931715e-09	7.16465960311868e-08	0.5567262	0.144191745156597	0.0990731863215084	0.1388169765765019	0.0964350252218884	AD3	Adipocytes	No
1486	TEX14	5.29448036291893e-09	7.447124430833065e-08	1.3432149	0.0797151389846083	0.0344092894428464	0.0856920066910735	0.0346565787912671	AD3	Adipocytes	No
1487	IPMK	5.670292024943578e-09	7.969258170338893e-08	0.5806358	0.1445746228654567	0.0996058378608714	0.1498642982922128	0.1026541723523489	AD3	Adipocytes	No
1488	ODR4	5.955019254897396e-09	8.35585514906884e-08	0.2248323	0.3387701967991423	0.2944497709598381	0.3555293359894734	0.3113936645672125	AD3	Adipocytes	No
1489	LINC00534	5.995502981369683e-09	8.405845735240704e-08	0.510282	0.1515429971667049	0.105678065409609	0.1787974386646214	0.1287917169096487	AD3	Adipocytes	No
1490	ADH1B	6.075492611347893e-09	8.507655834725673e-08	0.1960938	0.868443219235776	0.8076062639821029	1.881715457465746	1.7677291226347565	AD3	Adipocytes	No
1491	FTL	6.335708092873006e-09	8.864869496479062e-08	0.40065607	0.4335707175128264	0.413657185469266	0.7658046355514351	0.6268414403445812	AD3	Adipocytes	No
1492	NUTM2B-AS1	6.452758438484215e-09	9.024997418447257e-08	0.15046832	0.5717895704112107	0.5062320230105465	0.7453516298198615	0.6919087411693464	AD3	Adipocytes	No
1493	PLSCR4	6.49831066824932e-09	9.08503724120026e-08	0.19088985	0.5604563902289609	0.5121977202514115	0.8046159802657766	0.7336528500160514	AD3	Adipocytes	No
1494	ARL5B	6.722723489645697e-09	9.391194363098281e-08	0.836758	0.1099624779845317	0.0654096090337701	0.1065406659605184	0.0610440803064852	AD3	Adipocytes	No
1495	GALNT15	6.9895662225510726e-09	9.756081627412416e-08	1.1194209	0.0882915996630676	0.043357835304144	0.0990123324189192	0.0467936508820656	AD3	Adipocytes	No
1496	AL691403.1	7.067648961329155e-09	9.861093770470374e-08	2.2960544	0.0578145340378283	0.0126771066368381	0.0572439436232056	0.0119246584794234	AD3	Adipocytes	No
1497	AC079781.5	7.0892512836384565e-09	9.887249090831136e-08	0.16853106	0.4132016234014856	0.3626291679982955	0.4655294073679133	0.4236282424101146	AD3	Adipocytes	No
1498	ZNF207	7.098024877908221e-09	9.89549855713536e-08	0.1444929	0.5970594991959568	0.5303078725897518	0.7608846351729607	0.7087781420826689	AD3	Adipocytes	No
1499	BCAP31	7.218740036093299e-09	1.0055690345650128e-07	0.3175121	0.2256681216019603	0.1802492809204218	0.2364617304654286	0.1939713395101464	AD3	Adipocytes	No
1500	NFATC1	7.258623755739762e-09	1.010718101080803e-07	0.6364697	0.1562906807565663	0.1131351869606903	0.1681586900831997	0.1113635166400127	AD3	Adipocytes	No
1501	GRIA4	7.351029760477818e-09	1.023173486886611e-07	0.53404385	0.2465732445057049	0.2114626611270906	0.3814063508223618	0.2781486361497078	AD3	Adipocytes	Yes
1502	AP005059.2	7.672999371872575e-09	1.066700988982896e-07	1.8385564	0.0644000306302167	0.0194950463406839	0.0583289138768514	0.0166544114835972	AD3	Adipocytes	No
1503	CNOT8	7.75690848955909e-09	1.0779331363893113e-07	0.31484124	0.2338617045715598	0.1889847661659742	0.2357585972912239	0.1937084196415044	AD3	Adipocytes	No
1504	SCN3A	7.899021085045207e-09	1.0968010985957679e-07	1.0113938	0.1012328662225285	0.0569937147118355	0.1172011297935102	0.0598560380689673	AD3	Adipocytes	No
1505	POLR1E	8.147739291402658e-09	1.1304294321089956e-07	1.1988893	0.0861474844934527	0.0416533503781825	0.0847288129364847	0.0377942095733849	AD3	Adipocytes	No
1506	FAM217A	8.226653815615441e-09	1.1409208673130773e-07	1.0070581	0.0951068228807718	0.0508149568552253	0.0863987364739423	0.0439214513544385	AD3	Adipocytes	No
1507	AL020995.1	8.450982208544589e-09	1.1706250505441357e-07	0.58026963	0.1607320621793399	0.1180355811228294	0.1628094398239202	0.1117730089445092	AD3	Adipocytes	No
1508	RNASE4	8.579675978289365e-09	1.1879762546578587e-07	1.0747939	0.085764606784593	0.0406945776073292	0.0967559667523271	0.0471024937850616	AD3	Adipocytes	No
1509	SLC16A4	8.60139799362963e-09	1.1905077686824603e-07	0.4484604	0.1889118615514204	0.1458399914775753	0.1908538086257168	0.143320965146473	AD3	Adipocytes	No
1510	MATN2	9.10769810270866e-09	1.257567122151428e-07	0.17300832	0.3658013630446435	0.3126664536060509	0.4323416886747501	0.3918659919339604	AD3	Adipocytes	No
1511	UBR4	9.123564389133024e-09	1.2592556016516298e-07	0.1616251	0.4661918983076805	0.4150420794716096	0.5545771727310472	0.5084126225333243	AD3	Adipocytes	No
1512	FAM227B	9.156338192521676e-09	1.2632754199774025e-07	0.6804737	0.1334711693085228	0.0896985192287205	0.1437642744590897	0.0920974821041909	AD3	Adipocytes	No
1513	AC092120.3	9.295746942443218e-09	1.281998311392886e-07	1.3928921	0.0666972968833754	0.0215191221902631	0.0618545596981488	0.0240074802859733	AD3	Adipocytes	No
1514	SLC25A27	1.0248189307965016e-08	1.4111031069392085e-07	0.16410278	0.3805038670648595	0.3310961968680089	0.4116354893595313	0.3746812260312349	AD3	Adipocytes	No
1515	HPSE2	1.0496703036876364e-08	1.4435990159893217e-07	0.45614508	0.187916379508385	0.1434963247043784	0.2930951192654852	0.2217444765303302	AD3	Adipocytes	No
1516	CELF2	1.0590095681449068e-08	1.455864782005723e-07	0.15378006	0.959797840569722	0.925215723873442	2.557859406702085	2.459943355518979	AD3	Adipocytes	No
1517	AP002961.1	1.0651649090367557e-08	1.4637454740459049e-07	1.6193448	0.0622559154606018	0.0173644401832321	0.0579905951212989	0.0192465770280058	AD3	Adipocytes	No
1518	ARPP19	1.0705653658691471e-08	1.4699996312941846e-07	0.30249512	0.2191592005513439	0.1735378715244487	0.214104464552983	0.1769670996555005	AD3	Adipocytes	No
1519	SERINC1	1.1444951134182604e-08	1.5708898828741672e-07	0.19860698	0.3384638946320545	0.292638755726004	0.3546114782729683	0.3154583206163382	AD3	Adipocytes	No
1520	GNG5	1.1548868323751011e-08	1.5845248747323224e-07	0.6412054	0.1279577303009418	0.0837328219878555	0.1255875375342801	0.0823158706156931	AD3	Adipocytes	No
1521	EIF2S1	1.1699937899624411e-08	1.6046158888011036e-07	0.44185773	0.171529213569186	0.1279428997549803	0.1668277465276657	0.1254470188536661	AD3	Adipocytes	No
1522	AL122035.1	1.2135077788530306e-08	1.6629764557710417e-07	0.48094863	0.1745156596982923	0.1314583999147757	0.1816141986654604	0.1333880118608016	AD3	Adipocytes	No
1523	AP000919.3	1.3107696553545964e-08	1.792714436576638e-07	2.177161	0.0580442606631441	0.013742409715564	0.0537543917440307	0.0121369586629483	AD3	Adipocytes	No
1524	NOX4	1.3149563160450554e-08	1.797730167307095e-07	0.60563666	0.1378359751895244	0.0933205496963886	0.1870230566324001	0.1267671576097964	AD3	Adipocytes	No
1525	ROCK1	1.4048754852029647e-08	1.9168770120530481e-07	0.14992534	0.5812849375909335	0.521678917652072	0.7553984797350363	0.7016495728970052	AD3	Adipocytes	No
1526	MOSMO	1.44251615335195e-08	1.966685276267472e-07	0.2509641	0.3048472317941649	0.2607861936720997	0.3380081088449483	0.2911327276261001	AD3	Adipocytes	No
1527	AP001528.1	1.4538440323813922e-08	1.980569265049755e-07	0.16320546	0.6198790106440003	0.5288164482795356	1.0059418655455994	0.9356850832529544	AD3	Adipocytes	No
1528	ABCF1	1.4672227355454036e-08	1.998008741685275e-07	0.3956182	0.1856956887969982	0.1420049003941621	0.1810308578932058	0.14050610229245	AD3	Adipocytes	No
1529	NEXN	1.519676830561839e-08	2.0678118383148042e-07	0.23408142	0.3956658243357072	0.3581548950676467	0.5133081151671719	0.4512919158075253	AD3	Adipocytes	No
1530	RFTN1	1.523509017553186e-08	2.0722117151913986e-07	0.17483176	0.6793016310590397	0.6151059976563332	1.0968370166201196	1.017773759638418	AD3	Adipocytes	No
1531	KLF15	1.5333637305852785e-08	2.084796500311862e-07	0.3274814	0.1866911708400337	0.1405134760839458	0.1811175892644325	0.1468969730735927	AD3	Adipocytes	No
1532	KIZ-AS1	1.5480266544863313e-08	2.1039061904868014e-07	0.7439092	0.1224442912933609	0.0795781399808245	0.118404204082916	0.0723739650217974	AD3	Adipocytes	No
1533	SLC22A4	1.5550450734800292e-08	2.1126153949601527e-07	0.4771569	0.1603491844704801	0.1169702780441035	0.1533398341676016	0.1124825030841396	AD3	Adipocytes	No
1534	POMZP3	1.577119902838765e-08	2.1417647138747235e-07	0.52396274	0.1361513132705414	0.0919356556940449	0.125545706707552	0.0889531509678395	AD3	Adipocytes	No
1535	AL157938.3	1.6030103593417924e-08	2.1760708470186467e-07	1.0311184	0.0861474844934527	0.0421860019175455	0.0807287472890523	0.0403175666933764	AD3	Adipocytes	No
1536	MFGE8	1.6203256608620326e-08	2.1987139583065514e-07	0.3979277	0.1721418179033616	0.1270906572919996	0.1749737048677044	0.1355112652958712	AD3	Adipocytes	No
1537	NCOA3	1.625252591814058e-08	2.204535412156561e-07	0.2510781	0.3360134772953518	0.2917865132630233	0.3935788552350346	0.3402090716588138	AD3	Adipocytes	No
1538	NARF	1.631283153746412e-08	2.211848713281857e-07	0.2925677	0.224442912933609	0.1802492809204218	0.2230266575335108	0.185643220521699	AD3	Adipocytes	No
1539	ACTR2	1.6556033671821674e-08	2.243945425151837e-07	0.1953189	0.3574546289915001	0.3141578779162672	0.3888048405393964	0.3471610567713904	AD3	Adipocytes	No
1540	HNRNPDL	1.6618138541445828e-08	2.2514813454038707e-07	0.14037035	0.5678076422390689	0.5034622350058592	0.7142410278050039	0.6657600924489704	AD3	Adipocytes	No
1541	PTS	1.68221326254636e-08	2.2764462195584362e-07	0.24910484	0.2840186844321923	0.2393736017897091	0.2989763908511652	0.2571318291874424	AD3	Adipocytes	No
1542	FAU	1.7953878088791682e-08	2.426753002427227e-07	0.8376563	0.1109579600275671	0.0674336848833493	0.1363774588358931	0.0785880447088119	AD3	Adipocytes	No
1543	TP53INP2	1.7981726652161428e-08	2.42956850035605e-07	1.273917	0.0751206064782908	0.0312133802066687	0.068727225797696	0.0289960843730994	AD3	Adipocytes	No
1544	PITRM1-AS1	1.810920927694588e-08	2.4458384250127134e-07	1.4182107	0.0761160885213262	0.0325982742090124	0.0737372508173895	0.0282311425409124	AD3	Adipocytes	No
1545	LINC02224	1.8524826965726668e-08	2.4980732771546335e-07	1.4828699	0.0665441457998315	0.0224778949611164	0.0793692412230569	0.0291254644516074	AD3	Adipocytes	No
1546	NDUFC2	1.8698968626517257e-08	2.5205743690635565e-07	0.7177421	0.1134849529060418	0.0693512304250559	0.1305808699748454	0.0814110460419858	AD3	Adipocytes	No
1547	EIF4H	1.8864546129892673e-08	2.541903965871408e-07	0.38071865	0.1795696454552416	0.1357196122296793	0.1715995544321573	0.134340024301565	AD3	Adipocytes	No
1548	SPTAN1	1.934612533845713e-08	2.6057800572608256e-07	0.21144019	0.3488015927712689	0.30563545328646	0.3993928887653634	0.353465960203102	AD3	Adipocytes	No
1549	TMX2	1.936120823873836e-08	2.606797294407495e-07	0.40154442	0.1462592847844398	0.1004580803238521	0.1440140680841198	0.1108854472768023	AD3	Adipocytes	No
1550	AP001172.1	1.9949276386535436e-08	2.684930604184722e-07	1.1900266	0.0823187074048548	0.0388835623734952	0.0768041534139614	0.034391110415268	AD3	Adipocytes	No
1551	FNDC3A	2.01129651000596e-08	2.704857808483539e-07	0.15150799	0.4897771651734436	0.4381591562799616	0.6034815284179444	0.5572599777387158	AD3	Adipocytes	No
1552	WDR93	2.0451663679878025e-08	2.748271700087957e-07	0.4135072	0.1857722643387702	0.1428571428571428	0.1945434050316129	0.1494867595034952	AD3	Adipocytes	No
1553	LOX	2.0550208750649987e-08	2.760442476183547e-07	0.7432587	0.1250478597136074	0.0823479279855118	0.1318955519597356	0.0808657083430703	AD3	Adipocytes	Yes
1554	CCDC196	2.0694585922326832e-08	2.7787578987093306e-07	1.0436487	0.0952599739643157	0.0523063811654415	0.0950118091105809	0.0472181833009952	AD3	Adipocytes	No
1555	AL049840.2	2.09237803011892e-08	2.808443500992499e-07	1.1960009	0.0762692396048702	0.0324917439011398	0.0680393766791099	0.030268932264366	AD3	Adipocytes	No
1556	ZNF106	2.197589125210316e-08	2.945092727769272e-07	0.19280392	0.4082242131863083	0.3649728347714925	0.4844228768829848	0.4352006928839793	AD3	Adipocytes	No
1557	AC021517.2	2.2319738140113583e-08	2.987703230696721e-07	1.3372203	0.0682288077188146	0.0242889101949504	0.0661101420051708	0.0266901365252537	AD3	Adipocytes	No
1558	BTF3	2.377006990007891e-08	3.174478162272884e-07	0.712839	0.1222911402098169	0.0792585490572067	0.1248472772841389	0.0780074707046568	AD3	Adipocytes	No
1559	EPB41L4A	2.3827233365817605e-08	3.179658867352129e-07	0.17739297	0.4093728463128877	0.3607116224565889	0.5236067433069617	0.4752965619431607	AD3	Adipocytes	No
1560	TCF7	2.4124468668698923e-08	3.2168436341898374e-07	0.691494	0.1194578451642545	0.0764887610525194	0.1116459011335227	0.0705883853740456	AD3	Adipocytes	No
1561	USPL1	2.4417534939670857e-08	3.2546684230714145e-07	0.19021933	0.3409143119687571	0.2951954831149462	0.3679291079594136	0.3291613108353899	AD3	Adipocytes	No
1562	FLOT1	2.4682795691923408e-08	3.28749386560839e-07	0.54373395	0.1520790259591086	0.1094066261851496	0.1559093017556413	0.1095186644631943	AD3	Adipocytes	No
1563	AP1G1	2.4933502323054316e-08	3.319608140057108e-07	0.14573321	0.4642775097633815	0.4118461702354319	0.5362627557773794	0.4955657937181973	AD3	Adipocytes	No
1564	AC068481.1	2.497090905882489e-08	3.3233102190706737e-07	1.288092	0.0759629374377823	0.032704804516885	0.0721710812571913	0.0301858630785315	AD3	Adipocytes	No
1565	VEGFB	2.6184714008060823e-08	3.4835129135397135e-07	0.2646389	0.2379967838272455	0.19292638755726	0.2499029302509224	0.2121400474764211	AD3	Adipocytes	No
1566	HSPA1B	2.653219317877212e-08	3.527029182320951e-07	1.7169617	0.060188375832759	0.016618728028124	0.062534162174756	0.0194393697738849	AD3	Adipocytes	No
1567	MFSD6	2.6754477243744013e-08	3.5552129914374e-07	0.74121547	0.1143272838655333	0.0714818365825077	0.1147321969765482	0.0702061118392898	AD3	Adipocytes	No
1568	AP002812.2	2.7029618834089078e-08	3.589019123746941e-07	0.30545288	0.2750593460448732	0.2358581016299137	0.3020217009705652	0.2510015834367002	AD3	Adipocytes	No
1569	ETNK1	2.749594495552337e-08	3.6481396342675243e-07	0.15888423	0.4478137682824106	0.3985298817513583	0.5235719072991913	0.4801366573170946	AD3	Adipocytes	No
1570	AL591506.1	2.754300464530907e-08	3.652983328743367e-07	0.6130954	0.1045256145187227	0.0598700330243954	0.1094621562737039	0.0729058882731993	AD3	Adipocytes	No
1571	FAM106A	2.7601691637862047e-08	3.65936483238695e-07	0.40819526	0.1298721188452408	0.0840524129114733	0.1291253442495617	0.0988185532546894	AD3	Adipocytes	No
1572	ADH4	2.78305014492007e-08	3.6882872824101517e-07	0.92992705	0.0993950532200015	0.0566741237882177	0.0975707808466863	0.0523981007210559	AD3	Adipocytes	Yes
1573	LRRC8A	2.7847307581568232e-08	3.689102178505802e-07	0.87040603	0.1025346504326518	0.0596569724086502	0.0995112629095819	0.0556545149847545	AD3	Adipocytes	No
1574	PLCB1	2.8167323344106533e-08	3.730069108185125e-07	0.2953001	0.2546902519335324	0.2097581762011292	0.3772641296638126	0.3173340820894019	AD3	Adipocytes	No
1575	TIMP4	2.8295852961660268e-08	3.745656772928611e-07	0.7587958	0.1046787656022666	0.0610418664109939	0.1150130647896013	0.0695583143067098	AD3	Adipocytes	Yes
1576	PSEN1	3.056410110827314e-08	4.044368975397489e-07	0.16061938	0.4109043571483268	0.3607116224565889	0.4652452683924711	0.4252608603133855	AD3	Adipocytes	No
1577	SENP5	3.077668953092867e-08	4.070943388622954e-07	0.1413902	0.5100696837430125	0.4564823692340471	0.6149427735408909	0.5711156997843703	AD3	Adipocytes	No
1578	AC018557.3	3.0946427943793576e-08	4.0918317406507197e-07	1.5460792	0.0611838578757944	0.0176840311068499	0.0573219217814272	0.0200014178239599	AD3	Adipocytes	No
1579	CALD1	3.2007136881664154e-08	4.22723788743108e-07	0.16415727	0.6152844781376828	0.5553424949398104	0.9204104860505904	0.853514993830401	AD3	Adipocytes	No
1580	CRIP1	3.204354583490308e-08	4.230432427997731e-07	1.1232265	0.0787196569415728	0.0353680622136998	0.0925977540506595	0.0435754045599121	AD3	Adipocytes	No
1581	TENT4B	3.2382479674173576e-08	4.2719204131143003e-07	0.29298103	0.2509380503867064	0.2082667518909129	0.2734817179888451	0.2285102709689992	AD3	Adipocytes	No
1582	NOLC1	3.279504076148282e-08	4.324697641902817e-07	1.2603656	0.0757332108124664	0.032704804516885	0.0728358769183148	0.0310519801289602	AD3	Adipocytes	No
1583	AL391840.1	3.33343611712739e-08	4.392471436257393e-07	2.0874047	0.0557469944099854	0.0125705763289655	0.0538766790654383	0.0129410023527692	AD3	Adipocytes	No
1584	NUP188	3.4361698327994255e-08	4.520959898600719e-07	0.5244793	0.1470250402021594	0.1049323532545009	0.1412417438205912	0.1002664779936603	AD3	Adipocytes	No
1585	STIM2	3.4551608466914165e-08	4.5442191439616294e-07	0.3007966	0.2404472011639482	0.1987855544902524	0.255221931878756	0.2119049825868681	AD3	Adipocytes	No
1586	HDAC4	3.460643688914788e-08	4.5497015547084813e-07	0.15670781	0.4364805881001608	0.3872376691168637	0.5074895234035546	0.4656610907984331	AD3	Adipocytes	No
1587	MAP7	3.4866939621313147e-08	4.582209498600516e-07	0.35831416	0.2445822804196339	0.2036859486523916	0.2898523384866396	0.2329235269481627	AD3	Adipocytes	No
1588	BORCS7	3.6586442273139395e-08	4.800895700253955e-07	0.5422674	0.1328585649743472	0.0900181101523383	0.125141055055409	0.0875909998708204	AD3	Adipocytes	No
1589	FXR1	3.8425352274992775e-08	5.036471012310298e-07	0.1474424	0.469025193353243	0.417811867476297	0.5446181353731812	0.5029655655950358	AD3	Adipocytes	No
1590	NOC3L	3.9758633095246953e-08	5.209253759368162e-07	0.44244707	0.1809480052071368	0.1396612336209651	0.1795711523482311	0.1351876960983726	AD3	Adipocytes	No
1591	AC079226.2	3.995282779754232e-08	5.232716939234676e-07	1.1835289	0.0807106210276437	0.0381378502183871	0.0763886011894556	0.0343528698492632	AD3	Adipocytes	No
1592	AC017002.5	4.0979060993704436e-08	5.363066825550369e-07	1.8726804	0.0649360594226204	0.0224778949611164	0.0675974890809682	0.0189166700633425	AD3	Adipocytes	No
1593	PDIA3	4.135820378112553e-08	5.41048196999779e-07	0.33507553	0.1917451565969829	0.1481836582507723	0.193609868963958	0.156446188355386	AD3	Adipocytes	No
1594	PXDC1	4.1655305318451936e-08	5.445392933925726e-07	0.38333404	0.2047629986982158	0.1632044316608075	0.2148953554759457	0.1687245074402456	AD3	Adipocytes	No
1595	HELB	4.175282585483016e-08	5.456080859912422e-07	0.6953807	0.1188452408300788	0.0764887610525194	0.1211177326621521	0.0765108535720606	AD3	Adipocytes	No
1596	IFNAR2	4.1864654905624155e-08	5.466566934036536e-07	0.40302205	0.186001990964086	0.1441355065516139	0.1942804405667207	0.1502912293753924	AD3	Adipocytes	No
1597	LRRC37A2	4.2194912686009655e-08	5.505537495435018e-07	0.5483517	0.1314802052224519	0.0886332161499946	0.1188571234530667	0.0827791108202754	AD3	Adipocytes	No
1598	AC004253.1	4.3544210416586616e-08	5.677312195030365e-07	0.56104875	0.1431196875717895	0.1016299137104506	0.1341141044099792	0.0928356834700372	AD3	Adipocytes	No
1599	CTBP2	4.3619770926633526e-08	5.685022554203109e-07	0.20781979	0.3061490160042882	0.2618514967508256	0.3411975873985683	0.3016437236603694	AD3	Adipocytes	No
1600	PLA2G6	4.388471761810578e-08	5.717400771804102e-07	0.21447702	0.3462745998927942	0.3023330137424097	0.3952592950283392	0.3491080774881696	AD3	Adipocytes	No
1601	CRNDE	4.398703507740303e-08	5.728574891796025e-07	0.19747697	0.3373918370472471	0.2942367103440929	0.3569763184299003	0.3178147364633681	AD3	Adipocytes	No
1602	SLC1A5	4.4589256904322125e-08	5.804820297104229e-07	0.4676802	0.1655563213109732	0.1236816874400767	0.1676436483897627	0.1239696591357415	AD3	Adipocytes	No
1603	TVP23C	4.560244030356905e-08	5.934488998302054e-07	0.27533415	0.1559843785894785	0.1096196868008948	0.153532562343235	0.1284936119986797	AD3	Adipocytes	No
1604	JAG1	4.5816963800793714e-08	5.960165422503853e-07	0.31061745	0.2125737039589555	0.1687440076701821	0.2298909189710143	0.1892952026040099	AD3	Adipocytes	No
1605	MIER1	4.664780863648422e-08	6.06497437589783e-07	0.18887484	0.3548510605712535	0.3106423777564717	0.3862969666596249	0.3461828082255563	AD3	Adipocytes	No
1606	SMC1A	4.6779757720253157e-08	6.078558908574636e-07	0.34993318	0.2031549123210046	0.161499946734846	0.1989485133564441	0.15931729234762	AD3	Adipocytes	No
1607	PLEKHB2	4.85569014415528e-08	6.304747563018722e-07	0.4230522	0.1837813002526993	0.1423244913177799	0.1879460799140587	0.1434223793537273	AD3	Adipocytes	No
1608	TNPO3	4.940769172165547e-08	6.410407258758716e-07	0.17997028	0.3893866299104066	0.3445190156599552	0.4394780019789301	0.3968757248896074	AD3	Adipocytes	No
1609	HCAR2	4.99243205586515e-08	6.474980463897744e-07	1.1734518	0.0828547361972586	0.0406945776073292	0.086618293101236	0.0393315793475365	AD3	Adipocytes	No
1610	SLC36A4	4.9942794772957534e-08	6.474980463897744e-07	0.45239294	0.1469484646603874	0.103867050175775	0.142156061703652	0.1058355070198041	AD3	Adipocytes	No
1611	SAT2	5.0709540938019547e-08	6.569466576012292e-07	0.4578425	0.1611149398881997	0.1195270054330457	0.1555522984439821	0.1155913966578032	AD3	Adipocytes	No
1612	LDHB	5.123514747556335e-08	6.632594857943534e-07	0.239262	0.3230722107358909	0.2818791946308724	0.3685764280117136	0.3203184743804542	AD3	Adipocytes	No
1613	CHMP4A	5.1648037034843166e-08	6.683545607469647e-07	0.47395945	0.1319396584730837	0.088526685842122	0.1285647131449936	0.0941990831878079	AD3	Adipocytes	No
1614	INSYN2A	5.191564558105408e-08	6.715665124939343e-07	0.8192266	0.1074354851060571	0.0658357302652604	0.102909304947825	0.0596171143838024	AD3	Adipocytes	No
1615	SAFB2	5.255649749966159e-08	6.796024346089973e-07	0.19176851	0.3350179952523164	0.2906146798764248	0.360049966889629	0.3216894998589973	AD3	Adipocytes	No
1616	ZNF483	5.281535082777544e-08	6.826946169732167e-07	0.38288745	0.1793399188299257	0.1369979759241504	0.1749876701266366	0.1368496003232868	AD3	Adipocytes	No
1617	NUP58	5.3046203257334094e-08	6.851669298342824e-07	0.21339084	0.29918064170304	0.2566315116650687	0.3080420658395835	0.2709097505710968	AD3	Adipocytes	No
1618	CDC37	5.4231411619853595e-08	6.996923386630085e-07	0.22856878	0.2560686116854276	0.2123149035900713	0.2559181013430741	0.2222753104054997	AD3	Adipocytes	No
1619	MSH5	5.434652729586496e-08	7.009015462733345e-07	0.2476105	0.1680067386476759	0.1214445509747523	0.1642881105729029	0.1401046282024983	AD3	Adipocytes	No
1620	LINC01504	5.436563010584421e-08	7.009015462733345e-07	0.3112455	0.1925109120147025	0.1476510067114094	0.2042937665962464	0.1677783133309638	AD3	Adipocytes	No
1621	AFG3L2	5.545557372183727e-08	7.141555580190175e-07	0.19940814	0.313806570181484	0.2699478001491424	0.3244604767828575	0.2880358577635845	AD3	Adipocytes	No
1622	RRAGC	5.7910557572831285e-08	7.452163051825752e-07	0.45260084	0.1484033999540547	0.1055715351017364	0.150445126425582	0.1121084833943504	AD3	Adipocytes	No
1623	ITCH	5.879554562412173e-08	7.560425733003706e-07	0.13866529	0.6468336013477295	0.5760093746670928	0.8770435917883646	0.822041053639899	AD3	Adipocytes	No
1624	SMC5	5.9097931465245385e-08	7.596487172673354e-07	0.15249947	0.4317329045102994	0.3825503355704698	0.4958079710926426	0.4558052566304035	AD3	Adipocytes	No
1625	FBXW7	5.9134539970390056e-08	7.598371327449971e-07	0.17010999	0.6403246802971131	0.5831469052945563	0.9564657470768242	0.8855206083516992	AD3	Adipocytes	No
1626	TMEM39A	5.992520897077643e-08	7.69425457615874e-07	0.23458841	0.2637261658626235	0.2212634494513689	0.2597074961397834	0.2247795323845295	AD3	Adipocytes	No
1627	IL6R	6.266174862059795e-08	8.02775384992827e-07	0.22550821	0.3125047859713607	0.2692020879940343	0.3496046408456659	0.3059733123419854	AD3	Adipocytes	No
1628	SPDYE1	6.278647500187891e-08	8.040757005790012e-07	0.81926155	0.1009265640554406	0.0591243208692873	0.0947563864298768	0.0547987925482527	AD3	Adipocytes	No
1629	ZNF791	6.280991085189523e-08	8.04078355787428e-07	0.26373374	0.2402940500804043	0.1982529029508895	0.2353768593320252	0.1997090539561576	AD3	Adipocytes	No
1630	SNHG9	6.284727925636188e-08	8.042593045242967e-07	1.3484257	0.078336779232713	0.0367529562160434	0.0828471785411475	0.0333588777213812	AD3	Adipocytes	No
1631	SERPINH1	6.314994822475654e-08	8.078339274753039e-07	0.428041	0.206064782908339	0.1669329924363481	0.2230446900926386	0.1703550299787675	AD3	Adipocytes	No
1632	RHOU	6.336236077280311e-08	8.099525408092143e-07	0.8546698	0.0987058733440539	0.0566741237882177	0.1038493180781731	0.0587553091392452	AD3	Adipocytes	No
1633	TBC1D15	6.397318154408029e-08	8.171570672803998e-07	0.17429876	0.3835668887357378	0.3392990305741983	0.4236319026466228	0.3835390391534368	AD3	Adipocytes	No
1634	DNM3	6.416508998815353e-08	8.19003965718998e-07	0.319015	0.2277356612298032	0.1860019175455417	0.2538821173276491	0.2083817040186194	AD3	Adipocytes	No
1635	DCAF8	6.499470209639548e-08	8.286764669498439e-07	0.09828509	0.3838731909028256	0.3260892723979972	0.4250262362502185	0.4019593237869774	AD3	Adipocytes	No
1636	PRELP	6.538349766646838e-08	8.33326640361734e-07	0.47281247	0.1671644076881843	0.1259188239054011	0.1857563526962692	0.1372254924696018	AD3	Adipocytes	No
1637	SLC16A1	6.607008741294805e-08	8.415312296368417e-07	0.78179854	0.1109579600275671	0.0692447001171833	0.1196914901719915	0.0713482221115124	AD3	Adipocytes	No
1638	PACSIN2	6.607585746917425e-08	8.415312296368417e-07	0.2909173	0.2558388850601118	0.2149781612868861	0.2756160089733367	0.230627182949713	AD3	Adipocytes	No
1639	SEC14L2	6.696094387187472e-08	8.524898981496194e-07	0.5872589	0.1173137299946397	0.074784276126558	0.1118935510666343	0.0758527108908372	AD3	Adipocytes	No
1640	PRXL2C	6.929949476569078e-08	8.816138591727865e-07	0.73520833	0.1047553411440385	0.0628528816448279	0.095887513242995	0.0586978165590404	AD3	Adipocytes	No
1641	NCOA5	7.213721774719349e-08	9.17040737986357e-07	0.28058124	0.246343517880389	0.2049643123468627	0.244593649825855	0.2054902461528092	AD3	Adipocytes	No
1642	KYAT3	7.74525280520655e-08	9.831671107628526e-07	0.32683444	0.2355463664905429	0.1951635240225844	0.2456203341496261	0.2004684881892434	AD3	Adipocytes	No
1643	C9orf72	7.87205646756255e-08	9.987548872160108e-07	0.3151247	0.2203844092196952	0.1792905081495685	0.2241115308093154	0.1839189518330181	AD3	Adipocytes	No
1644	RBM23	7.875110828712447e-08	9.987548872160108e-07	0.34285602	0.2046864231564438	0.1639501438159156	0.2004546278570047	0.1612760826434119	AD3	Adipocytes	No
1645	MAPK8	7.876706846832997e-08	9.987548872160108e-07	0.14448006	0.5612221456466805	0.5041014168530947	0.7778355366866685	0.7249448147088455	AD3	Adipocytes	No
1646	NPM1	7.893689608803029e-08	1.0005417777309615e-06	0.5121388	0.1445746228654567	0.1029082774049217	0.1467281153404382	0.1050932379700692	AD3	Adipocytes	No
1647	ZFYVE16	7.92638495481408e-08	1.0043182342454034e-06	0.16677424	0.3622023125813615	0.3160754234579738	0.3919113376548879	0.3558736102842212	AD3	Adipocytes	No
1648	FRY	8.06286649193523e-08	1.0212374185321254e-06	0.15947582	0.4723179416494372	0.4214338979439651	0.6954122042248982	0.6415437870818523	AD3	Adipocytes	No
1649	MKRN2OS	8.533978129120534e-08	1.0797229054007175e-06	0.3807233	0.1913622788881231	0.1506338553318419	0.1919382811646574	0.1505871554235361	AD3	Adipocytes	No
1650	RBM7	8.564291305871574e-08	1.083162250069603e-06	0.9589091	0.0829313117390305	0.041014168530947	0.075878256663032	0.0397536381676823	AD3	Adipocytes	No
1651	ERVMER61-1	8.594708727147176e-08	1.0865981811373366e-06	1.0274063	0.0750440309365188	0.032704804516885	0.1048716637834123	0.0528236737454237	AD3	Adipocytes	No
1652	TRPA1	8.597736359299647e-08	1.0865981811373366e-06	0.800104	0.1129489241136381	0.072440609353361	0.1097863182131812	0.0645157936760945	AD3	Adipocytes	No
1653	TAFA2	8.767626407413849e-08	1.1076648018942983e-06	0.21916558	0.3019373612068305	0.2562053904335784	0.4136495166659267	0.3647269486180755	AD3	Adipocytes	No
1654	AC046158.1	8.786922195525567e-08	1.1096975509679424e-06	0.97816336	0.0910483191668581	0.049856184084372	0.0822098825856853	0.0425758598567036	AD3	Adipocytes	No
1655	SYTL4	8.825382622854871e-08	1.1141482307539907e-06	0.37841672	0.1904433723868596	0.1492489613294982	0.1923573951339018	0.1511467842553647	AD3	Adipocytes	No
1656	PTPRK	8.895863916851995e-08	1.1226366217489923e-06	0.19921261	0.3235316639865227	0.2787898157025674	0.393177715490327	0.350344981033206	AD3	Adipocytes	No
1657	AP003025.1	9.086261757430573e-08	1.14541164237151e-06	0.641933	0.129565816678153	0.089059337381485	0.1249503217921727	0.0818496327164334	AD3	Adipocytes	No
1658	FGF10	9.169795316751013e-08	1.1555210581894903e-06	0.507715	0.1361513132705414	0.0936401406200063	0.1901303944100401	0.1373970504761806	AD3	Adipocytes	No
1659	ARHGEF26-AS1	9.17566196811917e-08	1.1558395731019403e-06	1.114478	0.0757332108124664	0.0338766379034835	0.080819930714553	0.0381405319197209	AD3	Adipocytes	No
1660	CCDC85A	9.48944498817112e-08	1.1944968280382964e-06	0.4390876	0.1283406080098016	0.0847981250665814	0.1727992024560631	0.1302663529582431	AD3	Adipocytes	No
1661	F5	9.596531532904365e-08	1.207537388378835e-06	2.0015368	0.0574316563289685	0.0158730158730158	0.0636431726488361	0.0162773241335496	AD3	Adipocytes	No
1662	LAMC1	9.742199221543503e-08	1.2254213962679862e-06	0.15490803	0.7157515889424918	0.6620858634281453	1.2022586444368957	1.1283807973157216	AD3	Adipocytes	No
1663	FZD4-DT	9.973916487853352e-08	1.2536568378486986e-06	0.30997396	0.1478673711616509	0.1031213380206668	0.1582497653708049	0.1295431979372082	AD3	Adipocytes	No
1664	RNF19A	1.0059382483701877e-07	1.2639404139957315e-06	0.1546702	0.6434642775097634	0.5820816022158304	0.9203922119028718	0.857277938546055	AD3	Adipocytes	No
1665	RNF138	1.0233151238918867e-07	1.2848413612129688e-06	0.327881	0.1925874875564744	0.1510599765633322	0.1916250152793263	0.1555301903100226	AD3	Adipocytes	No
1666	BHLHE40	1.0492218336599061e-07	1.3151803447245551e-06	1.4161135	0.0698368940960257	0.0284435922019814	0.0792995973742445	0.0304566029899266	AD3	Adipocytes	No
1667	HMOX2	1.0553308159823769e-07	1.3221618359046671e-06	0.58235866	0.1281108813844858	0.0870352615319058	0.1281962438913331	0.0874143323795771	AD3	Adipocytes	No
1668	OSR2	1.1176087373300203e-07	1.3991733834146828e-06	1.2539684	0.072976491308676	0.0316395014381591	0.0759248698578544	0.0325392968814221	AD3	Adipocytes	No
1669	KPNA1	1.1254483078381209e-07	1.4084786198165e-06	0.14430541	0.4321923577609312	0.3815915627996165	0.4863857417116761	0.4490357806278517	AD3	Adipocytes	No
1670	RALGPS1	1.1376818011358466e-07	1.4232740595633703e-06	0.36849776	0.1778849835362585	0.1367849153084052	0.1699924704093766	0.1341183234611629	AD3	Adipocytes	No
1671	BMERB1	1.1508796990762756e-07	1.4392648722263134e-06	0.16733204	0.3884677234091431	0.3433471822733567	0.4667921976471041	0.4250876602557724	AD3	Adipocytes	No
1672	AL121933.2	1.22391393867555e-07	1.5278400613484617e-06	2.740808	0.0472471092732981	0.0058591669329924	0.0448822553099193	0.0068439167765142	AD3	Adipocytes	No
1673	AL031772.1	1.258631952237746e-07	1.5694813998077024e-06	1.6093824	0.060188375832759	0.0188558644934483	0.0586945936079446	0.0196185251504845	AD3	Adipocytes	No
1674	AP001825.1	1.309469920341274e-07	1.6299392579120294e-06	0.9004711	0.0957194272149475	0.0550761691701289	0.0972713050899318	0.0532828830164091	AD3	Adipocytes	No
1675	UBE2J1	1.338554752526627e-07	1.6655431816485164e-06	0.39321375	0.1686959185236235	0.1275167785234899	0.1603200606431973	0.1243416472469207	AD3	Adipocytes	No
1676	HADHA	1.3471069736265716e-07	1.6755822852697594e-06	0.16757056	0.3707021977180488	0.3259827420901246	0.4010285078524835	0.3641279489163936	AD3	Adipocytes	No
1677	SRSF1	1.3515836073092086e-07	1.6800865982631694e-06	0.16691446	0.3036985986675856	0.2589751784382657	0.3039236082073436	0.2748720021982435	AD3	Adipocytes	No
1678	BRD9	1.3516989762430458e-07	1.6800865982631694e-06	0.25282934	0.2360058197411746	0.1944178118674763	0.2321205107690295	0.1982539614168565	AD3	Adipocytes	No
1679	SLC7A8	1.3879500074254526e-07	1.7245253932892845e-06	0.62808704	0.1172371544528677	0.0761691701289016	0.1190064858900607	0.0785988953532143	AD3	Adipocytes	No
1680	AL365295.2	1.3953074618831616e-07	1.7330449623447263e-06	2.1986227	0.050999310820124	0.0098007883242782	0.0444381731107974	0.0098502998822709	AD3	Adipocytes	No
1681	FOSL1	1.4332176570354058e-07	1.779492913053716e-06	3.6702006	0.0457155984378589	0.0046873335463939	0.0497920012562479	0.0040022729327319	AD3	Adipocytes	No
1682	TAF4B	1.4486985184327918e-07	1.797424656418262e-06	0.682888	0.17520483957424	0.1379567486950037	0.228717731449283	0.148490438877826	AD3	Adipocytes	No
1683	NDUFA13	1.4837283968181284e-07	1.8402272369851784e-06	0.61888325	0.109426449192128	0.0678598061148396	0.1178885260218551	0.0783250467788625	AD3	Adipocytes	No
1684	SEPTIN10	1.589569314576376e-07	1.9679732258002803e-06	0.2341993	0.2798070296347346	0.2396931927133269	0.2920796542371062	0.2533866946805011	AD3	Adipocytes	No
1685	COX5B	1.611350413343381e-07	1.9935134348925837e-06	0.61904734	0.1396737881920514	0.1002450197081069	0.1522793855028771	0.1017409556536757	AD3	Adipocytes	No
1686	CUBN	1.697739485035694e-07	2.0988910719284136e-06	0.5246372	0.1378359751895244	0.0972621710876744	0.1430379568727697	0.1015572030056999	AD3	Adipocytes	No
1687	CEP350	1.725592023298608e-07	2.129522049144549e-06	0.13828248	0.6248564208591776	0.5651432832640886	0.8514997192881855	0.7976846098542314	AD3	Adipocytes	No
1688	AC129803.1	1.756173261820849e-07	2.164175636567836e-06	1.3221599	0.0645531817137606	0.0235431980398423	0.0664108428684061	0.0270915477111436	AD3	Adipocytes	No
1689	PSMA6	1.773464127221395e-07	2.1847058444091034e-06	0.23689084	0.2026188835286009	0.1587301587301587	0.2030507397151175	0.1748293662927281	AD3	Adipocytes	No
1690	GPS2	1.854829223878026e-07	2.2825015433260488e-06	0.4189509	0.1436557163641932	0.1026952167891765	0.1339761079728604	0.1018639802828512	AD3	Adipocytes	No
1691	AC245297.3	1.865659719985151e-07	2.2950133925730626e-06	0.17950451	0.268167547285397	0.2230744646852029	0.2731906629062299	0.2448244846336205	AD3	Adipocytes	No
1692	SPRED1	1.8721936574213345e-07	2.302232882603798e-06	0.28390947	0.2925185695688797	0.2537551933525088	0.3567014741274993	0.3016171642623246	AD3	Adipocytes	No
1693	DIAPH2	1.907781515071987e-07	2.3434976907640847e-06	0.16901016	0.8581820966383337	0.7962075210397358	1.7026366370290031	1.6078804881661986	AD3	Adipocytes	No
1694	AC036103.1	1.9096392012431293e-07	2.344947520050804e-06	1.3129715	0.0707558005972892	0.030361137743688	0.0622708828278076	0.0255315638990851	AD3	Adipocytes	No
1695	RGS17	1.9205088018390162e-07	2.356622923943969e-06	0.27273792	0.2199249559690634	0.1773729626078619	0.2571965500702412	0.2173489259184433	AD3	Adipocytes	No
1696	SNIP1	1.9642129043982975e-07	2.4060546596665964e-06	0.588371	0.1193046940807106	0.078938958133589	0.1069850076129946	0.0724143682635392	AD3	Adipocytes	No
1697	ANXA7	1.9684233996728505e-07	2.409439335327984e-06	0.16575916	0.3554636649054292	0.3111750292958347	0.3803861620566968	0.345440036520893	AD3	Adipocytes	No
1698	UGCG	2.030835195076794e-07	2.483199968660484e-06	0.413365	0.1695382494831151	0.1296473846809417	0.1718105226783357	0.1316882996951013	AD3	Adipocytes	No
1699	FAM49A	2.0897004865148998e-07	2.5524725490896177e-06	0.31166762	0.2126502795007274	0.1716203259827421	0.2349956520918617	0.1934553346980349	AD3	Adipocytes	No
1700	TRMT11	2.1642939861899053e-07	2.638000022040485e-06	0.17259069	0.3678689026724864	0.3247043783956536	0.4361716236202308	0.395498500533818	AD3	Adipocytes	No
1701	ADPRM	2.168565963844479e-07	2.642276642183756e-06	0.7661574	0.0964086070908951	0.0560349419409822	0.0879394516655113	0.0526384031409557	AD3	Adipocytes	No
1702	SPSB3	2.19199920402818e-07	2.669888967158321e-06	0.306791	0.2311049850677693	0.1927133269415148	0.235721800668457	0.194662333909953	AD3	Adipocytes	No
1703	TRPS1	2.1927971992021853e-07	2.6699214860212045e-06	0.16664235	0.7953135768435562	0.7278150633855331	1.463501057412643	1.375935691250675	AD3	Adipocytes	No
1704	AC022137.4	2.208927473513029e-07	2.68861580250095e-06	1.0299947	0.0693774408453939	0.0284435922019814	0.0646952086556386	0.0322051184920548	AD3	Adipocytes	No
1705	CYP3A5	2.221414292219384e-07	2.702863871334488e-06	0.92428017	0.1085075426908645	0.0690316395014381	0.1330107179562806	0.0722873057997888	AD3	Adipocytes	No
1706	CD58	2.270497279299516e-07	2.759674642564328e-06	0.23741794	0.2477984531740562	0.2058165548098434	0.2573815374590922	0.2223413486626742	AD3	Adipocytes	No
1707	AL133482.1	2.3380309773320186e-07	2.838768162445638e-06	2.2275352	0.0498506776935446	0.0093746670927878	0.0500847719043039	0.0109069010251208	AD3	Adipocytes	No
1708	AC093019.2	2.345095803107701e-07	2.8453500287548604e-06	1.23151	0.0737422467263956	0.0337701075956109	0.0671956390052172	0.02917044139346	AD3	Adipocytes	No
1709	MED26	2.408067969509219e-07	2.920731633935919e-06	0.4281059	0.1215253847920974	0.0797912005965697	0.117053201661746	0.0882806170344977	AD3	Adipocytes	No
1710	HNRNPL	2.4342005145909855e-07	2.9503601195056567e-06	0.20765656	0.2857033463511754	0.2442739959518483	0.2913788399058655	0.2569060969806198	AD3	Adipocytes	No
1711	AC100839.1	2.436510638950639e-07	2.9521264360488385e-06	0.9486575	0.0901294126655946	0.0503888356237349	0.0838012135674161	0.0442941484334404	AD3	Adipocytes	No
1712	PLEKHH2	2.4417638470582664e-07	2.956421732415843e-06	0.1387958	0.5436097710391301	0.4829018855864493	0.7581330260939815	0.7081577180279155	AD3	Adipocytes	No
1713	TOX4	2.499147290435591e-07	3.0237847817447884e-06	0.2701393	0.2295734742323301	0.1901565995525727	0.2236190367852712	0.1888028798496718	AD3	Adipocytes	No
1714	AC010531.3	2.517632008172477e-07	3.0450855903179058e-06	2.4589727	0.050999310820124	0.0108660914030041	0.0495664318754894	0.0091996551873234	AD3	Adipocytes	No
1715	RIC8B	2.6274671987498615e-07	3.172389415832759e-06	0.2102496	0.3496439237307604	0.3093640140620006	0.4018236110088211	0.3559112981503666	AD3	Adipocytes	No
1716	HMGN2	2.631857670509785e-07	3.176582465912368e-06	0.21660927	0.2455011869208974	0.2034728880366464	0.2528312833496085	0.2211906415287559	AD3	Adipocytes	No
1717	SSBP2	2.677761947891643e-07	3.2308611916422837e-06	0.15827358	0.7183551573627384	0.655161393416427	1.2253916110172944	1.1491660594441242	AD3	Adipocytes	No
1718	THUMPD3-AS1	2.698121118406004e-07	3.2542913113150605e-06	0.17697544	0.3600581974117466	0.3188452114626611	0.3924638722990553	0.3542693008341018	AD3	Adipocytes	No
1719	TCP11L2	2.849399385639088e-07	3.43077596985331e-06	0.26844156	0.249865992801899	0.2105038883562373	0.2706369709807965	0.2295473025463451	AD3	Adipocytes	No
1720	PHYHD1	2.8899867570797424e-07	3.477225637228793e-06	0.5326492	0.1391377593996477	0.0998188984766166	0.1396593168265135	0.0985875686002569	AD3	Adipocytes	No
1721	KIAA1324L	2.939904736295238e-07	3.5336021649859702e-06	0.27390778	0.2824105980549812	0.2437413444124853	0.338292109151511	0.2873867722163226	AD3	Adipocytes	No
1722	PMF1	2.943590577162064e-07	3.536804283895939e-06	0.28899106	0.1599663067616203	0.117609459891339	0.1582713839316223	0.131339878162087	AD3	Adipocytes	No
1723	CRMP1	3.020576096073504e-07	3.62631246624144e-06	0.8752463	0.0924266789187533	0.0528390327048045	0.0851853452834078	0.0473368075800584	AD3	Adipocytes	No
1724	LINC01913	3.386829615186397e-07	4.055292077457362e-06	0.9667338	0.085688031242821	0.0461276233088313	0.0896641290779993	0.0468812042063005	AD3	Adipocytes	No
1725	GRK3	3.388193919020697e-07	4.055522845809836e-06	0.15989247	0.843020139367486	0.798764248428678	1.9699835116066815	1.8753675087316768	AD3	Adipocytes	No
1726	MORC3	3.4144426974747496e-07	4.084117084166756e-06	0.15044725	0.3880082701585113	0.3438798338127197	0.4334541547391233	0.3980012360572198	AD3	Adipocytes	No
1727	ASTN2	3.424098090413999e-07	4.092837689840158e-06	0.29501036	0.2249789417260127	0.1857888569297965	0.237826416355407	0.1978966112456522	AD3	Adipocytes	No
1728	SEPTIN7	3.6496089432540885e-07	4.356374592402879e-06	0.1944982	0.3530132475687265	0.3131991051454139	0.3964539342539037	0.3542977543023757	AD3	Adipocytes	No
1729	DUSP6	3.793042852817414e-07	4.522906351812869e-06	0.37623426	0.2036909411134083	0.165654628741877	0.2267501396309176	0.1790588400310398	AD3	Adipocytes	No
1730	RBM14	3.92526428917769e-07	4.675738081010837e-06	0.33195344	0.176966077034995	0.1373175668477682	0.1674237740823839	0.1352250991360891	AD3	Adipocytes	No
1731	PAPPA	3.928389508889467e-07	4.677851091837557e-06	0.5483782	0.1199938739566582	0.0800042612123149	0.1296091348944926	0.0904117642580206	AD3	Adipocytes	No
1732	SPSB1	3.943315812390688e-07	4.694010321929713e-06	0.17500459	0.355923118156061	0.3127729839139235	0.4422174891485713	0.4005341162056959	AD3	Adipocytes	No
1733	LEMD3	3.974422889008767e-07	4.726163611333818e-06	0.21658789	0.2970365265334252	0.2579098753595398	0.3197422870459416	0.2808463920049785	AD3	Adipocytes	No
1734	SPECC1	3.98173413628124e-07	4.733231760354101e-06	0.1695018	0.3989585726319014	0.3550655161393416	0.5154842083558258	0.4698074775999113	AD3	Adipocytes	No
1735	AP003025.2	4.003592108748747e-07	4.7575813400771245e-06	0.56132334	0.1363810398958572	0.0980078832427825	0.1358082523088313	0.0940155999056801	AD3	Adipocytes	No
1736	YARS	4.006931322063159e-07	4.759915396174958e-06	0.39358366	0.1962631135615284	0.159156279961649	0.201701152008449	0.1571087536850429	AD3	Adipocytes	No
1737	ENO4	4.1248562347244026e-07	4.898319842923496e-06	0.6195072	0.111187686652883	0.0721210184297432	0.0992275988861549	0.06569375333166	AD3	Adipocytes	No
1738	COX6A1	4.1485852044662075e-07	4.924808828456866e-06	0.94552803	0.0889807795390152	0.0496431234686268	0.1096634854604815	0.0584397863325967	AD3	Adipocytes	No
1739	RAF1	4.34440467748161e-07	5.150202476565185e-06	0.13986714	0.4037062562217627	0.3592201981463726	0.4436896841427409	0.4100199459151568	AD3	Adipocytes	No
1740	KCTD10	4.5668953570341973e-07	5.406554366590143e-06	0.36932448	0.187839803966613	0.1501012037924789	0.1827407937771043	0.1442895216376293	AD3	Adipocytes	No
1741	SPART	4.633609127510518e-07	5.479911635049678e-06	0.1417592	0.3856344283635807	0.3413231064237775	0.4218925680988906	0.3891501869833011	AD3	Adipocytes	No
1742	LGALS3	4.756028614326129e-07	5.62084965904791e-06	0.26759937	0.3274370166168925	0.2940236497283477	0.4073769308499445	0.3490604155122894	AD3	Adipocytes	No
1743	FASN	4.770258046499718e-07	5.634464568162159e-06	0.13612764	0.42706179646221	0.37679769894535	0.5577203080260518	0.5184682526616516	AD3	Adipocytes	No
1744	NPC1	4.770804151052487e-07	5.634464568162159e-06	0.25992745	0.248104755341144	0.2092255246617662	0.2595977151835402	0.2211732647217187	AD3	Adipocytes	No
1745	ZNF330	4.792044851452191e-07	5.657620210704947e-06	0.3098932	0.2149475457538862	0.1766272504527538	0.2119797273821462	0.1743571178818336	AD3	Adipocytes	No
1746	SELENOF	4.870622073573098e-07	5.746470814546911e-06	0.17534749	0.3295045562447354	0.288484073718973	0.3492164365066473	0.3149003262710888	AD3	Adipocytes	No
1747	MEDAG	4.912581750427889e-07	5.794001017813008e-06	1.2184575	0.0791025346504326	0.0403749866837115	0.1078989767702784	0.0478018055065555	AD3	Adipocytes	Yes
1748	TPM3	4.942685430673495e-07	5.827520397418041e-06	0.34201154	0.1758940194501876	0.1372110365398956	0.1702503771146396	0.1366516083739284	AD3	Adipocytes	No
1749	UBE2F	5.025201178565244e-07	5.9187602584965794e-06	0.44929227	0.1251244352553794	0.084904655374454	0.1217258099822113	0.0905765627326795	AD3	Adipocytes	No
1750	SMIM18	5.28357976644254e-07	6.214624437484709e-06	1.1119224	0.0787962324833448	0.0400553957600937	0.0716856491794841	0.0338070873785515	AD3	Adipocytes	No
1751	STRADA	5.319944281134231e-07	6.253147410381749e-06	0.1499634	0.2541542231411287	0.2094385852775114	0.2597988792793	0.2369518588575091	AD3	Adipocytes	No
1752	ARHGAP24	5.355009084303042e-07	6.292226560157301e-06	0.15863688	0.8656864997319856	0.819537658463833	1.906758579744253	1.813920038643077	AD3	Adipocytes	No
1753	CFD	5.413133419754914e-07	6.358365336214324e-06	0.22579244	0.6211042193123516	0.5985937999360819	1.0658981717546476	0.9661029627259866	AD3	Adipocytes	No
1754	LINC01239	5.537514326835814e-07	6.497850709754189e-06	0.15655674	0.7488322229879777	0.7060828805795248	1.6965175267223451	1.6087958469388086	AD3	Adipocytes	No
1755	AC015853.3	5.765398477712914e-07	6.756094573612397e-06	0.8557804	0.0941113408377364	0.0556088207094918	0.087145036745703	0.0490890519045209	AD3	Adipocytes	No
1756	MATR3.1	5.86425636356812e-07	6.864967814720124e-06	0.5388691	0.0878321464124358	0.047512517311175	0.0770325594711452	0.0536525965424897	AD3	Adipocytes	No
1757	OPA1-AS1	5.929655897180483e-07	6.939180815983759e-06	0.9664197	0.0804808944023278	0.0417598806860551	0.0704958065811003	0.0366983495444133	AD3	Adipocytes	No
1758	AC025180.1	5.936972897375978e-07	6.945395532800503e-06	0.7899937	0.103989585726319	0.065942260573133	0.0982643518368087	0.0580017292356173	AD3	Adipocytes	No
1759	AC073571.1	5.980508238766667e-07	6.991599905205908e-06	1.0077503	0.0889807795390152	0.0509214871630979	0.0863620978405493	0.0438818280412395	AD3	Adipocytes	No
1760	AC007130.1	6.220988524799553e-07	7.267827835790122e-06	1.3331559	0.060188375832759	0.0210930009587727	0.0556253872912192	0.0224493664853499	AD3	Adipocytes	No
1761	INTU	6.409269527164372e-07	7.485265652912345e-06	0.12236254	0.4431426602343211	0.3955470331309257	0.5145141572803192	0.4812604951975008	AD3	Adipocytes	No
1762	CNTRL	6.595071898891817e-07	7.694472829526092e-06	0.19778427	0.2808025116777701	0.2396931927133269	0.3024131779300897	0.2684086299802109	AD3	Adipocytes	No
1763	AC007533.1	6.684920965441439e-07	7.7940459461004e-06	1.3175007	0.0666207213416034	0.0280174709704911	0.0577019883237178	0.0235531534757993	AD3	Adipocytes	No
1764	NPEPL1	6.814937914025492e-07	7.942959287269577e-06	0.29037666	0.1716057891109579	0.1315649302226483	0.1610443540301828	0.1335518330226416	AD3	Adipocytes	No
1765	LINC02334	6.826977922918572e-07	7.951637543060205e-06	1.0780066	0.0757332108124664	0.0371790774475338	0.0714291812831793	0.0344714403856103	AD3	Adipocytes	No
1766	TLN1	6.968043599166695e-07	8.107757890042163e-06	0.15293449	0.3145723255992036	0.2727175881538297	0.3260514232026905	0.297667583525489	AD3	Adipocytes	No
1767	PI4K2A	7.177746113299172e-07	8.343346523101549e-06	0.74375415	0.0900528371238226	0.051134547778843	0.0843526404617071	0.0512249138886778	AD3	Adipocytes	No
1768	CFTR	7.339206561581984e-07	8.522441272583763e-06	1.1682943	0.0714449804732368	0.0330243954405028	0.0682850713431537	0.0309603674720072	AD3	Adipocytes	Yes
1769	MEF2C	7.380996353039232e-07	8.568094223903622e-06	0.33873406	0.1789570411210659	0.1393416426973474	0.2090285886309544	0.1687551341254815	AD3	Adipocytes	Yes
1770	TAF15	7.422019799399726e-07	8.6099409308318e-06	0.12310665	0.6400183781300253	0.5778203899009268	0.8589531307277329	0.8106613144227028	AD3	Adipocytes	No
1771	SMAD4	7.435729732317762e-07	8.620067662890545e-06	0.12408417	0.3883145723255992	0.3426014701182486	0.4232731024785214	0.3944198502511736	AD3	Adipocytes	No
1772	AC006145.1	7.554589874157592e-07	8.754927455100074e-06	0.89767855	0.0913546213339459	0.0533716842441674	0.0919608318047639	0.0504086078693819	AD3	Adipocytes	No
1773	TMEM14B	7.572837866997916e-07	8.770202596319835e-06	0.080008164	0.3419863695535646	0.2872057100245019	0.4250624794209626	0.4062052649035738	AD3	Adipocytes	No
1774	BMP1	7.844604867086958e-07	9.078864663292616e-06	0.25825155	0.2354697909487709	0.1971875998721636	0.2414306044659287	0.2056418810058324	AD3	Adipocytes	No
1775	SPPL2A	7.892753518054231e-07	9.131535955246166e-06	0.15724744	0.3513285856497434	0.3091509534462555	0.3893117622595271	0.3554438665781562	AD3	Adipocytes	No
1776	AC025164.1	8.182646740465918e-07	9.45744572847974e-06	0.49085888	0.1064400030630216	0.0665814424203685	0.1127545060001749	0.0815197771424003	AD3	Adipocytes	No
1777	RTRAF	8.387428652397068e-07	9.687662003048946e-06	0.5062311	0.1392909104831916	0.101523383402578	0.1381342290711032	0.0992044615471313	AD3	Adipocytes	No
1778	PLAA	8.394733547068762e-07	9.692865125594806e-06	0.29736155	0.2137223370855348	0.1756684776819005	0.2118556854384645	0.1756473685990784	AD3	Adipocytes	No
1779	AL162253.2	9.07869415107002e-07	1.0461653686199729e-05	0.1156429	0.2395282946626847	0.1902631298604453	0.2923695032114001	0.2726488860711497	AD3	Adipocytes	No
1780	RNF139	9.134699975195284e-07	1.0522687998048582e-05	0.78838676	0.0902059882073665	0.0520933205496963	0.0839697389754443	0.0494730725433705	AD3	Adipocytes	No
1781	EVI2B	9.17876676116492e-07	1.0569933140535094e-05	1.5244843	0.0562064476606172	0.0177905614147224	0.0511991003900978	0.0180957517005807	AD3	Adipocytes	No
1782	PPP1R14A	9.32593180804034e-07	1.0735831575228614e-05	0.7233559	0.1012328662225285	0.0630659422605731	0.1046592211111	0.0646885868577788	AD3	Adipocytes	No
1783	TMSB10	9.454431991918132e-07	1.087291089143648e-05	0.6084205	0.1388314572325599	0.1018429743261958	0.1801864266195125	0.1217787055720745	AD3	Adipocytes	No
1784	PRORP	1.0017848242502454e-06	1.1501752396765007e-05	0.16799283	0.1954973581438088	0.151912219026313	0.2074037925562687	0.1865999568219044	AD3	Adipocytes	No
1785	BCL2L13	1.006451394386452e-06	1.1547670357335573e-05	0.14067434	0.5804426066314419	0.5321188878235859	0.7981511180974283	0.7457173799262058	AD3	Adipocytes	No
1786	TRIM5	1.020274007361151e-06	1.1702387355471704e-05	0.7163532	0.1255838885060111	0.0893789283051028	0.1335616912239912	0.0833928932052604	AD3	Adipocytes	No
1787	C3orf70	1.041152486992157e-06	1.1933951817788244e-05	1.9631829	0.0517650662378436	0.0136358794076914	0.0573474150598196	0.0150239022093354	AD3	Adipocytes	No
1788	PRNP	1.0630438714099625e-06	1.217278420533485e-05	0.631521	0.1159353702427444	0.078406306594226	0.116088551024875	0.0764585812451856	AD3	Adipocytes	No
1789	AC072022.1	1.0664538917290324e-06	1.2207793623046358e-05	0.8922434	0.091201470250402	0.0537978054756578	0.081938939223744	0.044978912744228	AD3	Adipocytes	No
1790	RASSF8	1.0727320108468002e-06	1.2275600425610856e-05	0.21019056	0.2837889578068764	0.2441674656439757	0.3375894191904994	0.2979704498942581	AD3	Adipocytes	No
1791	AC008440.2	1.1072497496122694e-06	1.265804403321609e-05	1.3221247	0.0659315414656558	0.0280174709704911	0.0642744858190995	0.0262040616978301	AD3	Adipocytes	No
1792	C4orf45	1.1262864768191209e-06	1.2871420495731489e-05	0.7527345	0.0988590244275978	0.0613614573346116	0.0964014591122405	0.0583260419763459	AD3	Adipocytes	No
1793	SLC25A6	1.1748323930368375e-06	1.339525629689169e-05	1.0306078	0.0707558005972892	0.0325982742090124	0.0745328824664152	0.0371784238452771	AD3	Adipocytes	No
1794	EYA4	1.181692092730193e-06	1.346903308592307e-05	0.5585069	0.1281108813844858	0.0902311707680835	0.2024088703418188	0.1417891449219389	AD3	Adipocytes	No
1795	GOLGA8B	1.186205315150509e-06	1.351602474958855e-05	0.118437245	0.4079179110192205	0.3634814104612762	0.4572770189441669	0.4279257219805809	AD3	Adipocytes	No
1796	ILKAP	1.1974569112021976e-06	1.3630768970133268e-05	0.14922361	0.357684355616816	0.3186321508469159	0.3793007294547921	0.3477913198478535	AD3	Adipocytes	No
1797	RNF141	1.215618268816873e-06	1.3828406833179387e-05	0.33750117	0.184164177961559	0.1465857036326835	0.1721702673350826	0.1386224565748279	AD3	Adipocytes	No
1798	PRSS48	1.2404135796624647e-06	1.4101200812346758e-05	0.9487652	0.0836204916149781	0.0461276233088313	0.078013446697116	0.041175732543878	AD3	Adipocytes	No
1799	AC073343.2	1.2515138702496485e-06	1.4222719675824631e-05	0.45982945	0.156903285090742	0.1203792478960264	0.155398990978123	0.1153251233554422	AD3	Adipocytes	No
1800	VEZF1	1.2550084540020884e-06	1.425775275475428e-05	0.52690303	0.1343135002680144	0.0974752317034196	0.1268875680722614	0.0897462205780243	AD3	Adipocytes	No
1801	NUTM2A-AS1	1.2653689236420817e-06	1.436131497075223e-05	0.11118731	0.5302090512290375	0.4780014914243102	0.6530325095003038	0.6168154025835095	AD3	Adipocytes	No
1802	IRF2BP2	1.27567749489172e-06	1.4468824430921292e-05	0.50261307	0.1317099318477678	0.0941727921593693	0.1283246462127489	0.0922539703992833	AD3	Adipocytes	No
1803	AL024508.1	1.3465534515914162e-06	1.525132510207992e-05	1.5641068	0.0598054981238992	0.0222648343453712	0.0561743327687051	0.019352669979515	AD3	Adipocytes	No
1804	RNF41	1.3468714131343402e-06	1.525132510207992e-05	0.24958758	0.2350869132399111	0.1978267817193991	0.234802079669043	0.2009911602171419	AD3	Adipocytes	No
1805	EDF1	1.366640679165864e-06	1.547012222040731e-05	0.47937107	0.1309441764300482	0.0931074890806434	0.1294044983852478	0.0944861511778495	AD3	Adipocytes	No
1806	TNNI3K	1.377286539810034e-06	1.5580441458190895e-05	0.20054816	0.1693085228577992	0.1266645360605092	0.1866481198941049	0.1643033947377357	AD3	Adipocytes	No
1807	SCRN2	1.3784638868283153e-06	1.5588665764929423e-05	0.2500513	0.2504785971360747	0.213699797592415	0.2615560827721248	0.2242444378567009	AD3	Adipocytes	No
1808	PHKG1	1.380770821193222e-06	1.5609654717970142e-05	0.47891855	0.142277356612298	0.1054650047938638	0.1419408093346269	0.1038437801025389	AD3	Adipocytes	No
1809	INO80-AS1	1.3862964663564612e-06	1.566700570662594e-05	0.9831381	0.0792556857339765	0.0418664109939277	0.074269185744763	0.03826019545608	AD3	Adipocytes	No
1810	AC009413.2	1.3973237670138374e-06	1.5781324476003588e-05	1.681109	0.0513821885289838	0.0135293490998189	0.047905918021526	0.0151868305742159	AD3	Adipocytes	No
1811	CACNB2	1.4317082780766418e-06	1.6153850636864745e-05	0.5280068	0.1246649820047476	0.0875679130712687	0.1214696634376101	0.0857837163181827	AD3	Adipocytes	No
1812	SLC31A2	1.4644451569486816e-06	1.6501703630512877e-05	0.4750011	0.1418944789034382	0.1052519441781186	0.1332907590932878	0.0976556593700453	AD3	Adipocytes	No
1813	AC021205.3	1.5089527838171213e-06	1.6992163163504706e-05	1.1063439	0.0633279730454093	0.0255672738894215	0.0602504514653104	0.0284365540011539	AD3	Adipocytes	No
1814	LMBRD1	1.5251635887608315e-06	1.7169126110095915e-05	0.14185044	0.4269086453786661	0.3852135932672845	0.5039981108724231	0.4662207284057514	AD3	Adipocytes	No
1815	ODF2L	1.5673091404505177e-06	1.7632100489384178e-05	0.13077784	0.5082318707404855	0.4602109300095877	0.6361902752991097	0.5945440394211615	AD3	Adipocytes	No
1816	SPATA6	1.5715904827492982e-06	1.767452116661784e-05	0.16791546	0.2896852745233172	0.2475764354958985	0.3291937275448442	0.2978901118933142	AD3	Adipocytes	No
1817	SUPT6H	1.5773465916618343e-06	1.7733494516715186e-05	0.14970526	0.3242208438624703	0.2840098007883243	0.3383457958053619	0.3096445015657278	AD3	Adipocytes	No
1818	NRBF2	1.582149200713283e-06	1.778171322463994e-05	0.44575706	0.1409755724021747	0.1040801107915201	0.133011915530183	0.0993472836571947	AD3	Adipocytes	No
1819	MET	1.5881329022826627e-06	1.7843170576246885e-05	0.57292414	0.1016923194731602	0.0638116544156812	0.1092908309795708	0.0747700112810364	AD3	Adipocytes	Yes
1820	VPS29	1.6390009608003472e-06	1.8401662198353235e-05	0.1738833	0.3169461673941343	0.2797485884734207	0.3252266169995597	0.2931943515451251	AD3	Adipocytes	No
1821	SEC14L1	1.6394362785914425e-06	1.8401662198353235e-05	0.51649857	0.1419710544452102	0.1058911260253542	0.1430570539356119	0.1021172841312723	AD3	Adipocytes	No
1822	LINC02206	1.648174588892151e-06	1.8493747672314656e-05	0.87211645	0.0850754269086453	0.0479386385426653	0.0811826458175375	0.0451681980881838	AD3	Adipocytes	No
1823	MTRNR2L12	1.6642000823320026e-06	1.866146746031895e-05	0.55304277	0.1038364346427751	0.0654096090337701	0.1353888185000229	0.0942340700182013	AD3	Adipocytes	No
1824	AC011346.1	1.7104571833662403e-06	1.9161548821814168e-05	0.35425502	0.1314802052224519	0.0920421860019175	0.1573123983883253	0.1251064047660142	AD3	Adipocytes	No
1825	SNX9	1.712209745986559e-06	1.917497656650622e-05	0.118451476	0.576537254001072	0.5243421753488867	0.7806760000780107	0.7370217761110905	AD3	Adipocytes	No
1826	RIOK3	1.7427846445837995e-06	1.94858634550752e-05	0.1321704	0.4576154376292212	0.4165335037818259	0.5357680212878405	0.4987815592402389	AD3	Adipocytes	No
1827	IQCN	1.7777278249337315e-06	1.98637270458057e-05	0.9012268	0.0799448656099241	0.0427186534569084	0.0795902548651479	0.0434012718739109	AD3	Adipocytes	No
1828	TRAPPC10	1.825345265653039e-06	2.037605666425205e-05	0.1259457	0.4023278964698675	0.3591136678385001	0.4445935369497059	0.4141300150822215	AD3	Adipocytes	No
1829	VDAC2	1.828623011209703e-06	2.040606516957933e-05	0.3618776	0.1526916302932843	0.1153723234260147	0.1441596904905361	0.1139238438506523	AD3	Adipocytes	No
1830	GJA9	1.857011402744065e-06	2.0716180057166787e-05	1.06538	0.0660846925491997	0.028550122509854	0.06042390520897	0.0293291917682134	AD3	Adipocytes	No
1831	FCHSD2	1.8732552202934864e-06	2.0877206279999785e-05	0.16279106	0.3725400107205758	0.3319484393309896	0.464048679157414	0.4236266344565305	AD3	Adipocytes	No
1832	DNAJB6	1.8883736279336253e-06	2.1032156211245292e-05	0.15963137	0.3157975342675549	0.2771918610844785	0.3277387637087449	0.2980306147879167	AD3	Adipocytes	No
1833	SLC9B2	1.970380833582371e-06	2.1917320994629616e-05	1.000853	0.0881384485795237	0.0518802599339512	0.0942202974852186	0.0481915974873443	AD3	Adipocytes	No
1834	ARL6IP4	1.972337584574457e-06	2.193203913512027e-05	0.5381859	0.094800520713684	0.0565675934803451	0.0922626449890884	0.0644372366147086	AD3	Adipocytes	No
1835	ITGB1-DT	1.9742145558886706e-06	2.1941310940770797e-05	0.3734974	0.1844704801286469	0.1491424310216256	0.1920738823386617	0.1513978712080245	AD3	Adipocytes	No
1836	TTC38	1.9769412563239467e-06	2.1962066280137917e-05	0.16353185	0.3437476070143196	0.3037179077447534	0.3989085217069813	0.3630210379807546	AD3	Adipocytes	No
1837	SOD3	2.033815716653148e-06	2.2579398604126165e-05	0.684618	0.1133318018224979	0.0769148822840098	0.1260365914662153	0.0802632057973697	AD3	Adipocytes	No
1838	BRD2	2.051616456581501e-06	2.2762421558020916e-05	0.19440648	0.2826403246802971	0.244593586875466	0.2916267517845614	0.2592180692652927	AD3	Adipocytes	No
1839	SRP14	2.087269541705166e-06	2.314315261232096e-05	0.71625596	0.1085075426908645	0.0721210184297432	0.1220648358512319	0.0760556898573832	AD3	Adipocytes	No
1840	COX7B	2.0926485993958256e-06	2.3194279090690955e-05	0.6777746	0.1082012405237767	0.0718014275061254	0.1086809704006809	0.0693104938135786	AD3	Adipocytes	No
1841	COPS3	2.093220703701137e-06	2.3194279090690955e-05	0.41643578	0.1376062485642085	0.1007776712474699	0.1273871365980367	0.0969395706321625	AD3	Adipocytes	No
1842	GALNT13	2.124436960187476e-06	2.3525115103598744e-05	0.1743389	0.3664139673788192	0.3243847874720358	0.5288400296854331	0.4809620607741778	AD3	Adipocytes	No
1843	SLFNL1-AS1	2.1278890345881524e-06	2.355580646667844e-05	0.8352993	0.083850218240294	0.046979865771812	0.0778942981052926	0.044401985137716	AD3	Adipocytes	No
1844	NTM-AS1	2.144677774588401e-06	2.372648317198853e-05	1.3138919	0.0572785052454246	0.0200276978800468	0.0537571403235598	0.0219715645345938	AD3	Adipocytes	No
1845	NAF1	2.239296652122785e-06	2.4749518809030123e-05	0.22719887	0.2753656482119611	0.2389474805582188	0.2822640504604233	0.2457729626850638	AD3	Adipocytes	No
1846	FAM91A1	2.3116368042677053e-06	2.5532743974642917e-05	0.21619943	0.2573703958955509	0.2208373282198785	0.2535628948834603	0.2218970496803219	AD3	Adipocytes	No
1847	ZC2HC1A	2.3293366114648684e-06	2.57200370470392e-05	0.22458467	0.2216861934298185	0.182806008309364	0.2315359953339248	0.2012875386441983	AD3	Adipocytes	No
1848	CDK11B	2.3327843336138903e-06	2.5749892376396184e-05	0.29345152	0.1650968680603415	0.1276233088313625	0.1535499391448933	0.1270022528484955	AD3	Adipocytes	No
1849	KLHL28	2.366378043842072e-06	2.610406066463899e-05	0.27539825	0.2436633739183704	0.2085863428145307	0.2592469914554738	0.2187528459788694	AD3	Adipocytes	No
1850	LRRN3	2.38477367739998e-06	2.6298606440547212e-05	0.14164542	0.2745233172524695	0.2312772983913923	0.2974126528900396	0.27306054910852	AD3	Adipocytes	No
1851	SIRT1	2.3939921987808027e-06	2.63918579468141e-05	0.2180246	0.25537943180948	0.2176414189837008	0.2698734907188173	0.2361363246679928	AD3	Adipocytes	No
1852	ARHGAP32	2.4277716607750267e-06	2.6747213179308824e-05	0.121591434	0.545600735125201	0.4916373708320017	0.7470507641165431	0.703585507190432	AD3	Adipocytes	No
1853	AC098588.3	2.469614637882564e-06	2.719089704355688e-05	0.4450883	0.1046021900604946	0.0661553211888782	0.1224433998436623	0.0913729220983735	AD3	Adipocytes	No
1854	SRP54	2.4882445853958367e-06	2.73785996719842e-05	0.12734704	0.3895397809939505	0.3465430915095344	0.4242123478968671	0.3945690146397811	AD3	Adipocytes	No
1855	PANK3	2.5088201107884974e-06	2.7579968006125345e-05	0.34630617	0.1797227965387855	0.1440289762437413	0.1729417294559064	0.138462607412386	AD3	Adipocytes	No
1856	CHURC1	2.538326494553059e-06	2.789390556799259e-05	0.24435066	0.2495596906348112	0.2140193885160328	0.2580666806643075	0.2219848158620105	AD3	Adipocytes	No
1857	AL137025.1	2.539106090962117e-06	2.789390556799259e-05	0.93983436	0.0842330959491538	0.0480451688505379	0.0828464357113744	0.0440423789444116	AD3	Adipocytes	No
1858	PSMD12	2.542682182850979e-06	2.7924329454812656e-05	0.21842268	0.2489470863006355	0.2124214338979439	0.2477231246887342	0.2164098929440321	AD3	Adipocytes	No
1859	PPRC1	2.5452339112980307e-06	2.7943487812715708e-05	1.0743914	0.0758097863542384	0.0395227442207308	0.0739429478144242	0.0357957971044081	AD3	Adipocytes	No
1860	MAP4K5	2.646055520623463e-06	2.899520667993092e-05	0.13120842	0.505475151236695	0.4599978693938426	0.645405206140226	0.6031850417231075	AD3	Adipocytes	No
1861	ERVK3-1	2.696605283471431e-06	2.953977483944527e-05	0.535686	0.082088980779539	0.0443166080749973	0.0742050393408726	0.0517723829055643	AD3	Adipocytes	No
1862	CREBZF	2.707157500223115e-06	2.9645986721835923e-05	0.14977652	0.3468872042269699	0.3088313625226377	0.3596783014256625	0.329435588499624	AD3	Adipocytes	No
1863	AC019130.1	2.7116524517268858e-06	2.968581950315556e-05	0.83035284	0.0962554560073512	0.0605092148716309	0.1053359726338169	0.0605988588123091	AD3	Adipocytes	No
1864	AC124852.1	2.719941883236709e-06	2.9767154040506453e-05	0.3884809	0.1113408377364269	0.0728667305848514	0.1174452639898654	0.0909383247822371	AD3	Adipocytes	No
1865	AC018628.2	2.8040990734623304e-06	3.066878152510965e-05	1.5110468	0.0513821885289838	0.0145946521785447	0.0473876332496938	0.0168831715355782	AD3	Adipocytes	No
1866	RPGR	2.820641180400544e-06	3.083996054982477e-05	0.48409078	0.129565816678153	0.093214019388516	0.1285302180377803	0.0935442438845693	AD3	Adipocytes	No
1867	RPN1	2.948851073335704e-06	3.218077829589808e-05	0.49943763	0.125890190673099	0.0895919889208479	0.1209474889875	0.0870443714296225	AD3	Adipocytes	No
1868	AL158071.1	2.974036079660473e-06	3.2435171056561734e-05	0.8953389	0.0706026495137453	0.0336635772877383	0.0733355977635789	0.040093830132316	AD3	Adipocytes	No
1869	LPAR6	3.0733101060734216e-06	3.347567735425977e-05	0.45329797	0.1489394287464583	0.1137743688079258	0.1485507255089656	0.1106198143421757	AD3	Adipocytes	No
1870	SREK1	3.090525351024754e-06	3.3642020613544936e-05	0.10854254	0.5114480434949077	0.4619154149355491	0.6168647106818073	0.5829301638451317	AD3	Adipocytes	No
1871	AL078604.4	3.093539660391179e-06	3.366424674130809e-05	0.39172277	0.1177731832452714	0.0794716096729519	0.1350053860445627	0.1045161852804797	AD3	Adipocytes	No
1872	AL138999.2	3.1603479657508056e-06	3.43480707009199e-05	1.343192	0.0557469944099854	0.0191754554170661	0.0505316493971241	0.0202228641112507	AD3	Adipocytes	No
1873	ANKRD36C	3.2165004626832267e-06	3.49254642459983e-05	0.19989246	0.3114327283865533	0.2745286033876637	0.3642985472977335	0.3239939183982595	AD3	Adipocytes	No
1874	GPATCH2	3.249912137405782e-06	3.526613120640707e-05	0.11386572	0.5159660004594533	0.4637264301693832	0.6465821597458725	0.6097760675045245	AD3	Adipocytes	No
1875	TPM1	3.28192729304632e-06	3.559122655892588e-05	0.3838234	0.153151083543916	0.1169702780441035	0.1535922771029916	0.1197675672101656	AD3	Adipocytes	No
1876	SMURF1	3.31958501050948e-06	3.5977067853411445e-05	0.12731965	0.6310590397427062	0.5771812080536913	0.91353386454788	0.8616211851138618	AD3	Adipocytes	No
1877	BRD7	3.370218675776021e-06	3.6514394266248125e-05	0.26089638	0.2184700206753962	0.1834451901565995	0.2155884125436931	0.1829800037779916	AD3	Adipocytes	No
1878	AL442003.1	3.454825855346097e-06	3.740764836054442e-05	1.438932	0.0531434259897388	0.0167252583359965	0.0453787913083968	0.0169781516109818	AD3	Adipocytes	No
1879	PHIP	3.474173262396225e-06	3.7593617271368464e-05	0.12913401	0.5490466345049391	0.4989879620752104	0.7461175489433702	0.700054163389174	AD3	Adipocytes	No
1880	XPC	3.528793357469941e-06	3.8172722144431086e-05	0.19218594	0.2615054751512367	0.224352828379674	0.266710110335403	0.2370774515094066	AD3	Adipocytes	No
1881	MTDH	3.5473733683052945e-06	3.834974282237854e-05	0.12425699	0.540163871659392	0.4946202194524342	0.7034779877601381	0.6608983500141624	AD3	Adipocytes	No
1882	AC025040.1	3.55497518041869e-06	3.841992533417839e-05	1.3167018	0.0639405773795849	0.0280174709704911	0.063125372092378	0.0258224527969193	AD3	Adipocytes	No
1883	LINC00624	3.5812166783770943e-06	3.8691447109457394e-05	1.1349322	0.0657018148403399	0.0296154255885799	0.0620214786947205	0.0287196766313682	AD3	Adipocytes	No
1884	EEF1D	3.622964680751891e-06	3.909368621848736e-05	0.38077703	0.1542997166704954	0.1182486417385746	0.1563886515643905	0.1222278093089233	AD3	Adipocytes	No
1885	AP002383.2	3.646357175387893e-06	3.93338423132525e-05	1.072497	0.0707558005972892	0.0347288803664642	0.070339816397238	0.0340638110557861	AD3	Adipocytes	No
1886	AL157838.1	3.693986923907316e-06	3.9810414495011095e-05	2.0376265	0.0504632820277203	0.0144881218706722	0.0465682795863971	0.0115437200174072	AD3	Adipocytes	No
1887	ODC1	3.722824197196854e-06	4.009622974802934e-05	1.3862667	0.0614135845011103	0.0254607435815489	0.0620429942376838	0.0241915274844934	AD3	Adipocytes	No
1888	TUBA1B	3.7347167143398303e-06	4.0199301549623e-05	0.74226487	0.0964086070908951	0.0606157451795035	0.099105596628997	0.0604180570521814	AD3	Adipocytes	No
1889	MIR924HG	3.7407614254558985e-06	4.0251848773261234e-05	0.33854005	0.1865380197564898	0.1499946734846063	0.2705275546229602	0.2196810331939855	AD3	Adipocytes	No
1890	PITRM1	3.7612055956647935e-06	4.042157494552392e-05	0.40015292	0.1686959185236235	0.1339085969958453	0.1665176860359279	0.1286548906926203	AD3	Adipocytes	No
1891	ATAD2B	3.825377098876164e-06	4.1060233691379e-05	0.11180287	0.554713224596064	0.5012250985405348	0.7051356043204686	0.6666765667686957	AD3	Adipocytes	No
1892	MSH6	3.851745424447549e-06	4.133044625315448e-05	0.4672868	0.133088291599663	0.0976882923191648	0.1241556714864371	0.0913182921706904	AD3	Adipocytes	No
1893	CDKN1C	3.8852586751074e-06	4.165132062481194e-05	0.40173468	0.1735201776552569	0.1385959305422392	0.1975673054557666	0.1530162370109486	AD3	Adipocytes	No
1894	ENO1	3.890049472555748e-06	4.168976858885132e-05	0.44869572	0.1645608392679378	0.1307126877596676	0.170510000898955	0.1277041649080403	AD3	Adipocytes	No
1895	FSTL3	3.922343483014736e-06	4.202285422718604e-05	0.20363769	0.2850907420169997	0.2496005113454777	0.300403899438172	0.2656483449536153	AD3	Adipocytes	Yes
1896	DDX19A	3.975839466967576e-06	4.256964398037415e-05	0.26376748	0.1611149398881997	0.1237882177479492	0.1520660540124175	0.1282126816629337	AD3	Adipocytes	No
1897	CAPZB	4.218437130623418e-06	4.509967257901928e-05	0.105321124	0.4812772800367562	0.4334718227335677	0.5623427874280258	0.5315929807461125	AD3	Adipocytes	No
1898	PSMC4	4.370571590329823e-06	4.669497104038801e-05	0.61443174	0.1036832835592311	0.0680728667305848	0.0931304879376031	0.0618044410228984	AD3	Adipocytes	No
1899	PTTG1IP	4.47663831759073e-06	4.776920838524066e-05	0.38231388	0.1562906807565663	0.1211249600511345	0.1530814686988893	0.1194804164094812	AD3	Adipocytes	No
1900	PABPC4	4.616143313990731e-06	4.922748519935402e-05	0.42432603	0.1448043494907726	0.1094066261851496	0.1450103605459528	0.1100084914300192	AD3	Adipocytes	No
1901	TAF5L	4.627544693149424e-06	4.932090089239938e-05	0.264942	0.2150241212956581	0.1799296899968041	0.2175846562359351	0.1842290936941943	AD3	Adipocytes	No
1902	BRD4	4.639899599672131e-06	4.9435138363265774e-05	0.11035809	0.4246113791255073	0.3799936081815276	0.4808002378148751	0.4522876236468634	AD3	Adipocytes	No
1903	HSD17B4	4.692726227014791e-06	4.998258802287508e-05	0.12709367	0.5446818286239375	0.4995206136145733	0.7282627354176822	0.6836651159524342	AD3	Adipocytes	No
1904	PLD1	4.754279201032632e-06	5.060705068356261e-05	0.1348575	0.377670572019297	0.3348247576435496	0.4790376411868461	0.4444806845105328	AD3	Adipocytes	No
1905	AL390774.2	4.769621345156499e-06	5.075475329970408e-05	1.2724192	0.0639405773795849	0.0284435922019814	0.0626548453127215	0.0264147275105563	AD3	Adipocytes	No
1906	ETFRF1	4.858944702418978e-06	5.168937609678407e-05	0.44696215	0.1497051841641779	0.115798444657505	0.1395304644247403	0.1042182308652024	AD3	Adipocytes	No
1907	HNRNPH2	4.928176504060959e-06	5.2393660277817615e-05	1.2477424	0.0598054981238992	0.0241823798870778	0.0544117022811067	0.0232749860633544	AD3	Adipocytes	No
1908	DPYSL2	4.988063325761842e-06	5.301406204623025e-05	0.5089444	0.1210659315414656	0.0856503675295621	0.1248086857253501	0.0893066834508482	AD3	Adipocytes	No
1909	ABCE1	5.031194126183989e-06	5.345605152608502e-05	0.40966848	0.1614978175970595	0.1269841269841269	0.155557949608799	0.1192955625434917	AD3	Adipocytes	No
1910	AC016910.1	5.092127009375872e-06	5.4086857488970593e-05	0.8370718	0.0873726931618041	0.0523063811654415	0.0798082113705527	0.0454570227793128	AD3	Adipocytes	No
1911	SUPT3H	5.192227083818286e-06	5.511626272108365e-05	0.1511393	0.3772111187686653	0.3354639394907851	0.4891173844886839	0.4498829277215644	AD3	Adipocytes	No
1912	AL391839.1	5.4446820359936585e-06	5.774298816113863e-05	0.50013125	0.1253541618806953	0.0904442313838287	0.1234159644416399	0.0888104759999405	AD3	Adipocytes	No
1913	RUNX2	5.482201122804571e-06	5.810528905909461e-05	0.76261216	0.0870663909947162	0.0517737296260786	0.0829814880877589	0.0497404941468604	AD3	Adipocytes	No
1914	KCNE1	5.592535969267366e-06	5.9238440976792873e-05	1.7440656	0.0506930086530362	0.0152338340257803	0.0494983694807531	0.0150348360887221	AD3	Adipocytes	No
1915	TASP1	5.636134807456523e-06	5.968199525693331e-05	0.13564396	0.3428287005130561	0.3027591349739	0.3775571906579646	0.34893228204042	AD3	Adipocytes	No
1916	CNKSR2	5.651728558963199e-06	5.981052760534089e-05	0.37235957	0.1471016157439313	0.1112176414189837	0.1666089893478142	0.1310734753470299	AD3	Adipocytes	No
1917	SUCO	5.705192345854975e-06	6.035786621152684e-05	0.1945371	0.2592847844398499	0.2221156919143496	0.2757037277688018	0.2448355648174692	AD3	Adipocytes	No
1918	AC091939.1	5.841642285062909e-06	6.174482117243898e-05	0.7922625	0.0982464200934221	0.0637051241078086	0.1059520799969046	0.0625422311865339	AD3	Adipocytes	No
1919	TDG	5.888552934832199e-06	6.222165701836124e-05	0.26865944	0.2216096178880465	0.1875998721636305	0.2206302511658696	0.1864115712999381	AD3	Adipocytes	No
1920	COX7C	5.890707014684459e-06	6.222542386948955e-05	0.5411465	0.1111111111111111	0.0755299882816661	0.1196077821257553	0.0837114627743735	AD3	Adipocytes	No
1921	GABARAP	6.011566783554605e-06	6.338604805955718e-05	0.8194256	0.0769584194808178	0.0413337594545648	0.0857950785977163	0.0495173198121118	AD3	Adipocytes	No
1922	AC010894.3	6.090397823387676e-06	6.417814643969187e-05	0.5998227	0.1140209816984455	0.0794716096729519	0.1140825713665514	0.076718000460678	AD3	Adipocytes	No
1923	PCBP1	6.110538518443726e-06	6.437078556130494e-05	0.7230143	0.0882150241212956	0.0528390327048045	0.0919621893373246	0.0567163988673233	AD3	Adipocytes	No
1924	COL4A2-AS2	6.243122731416004e-06	6.574747078512211e-05	1.183983	0.0670035990504632	0.0320656226696495	0.0588710705456367	0.0263391591370637	AD3	Adipocytes	No
1925	CNOT1	6.300809892108839e-06	6.631463521594393e-05	0.11127605	0.3920667738724251	0.3504847129008203	0.4192378379019095	0.3934885352440587	AD3	Adipocytes	No
1926	CLDN18	6.402629153857704e-06	6.730440655631287e-05	0.53185433	0.120376751665518	0.0859699584531799	0.1114760256749021	0.0784099513773069	AD3	Adipocytes	No
1927	SEC24B	6.417844388383425e-06	6.744386804744404e-05	0.11025717	0.5112183168695918	0.4607435815489507	0.6224372927512614	0.5877495108371954	AD3	Adipocytes	No
1928	PEBP1	6.423345518541106e-06	6.748119225184186e-05	0.2816978	0.2059882073665671	0.1714072653669969	0.2171311508946838	0.1818979008245011	AD3	Adipocytes	No
1929	CECR2	6.496678738970613e-06	6.821020055450613e-05	0.23846236	0.1553717742553028	0.1168637477362309	0.1927877325517782	0.1657106236984901	AD3	Adipocytes	No
1930	LAMP2	6.534834639579374e-06	6.859000481615513e-05	0.22424632	0.2677846695765372	0.2342601470118248	0.2760827520881052	0.2407355151358347	AD3	Adipocytes	No
1931	AL365356.1	6.669354395538373e-06	6.995950659271404e-05	0.7715577	0.0887510529136993	0.0539043357835304	0.0810639814338079	0.0482793845659193	AD3	Adipocytes	No
1932	RRBP1	6.693856156610517e-06	7.019525135329587e-05	0.20394857	0.3032391454169538	0.2697347395333972	0.3366750705169102	0.2982621745671764	AD3	Adipocytes	No
1933	MYO16-AS1	6.7910255488727165e-06	7.117844115503132e-05	0.96461934	0.0784899303162569	0.0437839565356343	0.0737731174721267	0.0384816689565897	AD3	Adipocytes	No
1934	LENG9	6.791726113215521e-06	7.117844115503132e-05	0.4490843	0.1172371544528677	0.0818152764461489	0.1095167040602439	0.0813767279532553	AD3	Adipocytes	No
1935	GATA6	6.946485591876835e-06	7.273428470913749e-05	0.97901785	0.0817826786124511	0.0471929263875572	0.095408929441839	0.0495399882413809	AD3	Adipocytes	No
1936	GOLGA8A	6.9960140566097474e-06	7.318646799141826e-05	0.102945454	0.3760624856420859	0.331841909023117	0.4212232534653906	0.3972640120721082	AD3	Adipocytes	No
1937	SIAH1	7.111479488477069e-06	7.434943339568778e-05	0.18490598	0.2838655333486484	0.2486417385746245	0.2929746377946638	0.2619486365543482	AD3	Adipocytes	No
1938	HSPA1A	7.266325493121554e-06	7.589955439646824e-05	1.2735552	0.0599586492074431	0.024928092042186	0.0656147249638395	0.0276648159227832	AD3	Adipocytes	No
1939	CPQ	7.276866934518092e-06	7.598673478288937e-05	0.1181758	0.5578528218087143	0.5053797805475658	0.7682039436359429	0.7251215471981446	AD3	Adipocytes	No
1940	HSP90B1	7.433771158984798e-06	7.755497963816087e-05	0.16777512	0.3233019373612068	0.2865665281772664	0.3583227696150779	0.3247016751868737	AD3	Adipocytes	No
1941	TNFAIP3	7.48431013836959e-06	7.80587164054841e-05	1.2929552	0.0749674553947469	0.0408011079152018	0.0931460684647615	0.0390677645819535	AD3	Adipocytes	No
1942	TNFRSF12A	7.613122225443618e-06	7.930660215346262e-05	2.4090092	0.0448732674783674	0.0100138489400234	0.0441096458501088	0.008455234199348	AD3	Adipocytes	No
1943	STBD1	7.680984564562087e-06	7.998945899123983e-05	0.5882424	0.0906654414579983	0.0550761691701289	0.0889616995144409	0.0600456384759073	AD3	Adipocytes	No
1944	MRPS28	7.737171720301097e-06	8.055035677291512e-05	0.11098228	0.2177042652576767	0.1748162352189197	0.2430778184425413	0.2269711825101566	AD3	Adipocytes	No
1945	CLTB	7.873213649878309e-06	8.191739215635332e-05	0.53429776	0.1121065931541465	0.0774475338233727	0.1075264990885309	0.0754647475493836	AD3	Adipocytes	No
1946	AP000962.1	8.184029126541148e-06	8.512570680419122e-05	0.9807119	0.0749674553947469	0.0405880472994567	0.0654999464776969	0.0337266938871674	AD3	Adipocytes	No
1947	ACSM6	8.244531678480306e-06	8.57292606134798e-05	0.6485595	0.1109579600275671	0.0772344732076275	0.1124559060363713	0.0731823668200298	AD3	Adipocytes	No
1948	AP000753.2	8.584303132555015e-06	8.912844548186095e-05	1.0558825	0.0758863618960104	0.0417598806860551	0.0680317241620251	0.0333015481211802	AD3	Adipocytes	No
1949	EDEM2	8.633854988954117e-06	8.961604926465838e-05	0.32709935	0.1776552569109426	0.1438159156279961	0.1751279336017652	0.141995132646015	AD3	Adipocytes	No
1950	EYA1	8.947544486978146e-06	9.284418464065812e-05	0.35107282	0.1293360900528371	0.0934270800042612	0.1567028281970547	0.1248726562598274	AD3	Adipocytes	No
1951	CCNT2	9.152227045865227e-06	9.488274675641532e-05	0.09914882	0.432422084386247	0.3890486843506978	0.4717829038461945	0.4464856828388793	AD3	Adipocytes	No
1952	GAS5	9.186453698781042e-06	9.518056906225817e-05	0.22505203	0.2033846389463205	0.167998295515074	0.2046771697411471	0.1775797516715119	AD3	Adipocytes	No
1953	AL359644.1	9.300316501217434e-06	9.633146499286136e-05	0.5383431	0.0990887510529137	0.0640247150314264	0.101415863793318	0.07091951604727	AD3	Adipocytes	No
1954	AC011477.9	9.481119928870857e-06	9.811612779007282e-05	0.8755869	0.0663909947162876	0.0314264408224139	0.0650502780792012	0.0359780263862443	AD3	Adipocytes	No
1955	RAB28	9.62976834854323e-06	9.962464469610654e-05	0.12874041	0.3713913775939965	0.3312027271758815	0.4222550780950661	0.3924097199306682	AD3	Adipocytes	No
1956	MCCC2	9.712036872757997e-06	0.0001004457330108	0.12558171	0.3966613063787426	0.357302652604666	0.4489326395150775	0.4183161110549947	AD3	Adipocytes	No
1957	ATP6V0A1	9.824846219002378e-06	0.0001015821017673	0.18962719	0.2629604104449039	0.2280813891552146	0.2829448702620755	0.2521213816615513	AD3	Adipocytes	No
1958	AC006355.2	1.008690005544538e-05	0.0001041671039138	0.7837934	0.0879087219542078	0.0539043357835304	0.0805215269650411	0.0475555866609511	AD3	Adipocytes	No
1959	RIPK2	1.073553448148874e-05	0.0001106674394315	0.5512584	0.1175434566199555	0.0835197613721103	0.1208745594325159	0.0840471714268671	AD3	Adipocytes	No
1960	RTF2	1.074804699983912e-05	0.0001107634399959	0.29742533	0.1872271996324374	0.1540428251837647	0.1793782776695903	0.1483087309882794	AD3	Adipocytes	No
1961	HEG1	1.0963956705503229e-05	0.0001128876636875	0.52236927	0.1209127804579217	0.0868222009161606	0.1298828296836219	0.0921809651913882	AD3	Adipocytes	No
1962	CHKB	1.1296361522222625e-05	0.0001162064934482	0.24139054	0.1363044643540853	0.0996058378608714	0.1345269293318791	0.114943472544221	AD3	Adipocytes	No
1963	FBXL5	1.1436718889308232e-05	0.0001175106741087	0.11403755	0.5172677846695766	0.4724619154149355	0.6483976045600636	0.6114622141922954	AD3	Adipocytes	No
1964	YWHAH	1.1470415923287324e-05	0.000117821934006	1.0705837	0.0680756566352707	0.0339831682113561	0.0673859932671036	0.0326510616650629	AD3	Adipocytes	No
1965	CYP20A1	1.1582573207795548e-05	0.0001189034265009	0.13197805	0.3744543992648748	0.3379141365718547	0.4226364498912361	0.3920407191337995	AD3	Adipocytes	No
1966	AC098829.1	1.1782501270941442e-05	0.0001208403181617	0.11001413	0.4773719274063864	0.4276126558005753	0.7606905406575728	0.7207971012108774	AD3	Adipocytes	No
1967	AP001599.1	1.2035359820696056e-05	0.0001232591761991	0.9173437	0.0824718584883988	0.0488974113135187	0.0791109558124487	0.0426660931380949	AD3	Adipocytes	No
1968	EEF1AKMT2	1.209387727205913e-05	0.000123821844321	0.1097342	0.2066773872425147	0.1665068712048577	0.2055357742742187	0.191834931307522	AD3	Adipocytes	No
1969	KCND2	1.2256276950078362e-05	0.0001254103703529	0.16062771	0.3603644995788345	0.3206562266964951	0.6289057801117041	0.5784682423316853	AD3	Adipocytes	No
1970	CSNK1G1	1.235257453566016e-05	0.0001263210399191	0.07303958	0.2889960946473696	0.243315223180995	0.318576729289469	0.3050170742009223	AD3	Adipocytes	No
1971	USP45	1.246829793751505e-05	0.000127429170772	0.16386536	0.3255992036143655	0.2917865132630233	0.3575811435303093	0.324769690994769	AD3	Adipocytes	No
1972	TSTD3	1.2561380643448458e-05	0.000128342606952	0.08362415	0.3021670878321464	0.2572706935123042	0.3385326885274002	0.3222274139507604	AD3	Adipocytes	No
1973	FZD6	1.2698244925817593e-05	0.0001295879853632	0.31728274	0.1680833141894478	0.1342281879194631	0.1665925283449068	0.1358289691995925	AD3	Adipocytes	No
1974	LRRN1	1.275757930412646e-05	0.0001301167840871	1.1199846	0.067386476759323	0.0335570469798657	0.0636844554706513	0.0298056403038468	AD3	Adipocytes	No
1975	CD99L2	1.2771783235384065e-05	0.0001302232837926	0.16433014	0.237231028409526	0.2007031000319591	0.2332370977195316	0.2105860965474109	AD3	Adipocytes	No
1976	NONO	1.3029675857526838e-05	0.0001326964576299	0.3290457	0.1592771268856727	0.1259188239054011	0.1493091683836162	0.1206159148862589	AD3	Adipocytes	No
1977	GTPBP4	1.3066341928711177e-05	0.0001330307330012	0.2504211	0.2082854736197258	0.1747097049110472	0.2046093721926229	0.1746809050566764	AD3	Adipocytes	No
1978	NORAD	1.3201649169799155e-05	0.0001343687996653	0.31460086	0.1451106516578604	0.1103653989560029	0.1369159648388994	0.1115262787169603	AD3	Adipocytes	No
1979	AC130650.1	1.3211661929616438e-05	0.0001344311844078	0.7425463	0.0830844628225744	0.0492170022371364	0.0765083464424943	0.0464278842949017	AD3	Adipocytes	No
1980	CHRM5	1.327018261292947e-05	0.0001349869648337	0.5783369	0.1025346504326518	0.0687120485778203	0.096920488510892	0.0659383126482	AD3	Adipocytes	No
1981	CHP1	1.330210337250395e-05	0.0001352321909963	0.14748691	0.3847920974040891	0.3498455310535847	0.4612871668525685	0.4247164131647716	AD3	Adipocytes	No
1982	CHORDC1	1.346203935381984e-05	0.0001368179548654	0.27860484	0.1977180488551956	0.1644827953552785	0.1872919667125973	0.1568386638870416	AD3	Adipocytes	No
1983	NECAP1	1.3662393187581894e-05	0.000138772712025	0.4225734	0.1173137299946397	0.08309364014062	0.1031556364536073	0.077954404048001	AD3	Adipocytes	No
1984	ARPC4	1.3993797719829202e-05	0.0001417645015714	0.6048118	0.0863006355769967	0.0519867902418238	0.0807404699271864	0.053819074996865	AD3	Adipocytes	No
1985	C11orf96	1.4143021659370152e-05	0.0001431270601153	2.6051643	0.0411210659315414	0.0072440609353361	0.0458058879530906	0.007673718251544	AD3	Adipocytes	No
1986	AP005059.1	1.4144836857367726e-05	0.0001431270601153	1.5239011	0.0558235699517574	0.0221583040374986	0.0523813276952139	0.0185281099437274	AD3	Adipocytes	No
1987	AP005329.2	1.4216546270573112e-05	0.0001437686139942	0.52371174	0.138525155065472	0.1064237775647171	0.1475151805148235	0.1048671344009907	AD3	Adipocytes	No
1988	GALNT2	1.430796210279442e-05	0.0001446508224738	0.14363624	0.4099854506470633	0.3729626078619367	0.4914131768001818	0.453927723237969	AD3	Adipocytes	No
1989	TTLL7	1.4757472915147765e-05	0.0001490646870238	0.14128102	0.3913010184547055	0.3521891978267817	0.5006211466955045	0.4631887794428963	AD3	Adipocytes	No
1990	SLC15A5	1.4765946192344245e-05	0.0001491067658676	0.620895	0.1046787656022666	0.0713753062746351	0.1040842881726586	0.0689012588683034	AD3	Adipocytes	No
1991	AC007347.1	1.531886134179334e-05	0.0001544622521367	0.9431653	0.0732827934757638	0.0397358048364759	0.06531091827116	0.0344993591284103	AD3	Adipocytes	No
1992	AC080162.1	1.5323069500738957e-05	0.0001544622521367	0.98255926	0.0686116854276744	0.0349419409822094	0.0622659105000898	0.0319959640319423	AD3	Adipocytes	No
1993	ATP6V0C	1.53419472091947e-05	0.0001546075238991	0.7291918	0.0709855272226051	0.0366464259081708	0.0761430624931734	0.0466227164616178	AD3	Adipocytes	No
1994	DAZAP2	1.5648281197886726e-05	0.0001574989052197	0.35564685	0.1498583352477218	0.1164376265047406	0.1433534504075899	0.113740685473548	AD3	Adipocytes	No
1995	LINC00910	1.564961381849871e-05	0.0001574989052197	0.69336426	0.0924266789187533	0.0589112602535421	0.0923282980921461	0.0580949303451686	AD3	Adipocytes	No
1996	AC079142.1	1.5651612952270794e-05	0.0001574989052197	0.13685016	0.1971820200627919	0.1564930222648343	0.2668202124569922	0.2453989122153851	AD3	Adipocytes	No
1997	UBA6	1.5691869472176954e-05	0.0001578581091685	0.11886352	0.3756796079332261	0.3369553638010014	0.4093454238577578	0.3824195651466807	AD3	Adipocytes	No
1998	PAXBP1	1.6090927256197986e-05	0.0001617315731418	0.09909241	0.4217780840799449	0.3788217747949292	0.4669043496041903	0.4418289063375437	AD3	Adipocytes	No
[truncated: 8,618 more rows]
