# Supplementary material for: Selective remodelling of the adipose niche in obesity and weight loss
Source: Nature. 2025 Jul 9;644(8077):769–79. doi: 10.1038/s41586-025-09233-2 (PMC12367556; doi:10.1038/s41586-025-09233-2)
Supplement: Supplementary file 4 — Supplementary Tables 1-12 [file 41586_2025_9233_MOESM4_ESM.zip › 2024-05-10393C-s4/ST2_cellstate_markers_all.csv]

	Gene	pval	logFC	PercentageIn	PercentageOut	ExpressionIn	ExpressionOut	CellType	CellState
0	ANXA1	0.0	2.1104543	0.87211884524083	0.6907701967350356	2.4619827397994944	1.2482775787678506	Adipocytes	AD3
1	FOS	0.0	2.7978213	0.6600811700742782	0.20154876517371284	1.2552650382647788	0.30805191257853126	Adipocytes	AD3
2	ZFP36	0.0	2.9677196	0.5652040738188223	0.14249337240128365	0.9012156428336217	0.1713964127964508	Adipocytes	AD3
3	FHL1	0.0	1.4706572	0.8496822115016464	0.6734337937770336	2.0040587621750525	1.19879808673274	Adipocytes	AD3
4	DUSP1	0.0	2.4667015	0.5997396431579753	0.19533975163945863	0.9278040324196747	0.24419521325250076	Adipocytes	AD3
5	NAMPT	0.0	2.6418116	0.6209510682288077	0.28509139109808845	1.274410963766837	0.3456016313462363	Adipocytes	AD3
6	CCN1	0.0	2.5926325	0.5624473543150318	0.17775917399190735	0.9622098468780141	0.23755888119536037	Adipocytes	AD3
7	FOSB	0.0	3.158262	0.5134390075809786	0.11385516952699874	0.9910868386100276	0.17375835918413673	Adipocytes	AD3
8	STAT3	0.0	1.6315186	0.7721111876866529	0.5521836193665411	1.542295632456823	0.782165026417597	Adipocytes	AD3
9	VIM	0.0	1.3723295	0.843020139367486	0.6467489884191433	1.6813926130480008	0.9892283774569602	Adipocytes	AD3
10	JUN	0.0	2.3693137	0.5841182326364959	0.2171410632063625	1.0084283591431549	0.2904321053969659	Adipocytes	AD3
11	ARID5B	0.0	1.2880692	0.8583352477218776	0.7113157527556858	1.9572404212668368	1.2498028870145343	Adipocytes	AD3
12	ELL2	0.0	1.380055	0.84669576537254	0.7013743546811776	1.9461543360707998	1.1957032645776768	Adipocytes	AD3
13	FOXO3	0.0	1.3819377	0.8219618653801976	0.6544230500906935	1.8206744650835733	1.0939534086261797	Adipocytes	AD3
14	SOD2	0.0	1.8179803	0.6886438471552186	0.4565020231617134	1.280066708957172	0.5518837602988189	Adipocytes	AD3
15	KLF6	0.0	1.7341211	0.6328202772034612	0.34603041718989813	1.0104580987265783	0.42205474873131027	Adipocytes	AD3
16	HIPK3	0.0	1.225306	0.8051152461903668	0.641970140923678	1.5863355071710716	0.9790732812995411	Adipocytes	AD3
17	CCNL1	0.0	1.4800619	0.715445286775404	0.5092437561043672	1.2410188838614538	0.6320879069075938	Adipocytes	AD3
18	EGR1	0.0	2.9102304	0.4414579983153381	0.08961211106460165	0.6280212391929433	0.10997524147033828	Adipocytes	AD3
19	ROCK2	0.0	1.3766541	0.8441687724940654	0.7339193525882517	2.029920686585562	1.2660807847120557	Adipocytes	AD3
20	IL6ST	0.0	1.2677182	0.7599356765449116	0.5902748709362355	1.3702081777694934	0.7972543632642394	Adipocytes	AD3
21	ZFAND5	0.0	1.4825231	0.7085534880159278	0.4716059718152644	1.3199893578868442	0.6839818553813664	Adipocytes	AD3
22	MCL1	0.0	2.089759	0.5103759859101004	0.20071159480954373	0.6998266000626252	0.21355263582466638	Adipocytes	AD3
23	FKBP5	0.0	1.8811567	0.7180488551956505	0.4854541649225617	2.1518216280658136	1.1194862742794414	Adipocytes	AD3
24	MAN1A1	0.0	1.1993493	0.8587947009725094	0.7201409236779684	2.064154469236786	1.3851561907083332	Adipocytes	AD3
25	STOM	0.0	1.8109066	0.6017306072440463	0.346693177061532	1.1733075090693779	0.49245981214299367	Adipocytes	AD3
26	SYNE1	0.0	1.4062952	0.7008959338387319	0.5056857820566485	1.2764437653394973	0.6804880633879543	Adipocytes	AD3
27	JUND	0.0	1.9908522	0.48656099241902134	0.18428212641272498	0.6526177220189221	0.20831765497774152	Adipocytes	AD3
28	GLUL	0.0	1.7007473	0.5969063481124129	0.3369959536765732	1.098640742398759	0.4795081241958545	Adipocytes	AD3
29	NFKBIZ	0.0	2.4721045	0.4354085305153534	0.13220315334170504	0.6494468323443424	0.15256245773099802	Adipocytes	AD3
30	LDLR	0.0	3.2777903	0.3752967302243663	0.07147341984093764	0.6320726457669081	0.08699312839594979	Adipocytes	AD3
31	TIPARP	0.0	2.208111	0.48518263266712613	0.2067113157527557	0.9087565575181769	0.2780598265601118	Adipocytes	AD3
32	TACC1	0.0	1.1494484	0.8166015774561605	0.7030138133110088	1.8229096988722602	1.2058415789418595	Adipocytes	AD3
33	PER2	0.0	1.8849356	0.4824259131633356	0.1947816380633459	0.6318366413302237	0.2139435566139637	Adipocytes	AD3
34	TXNIP	0.0	1.0758977	0.8135385557852822	0.6809683270545556	1.779420962671789	1.2050650558825726	Adipocytes	AD3
35	ERRFI1	0.0	1.8565577	0.520101079715139	0.25055811357611274	0.8572308418252298	0.318170766948449	Adipocytes	AD3
36	VMP1	0.0	1.2072783	0.7205758480741251	0.5514859773964002	1.280555171583516	0.7539743356306594	Adipocytes	AD3
37	THBS1	0.0	2.1401165	0.4914618270924267	0.23196595507185713	1.0033917027831998	0.3306748093038681	Adipocytes	AD3
38	STX12	0.0	1.2509831	0.6993644230032927	0.5305916003906795	1.2517150595128101	0.7172856445788008	Adipocytes	AD3
39	DEPP1	0.0	1.4989917	0.5787579447124589	0.323252406864797	0.9012103725858436	0.4170394102091775	Adipocytes	AD3
40	SLC19A2	0.0	1.5633769	0.5618347499808561	0.3218571229245151	0.8590690230401924	0.3787736949442335	Adipocytes	AD3
41	AASS	0.0	1.4065112	0.6082395282946627	0.38401702246407143	0.9575412799499318	0.4734659726138589	Adipocytes	AD3
42	MBNL2	0.0	0.836058	0.8515200245041734	0.7800334868145667	1.8951895769016234	1.4272218699070163	Adipocytes	AD3
43	CLIC4	0.0	1.9198128	0.5033310360670802	0.26172038509836754	0.8674831037635841	0.3111245787323717	Adipocytes	AD3
44	SLC38A2	0.0	1.3537062	0.6124511830921203	0.4008650760429747	0.9750929303485798	0.4984539676031453	Adipocytes	AD3
45	LONRF1	0.0	1.4547151	0.5616815988973122	0.32970559508860053	0.8961138218132887	0.4246285551495608	Adipocytes	AD3
46	PCSK5	0.0	1.1434587	0.7851290297878858	0.6520161852937073	1.791768995271863	1.1827668586410576	Adipocytes	AD3
47	YBX3	0.0	1.7117194	0.4894708630063558	0.24232593832844984	0.7017376610924032	0.27045747505372125	Adipocytes	AD3
48	PDLIM5	0.0	1.0741698	0.7206524236158971	0.5737407562438956	1.3133968719021716	0.8291067900301375	Adipocytes	AD3
49	RND3	0.0	2.3299944	0.39826939275595374	0.1363890051625506	0.599305461262846	0.1512224492624723	Adipocytes	AD3
50	FNDC3B	0.0	0.5946267	0.9641626464507237	0.9449909306543882	2.804810544319756	2.4230490742235595	Adipocytes	AD3
51	GBE1	0.0	0.74266815	0.9420323148786278	0.9156550858099624	2.6489586022364358	2.180698060414439	Adipocytes	AD3
52	ZFP36L1	0.0	1.4330891	0.5475151236695	0.3237756383424027	0.8059674882262448	0.37761166812191216	Adipocytes	AD3
53	ETF1	0.0	1.6383042	0.46940807106210275	0.22816380633458908	0.6007023525016948	0.23467965897361007	Adipocytes	AD3
54	C1QTNF1	0.0	1.6479211	0.47966919365954513	0.2413143574717455	0.7132808460178129	0.28674099332685643	Adipocytes	AD3
55	NNMT	0.0	1.0956635	0.6663603644995788	0.45992046881540394	1.1034574771814247	0.6640580416009974	Adipocytes	AD3
56	MAP3K8	0.0	1.4167022	0.5161957270847691	0.2887540114413283	0.7210316661649272	0.3334324558945981	Adipocytes	AD3
57	COL4A1	0.0	0.64319557	0.9431809480052071	0.9161434351890609	2.6224462939349897	2.2166063557519027	Adipocytes	AD3
58	FILIP1L	0.0	0.9573694	0.7361972585956046	0.5759383284498395	1.3287210633801234	0.8877821813066409	Adipocytes	AD3
59	EMP1	0.0	0.9265642	0.8286239375143579	0.7382098507046184	1.848259526361935	1.3386876693209986	Adipocytes	AD3
60	SDCBP	0.0	1.4652215	0.4876330500038288	0.26855727640574856	0.6417948000130492	0.2821075169308244	Adipocytes	AD3
61	FTH1	0.0	1.2032698	0.5991270388237997	0.38251709222826846	0.9262756256247625	0.5082201783297113	Adipocytes	AD3
62	SLC39A14	0.0	2.68415	0.3269775633662608	0.08437979628854472	0.4925531172213499	0.09443097487160877	Adipocytes	AD3
63	RHOB	0.0	1.7154928	0.4066161268090972	0.169178177759174	0.503979212428312	0.18193510624243975	Adipocytes	AD3
64	AC020916.1	0.0	2.0071156	0.3818056512749828	0.1536207618250314	0.5550818118235967	0.16941200052106423	Adipocytes	AD3
65	LMNA	0.0	1.3699926	0.5210965617581744	0.3336123901213897	0.7747130811782097	0.3733917010064624	Adipocytes	AD3
66	ABHD5	0.0	0.9231817	0.7095489700589631	0.556718292172457	1.2026860462444269	0.8011988449291101	Adipocytes	AD3
67	MT2A	0.0	3.0188534	0.30293284324986597	0.06432258964699317	0.5278527080272938	0.08230104290699161	Adipocytes	AD3
68	NOCT	0.0	1.8885849	0.39329198254077646	0.17392214315613228	0.534387856896954	0.17460827143592736	Adipocytes	AD3
69	ELOVL5	0.0	0.88478076	0.7763994180258825	0.6581554346309474	1.4571028423065597	1.0237671680998242	Adipocytes	AD3
70	RFX2	0.0	1.7149525	0.42453480358373535	0.21229245151388307	0.6297646448581432	0.23680710241256828	Adipocytes	AD3
71	DDX21	0.0	1.6568235	0.41871506240906653	0.20636249476768523	0.5480680147448079	0.2082170741552605	Adipocytes	AD3
72	SIK3	0.0	0.8151188	0.7616969140056666	0.6447258267057346	1.3380013963049142	0.9547043802701501	Adipocytes	AD3
73	FOXO1	0.0	0.64815694	0.9299333792786584	0.9021557136877355	2.508143139637676	2.104018648299548	Adipocytes	AD3
74	PER1	0.0	1.1522053	0.5197182020062792	0.31059020510673924	0.6878445529173189	0.3682323957363895	Adipocytes	AD3
75	KIAA0040	0.0	1.8742023	0.3930622559154606	0.18546811776196456	0.635423813064963	0.21686635964680073	Adipocytes	AD3
76	UBC	0.0	1.376833	0.4534037828317635	0.23939584205385797	0.6080311007116544	0.27931609057239887	Adipocytes	AD3
77	WTAP	0.0	1.1304264	0.5475916992112719	0.37006418306125294	0.7364002678788509	0.40357137093716333	Adipocytes	AD3
78	GCLM	0.0	1.26189	0.5132092809556628	0.3301939444676992	0.7664372378231465	0.3923234067110929	Adipocytes	AD3
79	LATS2	2.1382302383122304e-308	0.96896785	0.604104449038977	0.4488628435886703	0.8702940395068308	0.5358450519262108	Adipocytes	AD3
80	ADAMTSL4-AS1	1.663350065178077e-305	1.5288697	0.40868366643694004	0.20057206641551556	0.5179735663280967	0.2112133191177701	Adipocytes	AD3
81	B4GALT1	1.3241023194794324e-304	1.4623152	0.44735431503177886	0.24853495186270405	0.6156320489075809	0.2690904406667295	Adipocytes	AD3
82	MT1X	1.0836085052794867e-301	1.6404085	0.39145416953824946	0.1817357332217106	0.558491200421827	0.2150656545219164	Adipocytes	AD3
83	FOSL2	4.76208320731345e-301	1.8774426	0.34405390918140744	0.12759871633877495	0.4094184062472785	0.12900867682529	Adipocytes	AD3
84	NAP1L1	3.636097901088091e-300	1.0343322	0.5907803047706562	0.43138691223664016	0.8696015411370116	0.5168178266757938	Adipocytes	AD3
85	SAMHD1	6.50849854395006e-299	1.7828515	0.3611302549965541	0.1476559229803265	0.5134525620249103	0.1781570523951655	Adipocytes	AD3
86	MYOF	1.3111543254293733e-297	1.1267514	0.5445286775403936	0.3728198688433096	0.8620685782459143	0.4864271306194958	Adipocytes	AD3
87	MARCH3	4.6156216593717503e-296	1.2361181	0.5740868366643694	0.4142598018696805	1.0714676660299582	0.5960424542685884	Adipocytes	AD3
88	TSC22D3	2.29093065029764e-283	1.3522252	0.4272149475457539	0.22488488907492674	0.5720284383777462	0.26415258311324463	Adipocytes	AD3
89	AC022217.3	1.1726725828112682e-280	1.7714056	0.33417566429282486	0.12020371145528115	0.3921541555884724	0.13159979444762812	Adipocytes	AD3
90	JUNB	3.9529027748447694e-279	2.0781102	0.315644383184011	0.1056578763778429	0.4328517410314079	0.12069025667042295	Adipocytes	AD3
91	TOP1	1.8590983946552802e-276	0.85051775	0.6463741480970978	0.5081275289521417	0.9450390897827803	0.6271759195526057	Adipocytes	AD3
92	ZBTB16	7.90810702989103e-276	0.632602	0.8793935217091661	0.8322519882796149	2.1664727458627975	1.7891386475949178	Adipocytes	AD3
93	KLF4	4.118062971356068e-270	2.7576814	0.26433877019679913	0.053404492814287705	0.34494959000938424	0.059124139421378334	Adipocytes	AD3
94	EIF1	6.868030623636197e-269	1.012771	0.5380963320315492	0.3628087065717874	0.71956352036315	0.4201079539266248	Adipocytes	AD3
95	CAMK2D	2.3956713133708436e-264	0.8028747	0.7431656328968528	0.646539695828101	1.4326549683498877	1.0397171465021706	Adipocytes	AD3
96	AP002518.2	2.6433125248910903e-263	0.9123887	0.6856574010261123	0.5463931910143714	1.3835663700260543	0.950933418537165	Adipocytes	AD3
97	SOCS3	6.669675881261783e-261	3.2581923	0.2412129565816678	0.031882238035440214	0.3175758891854646	0.03832389089679237	Adipocytes	AD3
98	CPM	8.495341464805616e-260	0.68703854	0.8656864997319856	0.8221710618110786	2.160121368182836	1.751876050238197	Adipocytes	AD3
99	HIPK1	7.940222636401636e-259	1.385234	0.4040125583888506	0.21710618110785546	0.4905156747543937	0.2170371901256418	Adipocytes	AD3
100	ID4	2.9571334187962677e-258	1.4414753	0.41595834290527606	0.23248918654946282	0.6452733609116668	0.28800784659360557	Adipocytes	AD3
101	SLC25A25	6.1982343127906585e-257	1.345787	0.3976567884217781	0.2017231756662481	0.49441859400799815	0.2244403300844021	Adipocytes	AD3
102	TMEM165	4.989870331300426e-252	0.666405	0.7446971437322919	0.6451095297893121	1.201041340229631	0.9017968915649096	Adipocytes	AD3
103	VCL	5.057615775882114e-247	0.8609237	0.6393291982540776	0.5179293986326218	1.0030930179708644	0.6681996982726012	Adipocytes	AD3
104	SAMD4A	1.3085104905956713e-246	0.8045602	0.7515123669499961	0.6479349797683829	1.5966562362656052	1.1798202644099223	Adipocytes	AD3
105	RGCC	1.1659652254953095e-242	1.3942635	0.4271383720039819	0.2565578345193247	0.6845210798936207	0.3176560845513153	Adipocytes	AD3
106	MSN	4.093152188428893e-242	1.6268063	0.36013477295351864	0.17699176782475234	0.4780428910962193	0.18104103659698048	Adipocytes	AD3
107	PPA1	1.6327064358786772e-236	1.0407076	0.5156596982923655	0.35586716896888515	0.7631357044128028	0.44248332718598965	Adipocytes	AD3
108	GADD45B	3.8299284209636445e-235	2.5033126	0.25997396431579756	0.06456676433654249	0.3514059776108334	0.07163541725505713	Adipocytes	AD3
109	LMCD1	8.224591550831495e-234	1.029649	0.567501340071981	0.42214315613227293	0.9966623876411357	0.6082580115983214	Adipocytes	AD3
110	ZFP36L2	1.724823261046141e-233	1.1920944	0.4636649054292059	0.29981163666806193	0.6866390528376183	0.35906420215505486	Adipocytes	AD3
111	RBMS3	2.1830562462046163e-232	0.5605163	0.930622559154606	0.9076670852518488	2.7545035759967447	2.395752132923459	Adipocytes	AD3
112	MYADM	1.7241577001470162e-230	2.1312306	0.2768205835056283	0.08424026789451654	0.33263273800358983	0.08625163818444227	Adipocytes	AD3
113	GPX3	3.55260694760055e-230	1.3307174	0.39168389616356536	0.20699037254081207	0.5541669495830455	0.25804506915794645	Adipocytes	AD3
114	ARIH1	1.2877583471357878e-228	0.62241066	0.7544222375373306	0.6638412166875959	1.2385797606790887	0.9524077740843084	Adipocytes	AD3
115	UAP1	6.784202344053776e-226	1.3008395	0.42055287541159353	0.2517441049253523	0.5760081550388665	0.2747161504606551	Adipocytes	AD3
116	TRA2B	1.0130459650385523e-223	0.91229385	0.523776705720193	0.368599134923957	0.6581194914485471	0.4019661749824021	Adipocytes	AD3
117	DDX3X	8.193711336260926e-223	0.8657404	0.5546366490542921	0.4053648667503837	0.7216177092189746	0.4577165778837968	Adipocytes	AD3
118	PPP2CB	2.3127500703402323e-222	0.916179	0.5258442453480359	0.3739709780940421	0.6837344548249615	0.41869825661632715	Adipocytes	AD3
119	TSC22D2	2.2524308055842168e-220	0.83509016	0.6325905505781454	0.5118250313938887	1.0054495529998015	0.6787975828633857	Adipocytes	AD3
120	CSNK1A1	4.586191366710222e-220	0.66038483	0.715445286775404	0.6221571089716758	1.132726596756682	0.8464215571381173	Adipocytes	AD3
121	FSTL1	7.562308782359291e-220	0.70607764	0.6855042499425683	0.5766708525184875	1.1167390177798608	0.8151909315602788	Adipocytes	AD3
122	PPM1L	8.595240628981899e-219	0.76758933	0.6845087678995329	0.5772289660946003	1.2935531793863986	0.9376958317405422	Adipocytes	AD3
123	ACTB	2.1452117946865794e-213	1.1316434	0.4376292212267402	0.2682084554206781	0.5784042240731608	0.3056040190702639	Adipocytes	AD3
124	PTEN	1.2711184105916348e-212	0.6276892	0.8491461827092427	0.8039277242918934	1.9449612254899271	1.5849354628368921	Adipocytes	AD3
125	USP53	6.495926340726685e-212	0.71646327	0.6967608545830462	0.6099483744942096	1.2429594093492484	0.9165662039984483	Adipocytes	AD3
126	ELF1	7.145455812980797e-212	0.80254817	0.653189371314802	0.5571368773545416	1.127582642901031	0.7871971316255602	Adipocytes	AD3
127	KLF2	1.4924405212735965e-210	2.4512763	0.24450570487786202	0.05839263290079531	0.31131960709241685	0.06464577011154504	Adipocytes	AD3
128	AHR	1.914624898464318e-210	1.7391626	0.30806340454858716	0.12770336263429607	0.4103366920741524	0.14147002168773729	Adipocytes	AD3
129	ULK4	1.147639651476674e-208	0.8062021	0.7146029558159124	0.6241802706850844	1.376248652654215	0.9905782560249953	Adipocytes	AD3
130	NUP98	2.974811685389839e-204	0.8333472	0.5533348648441688	0.4145388586577369	0.720839456198491	0.4654578332757201	Adipocytes	AD3
131	SAT1	1.401073676495786e-203	0.65048534	0.7842101232866222	0.7033626342960793	1.603575589956952	1.2611973209170972	Adipocytes	AD3
132	AL133415.1	6.473922279335313e-202	1.4449114	0.3365495060877556	0.16199246546672247	0.41933759554032934	0.17509046119191962	Adipocytes	AD3
133	NFIL3	4.6469122988338364e-198	2.1404629	0.26089287081706103	0.08375191851541788	0.3332084963137931	0.08589156205366866	Adipocytes	AD3
134	AC008892.1	1.8338349704427466e-195	1.7122854	0.2931311739030554	0.11793637505232314	0.3770668918791827	0.13082761329867096	Adipocytes	AD3
135	NUP153	1.1627158564978574e-193	0.8720207	0.5242361589708248	0.38970280452072	0.691720802709314	0.4349096275310558	Adipocytes	AD3
136	PSMD8	1.924540173460402e-193	1.015359	0.42790412742170153	0.26391795730431145	0.5038446386651714	0.28070853212369856	Adipocytes	AD3
137	PGM3	6.818456830963528e-193	0.95601755	0.5097633815759246	0.3754360262313381	0.7375016183384399	0.4461172398223076	Adipocytes	AD3
138	CDC37L1	1.0813739004555157e-191	1.1023145	0.4358679837659851	0.28327752197572204	0.568048034460398	0.3047077991057304	Adipocytes	AD3
139	RAP1B	1.6248833202374163e-191	0.6096723	0.7218776322842484	0.6345402539416771	1.161870891548204	0.8916200024932103	Adipocytes	AD3
140	EGFR	5.100728501935203e-191	0.524367	0.8226510452561452	0.7784637923817497	1.6990652868462193	1.4126975517869054	Adipocytes	AD3
141	PAK2	2.5449690615474197e-190	0.87645894	0.529213569186002	0.399539556299707	0.7212547937878646	0.4547362589558948	Adipocytes	AD3
142	MBNL1	7.962883192407297e-189	0.3824827	0.9538249483115093	0.9389912097111762	2.589368665852512	2.346785279114694	Adipocytes	AD3
143	RHEB	7.8380084349263e-188	0.9122842	0.4805115246190367	0.3329496302497558	0.5984223887800564	0.36137458482007623	Adipocytes	AD3
144	ANXA5	1.5370250623766814e-187	0.7768307	0.5846542614288996	0.46386214594670017	0.8409006793787728	0.5707041277213575	Adipocytes	AD3
145	BCLAF1	2.6377382906360456e-185	0.6882468	0.6216402481047554	0.5053369610715781	0.8539810304231327	0.6082355849645941	Adipocytes	AD3
146	ATF3	2.9908359300109976e-183	2.5424519	0.22804196339689103	0.05549741872471048	0.2972286990774334	0.05771431232874228	Adipocytes	AD3
147	MAP4	4.9772000641835705e-183	0.49058554	0.8049620951068229	0.7539765592298032	1.4888527574055477	1.2362514742110988	Adipocytes	AD3
148	TNFAIP8	8.748662447398085e-180	0.5988156	0.7635347270081936	0.7116645737407562	1.641399661705285	1.3213313851033224	Adipocytes	AD3
149	BTG2	3.046850133259421e-176	1.1878934	0.37575618347499806	0.22041998046602485	0.49633264447993064	0.24850146104906118	Adipocytes	AD3
150	CCNH	1.015933828936926e-173	0.6336928	0.7199632437399495	0.6072275708106599	1.3165040602549607	1.0151518224697451	Adipocytes	AD3
151	MAFF	4.594143452957692e-173	2.818326	0.2085917757868137	0.03948653550997628	0.24699128822197283	0.0389521958447177	Adipocytes	AD3
152	TIMP3	1.9650586587663345e-169	0.7337495	0.7733363963550042	0.7199665131854333	1.8328002259030507	1.424998622634527	Adipocytes	AD3
153	SMIM3	3.6469262841288356e-169	0.90135825	0.4564668045026419	0.3139388865634157	0.6037556224311033	0.3672914065298516	Adipocytes	AD3
154	IQGAP1	3.2479255982487485e-168	0.6566275	0.6118385787579447	0.5016045765313242	0.8485502076785274	0.6139240356200424	Adipocytes	AD3
155	CHST3	7.576860831876475e-168	1.2860268	0.333945937667509	0.17667782893818892	0.41988497295133015	0.19389894775044741	Adipocytes	AD3
156	ADIPOR2	8.899808614719133e-168	0.5760761	0.7383413737652194	0.6575275568578206	1.2755905195763344	1.0047315887321473	Adipocytes	AD3
157	ERCC1	6.099708362063011e-167	1.6160429	0.2949689869055824	0.13865634156550857	0.3735097540101611	0.1377813609702596	Adipocytes	AD3
158	SH3RF1	8.251407339461264e-167	0.76679105	0.5698751818669117	0.4520371145528115	0.9090414642650207	0.6264581017709707	Adipocytes	AD3
159	PABPC1	5.845033771048602e-166	0.78160626	0.5322000153151083	0.40327194083996093	0.6841962216149835	0.45193598147784825	Adipocytes	AD3
160	LIFR	1.2675540095850463e-161	0.9290709	0.46289915001148635	0.32593832844983955	0.6571196329596353	0.39745105496815264	Adipocytes	AD3
161	CAST	3.3195008132753414e-161	0.43386337	0.811930469408071	0.7603948653550998	1.4401008988304465	1.219212539755814	Adipocytes	AD3
162	CEBPD	1.639676384172167e-160	1.5892104	0.2726089287081706	0.11239012138970281	0.31862707171905	0.1175267481899595	Adipocytes	AD3
163	MAP3K5	2.9569728440874273e-159	0.7904028	0.5573933685580825	0.42653830054416075	0.9917956221733792	0.6834194843487119	Adipocytes	AD3
164	TRIB1	3.9501439670963634e-159	1.8756099	0.24879393521709167	0.0904841635272778	0.28362494628034096	0.08559593615439887	Adipocytes	AD3
165	CHD1	1.858681370988775e-157	0.80590135	0.49743471935063943	0.366331798520999	0.635959681108694	0.41106083171774355	Adipocytes	AD3
166	UBAP1	9.418916171377829e-157	0.7370357	0.5351098859024428	0.4123064043532859	0.6935659113074768	0.4702994577512499	Adipocytes	AD3
167	LRRC8B	1.4709111237875465e-156	0.8508681	0.4859483880848457	0.35639040044649084	0.6621683270902934	0.41912153372624117	Adipocytes	AD3
168	AFF4	1.0978142365356475e-155	0.5656466	0.6717972279653879	0.5834030975303475	0.9666696001011755	0.7422969633057126	Adipocytes	AD3
169	AZI2	7.38256002232217e-154	0.7121837	0.5785282180871429	0.46930375331379937	0.8267253729464299	0.5793397211667881	Adipocytes	AD3
170	CDC42EP4	1.4091763793181575e-153	1.3255124	0.32437399494601427	0.17598018696804799	0.4136427948053655	0.18599665781951208	Adipocytes	AD3
171	ACSL4	3.1258864208534124e-151	0.9592649	0.46764683360134773	0.3400306962466862	0.7010744065238691	0.4203573785814272	Adipocytes	AD3
172	HNRNPA2B1	6.508360202781777e-151	0.4972232	0.718967761696914	0.6394586298311706	1.0695913476471735	0.8570260732224693	Adipocytes	AD3
173	PPM1B	1.7833972403303285e-150	0.5561831	0.6799908109349874	0.5932747314078415	1.0350120112227774	0.8040063551151524	Adipocytes	AD3
174	PPP2R2A	2.1954172856318037e-150	0.54065675	0.6887969982387625	0.5978094042137575	1.0389777059639835	0.8133816010123243	Adipocytes	AD3
175	LARP4	2.3694108630799144e-150	0.6712903	0.5851902902213033	0.476559229803265	0.8039427872631627	0.5738528539692533	Adipocytes	AD3
176	MLF1	3.611998130806414e-150	2.407735	0.2085917757868137	0.051799916282963585	0.258057987339697	0.05399821880642023	Adipocytes	AD3
177	KHDRBS3	6.864165967632448e-150	1.1048048	0.39168389616356536	0.2563136598297754	0.543955996475322	0.2897407690280931	Adipocytes	AD3
178	SOX5	3.50827951774616e-149	0.45322907	0.9707481430431121	0.9537812194781639	3.352347109106373	3.0510292418893163	Adipocytes	AD3
179	ZNF217	3.9039067227128515e-148	1.4491746	0.28532046864231564	0.13478442863122644	0.32327421234321835	0.13082638493981613	Adipocytes	AD3
180	IL13RA1	1.347620801957921e-147	1.0383464	0.3717742553028563	0.22697781498534952	0.46449045843629966	0.2529726865958772	Adipocytes	AD3
181	LPIN2	3.7923470006018615e-147	1.1286739	0.3553105138218853	0.21166457374075626	0.4390145683951046	0.22480093034894372	Adipocytes	AD3
182	SUSD6	1.2365488349542299e-146	1.1676408	0.34420706026495135	0.20154876517371284	0.410681647779644	0.20381118927900765	Adipocytes	AD3
183	USP47	2.042497850686688e-144	0.46692345	0.7512826403246803	0.6906306683410074	1.2425452125829033	1.0235374600753442	Adipocytes	AD3
184	AC002546.1	2.2505181070409935e-143	1.4430817	0.2671720652423616	0.11361099483744942	0.34832753902524977	0.14258654380358124	Adipocytes	AD3
185	PRDX6	5.28985795505872e-143	0.6503198	0.5751588942491768	0.4622924515138831	0.792070205176562	0.570776239945178	Adipocytes	AD3
186	NRIP1	2.8360549947515687e-142	0.4145854	0.8793935217091661	0.8535649504674201	1.9865031165570237	1.743789796872826	Adipocytes	AD3
187	LHFPL6	3.0727715209277044e-141	0.65776116	0.6413967378819205	0.5371843170085112	1.1556862657536888	0.866852665815254	Adipocytes	AD3
188	EGFLAM	3.279989692656474e-141	1.804427	0.237231028409526	0.08647272219896748	0.29358443801435735	0.09320917540980622	Adipocytes	AD3
189	LINC00968	6.090323755819137e-141	1.0278004	0.4601424305076958	0.34194921166457376	0.9548585444777159	0.5788016721469081	Adipocytes	AD3
190	GPCPD1	2.6528502003593323e-140	0.69945633	0.5654338004441382	0.4585600669736291	0.7866992707041065	0.5519207465755881	Adipocytes	AD3
191	LDHA	9.130719174476926e-140	1.2873232	0.30997779309288614	0.16746895493232872	0.3746100733946013	0.17074004235217685	Adipocytes	AD3
192	H3F3B	1.655704937034054e-139	1.0283518	0.3677157515889425	0.2278847495465327	0.44794223475871947	0.24454943523212308	Adipocytes	AD3
193	PDZD8	2.7371318930300346e-139	1.0919056	0.37912550731296424	0.2493023580298591	0.49559225115948546	0.26308717744620486	Adipocytes	AD3
194	TMSB4X	9.659820814024336e-139	1.0169538	0.37636878780917377	0.23433793777033626	0.49529027765940425	0.2751613278715717	Adipocytes	AD3
195	CREB3L2	1.6453513724251904e-137	0.6917647	0.5954514128187457	0.5103251011580857	0.9648465805813164	0.6959684047730496	Adipocytes	AD3
196	SAV1	1.297401206203523e-136	1.0699242	0.35852668657630754	0.22293149155853217	0.435431498861074	0.23103831809265485	Adipocytes	AD3
197	CALM2	1.6088797256409424e-136	0.7786439	0.46994409985450647	0.33915864378401006	0.6142474168326111	0.40176895073132146	Adipocytes	AD3
198	AKIRIN1	2.02802922813537e-135	1.2399529	0.2967302243663374	0.15351611552951025	0.3152193788512472	0.14573543315099952	Adipocytes	AD3
199	PNRC1	8.261771571593783e-134	1.6537966	0.24228501416647522	0.0963792381749686	0.26679374440879766	0.09273859607925547	Adipocytes	AD3
200	NFKBIA	2.528506391251737e-133	1.4511604	0.26686576307527377	0.12187805218361937	0.3166999435132629	0.1277479011194793	Adipocytes	AD3
201	NAA50	3.794291267252874e-133	0.6703004	0.5576996707251703	0.46225756941537605	0.7919039653916422	0.5646453372139087	Adipocytes	AD3
202	IER2	1.6272301632187927e-132	1.4927088	0.26870357607780077	0.12686619227012697	0.33389300515978887	0.1317792314861612	Adipocytes	AD3
203	CRY2	1.2635799742706993e-130	0.5547268	0.6453786660540624	0.5556369471187387	0.9385650185827432	0.7224702247757092	Adipocytes	AD3
204	EIF4A1	1.7738375882832177e-130	1.2262068	0.2892258212726855	0.14528394028184735	0.322373020212162	0.15065710056907763	Adipocytes	AD3
205	ANK2	1.779846716191921e-130	0.87389433	0.4589172218393445	0.3381121808287987	0.7387961431741737	0.4679046843584349	Adipocytes	AD3
206	TPT1	1.867115604043976e-130	0.86149305	0.4114403859407305	0.272638481931073	0.5255617977390117	0.3224743087931151	Adipocytes	AD3
207	ADAMTS1	3.449578021549912e-129	2.43985	0.1958036603108967	0.05110227431282266	0.25949931918039104	0.05316666750546643	Adipocytes	AD3
208	RTN4	1.3522283379321236e-128	0.4073365	0.8744161114939888	0.8552741732942654	1.8703952387678278	1.637089476718797	Adipocytes	AD3
209	AC037198.1	7.115887641470227e-126	2.6949654	0.17819128570334636	0.03362634296079252	0.2286907727002265	0.03891447529710509	Adipocytes	AD3
210	AGFG1	1.427260509432508e-125	0.41994005	0.7907190443372387	0.7354192828240547	1.3985120194998473	1.1875750087669026	Adipocytes	AD3
211	ARF4	3.5690922890223465e-125	0.8415636	0.4080710621027644	0.2813590065578345	0.48153048393280223	0.2965237428323309	Adipocytes	AD3
212	PNPLA8	1.0333588677414655e-123	0.759694	0.44896240140898996	0.32890330682293845	0.5442196592486798	0.355696843696035	Adipocytes	AD3
213	PALMD	3.008298188561782e-123	0.33249018	0.8829925721724481	0.8654946281568299	1.9921869392790967	1.79646377919889	Adipocytes	AD3
214	DAAM1	4.8132460450832454e-122	0.3991454	0.8293896929320775	0.7836612250592996	1.6522771744128977	1.4348905402544718	Adipocytes	AD3
215	PHC2	1.7197478018680462e-121	0.9864048	0.3441304847231794	0.21323426817357333	0.388673649778721	0.21491807011878886	Adipocytes	AD3
216	SVEP1	4.165260527447173e-121	0.4932971	0.7742553028562678	0.7261406446211804	1.7882923202854992	1.5123201714624477	Adipocytes	AD3
217	DLC1	6.441151404758083e-115	0.32464787	0.9273298108584118	0.9034463513324962	2.264064041730062	2.0649242124732954	Adipocytes	AD3
218	PDK4	3.346771421089098e-114	0.6614072	0.6613063787426297	0.5987861029719548	1.3706774741246994	1.0499803149992835	Adipocytes	AD3
219	TJP1	1.0366354398366078e-113	0.6119189	0.5352630369859867	0.42831728756802007	0.7029732623050884	0.5111744223590892	Adipocytes	AD3
220	ZFAND3	8.981788354189106e-113	0.34701374	0.8447813768282411	0.8057764755127669	1.5747884110071813	1.3890313884628112	Adipocytes	AD3
221	MORF4L2	1.3159038425194126e-112	0.7223623	0.4478137682824106	0.3347286172736152	0.5296118591205484	0.3529262696375451	Adipocytes	AD3
222	KLF7	6.976500461955235e-112	0.81680244	0.4169538249483115	0.3008580996232733	0.5655319657774235	0.3588409453053086	Adipocytes	AD3
223	SASH1	1.4067515685757473e-111	0.6486591	0.510912014702504	0.4026440630668341	0.7172014167557832	0.5121839329983089	Adipocytes	AD3
224	LGR4	4.4467409446164294e-110	0.49029663	0.7184317329045103	0.6638063345890889	1.3140441071685471	1.0774427220567577	Adipocytes	AD3
225	GGCT	9.86387153874303e-110	1.4925689	0.23255992036143655	0.09976280173015209	0.30315108856324136	0.11853523000945358	Adipocytes	AD3
226	ARHGAP26	2.5343227959773294e-109	0.57187104	0.629604104449039	0.546044370029301	1.0998791404804507	0.8535834571147727	Adipocytes	AD3
227	YAP1	3.635891812227347e-109	0.35563496	0.8681369170686882	0.8352867308497279	1.8174021814154766	1.6153057837075495	Adipocytes	AD3
228	MIR22HG	5.444349262703646e-109	0.6722904	0.46289915001148635	0.3494837449420957	0.5437639632973623	0.37387946112055653	Adipocytes	AD3
229	PTPN1	7.262846111624475e-109	0.88427025	0.37430124818133087	0.2556508999581415	0.438434513860196	0.2609167822461649	Adipocytes	AD3
230	FAM126B	1.2050523734434626e-108	0.49568808	0.6757791561375297	0.6129831170643226	1.0957206652857672	0.8805819482785261	Adipocytes	AD3
231	RHOA	4.7839818288853374e-108	0.759794	0.4468948617811471	0.3369261894795591	0.5658388503166052	0.37114083069714027	Adipocytes	AD3
232	ITPKC	1.5493401778193605e-107	1.571288	0.2551497051841642	0.130668341007395	0.3400723369582123	0.12777933974227834	Adipocytes	AD3
233	RAB8B	8.352401150465565e-107	1.0298196	0.3242974194042423	0.20245569973489605	0.41561428506601533	0.22504559092456808	Adipocytes	AD3
234	NFATC2	1.4210142679522811e-106	2.6781995	0.17129948694387012	0.03941677131296219	0.268490177476011	0.046997024047481774	Adipocytes	AD3
235	RFX3	1.2489986514981076e-105	0.6607612	0.4929167623860939	0.38597041998046605	0.6764345291650874	0.47721331450939447	Adipocytes	AD3
236	CEMIP2	2.0375003048367135e-104	0.69491374	0.49498430201393673	0.3896330403237059	0.7233204220014511	0.5041593529046434	Adipocytes	AD3
237	NUDT4	2.9640240076390974e-104	0.8412695	0.3957423998774791	0.2821961769220036	0.5146868280229827	0.3189629244228511	Adipocytes	AD3
238	TUBB6	4.945668271451742e-104	0.5202742	0.6059422620415039	0.52420817636389	0.8636615320016013	0.6711537488627537	Adipocytes	AD3
239	CRY1	5.581184558406351e-104	1.4830425	0.23363197794624396	0.10684386772708246	0.27996591794980824	0.10937289056696764	Adipocytes	AD3
240	NCOA7	6.676854071708909e-104	0.5364719	0.6256221762768972	0.551346449002372	0.9692743456531726	0.7551682485825609	Adipocytes	AD3
241	EEF1A1	7.496964712285641e-104	0.95467377	0.33578375067003596	0.209222826845263	0.4388809490123484	0.2501965683446858	Adipocytes	AD3
242	DSE	4.821967172628486e-103	0.56249356	0.5764606784593	0.4895004883493791	0.8466564387493051	0.6428155064344225	Adipocytes	AD3
243	EIF5	1.0287400780690516e-101	0.78747195	0.3806570181484034	0.2629412585461141	0.43255166143038526	0.2727258881011048	Adipocytes	AD3
244	CTNNA1	9.598145410368762e-100	0.4249738	0.6986752431273451	0.6301102274312823	1.066333985860546	0.8832419805970197	Adipocytes	AD3
245	F3	5.224389771106552e-99	0.77814424	0.4284401562141052	0.32548486116924796	0.5992334724688776	0.39108001048659236	Adipocytes	AD3
246	OSMR	8.533204070576372e-99	1.4507582	0.25070832376139063	0.1311218082879866	0.3221878589028035	0.13021016220334777	Adipocytes	AD3
247	PLPP3	1.1959495373104311e-98	0.7286963	0.4842637261658626	0.3839123761685503	0.7714312137067384	0.5316432805226781	Adipocytes	AD3
248	PAPSS2	2.774362427477133e-98	0.9188584	0.39857569492304157	0.29412585461141344	0.6224684833811328	0.37620152797196216	Adipocytes	AD3
249	RAP1A	3.984682730939795e-98	0.647833	0.4776782295734742	0.37724989535370446	0.622242734155705	0.4388125850863236	Adipocytes	AD3
250	SLC25A33	4.1051224702939043e-98	0.6507133	0.4753809633203155	0.3719129342821264	0.6330897350055142	0.4464204861546125	Adipocytes	AD3
251	PPP1R15B	1.3445579268795197e-97	1.1935304	0.26012711539934147	0.13865634156550857	0.27117667519539057	0.12768988292357716	Adipocytes	AD3
252	COL4A2	3.727067024525008e-97	0.2605052	0.9463971207596293	0.9431072973350076	2.540703137072515	2.375610859452249	Adipocytes	AD3
253	STX11	5.480659009519385e-97	1.0334529	0.29596446894861783	0.17709641412027347	0.3420377120751791	0.18168214733369417	Adipocytes	AD3
254	GSN	5.800050236090672e-97	0.44980153	0.8289302396814457	0.7931142737547091	1.8562622832282765	1.6000758005519777	Adipocytes	AD3
255	STARD13	1.3468402422019532e-95	0.3366963	0.8342139520637109	0.8059857681038092	1.69790084153709	1.5115201219330778	Adipocytes	AD3
256	DTNA	1.8927129543114392e-95	0.64979684	0.47017382647982237	0.35789033068229387	0.6921234708634301	0.4922944331296018	Adipocytes	AD3
257	MED13L	8.815970833133764e-95	0.29565278	0.8817673635040968	0.8512976140644621	1.7644845401486673	1.5977689019318195	Adipocytes	AD3
258	SLC66A2	7.245355769355878e-94	0.6931855	0.41978711999387397	0.31303195200223244	0.5262069562998304	0.35648652365680583	Adipocytes	AD3
259	CORO1C	3.2452251952947396e-93	0.5799074	0.5161191515429971	0.42866610855309056	0.6769126900548886	0.49923477587456183	Adipocytes	AD3
260	ATF6	7.314460635342401e-93	0.55367535	0.5281415116011946	0.4333403097530347	0.6672093610199589	0.49858790329112485	Adipocytes	AD3
261	ITGB1	1.1438873172643598e-92	0.34238377	0.8453939811624167	0.8052532440351612	1.648440777524775	1.4613559116002357	Adipocytes	AD3
262	PALM2-AKAP2	1.4244157729428704e-92	0.34172252	0.8863618960104143	0.8520301381331101	1.9546733318720557	1.7549587858675484	Adipocytes	AD3
263	LAMB1	2.9162831418992073e-92	0.65401244	0.4686423156443832	0.3659480954374215	0.6690256981285814	0.47325974779649366	Adipocytes	AD3
264	MMP19	2.060374466672778e-90	1.3594562	0.28409525997396434	0.17730570671131576	0.4163739144782592	0.18338492639938064	Adipocytes	AD3
265	DDX5	2.0922634922394943e-90	0.2631121	0.9182173213875489	0.8972024556997349	2.0946675016803313	1.9366238524880033	Adipocytes	AD3
266	IFNGR1	8.76776910666087e-90	0.509345	0.5626005053985756	0.4777103390539975	0.7227419531723416	0.5566089068602164	Adipocytes	AD3
267	FAM199X	7.331956927417524e-89	0.8023077	0.37874262960410443	0.27985907632203155	0.4955347130875635	0.31319249996449516	Adipocytes	AD3
268	FAM76A	1.3563467395504462e-88	0.74993974	0.3772111187686653	0.2701967350355797	0.4433726900591027	0.2865123435414761	Adipocytes	AD3
269	HSPB8	4.556596374598348e-87	1.416939	0.22007810705260739	0.10433235663457513	0.25501902689918154	0.10326827909475031	Adipocytes	AD3
270	VGLL3	4.961444700495316e-87	0.69582367	0.4657324450570488	0.3804241663178457	0.7335556874203801	0.5117880343973447	Adipocytes	AD3
271	TARS	1.0494288669295396e-86	1.3177024	0.2258978482272762	0.10984372819868843	0.24086397423644915	0.10369198222688383	Adipocytes	AD3
272	EPAS1	1.9885433972508997e-86	0.9329196	0.343058427138372	0.24127947537323846	0.4450354529261912	0.25743845798807685	Adipocytes	AD3
273	PLSCR1	2.358359565575306e-86	1.7914441	0.19006049467799985	0.07349658155434631	0.24310548140683833	0.07649929644805387	Adipocytes	AD3
274	DNAJA1	3.0680835514405283e-86	1.4307944	0.21778084079944865	0.1015069066555044	0.26137450853737443	0.10508133597633672	Adipocytes	AD3
275	WDFY2	1.4208985468726602e-85	0.7150925	0.4115935370242744	0.30853216129482347	0.5486268573774052	0.3682643575910072	Adipocytes	AD3
276	PPP2CA	2.255988152319165e-85	1.1059825	0.24787502871582817	0.13167992186409935	0.2689840109475423	0.13399501426840638	Adipocytes	AD3
277	RSRC2	2.286763545862286e-85	0.5370762	0.5080021441151696	0.41349239570252544	0.6041855174015365	0.45224909355810256	Adipocytes	AD3
278	YY1AP1	5.58446895979433e-85	0.67271966	0.4152691630293284	0.3176712711036696	0.4914463515993232	0.33514895412574247	Adipocytes	AD3
279	AMOTL1	9.570918521374174e-85	0.6984725	0.4166475227812237	0.320252546393191	0.5395217173452532	0.3651396521730797	Adipocytes	AD3
280	IGF2BP2	2.896488679446517e-84	0.74636286	0.37453097480664677	0.2675456955490442	0.48051147876920647	0.3131579648007348	Adipocytes	AD3
281	RABGEF1	1.602009246224881e-83	0.5024213	0.5540240447201163	0.4574787219199107	0.7972517416471201	0.6210190485762342	Adipocytes	AD3
282	STK38L	2.0219178003803993e-83	0.4743881	0.6462209970135538	0.5821822240826008	1.0471819032822456	0.8464247721108645	Adipocytes	AD3
283	ARHGEF26	2.9376103997782327e-83	0.72311306	0.40232789646986755	0.3023929119575834	0.5654495408337679	0.3788091413979675	Adipocytes	AD3
284	CASP4	3.567120491264673e-83	1.1828132	0.25231641013860173	0.14228407981024138	0.2860005455281593	0.13614131371691615	Adipocytes	AD3
285	PELI1	5.9003382780140294e-83	1.2856932	0.2396048702044567	0.12836612250592996	0.30692795790713145	0.13745671120661448	Adipocytes	AD3
286	SLC1A3	9.847420309378366e-82	0.4864509	0.6923960487020445	0.6333193804939306	1.295450134724749	1.0624316607466944	Adipocytes	AD3
287	RBPMS	1.525767180903153e-81	0.28870028	0.9107129182938969	0.8991558532161295	2.2908688154455312	2.1129245135766332	Adipocytes	AD3
288	MARK1	1.5566339325052531e-80	0.42493385	0.6744773719274064	0.617134086786661	1.109930212322092	0.9223446414051966	Adipocytes	AD3
289	EIF1AX	3.184774437245222e-80	0.91861975	0.29787885749291676	0.1907004325380215	0.3322372913569863	0.18936014854587996	Adipocytes	AD3
290	CD99	3.402533830369673e-80	0.8092701	0.3295811317865074	0.22129203292870098	0.4175884567045198	0.25910980045569054	Adipocytes	AD3
291	SRSF3	1.1323675881040483e-79	0.6603741	0.38931005436863464	0.28735872750104646	0.43421205976246147	0.29567698638817413	Adipocytes	AD3
292	TMTC1	5.3201663262997845e-79	0.42919114	0.6784593000995482	0.6165759732105484	1.1875346388127896	0.9904901515468908	Adipocytes	AD3
293	DLST	5.811029563419894e-79	0.72006655	0.36763917604717056	0.26635970419980465	0.4100900932454933	0.2683126989171445	Adipocytes	AD3
294	PPARG	9.315711565922145e-79	0.25570396	0.9638563442836358	0.9580717175945305	2.798435864424406	2.63293681727622	Adipocytes	AD3
295	CYTH3	3.725698989264763e-78	0.817851	0.3301171605789111	0.22708246128087065	0.3983125099168145	0.24496650487098695	Adipocytes	AD3
296	TNFRSF10B	4.365284529906574e-78	1.2298069	0.23393828011333181	0.1256802009208874	0.2712456524825607	0.1247428657760768	Adipocytes	AD3
297	PRICKLE2	1.5355563794749549e-77	0.29945853	0.8738035071598131	0.851960373936096	1.924680744790376	1.7502194653761431	Adipocytes	AD3
298	KPNA4	1.5963878000561785e-77	0.5829795	0.44873267478367407	0.3561811078554486	0.534244112040177	0.3862276417026056	Adipocytes	AD3
299	PTPRG	2.113996476623967e-77	0.27333072	0.9240370625622176	0.9119924654667225	2.2899785748343415	2.1214242541735686	Adipocytes	AD3
300	HNRNPC	9.392325105944306e-77	0.35022905	0.7448502948158359	0.694886284358867	1.180798400320257	1.019029407434673	Adipocytes	AD3
301	KLF10	9.536702616918742e-77	1.6376935	0.1856191132552263	0.0758336821543184	0.21511396446146494	0.07429990166912227	Adipocytes	AD3
302	AL513327.1	1.6201692865132584e-76	1.01985	0.2512443525537943	0.14186549462815684	0.27230882003721013	0.14354411134859837	Adipocytes	AD3
303	AHCYL1	1.653905395051231e-76	0.5705196	0.46956122214564666	0.3819938607506628	0.5746757797483101	0.4206241111492828	Adipocytes	AD3
304	TAGLN	6.989554747326994e-76	1.1311661	0.253694769890497	0.14800474396539695	0.3298203388987322	0.16414152006919733	Adipocytes	AD3
305	AOX1	1.0883656342268206e-75	0.5978218	0.44574622865456776	0.3533207757778708	0.6684247234321361	0.4876474359375331	Adipocytes	AD3
306	SBDS	1.7756155162108898e-75	1.0656235	0.23516348878168314	0.12512208734477467	0.23730642198092758	0.12041059360480608	Adipocytes	AD3
307	AC011444.2	2.1794272479969799e-75	2.2498016	0.14809709778696684	0.036905260220454865	0.16901930339534088	0.03798592966768426	Adipocytes	AD3
308	TGFBR2	2.749613945149734e-75	0.47752768	0.5959108660693775	0.527940560904144	0.8851154669292987	0.704185431930726	Adipocytes	AD3
309	RRAS2	2.8995667453189733e-75	0.4130267	0.6675089976261582	0.6107506627598717	1.0741640582917822	0.8951385194025676	Adipocytes	AD3
310	SRPX	5.343134727051836e-75	0.9261629	0.29734282870051304	0.19394446769917678	0.41507272058933425	0.2396062693009621	Adipocytes	AD3
311	ANTXR2	1.7111347205457167e-74	0.42702794	0.6631441917451566	0.6037742430584624	1.1347934557220232	0.94382694710936	Adipocytes	AD3
312	SRSF10	2.1618042987052074e-74	0.5812738	0.41909794011792634	0.3212990093484024	0.46856147667098064	0.3361028215726642	Adipocytes	AD3
313	ACVR1B	2.9179543861782274e-74	0.7153701	0.3612068305383261	0.2635342542207339	0.41678581898493205	0.2737800030120396	Adipocytes	AD3
314	CAPZA2	7.103575676001522e-74	0.61968774	0.41243586798376597	0.3192758476349937	0.4808869842828026	0.33781546727647593	Adipocytes	AD3
315	ELL	7.890435374932849e-74	1.0437899	0.24718584883988054	0.14085391377145248	0.26146722704406417	0.13536104712171	Adipocytes	AD3
316	TRIO	4.9679046495070606e-73	0.2703791	0.8785511907496746	0.8473210548346588	1.787323935569905	1.633836248288237	Adipocytes	AD3
317	AL161430.1	5.3193934077098065e-73	1.0506114	0.23600581974117466	0.1274940700432538	0.2845039594547134	0.1474529191351581	Adipocytes	AD3
318	BAG3	9.416503016377601e-73	1.1859792	0.22352400643234552	0.11755267196874564	0.2357951098703662	0.11053598533221703	Adipocytes	AD3
319	CELF2	1.2062048161638365e-72	0.2213837	0.9597978405697221	0.9475722059439096	2.5578594067020854	2.417174632504705	Adipocytes	AD3
320	PSME4	1.3586668980708167e-72	0.42168665	0.6085458304617505	0.5359285614622575	0.8392099644771678	0.6837884457038907	Adipocytes	AD3
321	IGFBP7	1.3586991840125794e-72	1.4347712	0.22275825101462593	0.11992465466722478	0.3597108072102381	0.14853866143113317	Adipocytes	AD3
322	RNF185	1.9099171156056666e-72	0.7619649	0.33363963550042114	0.23527975443002652	0.37213942051515475	0.23574717196114017	Adipocytes	AD3
323	CSRNP1	8.83350289502751e-72	2.3534656	0.1379891262730684	0.028917259662341287	0.13657958826681368	0.028233980484241934	Adipocytes	AD3
324	ATP1B3	1.379944229536866e-71	0.7834105	0.33754498813079103	0.23918654946281567	0.43494195273578107	0.27502753358776527	Adipocytes	AD3
325	S100A10	1.927478309668703e-71	0.945875	0.2868519794777548	0.18735175108134505	0.378841543195202	0.21438516014706674	Adipocytes	AD3
326	CRIM1	2.0431222153957058e-71	0.3398192	0.8568803124282104	0.8146365285335566	1.960261114436853	1.7614358527253056	Adipocytes	AD3
327	MAML2	2.180546756271613e-71	0.29150644	0.9078030477065625	0.8839472582670573	2.2437523403667567	2.065166515547776	Adipocytes	AD3
328	ILRUN	2.6727655298944656e-71	0.4042073	0.6229420323148787	0.555846239709781	0.8767768592098875	0.7228447314867619	Adipocytes	AD3
329	KLF9	1.6797903654195105e-70	0.7503823	0.3155678076422391	0.21309473977954513	0.35513476483714723	0.2259042586701085	Adipocytes	AD3
330	PPP1R15A	1.7087836654556148e-70	1.6176726	0.1695382494831151	0.062683131017162	0.1657131963845933	0.05707136649857836	Adipocytes	AD3
331	HSP90AA1	2.8849406009423382e-70	0.44082344	0.5943027796921663	0.5209990233012418	0.8288299163865149	0.6682550793403028	Adipocytes	AD3
332	GNAQ	3.0738247800260135e-69	0.44870052	0.629527528907267	0.5674619785126274	0.989655207409105	0.8058024226081906	Adipocytes	AD3
333	SPEN	6.386456811177936e-69	0.47307602	0.5357990657783904	0.46250174410492534	0.7016730534005791	0.549717802494896	Adipocytes	AD3
334	LPP	7.98478571113332e-69	0.23953511	0.8986905582356995	0.8764824891865495	1.8888593742277189	1.7497763967893571	Adipocytes	AD3
335	AFF1	3.5689531470885263e-68	0.3392186	0.7374224672639559	0.6830612529649783	1.2033920462076237	1.0448241919361416	Adipocytes	AD3
336	CALCRL	7.2267113402677576e-68	0.454644	0.6410904357148327	0.5797753592856146	1.20121891702291	0.9917400446237633	Adipocytes	AD3
337	ITGAV	9.74239852558537e-68	0.6844375	0.41703040049008344	0.336856425282545	0.5587222926152311	0.3823423343888307	Adipocytes	AD3
338	PAM	1.8563119173512262e-66	0.3507408	0.7106210276437706	0.6561671550160457	1.1831480140020036	1.020969473949019	Adipocytes	AD3
339	RELB	2.400159514232921e-66	2.2236984	0.14350256528064936	0.04000976698758197	0.16967552046671708	0.038826334928030885	Adipocytes	AD3
340	ACSL1	2.6448239398132197e-66	0.32516477	0.854047017382648	0.828484721640854	1.8978084240887751	1.7096160394666056	Adipocytes	AD3
341	MYL6	3.446083974992977e-66	0.45998487	0.5485106057125354	0.46982698479140506	0.7185866825565854	0.5678430532468665	Adipocytes	AD3
342	RAB1A	4.330412688811018e-66	0.3046969	0.7581744390841565	0.7078624250034882	1.1901090410468276	1.0479992087988035	Adipocytes	AD3
343	SERPING1	5.888483545260605e-66	0.931346	0.26870357607780077	0.17155016045765314	0.311411708561657	0.17527916440077126	Adipocytes	AD3
344	ENPP2	2.8553898385617017e-65	0.48464912	0.5972126502795008	0.5290219059578625	1.0298236909845573	0.8271606181400105	Adipocytes	AD3
345	TNFRSF1A	1.4337202617155508e-64	0.7386882	0.3144191745156597	0.2194083996093205	0.3453958466528464	0.2209282982820072	Adipocytes	AD3
346	FAM214A	2.223290840933585e-64	0.2593906	0.8472317941649438	0.8303683549602344	1.6968878949426405	1.5525517197655827	Adipocytes	AD3
347	RBM39	2.9665028298831977e-64	0.26279485	0.8070296347346657	0.7676503418445654	1.30659140221507	1.1771178272885083	Adipocytes	AD3
348	IRF1	7.045144044517234e-64	1.9803658	0.15483574546289916	0.05441607367099205	0.19199506663953406	0.05225198839410033	Adipocytes	AD3
349	AP000331.1	7.814775245018113e-64	0.6960328	0.324756872654874	0.22533835635551835	0.44734703966951767	0.29879682136425467	Adipocytes	AD3
350	TFG	1.2033822337357249e-63	0.54018325	0.4321923577609312	0.3467629412585461	0.4965101316955364	0.366145479747751	Adipocytes	AD3
351	FNDC4	1.6793075761961382e-63	1.777986	0.1543762922122674	0.053160318124738384	0.15895998745013162	0.04901715736788235	Adipocytes	AD3
352	TMED5	2.66037044596279e-63	0.50479347	0.4636649054292059	0.38290079531184595	0.5584615198352602	0.4234020496864592	Adipocytes	AD3
353	EIF4G1	1.4580753582029033e-62	0.81713265	0.27528907267018915	0.17946839681875262	0.2855838831681955	0.17193738067492265	Adipocytes	AD3
354	AC012349.1	2.3786034164166555e-62	0.89749026	0.30132475687265486	0.21044370029300963	0.4895401895776787	0.2919507200390411	Adipocytes	AD3
355	XBP1	4.594982884129931e-62	1.0609225	0.21540699900451796	0.11629691642249197	0.22048341927569864	0.11175570318417564	Adipocytes	AD3
356	MAP3K20	1.6759971089348443e-61	0.31211543	0.7692778926410905	0.7228966094600251	1.3765810235904772	1.2194236838716315	Adipocytes	AD3
357	HNRNPM	6.879585210698416e-61	0.48789024	0.46251627230262654	0.38004046323426816	0.5388482532907655	0.4115481997897846	Adipocytes	AD3
358	GNAI3	1.8965359440717002e-60	0.6480542	0.34956734818898844	0.26137156411329704	0.39045048496518603	0.26605391703623715	Adipocytes	AD3
359	HSPA9	2.3760317622055024e-60	0.6795721	0.33249100237384177	0.24257011301799916	0.36607969015683706	0.24373542714601534	Adipocytes	AD3
360	TPM4	3.9537023657129977e-60	1.4513329	0.17589401945018762	0.0786242500348821	0.204219229800268	0.07959811437880913	Adipocytes	AD3
361	FMO2	5.783659685531617e-60	0.5115321	0.47070985527222603	0.38841216687595925	0.6969384753711431	0.5346238924775257	Adipocytes	AD3
362	ADAM17	9.282145271556742e-60	0.472548	0.49735814380886745	0.4284219338635412	0.6336331638871181	0.49311631684689883	Adipocytes	AD3
363	MYC	1.2954715789864321e-59	2.6817434	0.11984072287311433	0.020789730710199527	0.12608732910083031	0.02072739484780034	Adipocytes	AD3
364	MAP3K14	2.51223697492255e-59	1.1375774	0.20192970365265334	0.10551834798381471	0.21014981768283453	0.1010173821976539	Adipocytes	AD3
365	SQSTM1	5.5519419842543585e-59	0.5171828	0.5691094264491922	0.5214524905818334	0.8952517253588625	0.6989973383976454	Adipocytes	AD3
366	LRRFIP1	6.5903774691557935e-59	0.7330149	0.31840110268780153	0.22910562299427933	0.3762012379466658	0.24278587869538215	Adipocytes	AD3
367	PREX2	7.811108007622211e-59	0.44444302	0.5901677004364806	0.5258127528952142	0.9637506907885713	0.7846301221579222	Adipocytes	AD3
368	SRSF4	1.3174603511103053e-58	0.304862	0.7049544375526456	0.6500976698758197	1.0230649987982128	0.8929514167724769	Adipocytes	AD3
369	PPP1R12B	2.0386541023112233e-58	0.19679724	0.91982540776476	0.9094111901772011	2.141874022899224	2.022482138036526	Adipocytes	AD3
370	ANGPTL1	3.848366851713611e-58	1.1075579	0.20453327207289992	0.10848332635691363	0.24866576856429465	0.12311606695458063	Adipocytes	AD3
371	CBLB	4.300732550407454e-58	0.3661402	0.6738647675932308	0.6093553788195898	1.0760275483125854	0.9161837675565826	Adipocytes	AD3
372	GRB10	5.761253796301357e-58	0.60793185	0.41381422773566123	0.3341356215989954	0.5663950006097722	0.4054071512393075	Adipocytes	AD3
373	ANXA2	2.7733321703614194e-57	0.33080882	0.7149858335247722	0.6840030696246686	1.2202258597596205	1.0642412777765426	Adipocytes	AD3
374	AHCTF1	6.976018830396293e-57	0.4034257	0.549352936672027	0.48377982419422355	0.7339436259693471	0.5983010323495684	Adipocytes	AD3
375	EPS8	1.6164883141551267e-56	0.28948876	0.8205069300865304	0.7964978373098925	1.6690106728663643	1.509370710485793	Adipocytes	AD3
376	EPB41L3	2.3586902339610703e-56	0.43277416	0.5920820889807795	0.5448234965815544	1.028002362116033	0.8459339093454914	Adipocytes	AD3
377	CYP4B1	3.6015410727401815e-56	0.94470805	0.23164101386017305	0.13879586995953677	0.2740909333918521	0.1517138489751574	Adipocytes	AD3
378	COQ10B	3.752951289741085e-56	1.0363598	0.21747453863236083	0.125366262034324	0.2272722946897814	0.11725887737067758	Adipocytes	AD3
379	ELF2	6.420068897452712e-56	0.35204315	0.6560992419021364	0.5972861727361518	0.9757727494001155	0.8308425961133091	Adipocytes	AD3
380	SH3D19	3.5868870971460934e-55	0.22102664	0.9114786737116165	0.8988767964280732	2.185064678541719	2.0503103482341216	Adipocytes	AD3
381	MAP1LC3B	4.648179991681137e-55	1.0020647	0.23317252469561223	0.14360959955350913	0.26181481056358313	0.1392652511326171	Adipocytes	AD3
382	USP24	7.161685679718591e-55	0.315708	0.7140669270235087	0.6793637505232315	1.1741609420751307	1.0282143775711776	Adipocytes	AD3
383	KIF5B	2.1398098671227324e-54	0.45248494	0.5080787196569416	0.4432119436305288	0.6682015818957533	0.5275496374281909	Adipocytes	AD3
384	SPRED2	6.473852797761942e-54	0.76922953	0.27146029558159124	0.1818054974187247	0.31573719644605097	0.19707503703896015	Adipocytes	AD3
385	UBE2D3	8.3711079721755e-54	0.32622975	0.6430813998009036	0.5871354820706014	0.8873873762566439	0.7606271454063616	Adipocytes	AD3
386	DNM1L	1.0056316711023407e-53	0.49518692	0.45026418561911324	0.3764824891865495	0.5538118825399112	0.4219401258329265	Adipocytes	AD3
387	MAP4K4	3.410473944412267e-53	0.37331232	0.5945325063174822	0.5358936793637505	0.8544443225652892	0.7140586983692725	Adipocytes	AD3
388	PTPN11	4.631936729478567e-53	0.4651097	0.4632054521785742	0.3922143156132273	0.5663467362214338	0.43946309784470017	Adipocytes	AD3
389	CDO1	1.5227989247909811e-52	0.6633965	0.33570717512826403	0.2551276684805358	0.41483294335964704	0.2811172229246355	Adipocytes	AD3
390	ATP1A1	9.37418314482962e-52	1.5829684	0.16456083926793783	0.07597321054834659	0.21415371270819164	0.07669661995704348	Adipocytes	AD3
391	CMSS1	1.393012516627852e-51	0.31987932	0.6541082778160655	0.5866820147900098	1.0170066329187917	0.8812566523737598	Adipocytes	AD3
392	THADA	1.548823688939584e-51	0.38580096	0.6152079025959108	0.5561950606948514	0.9016064465097273	0.7514819093225706	Adipocytes	AD3
393	SH3GLB1	1.58141567095332e-51	0.33139718	0.631441917451566	0.577787079670713	0.8818925939632354	0.7537555835112068	Adipocytes	AD3
394	NDEL1	2.7866243191650913e-51	0.42379653	0.47668274753043877	0.40288823775638344	0.5645927033216307	0.44827174654105395	Adipocytes	AD3
395	PSMD1	3.115938913849787e-51	0.39557225	0.538249483115093	0.474326775498814	0.7048976647722106	0.5755781731836047	Adipocytes	AD3
396	CD44	5.893219615130323e-51	1.6964959	0.15851137146795313	0.07021766429468397	0.23007865111753703	0.07679212698949765	Adipocytes	AD3
397	CCDC47	7.970150415917254e-51	0.72302204	0.27528907267018915	0.18975861587833123	0.28577227458739796	0.18265579631923662	Adipocytes	AD3
398	MRTFA	8.693604503923066e-51	0.44539437	0.45899379738111645	0.3824822101297614	0.561816321776749	0.44058694430075923	Adipocytes	AD3
399	CDKN1A	1.1978496454849583e-50	2.0981417	0.12397580212880006	0.03324263987721501	0.13678924162284242	0.033663542390404776	Adipocytes	AD3
400	ETV6	2.1379650442634643e-50	0.45628762	0.46397120759629373	0.38848193107297335	0.6069242368251719	0.4752627456528088	Adipocytes	AD3
401	MT1E	3.8574798827235033e-50	2.0707767	0.12458840646297573	0.03425422073391935	0.14412272614525928	0.03623646615571888	Adipocytes	AD3
402	TANK	4.056673305890183e-50	0.26579216	0.7431656328968528	0.7020719966513186	1.1876193443585952	1.063247713887166	Adipocytes	AD3
403	CTNNB1	5.688488880189824e-50	0.43942246	0.48143043112030015	0.41045765313241245	0.620424931077088	0.4910198125903498	Adipocytes	AD3
404	SYBU	5.763261317238246e-50	0.7348323	0.2726855042499426	0.1867936375052323	0.3493472930141689	0.22414802707164064	Adipocytes	AD3
405	EIF3A	6.292404451691166e-50	0.3801798	0.5330423462745999	0.46581554346309473	0.6645675965357772	0.545253540239239	Adipocytes	AD3
406	UBQLN1	6.422359899213021e-50	0.40866655	0.49552033080634045	0.42451513883075204	0.5895191894429115	0.47312796795197337	Adipocytes	AD3
407	ACO1	7.234242415463132e-50	0.26577294	0.7643004824259132	0.7255476489465607	1.274205506183237	1.145011873102717	Adipocytes	AD3
408	NT5C2	8.208770243707492e-50	0.38768107	0.5523393828011334	0.4885935537881959	0.7276869114177892	0.597781581521596	Adipocytes	AD3
409	AZIN1	1.4752635633760555e-49	0.49177593	0.4286698828394211	0.3566345751360402	0.5312882063776194	0.4045330232338764	Adipocytes	AD3
410	ZNF189	1.7684939415309655e-49	0.66122353	0.32383796615361055	0.24776754569554904	0.3816132118667049	0.2575950194402509	Adipocytes	AD3
411	PKD2	2.2964754917357512e-49	0.39358073	0.5817443908415652	0.5346379238174969	0.8870443313275129	0.7357296389701561	Adipocytes	AD3
412	ADM	5.113049827328221e-49	0.8820245	0.2423615897082472	0.15798102413841217	0.2946202333014748	0.17050663513558673	Adipocytes	AD3
413	FEM1C	7.102426365518725e-49	0.9874446	0.20422696990581207	0.11769220036277382	0.20339980025534657	0.10774793354497708	Adipocytes	AD3
414	RGS3	9.434217257268079e-49	0.8586021	0.22543839497664445	0.13781917120133946	0.24033897663198645	0.1396123445749764	Adipocytes	AD3
415	EML4	1.891708958507304e-48	0.35133192	0.5927712688567272	0.5333124040742291	0.8011797849353196	0.6743271799120726	Adipocytes	AD3
416	POM121	1.9858654964737685e-48	0.43254897	0.45562447354315033	0.3827263848193107	0.5308262341549614	0.4179965697511808	Adipocytes	AD3
417	LIMS1	2.4852889820893435e-48	0.26839772	0.7966919365954515	0.7725687177340589	1.4797527653355853	1.3392188438300152	Adipocytes	AD3
418	ABHD2	3.407127851882631e-48	0.8340876	0.2713837200398193	0.19185154178875402	0.34275950770678454	0.20646775992327282	Adipocytes	AD3
419	SRSF7	4.3702624478790145e-48	0.5209563	0.4383184011026878	0.36922701269708386	0.5667564894634713	0.42619686062503553	Adipocytes	AD3
420	TXN	5.596905363525692e-48	1.2359726	0.17306072440462517	0.08612390121389703	0.1922210246571685	0.08615910340288717	Adipocytes	AD3
421	JAK2	6.45148990679385e-48	0.35482726	0.5933838731909028	0.5391028324263988	0.8657523401368333	0.7307329074900173	Adipocytes	AD3
422	EHD1	1.2096805928707384e-47	1.3485022	0.17106976031855425	0.08584484442584066	0.20348602202719696	0.08491059426641656	Adipocytes	AD3
423	TGFBR3	1.5218347429271689e-47	0.23289673	0.8548127728003676	0.8407632203153341	1.8425988691332487	1.7085404256529788	Adipocytes	AD3
424	TBX15	1.8464274831864512e-47	0.3803611	0.5481277280036756	0.4835356495046742	0.7939615390675718	0.6581533788383971	Adipocytes	AD3
425	AKAP13	3.593151426656221e-47	0.40512425	0.534727008193583	0.47938467978233573	0.7572717730689089	0.6179892940444122	Adipocytes	AD3
426	BZW1	4.124608637478148e-47	0.8129903	0.23309594915384027	0.14786521557136878	0.23697867625686891	0.14168385736849415	Adipocytes	AD3
427	ABL1	4.892591177527083e-47	0.3507779	0.5851137146795313	0.5199874424445374	0.8093608872204174	0.681800428231213	Adipocytes	AD3
428	ANKRD12	5.468398654755522e-47	0.251991	0.7904893177119228	0.7544649086089019	1.38015493548865	1.2523775636607575	Adipocytes	AD3
429	IL1RAP	8.953674859986945e-47	1.3549895	0.16639865227046483	0.08144970001395284	0.20004112804596177	0.08302991876926781	Adipocytes	AD3
430	KIAA0232	9.363984956351478e-47	0.33342478	0.6060188375832759	0.5496372261755267	0.8179954506066587	0.6955063645417596	Adipocytes	AD3
431	DCAF1	1.047063287248092e-46	0.5868287	0.3334864844168772	0.25526719687456395	0.36873495909499465	0.25996544167402347	Adipocytes	AD3
432	COL12A1	1.0996957944425665e-46	0.59040964	0.5556321310973276	0.518906097390819	1.0425511620343546	0.7973640376439867	Adipocytes	AD3
433	GTF2B	1.4050715753369748e-46	0.78666204	0.28049620951068227	0.2015138830752058	0.32691946346254586	0.20225308617221954	Adipocytes	AD3
434	DAB2	1.4969759920140763e-46	0.6402925	0.30454092962707713	0.22464071438537742	0.346020420502959	0.23527016441864493	Adipocytes	AD3
435	ACTG1	2.2161742462281475e-46	0.8338005	0.2406769277892641	0.15819031672945444	0.27362668200261264	0.16260820912803156	Adipocytes	AD3
436	ARFGAP3	2.4790784775427963e-46	0.67782164	0.2915996630676162	0.21232733361239012	0.3199984464567406	0.21167355041484764	Adipocytes	AD3
437	DCTN4	5.612933730366954e-46	0.38838914	0.4930699134696378	0.4245500209292591	0.5906182213461505	0.47938765579628456	Adipocytes	AD3
438	LPIN1	5.728338624879616e-46	0.4904102	0.44176430048242593	0.3715292311985489	0.584448452292623	0.44800599822752135	Adipocytes	AD3
439	AOC3	6.0375860433554915e-46	0.4452009	0.4370166168925645	0.3639598158225199	0.5153498330279443	0.4022636484508786	Adipocytes	AD3
440	CYTOR	7.1390324818374e-46	0.97296476	0.24680297113102076	0.17018975861587834	0.31208721986677773	0.17109305043383244	Adipocytes	AD3
441	CDADC1	7.88383003959098e-46	0.74936575	0.2834060800980167	0.2058043811915725	0.3355360358505553	0.21282384238582372	Adipocytes	AD3
442	PTMA	9.312369738797855e-46	0.8449517	0.2571406692702351	0.17904981163666805	0.31964479529151973	0.19036069551603704	Adipocytes	AD3
443	STK17A	1.1358439890092113e-45	0.7053519	0.3034688720422697	0.22851262731965954	0.36188743177558325	0.23698219880809152	Adipocytes	AD3
444	SEC23A	5.3791352195293195e-45	0.38385448	0.5112183168695918	0.44816520161852935	0.6436392297870158	0.5261184337268355	Adipocytes	AD3
445	ENAH	1.255124726031137e-44	0.73247766	0.29466268473849455	0.22048974466303892	0.3681964556936351	0.23736803314130317	Adipocytes	AD3
446	PTPN12	1.5924832659468506e-44	0.44685844	0.48916456083926796	0.4268173573322171	0.646616546630239	0.5109832305796561	Adipocytes	AD3
447	B2M	1.9145593109961677e-44	0.5142768	0.4154988896546443	0.34571647830333474	0.5853376747338369	0.4427817397283711	Adipocytes	AD3
448	TCF7L2	2.3241103617033e-44	0.19392607	0.9190596523470403	0.9134923957025255	2.1951454344864483	2.0766182640401674	Adipocytes	AD3
449	DHX36	2.8139289099557647e-44	0.398531	0.474462056819052	0.40693456118320076	0.5642022956660863	0.4543034058295636	Adipocytes	AD3
450	ASCC2	3.843286349868865e-44	0.5551438	0.3616662837889578	0.2899051206920608	0.4061097109111322	0.29338047840739334	Adipocytes	AD3
451	LINC02246	4.9453744601329e-44	0.5873982	0.2971131020751972	0.2135830891586438	0.37218590414927977	0.26243712409657166	Adipocytes	AD3
452	UBR4	5.872249298500909e-44	0.40454254	0.46619189830768054	0.39964420259522815	0.5545771727310472	0.4446615513727397	Adipocytes	AD3
453	HIF1A	6.823340854599579e-44	0.5870003	0.3370855348801593	0.2622436165759732	0.3976895920913062	0.2815093588984805	Adipocytes	AD3
454	IGF1	9.586531155408314e-44	0.41595128	0.5946856574010261	0.5557415934142598	1.1657419226097983	0.9765117127060791	Adipocytes	AD3
455	RLF	1.0159191301485346e-43	0.42704484	0.4370931924343365	0.36688991209711175	0.5082343138493155	0.4005515305060835	Adipocytes	AD3
456	ECPAS	1.389005213924652e-43	0.30887488	0.6322842484110575	0.5816241105064881	0.8763031196009456	0.7569651825424408	Adipocytes	AD3
457	CCDC107	1.6072775576608578e-43	0.532742	0.33754498813079103	0.2595576949909307	0.3709929219236953	0.2703981260336866	Adipocytes	AD3
458	IPO7	1.7251313221017452e-43	0.6536669	0.28363580672333255	0.20552532440351612	0.30089418365183823	0.20143747365236647	Adipocytes	AD3
459	MORF4L1	7.521398846896011e-43	0.3963724	0.45884064629757254	0.3916910841356216	0.5339820427968414	0.42929584163851087	Adipocytes	AD3
460	AKR1C1	9.349854932446627e-43	0.45158026	0.5168083314189448	0.46902469652574297	0.7578765623247659	0.6037901869005001	Adipocytes	AD3
461	ANKRD28	2.0133558499083125e-42	0.3200194	0.6371085075426909	0.591425980186968	0.9625082953117864	0.8313071367855889	Adipocytes	AD3
462	IL1R1	3.3029120763261575e-42	1.092876	0.17826786124511831	0.09725129063764476	0.19719556309117978	0.09730427458747642	Adipocytes	AD3
463	MT1A	3.6190992342978306e-42	3.3821976	0.09388161421242056	0.011162271522254779	0.12193874599290895	0.012361166909030979	Adipocytes	AD3
464	RASD1	3.7716990537601495e-42	0.59031934	0.35860326211807947	0.29405609041439934	0.490009545191135	0.35065136119726453	Adipocytes	AD3
465	TM9SF3	4.23679601224895e-42	0.41214234	0.44498047323684814	0.37878470768801453	0.520042558183451	0.41383139584167467	Adipocytes	AD3
466	HSPA8	6.428549417294833e-42	1.0984116	0.16747070985527224	0.08546114134226315	0.1759629438814413	0.08604355259838478	Adipocytes	AD3
467	CNN3	8.975292209607347e-42	0.5975512	0.3261352324067693	0.25554625366262035	0.3779522632023298	0.26508005745864127	Adipocytes	AD3
468	ACACB	9.761775809304151e-42	0.17808391	0.976108430967149	0.9820706013673782	3.338984151565386	3.220195415764573	Adipocytes	AD3
469	RAB7A	1.906249332125086e-41	0.3167395	0.5998927942415193	0.5433584484442584	0.7939430261147715	0.6796439246090201	Adipocytes	AD3
470	ADGRE5	2.1611956807024576e-41	1.3082817	0.15070066620721342	0.06990372540812055	0.1602610106094821	0.06783401133572024	Adipocytes	AD3
471	BCL2	2.5383818566006304e-41	0.16040716	0.9498430201393675	0.9455141621319939	2.579215371370115	2.4769082744986326	Adipocytes	AD3
472	FSIP1	3.015382412225729e-41	2.170229	0.10843096714909257	0.026649923259383285	0.118270160661063	0.027511767460397074	Adipocytes	AD3
473	MITF	3.6433845482898444e-41	0.40466112	0.5723255992036144	0.52267336402958	0.9232583437822312	0.7637571201273643	Adipocytes	AD3
474	TMEM43	4.603386824580775e-41	0.6317717	0.28057278505245425	0.2045137435468118	0.2953446199652308	0.2002816615766489	Adipocytes	AD3
475	ADRA2A	7.096040903388311e-41	0.97311544	0.19503790489317713	0.1165410911120413	0.2192029498147858	0.11764697575681904	Adipocytes	AD3
476	EIF4G2	7.559701552079466e-41	0.5032812	0.3635040967914848	0.2923817496860611	0.4029255412073974	0.3001535614465811	Adipocytes	AD3
477	CPD	8.119983160679498e-41	0.64353764	0.2918293896929321	0.21815264406306684	0.33006429137802196	0.2234092030264228	Adipocytes	AD3
478	RAB21	9.843648081892869e-41	0.492104	0.352247492151007	0.2784289102832426	0.38188556740089025	0.2856605941134278	Adipocytes	AD3
479	AC016831.7	1.0041881568166994e-40	0.44391453	0.35377900298644616	0.2704409097251291	0.4477979381119309	0.3473072001378853	Adipocytes	AD3
480	OGFRL1	1.3645653093688118e-40	0.6097706	0.32927482961941956	0.2609529789312125	0.4045355010652803	0.28272262604551046	Adipocytes	AD3
481	TMED10	1.6078473450281724e-40	0.49168327	0.3458151466421625	0.27103390539974886	0.3711239879218075	0.27731689419034433	Adipocytes	AD3
482	RAI2	2.040624955657289e-40	1.1045641	0.16946167394134312	0.08961211106460165	0.21330700363044167	0.10487407275411281	Adipocytes	AD3
483	GADD45A	2.5010347975506412e-40	1.8761318	0.1215253847920974	0.0416143435189061	0.14269802281533642	0.04093378855874074	Adipocytes	AD3
484	ARF1	2.8525314631946464e-40	0.73733777	0.22597442376904817	0.14695828101018557	0.22699872914765107	0.14224366449459028	Adipocytes	AD3
485	CERS6	6.754081792412424e-40	0.3676271	0.49957883452025426	0.4360959955350914	0.6751853673970962	0.5581644245732282	Adipocytes	AD3
486	DCUN1D3	7.662143682051386e-40	0.87368214	0.21326288383490313	0.13684247244314218	0.22198116585750635	0.12720124173452235	Adipocytes	AD3
487	ANGPTL4	8.138129595432148e-40	0.35016233	0.6570181484034	0.6258894935119297	1.136029305249821	0.9778449319383051	Adipocytes	AD3
488	INTS6	1.1137130065008204e-39	0.46098453	0.3782831763534727	0.30389284219338636	0.46271038569996015	0.3558878685319109	Adipocytes	AD3
489	RCAN1	1.496314838834444e-39	1.1894486	0.17091660923501034	0.09400725547648947	0.20597694041250292	0.09557295456617945	Adipocytes	AD3
490	NUFIP2	1.8813265587188993e-39	0.40779352	0.4461291063634275	0.3818892144551416	0.531224726391639	0.42422620828638086	Adipocytes	AD3
491	TRIP12	4.498759034717665e-39	0.25367764	0.702504020215943	0.660073950048835	1.0321223057322062	0.9225294265495148	Adipocytes	AD3
492	PARVA	8.857766313872432e-39	0.24436904	0.7251703805804426	0.6858518208455421	1.1384315519077537	1.0264891645762595	Adipocytes	AD3
493	SENP2	1.0323272778841246e-38	0.4573623	0.37399494601424305	0.3049741872471048	0.4086421844022163	0.3130827604979835	Adipocytes	AD3
494	PIM1	1.368537601943752e-38	1.2525697	0.16180411976414733	0.0859494907213618	0.18293971827622563	0.0808898161316637	Adipocytes	AD3
495	POR	1.6569808589640285e-38	0.39550018	0.4710161574393139	0.410108832147342	0.5973249760021103	0.48322542498581794	Adipocytes	AD3
496	RBM25	1.9088902874355197e-38	0.23156118	0.7477601654031703	0.710757639179573	1.1380631301230597	1.0318464333260227	Adipocytes	AD3
497	ZEB2	2.090613827994201e-38	0.22732314	0.8110881384485795	0.7881610157667085	1.5443677951265964	1.4225786181164604	Adipocytes	AD3
498	AC084871.1	2.3405259701115248e-38	0.52628297	0.36488245654338003	0.2959397237337798	0.5259043223808774	0.3923637119383639	Adipocytes	AD3
499	PDLIM1	2.3493205198848852e-38	0.95128393	0.19166858105521098	0.11566903864936515	0.22180107402814125	0.120823492619343	Adipocytes	AD3
500	AACS	3.883115598574549e-38	0.5333113	0.32705413890803275	0.25592995674619784	0.39739374380794573	0.29054167193652103	Adipocytes	AD3
501	PPIL4	6.062265785766572e-38	0.48985186	0.3318783980396661	0.26032510115808566	0.3459092082321928	0.2579637402952905	Adipocytes	AD3
502	PLPP1	7.961287452762971e-38	0.2946457	0.7995252316410139	0.7775219757220594	1.594691225907816	1.4354221628594053	Adipocytes	AD3
503	NET1	9.246200536365167e-38	0.39204025	0.4706332797304541	0.4141202734756523	0.6345598600138347	0.5160062588425388	Adipocytes	AD3
504	SARNP	1.3468017573744663e-37	0.5254748	0.29221226740179185	0.21466443421236223	0.3241325414121385	0.23583392671790826	Adipocytes	AD3
505	CIDEC	2.5111948579651504e-37	0.28580073	0.669653112795773	0.6524696525742989	1.1180062416712286	0.9890816039572574	Adipocytes	AD3
506	CCDC80	2.5976169678744504e-37	0.47288692	0.48204303545447585	0.429014929538161	0.714921179697369	0.5608965119284762	Adipocytes	AD3
507	MIDN	2.862679354739911e-37	1.6813142	0.12198483804272915	0.045172317566624806	0.128191611699554	0.04176068333560524	Adipocytes	AD3
508	RCOR1	4.146445348210065e-37	0.41821608	0.42805727850524544	0.3683549602344077	0.5354633012103116	0.42527466187933494	Adipocytes	AD3
509	BACH1	4.97032110003874e-37	0.46871188	0.3589095642851673	0.2883703083577508	0.4338861513869561	0.33113851552046936	Adipocytes	AD3
510	AFDN	7.988991801397805e-37	0.38664863	0.44046251627230265	0.3760290219059579	0.5321188670823004	0.43007501112478164	Adipocytes	AD3
511	VCP	8.301495830902675e-37	0.44415602	0.37889578068764834	0.31153202176642947	0.4201970846609739	0.32488366056285733	Adipocytes	AD3
512	TAF1D	1.0358328171297377e-36	0.33898535	0.5300559001454935	0.4740477187107576	0.6665948216221487	0.559138643832247	Adipocytes	AD3
513	TRA2A	1.0505952589129617e-36	0.26779327	0.6419327666743242	0.5944258406585741	0.8701769310003954	0.7665387843261194	Adipocytes	AD3
514	PLEKHM2	1.55832313082052e-36	0.49334127	0.32521632590550575	0.25394167713129623	0.34879792079220884	0.2596569831857848	Adipocytes	AD3
515	GBF1	1.6481875053402518e-36	0.31359398	0.5615284478137683	0.508232175247663	0.7312522073813846	0.6244075056220081	Adipocytes	AD3
516	SFPQ	1.691386818070186e-36	0.28159827	0.611149398881997	0.5593693316589926	0.801230967602735	0.6983745497525523	Adipocytes	AD3
517	LINC01554	5.0587812591606875e-36	1.9120003	0.11478673711616509	0.03924236082042696	0.15253377557919778	0.042854926681887034	Adipocytes	AD3
518	MAPKAPK2	5.637805089226141e-36	0.7176376	0.23056895627536564	0.15780661364587695	0.2404221093615482	0.15295360619976608	Adipocytes	AD3
519	NECTIN2	5.7207510540167246e-36	0.92987233	0.18240294050080405	0.10823915166736431	0.18993173034093808	0.10417331772946481	Adipocytes	AD3
520	TAF13	5.925227518496268e-36	1.0575892	0.15943027796921663	0.08434491419003767	0.1509892709751704	0.07538867303788428	Adipocytes	AD3
521	MT1M	6.974862138516588e-36	2.4416904	0.09786354238456237	0.022010604157946142	0.12793056923710922	0.024810159542940278	Adipocytes	AD3
522	NR4A1	8.187432889862982e-36	2.0157952	0.10314725476682747	0.027103390539974886	0.12931934294672462	0.033567808916181684	Adipocytes	AD3
523	USP32	8.269526300544311e-36	0.36383933	0.4844168772494065	0.42678247523371005	0.6097044566323913	0.5023930193529063	Adipocytes	AD3
524	IFRD1	1.1087977045308408e-35	0.33039367	0.5354927636113026	0.481128784707688	0.6826747168356918	0.5759099928826412	Adipocytes	AD3
525	GOLPH3	1.2497969232541547e-35	0.3314825	0.4878627766291447	0.42472443142179434	0.5845148513163289	0.48925639434855794	Adipocytes	AD3
526	COL5A2	1.6532346108652617e-35	0.26732877	0.7948541235929244	0.78247523371006	1.5657349543857986	1.4220913428872355	Adipocytes	AD3
527	XRN2	1.995462291721137e-35	0.45126075	0.3698598667585573	0.3043114273754709	0.41132317251387	0.31637701330210793	Adipocytes	AD3
528	MTMR3	2.4519979493619136e-35	0.29076695	0.5867983765985144	0.5336961071578066	0.7670616139459588	0.664176994964091	Adipocytes	AD3
529	AGO3	4.866008788763795e-35	0.2584832	0.6966077034995023	0.6659341425980186	1.0753742513455522	0.9610063240073952	Adipocytes	AD3
530	ACBD3	7.527077381086682e-35	0.4495504	0.38471552186231717	0.3242988698200084	0.450887184911523	0.3486674754294109	Adipocytes	AD3
531	CAB39L	8.8354346062652e-35	0.56513256	0.30974806646757025	0.24291893400306963	0.4084445424723935	0.2933945993832309	Adipocytes	AD3
532	STAT5A	1.0089569902944097e-34	0.36881262	0.48334481966459913	0.43529370726942934	0.6308368337708764	0.519303277713394	Adipocytes	AD3
533	HSP90AB1	1.328485336741119e-34	0.6783994	0.23922199249559692	0.16809683270545556	0.2595551618809411	0.1698936249765287	Adipocytes	AD3
534	CRYAB	1.9169426838497423e-34	0.5333092	0.3818822268167547	0.3222408260080927	0.5904475007567167	0.4421750987961404	Adipocytes	AD3
535	MPP5	2.0530022760427683e-34	0.32871842	0.5093805038670649	0.45486256453188223	0.6399576233584898	0.5386857417046437	Adipocytes	AD3
536	PARD3B	2.2378582671117254e-34	0.16959003	0.9319243433647293	0.9164224919771173	2.2903442217399066	2.1853418254385493	Adipocytes	AD3
537	TRAK1	2.3684003486157325e-34	0.28158697	0.6099241902136457	0.5650202316171341	0.8508683691705293	0.7437358544266321	Adipocytes	AD3
538	CFLAR	3.3438392619454953e-34	0.1524013	0.8635423845623708	0.8546811776196456	1.6636599442121605	1.5789112191777952	Adipocytes	AD3
539	ABLIM1	4.305325853346753e-34	0.27043217	0.64606784593001	0.5959955350913911	1.000772721241012	0.886375713029806	Adipocytes	AD3
540	HNRNPF	4.936679729119693e-34	0.61457217	0.2547668274753044	0.18456118320078135	0.25943364350386594	0.17685030865613927	Adipocytes	AD3
541	TNFAIP6	8.43842110175713e-34	2.1940765	0.10797151389846082	0.03533556578763779	0.1522656143006108	0.0353111795076134	Adipocytes	AD3
542	EEF2	1.100062531935204e-33	0.79562604	0.19741174668810782	0.12543602623133807	0.20744104903841326	0.12469594682498723	Adipocytes	AD3
543	RASAL2	1.2279601176001462e-33	0.34886554	0.5067769354468182	0.45413004046323424	0.7347191204960497	0.6161916152894352	Adipocytes	AD3
544	DLD	1.651451884225642e-33	0.42898703	0.3660310896699594	0.30176503418445655	0.39914587836920556	0.3106950148232751	Adipocytes	AD3
545	BRAF	3.0791667263843894e-33	0.23968685	0.7036526533425224	0.6569694432817078	1.0602153168605994	0.9547992494479745	Adipocytes	AD3
546	USP9X	3.6726008557108764e-33	0.28073347	0.5928478443984991	0.546009487930794	0.7911839536839971	0.6895163119844261	Adipocytes	AD3
547	MOCS1	5.2006728049698074e-33	0.50684685	0.2984914618270924	0.2294544439793498	0.3270074374545051	0.24076516644210752	Adipocytes	AD3
548	ARHGAP21	5.4692615631015776e-33	0.22831796	0.7491385251550655	0.7074787219199107	1.213819126169738	1.1052428350400711	Adipocytes	AD3
549	PITPNB	5.83163366078728e-33	0.40764105	0.4024044720116395	0.3406934561183201	0.46382960234631965	0.36803251647177115	Adipocytes	AD3
550	LINC01473	7.672183927385503e-33	0.28773528	0.6082395282946627	0.5425561601785963	1.0108851344456744	0.8886997135834117	Adipocytes	AD3
551	AC007098.1	9.438674247429247e-33	0.30812764	0.5234704035531051	0.45542067810799497	0.8386595963527922	0.7230503197153691	Adipocytes	AD3
552	FABP4	1.0915513416330325e-32	0.20042193	0.8911861551420476	0.9008301939444677	2.294416161102564	2.170408173416931	Adipocytes	AD3
553	CALU	1.1606935323174375e-32	0.49787396	0.3206217933991883	0.2557206641551556	0.35481481664863296	0.2636039910166396	Adipocytes	AD3
554	FYN	1.36474520917919e-32	0.3340738	0.4771422007810705	0.4142249197711734	0.6694183896255712	0.5630889711261866	Adipocytes	AD3
555	FOXK2	1.9790797249423065e-32	0.38702515	0.41358450111034534	0.3536347146644342	0.47420412655783667	0.3811540521307451	Adipocytes	AD3
556	KHDRBS1	2.011799292093798e-32	0.41462603	0.38241825560915843	0.3207757778707967	0.42872219852752036	0.337604004245304	Adipocytes	AD3
557	PCBP2	2.1675339043839707e-32	0.37099415	0.41358450111034534	0.3508092646853635	0.46085354009951335	0.37341069812356764	Adipocytes	AD3
558	PSMC6	2.6172043711618057e-32	0.412658	0.36304464354085303	0.29817217803823076	0.38911563819588685	0.30553079930328536	Adipocytes	AD3
559	MAOB	3.2939820763030213e-32	0.34508634	0.5681905199479287	0.5321264127249895	0.9412446542553509	0.8022806141522322	Adipocytes	AD3
560	FNIP1	3.565668611026334e-32	0.2611175	0.6237077877325982	0.5643923538440072	0.9225614645558783	0.817479601850503	Adipocytes	AD3
561	BCAR3	3.8346882688497894e-32	0.34388658	0.5295964468948617	0.4877215013255197	0.755604266840318	0.6362996759370382	Adipocytes	AD3
562	MTMR12	4.6206801095896994e-32	0.3717161	0.4305076958419481	0.37240128366122505	0.5045628045644426	0.41025348701869835	Adipocytes	AD3
563	PTP4A2	5.056476588229684e-32	0.3857638	0.40776475993567657	0.3483326356913632	0.46764234975299623	0.3759236933227228	Adipocytes	AD3
564	KCNQ3	5.917595757879488e-32	1.1861472	0.1552951987135309	0.08622854750941816	0.20268374973247624	0.09416722448520717	Adipocytes	AD3
565	RCL1	6.014486864869868e-32	0.33094573	0.5286009648518263	0.48681456676433654	0.7196778040921397	0.6085497379004178	Adipocytes	AD3
566	PLA2G6	9.450718630906841e-32	0.47794878	0.34627459989279424	0.28442863122645456	0.3952592950283392	0.29866885236484225	Adipocytes	AD3
567	ATP11B	1.031427300142722e-31	0.25616747	0.6400183781300253	0.6010185572764057	0.9017224940271282	0.8000668338903615	Adipocytes	AD3
568	SOS2	1.1617109011022412e-31	0.23540549	0.6711080480894402	0.6439933026370867	0.9917691247195418	0.89226875334709	Adipocytes	AD3
569	RUNX1	1.2064710041861066e-31	0.3392772	0.507312964239222	0.45263011022743127	0.6884213995983705	0.5782883543923808	Adipocytes	AD3
570	AP002989.1	1.3634474705129129e-31	0.61476564	0.2538479209740409	0.1852588251709223	0.37389053953251644	0.2593382911748481	Adipocytes	AD3
571	UBE2W	1.3656026654252607e-31	0.3981515	0.366796845087679	0.2993232872889633	0.44636658048525224	0.35552954758512945	Adipocytes	AD3
572	ARCN1	1.65648983896134e-31	0.5051069	0.27728003675626006	0.2088391237616855	0.2851810683437058	0.20906302783548017	Adipocytes	AD3
573	CCNK	2.5168086497229993e-31	0.647682	0.22582127268550425	0.15749267475931353	0.2190916883313611	0.1452684072819323	Adipocytes	AD3
574	MYL12A	2.529216460593279e-31	0.71333736	0.21211425070832376	0.14371424584903028	0.22200705861935044	0.14116178988067044	Adipocytes	AD3
575	KIF1B	3.1466040786807417e-31	0.23699974	0.673252163259055	0.6359006557834519	0.9947412188306208	0.8944043709338415	Adipocytes	AD3
576	SYN2	3.186535642594356e-31	1.081848	0.14932230645531816	0.07925212780800893	0.17448764869008768	0.08623356467824002	Adipocytes	AD3
577	AC138123.1	3.2345771214930586e-31	0.37952855	0.35446818286239373	0.27825449979070743	0.5680977619016877	0.4624596688645793	Adipocytes	AD3
578	ZNRF2	3.959196742321413e-31	0.605607	0.2892258212726855	0.22743128226594111	0.3417572761733402	0.23724637398003065	Adipocytes	AD3
579	ARRDC4	4.92434795783617e-31	2.3674476	0.0943410674630523	0.024382586856425283	0.11507601875606181	0.02335919540608605	Adipocytes	AD3
580	ASH1L	4.994725128523266e-31	0.15825556	0.8398805421548358	0.8290777173154738	1.533922493651822	1.4489267704684308	Adipocytes	AD3
581	PTBP2	5.244373839634815e-31	0.22161849	0.7056436174285933	0.6681317148039626	1.0660154034706282	0.9680069694435056	Adipocytes	AD3
582	DNAJC1	7.257808684143224e-31	0.38097307	0.4118232636495903	0.3512627319659551	0.5188384245715462	0.42018478901306905	Adipocytes	AD3
583	DST	8.664868128432583e-31	0.20626976	0.757102381499349	0.7309194921166458	1.3087484285542585	1.2064577976784459	Adipocytes	AD3
584	HSPB7	1.1016688743835705e-30	0.66564816	0.237231028409526	0.1715152783591461	0.2807829063024045	0.18594503982937305	Adipocytes	AD3
585	HLA-E	1.5625141765781977e-30	1.2195387	0.14227735661229804	0.07429886982000837	0.1655412761147738	0.07446644817578194	Adipocytes	AD3
586	IRF8	3.3602199247556384e-30	0.80842143	0.1840876024197871	0.1160876238314497	0.20650584259499344	0.1230796713185333	Adipocytes	AD3
587	RLIM	3.6782489710136086e-30	0.77006304	0.19128570334635117	0.12407562438956328	0.1860928999682205	0.11327257767840905	Adipocytes	AD3
588	DNAJB4	5.446733573088126e-30	0.906834	0.1625698751818669	0.09439095856006698	0.15702064328473223	0.08680205585970864	Adipocytes	AD3
589	DHX9	5.988116025261585e-30	0.45981136	0.31334711693085227	0.24968606111343658	0.33175899311540985	0.2515725034763368	Adipocytes	AD3
590	PLIN2	6.2147432640457075e-30	0.4433653	0.38272455777624625	0.32911259941398074	0.47107411264216437	0.366385038094683	Adipocytes	AD3
591	NOD1	6.703957107863871e-30	0.6058097	0.25576230951833984	0.1921305985768104	0.28530248934774183	0.196349210482333	Adipocytes	AD3
592	SRPX2	8.800719086980685e-30	0.29763737	0.534650432651811	0.4797683828659132	0.7954131573280447	0.6875283570721807	Adipocytes	AD3
593	B3GALNT2	9.551231159832502e-30	0.5573336	0.3073742246726396	0.24902330124180272	0.36767844039634856	0.2638860558887673	Adipocytes	AD3
594	ACTR3	1.070821019219706e-29	0.46778965	0.3259055057814534	0.26559229803264967	0.35492079016311084	0.26855845104523857	Adipocytes	AD3
595	SKP1	1.130060799434132e-29	0.4456841	0.3263649590320852	0.263604018417748	0.3501781178013979	0.26840758968650746	Adipocytes	AD3
596	SPTAN1	1.4991865411089441e-29	0.43754688	0.3488015927712689	0.2899051206920608	0.39939288876536344	0.30931348914711265	Adipocytes	AD3
597	ZNF410	1.7328907570669786e-29	0.62001956	0.21180794854123594	0.14333054276545276	0.21575141630364553	0.14554991109182913	Adipocytes	AD3
598	STK35	1.7558988507671737e-29	0.581795	0.2772034612144881	0.21585042556160178	0.3149725608379355	0.22102688648369842	Adipocytes	AD3
599	IFT57	2.0986395506171288e-29	0.93444693	0.16509686806034152	0.09857681038091251	0.16969044192504737	0.09236722631529173	Adipocytes	AD3
600	CUL3	3.278575635326613e-29	0.27689847	0.5462899150011487	0.49483744942095714	0.6860614138078197	0.5953734617617941	Adipocytes	AD3
601	SCML1	6.059998407738502e-29	0.3949731	0.36518875871046785	0.3039277242918934	0.40304083067635127	0.320262725178862	Adipocytes	AD3
602	ADNP2	6.879383955709877e-29	0.41854957	0.3364729305459836	0.2741035300683689	0.3617686238167627	0.28224621030067293	Adipocytes	AD3
603	EFR3A	9.160841899391626e-29	0.35160387	0.4065395512673252	0.34651876656899677	0.4695030964752275	0.3849902054086053	Adipocytes	AD3
604	ASXL1	9.53010742933736e-29	0.24631986	0.622329427980703	0.5788335426259243	0.8583102393610694	0.7635316014049658	Adipocytes	AD3
605	RDH10	1.119697233941167e-28	0.64433205	0.25469025193353245	0.19408399609320498	0.3022877848364338	0.2036049828305107	Adipocytes	AD3
606	KIF1BP	1.2389509638132633e-28	0.5462025	0.2567577915613753	0.19247941956188083	0.26735593896952536	0.1905386574472378	Adipocytes	AD3
607	NID1	1.8757695275451962e-28	0.3404697	0.5089210506164331	0.4618738663317985	0.7370105472823306	0.6209051040807133	Adipocytes	AD3
608	LMCD1-AS1	3.0304336328716876e-28	0.2698043	0.6541082778160655	0.6133668201479001	1.1550135840264515	1.0307760597948281	Adipocytes	AD3
609	MXRA7	3.2080132890747095e-28	0.6843358	0.2083620491614978	0.1440281847355937	0.21997337826702268	0.14246350360377874	Adipocytes	AD3
610	TMX4	3.221796543076173e-28	1.1091158	0.16578604793628915	0.10199525603460304	0.20951964982494348	0.10260475339310599	Adipocytes	AD3
611	ATF4	6.808700383059687e-28	0.49109033	0.2898384256068612	0.22798939584205385	0.3050417023245266	0.2261584979682424	Adipocytes	AD3
612	BAZ1A	7.0312713073090565e-28	0.41863215	0.38134619802435105	0.32782196176922	0.46793575963715117	0.36908286581948124	Adipocytes	AD3
613	PHLPP1	8.085776350035498e-28	0.32720754	0.5340378283176354	0.49166317845681595	0.8216607781155923	0.7009642168857493	Adipocytes	AD3
614	FAM241A	8.33223691158095e-28	0.90916073	0.1881461061337009	0.1251569694432817	0.24195625396272177	0.1360719308113693	Adipocytes	AD3
615	ENTPD4	9.44805746569495e-28	0.46083975	0.28823033922965	0.22526859215850425	0.29168148318959103	0.21999454547112213	Adipocytes	AD3
616	ARPC2	1.200476359045625e-27	0.35732186	0.40776475993567657	0.35307660108832145	0.46862094268733295	0.3829751895076555	Adipocytes	AD3
617	MARCH5	1.4534242783113038e-27	0.4347898	0.33984225438394977	0.28257988000558115	0.381127798141634	0.29506940795184977	Adipocytes	AD3
618	TEX2	1.4932052053710425e-27	0.64807194	0.22474921510069684	0.1626203432398493	0.24460084391076775	0.16282763935414332	Adipocytes	AD3
619	CTNND1	1.706707484877809e-27	0.31309217	0.45026418561911324	0.3949351192967769	0.5356911769555682	0.45132128964776425	Adipocytes	AD3
620	USP15	1.865057705198191e-27	0.22086464	0.6598514434489624	0.6240407422910562	0.9384087619371319	0.8480337933854417	Adipocytes	AD3
621	PARD3	2.130592583583299e-27	0.1667476	0.86507389539781	0.850425561601786	1.756809894710145	1.6621559216345172	Adipocytes	AD3
622	LATS2-AS1	2.274481605628104e-27	0.80754405	0.16854276744007965	0.10339053997488488	0.16760244431713237	0.09916895836743231	Adipocytes	AD3
623	DUSP14	2.4648034680096397e-27	0.87108135	0.1709931847767823	0.10757639179573043	0.18190645651731044	0.10352642101141686	Adipocytes	AD3
624	HERPUD1	2.4825020404467135e-27	0.5647042	0.2693161804119764	0.21096693177061532	0.29660649885817536	0.20981162540406145	Adipocytes	AD3
625	EVI5	2.7669182660944904e-27	0.24801818	0.5835822038440922	0.5337658713548207	0.7901280925539725	0.6999045282159112	Adipocytes	AD3
626	PPTC7	2.8294443417007887e-27	0.5570562	0.26135232406769277	0.20102553369610715	0.27364218466165224	0.19386122181235288	Adipocytes	AD3
627	MAPRE2	4.0496522809823364e-27	1.0183741	0.14756106899456314	0.08298451234826287	0.17838627939509916	0.09203917742468433	Adipocytes	AD3
628	SHOC2	4.569777368770016e-27	0.2857806	0.5263036985986675	0.479593972373378	0.6743573437913963	0.5820809385421628	Adipocytes	AD3
629	LUC7L2	5.205578922595675e-27	0.2481721	0.5790642468795467	0.5136737826147622	0.8000855291473256	0.7090302657618596	Adipocytes	AD3
630	C1QTNF1-AS1	5.887674143716885e-27	1.2788496	0.11685427674400796	0.0516603878889354	0.1133703198043826	0.04828918003584529	Adipocytes	AD3
631	OSBPL11	8.12788103537657e-27	0.42288736	0.3386170457155984	0.2823357053160318	0.38515838784565676	0.30045502794847007	Adipocytes	AD3
632	EOGT	8.279188399383959e-27	0.39040747	0.3635040967914848	0.3065089995814148	0.4091433132515094	0.3261866868665143	Adipocytes	AD3
633	DHX15	8.548954505509172e-27	0.3840934	0.36541848533578375	0.30933444956048556	0.3991931752671709	0.31913992719503653	Adipocytes	AD3
634	TOR1AIP1	9.230351074224194e-27	0.4776319	0.27881154759169924	0.21797823357053162	0.28819157747863816	0.21500907794203242	Adipocytes	AD3
635	AL139317.5	1.295980072427054e-26	0.27059504	0.4668810781836282	0.39120273475652295	0.7581403692176644	0.6628488711262598	Adipocytes	AD3
636	CSDE1	1.4115615646952195e-26	0.29158834	0.4772187763228425	0.4243058462397098	0.5516290117374972	0.47086446190565107	Adipocytes	AD3
637	BRD4	1.8980774297537053e-26	0.32669023	0.42461137912550734	0.3683549602344077	0.48080023781487513	0.40029639839910325	Adipocytes	AD3
638	RAB3GAP2	2.3556484312488507e-26	0.2557495	0.5641320162340149	0.51806892702665	0.7187320896778991	0.6317834714136806	Adipocytes	AD3
639	CARS	2.674492073428074e-26	0.4449239	0.32781989432575237	0.27208036835496024	0.37792593444642464	0.2907118853606129	Adipocytes	AD3
640	RYBP	2.87791770403479e-26	0.49101844	0.26839727391071294	0.2066415515557416	0.29281641228810057	0.21676941394779256	Adipocytes	AD3
641	PPP1CB	3.284600533386888e-26	0.42336494	0.3246037215713301	0.2659411190177201	0.3497160592242966	0.27169847684829207	Adipocytes	AD3
642	IFNGR2	3.5584430668444567e-26	0.27183798	0.5724021747453863	0.5333821682712432	0.7755333333094631	0.678296466321286	Adipocytes	AD3
643	RRN3	3.780591549673056e-26	0.5092247	0.25668121601960336	0.1965257429886982	0.25413496485291687	0.18506307451983783	Adipocytes	AD3
644	ADAMTS15	4.663501983229193e-26	0.54155916	0.2912933609005284	0.23590763220315333	0.3865075807707369	0.2807794268916444	Adipocytes	AD3
645	QKI	7.33034368019179e-26	0.15368196	0.899686040278735	0.8917608483326357	1.947284816734989	1.8566691571438925	Adipocytes	AD3
646	SH3RF3	9.172634597176443e-26	0.39925426	0.3892334788268627	0.3369959536765732	0.5392732754136008	0.4330589096443363	Adipocytes	AD3
647	SPAG9	9.508244396076096e-26	0.2186908	0.6400183781300253	0.5991698060555323	0.8797595249021873	0.7938750822178238	Adipocytes	AD3
648	PCBP3	1.1538537690804746e-25	0.4574258	0.3385404701738265	0.2852658015906237	0.43784110940547066	0.33653614275667665	Adipocytes	AD3
649	ANKHD1	1.2197152067254147e-25	0.25663385	0.48518263266712613	0.41136458769359563	0.636981302559665	0.5571008607642791	Adipocytes	AD3
650	UGP2	1.2385714984715551e-25	0.22604205	0.8280879087219543	0.8145318822380354	1.7508527962917873	1.6231977610899535	Adipocytes	AD3
651	FGFR1	1.289879343300916e-25	0.28908905	0.49697526610000764	0.44910701827821964	0.6306449078312972	0.5418847763378659	Adipocytes	AD3
652	KLC1	1.303139026514765e-25	0.28168565	0.47989892028486103	0.4278638202874285	0.5702469178387733	0.4900257203881379	Adipocytes	AD3
653	CSNK1D	1.4479711676838906e-25	0.4392127	0.28937897235622945	0.22973350076740617	0.2936163367689348	0.2245015565727774	Adipocytes	AD3
654	IL6R	1.6177602182205867e-25	0.44045967	0.3125047859713607	0.2540463234268174	0.3496046408456659	0.2688030582177101	Adipocytes	AD3
655	NDUFS5	1.6616262827677087e-25	0.6797413	0.18860555938433265	0.12574996511790149	0.19314643977436788	0.1248767163371472	Adipocytes	AD3
656	CTNNAL1	2.2731969147548156e-25	0.57101524	0.27329810858411824	0.2176642946839682	0.33207318946107456	0.23516746580122191	Adipocytes	AD3
657	PIK3R1	2.300931520840487e-25	0.24344234	0.62768971590474	0.5816938747035022	1.04127252024035	0.9354000911255169	Adipocytes	AD3
658	ARID5A	2.393078018560645e-25	2.3766756	0.08071062102764377	0.017475931352030138	0.08350355055557442	0.016630173580053333	Adipocytes	AD3
659	RAPGEF6	2.7653125130224933e-25	0.33527896	0.3452791178497588	0.2793707269429329	0.4127615251491873	0.3400531037180987	Adipocytes	AD3
660	HSPD1	3.229671640360367e-25	0.56207126	0.24642009342216095	0.18770057206641552	0.2624377155780359	0.18503735618598852	Adipocytes	AD3
661	RANBP2	3.2865427652408445e-25	0.34341457	0.39336855808254845	0.33940281847355935	0.43149327473778587	0.35435626211107774	Adipocytes	AD3
662	SUN2	3.8157279474239716e-25	0.47715384	0.26081629527528905	0.19966513185433235	0.26491069784848126	0.19712742044875906	Adipocytes	AD3
663	PNRC2	4.2642472226208585e-25	0.9112671	0.1452638027414044	0.08294963024975582	0.13703569566584103	0.07519366521233571	Adipocytes	AD3
664	IFI16	6.166374592396731e-25	1.040355	0.1500114863312658	0.08975163945862984	0.17869645521838046	0.09087337816132	Adipocytes	AD3
665	JAK1	8.065849947613074e-25	0.18353668	0.7979171452638028	0.7631854332356635	1.3886753010159862	1.2947330056857518	Adipocytes	AD3
666	STK24	8.305535706375316e-25	0.30032766	0.452561451872272	0.3982838007534533	0.5789185756959336	0.492711946690605	Adipocytes	AD3
667	EIF3J	1.0179593291897084e-24	0.38679877	0.3344819664599127	0.27685921585042556	0.35617580858428444	0.28309921761428	Adipocytes	AD3
668	MOCOS	1.1221022705591585e-24	0.7046623	0.18278581820966383	0.1219129342821264	0.20637478841814616	0.13159161632770094	Adipocytes	AD3
669	TAOK1	1.5985117337103519e-24	0.20531729	0.684355616815989	0.6560973908190316	1.0234913499422085	0.9346763908331702	Adipocytes	AD3
670	STK3	1.9691649242369913e-24	0.17372869	0.7861245118309212	0.7577438258685643	1.3293223670358918	1.2422100150041533	Adipocytes	AD3
671	GNB1	2.3127628991731772e-24	0.29604453	0.46121448809250326	0.41143435189060973	0.555536259289657	0.4731604734804061	Adipocytes	AD3
672	HAUS2	3.657137131591349e-24	0.7944961	0.17650662378436327	0.11713408678666108	0.18266582428403522	0.10934497898631439	Adipocytes	AD3
673	EWSR1	4.041155791956673e-24	0.2672038	0.48564208591775787	0.43365424863959817	0.5602825815384589	0.48499462599994614	Adipocytes	AD3
674	MYO1E	5.222343544560336e-24	0.8115719	0.17727237920208286	0.1184247244314218	0.20828356921848054	0.12392867723895608	Adipocytes	AD3
675	PRKD1	6.208758453152835e-24	0.24262302	0.6286086224060036	0.5993790986465746	1.0424645854027055	0.9368648998938192	Adipocytes	AD3
676	ACSS3	7.941936242327579e-24	0.15093899	0.8328355923118156	0.823322171061811	1.7099561856199177	1.6250857824135918	Adipocytes	AD3
677	LINC00486	1.0318364261897197e-23	0.25741217	0.42070602649513744	0.3554485837868006	0.4949731977350288	0.4290487137503482	Adipocytes	AD3
678	GNAS	1.1552653778450442e-23	0.32976133	0.47859713607473775	0.44233989116785266	0.6171113198161546	0.51829080384642	Adipocytes	AD3
679	AKNA	1.1885533012199552e-23	0.41707137	0.29803200857646067	0.24113994697921026	0.32553113389633104	0.2532209910913768	Adipocytes	AD3
680	SARAF	1.3182756925034595e-23	0.51349	0.2520101079715139	0.19537463373796568	0.262466449672151	0.1908275987397433	Adipocytes	AD3
681	NEDD9	1.4382758404243256e-23	0.5302886	0.2638793169461674	0.20967629412585462	0.31069279236872827	0.22497843327499698	Adipocytes	AD3
682	AL606489.1	1.538935796698089e-23	0.561658	0.2366949996171223	0.1795381610157667	0.25888800043054244	0.18248855554262827	Adipocytes	AD3
683	PIP4K2A	1.5900881632280482e-23	0.46701536	0.2966536488245654	0.2422212920329287	0.34537715775154454	0.2611662159403949	Adipocytes	AD3
684	LINC01578	1.6543689693827887e-23	0.3025565	0.4184087602419787	0.36402958001953395	0.4758905691062538	0.40155632458659746	Adipocytes	AD3
685	ACSL3	1.828054211329357e-23	0.35207865	0.41726012711539934	0.36954095158364725	0.5124593411744024	0.42162579869603906	Adipocytes	AD3
686	TMEM87A	2.2367408853015668e-23	0.25099418	0.5399341450340761	0.4981861308776336	0.6854431715287372	0.602904733267741	Adipocytes	AD3
687	ATP6V1D	2.413347309395234e-23	0.32802868	0.4097557240217475	0.3607506627598716	0.4800115667296027	0.39930933548391223	Adipocytes	AD3
688	LINC00342	2.680392409160507e-23	0.49066952	0.22957347423233018	0.16837588949351193	0.25520685284057776	0.1880633777548485	Adipocytes	AD3
689	SEC24D	2.707278437103155e-23	0.5783548	0.22306455318171375	0.1653411469233989	0.2434765410788177	0.16942875855878384	Adipocytes	AD3
690	FAM107B	3.24705266751566e-23	0.28306258	0.5884830385174975	0.5607994976977815	0.9338669530942426	0.8194266150392725	Adipocytes	AD3
691	HDAC4	3.41134996602826e-23	0.2969734	0.4364805881001608	0.3845053718431701	0.5074895234035546	0.4305612744681429	Adipocytes	AD3
692	YTHDC2	3.6183064231011096e-23	0.26162252	0.5044030936518876	0.4575484861169248	0.60789629298285	0.5293445039392093	Adipocytes	AD3
693	AMOTL2	3.932155971117139e-23	0.33173785	0.4034765295964469	0.35262313380772986	0.47513137227150226	0.3942578992326989	Adipocytes	AD3
694	GABARAPL1	4.212325691845412e-23	0.5334916	0.23608239528294664	0.17884051904562578	0.24292104027614397	0.17392812625757437	Adipocytes	AD3
695	IRAK3	4.316884459447702e-23	0.33813897	0.4259131633356306	0.37878470768801453	0.5641460823302747	0.4697420952052659	Adipocytes	AD3
696	ABCA5	5.202628519560825e-23	0.1568818	0.8063404548587181	0.7903237058741454	1.3982238501151754	1.3174646269486148	Adipocytes	AD3
697	MPHOSPH6	8.311063041349824e-23	0.81640023	0.15338081016923194	0.09442584065857403	0.14657649876839282	0.08585095021926487	Adipocytes	AD3
698	GSPT1	9.108747540199451e-23	0.33478594	0.4027107741787273	0.35516952699874427	0.4634809742572158	0.38355555271947267	Adipocytes	AD3
699	MAP2K3	9.296892703962513e-23	0.9436988	0.14825024887051075	0.09065857401981303	0.15677396927602633	0.08456441945897251	Adipocytes	AD3
700	MFSD14A	9.953054688166317e-23	0.61535096	0.1840876024197871	0.12449420957164783	0.19019647764832578	0.1281708435374095	Adipocytes	AD3
701	WBP11	1.130950720296801e-22	0.65447634	0.18515966000459452	0.12676154597460584	0.18047370482504535	0.11836399483943515	Adipocytes	AD3
702	RELL1	1.1847548060639354e-22	0.333992	0.3799678382724558	0.32785684386772707	0.4411093664938227	0.3645396856593267	Adipocytes	AD3
703	NOP58	1.196898900272483e-22	0.42046636	0.29948694387012786	0.24497697781498534	0.31697957088380274	0.24582848408148955	Adipocytes	AD3
704	MAP2K1	1.378969557893405e-22	0.27805355	0.507159813155678	0.466757360122785	0.6870393805707984	0.5958977866629422	Adipocytes	AD3
705	RNF10	1.4961649586586445e-22	0.34881413	0.3744543992648748	0.32541509697223386	0.41077887147655395	0.3356791244448907	Adipocytes	AD3
706	SON	1.7420296653784714e-22	0.15789215	0.761007734129719	0.7369540951583647	1.1615522824077562	1.0876702395781184	Adipocytes	AD3
707	MAP2K6	1.8871474464312212e-22	0.43107176	0.26119917298414885	0.20193246825729036	0.3037998804840589	0.2337318360711465	Adipocytes	AD3
708	SPRED1	2.8243356860799793e-22	0.47526503	0.2925185695688797	0.23936095995535092	0.35670147412749936	0.26873892983937336	Adipocytes	AD3
709	AP1G1	3.20784973414248e-22	0.2708183	0.46427750976338156	0.4155504395144412	0.5362627557773794	0.46257370913344104	Adipocytes	AD3
710	SPTY2D1	3.8457631260227723e-22	0.64063454	0.1943487250172295	0.13795869959536766	0.19247618255152357	0.12763845591480424	Adipocytes	AD3
711	SERPINB1	3.9333504066567994e-22	0.8117594	0.17160578911095797	0.11584344914190038	0.181879637690422	0.10762970676537063	Adipocytes	AD3
712	MAPK1IP1L	4.388886319426153e-22	0.41361675	0.2902978788574929	0.23527975443002652	0.2965707511655686	0.23046342913975004	Adipocytes	AD3
713	CFAP20	4.5055743246155455e-22	1.0187249	0.12366949996171223	0.06519464210966931	0.12238961055440892	0.0622775914933101	Adipocytes	AD3
714	SREK1	4.761531436761689e-22	0.25111684	0.5114480434949077	0.46658294963024977	0.6168647106818073	0.5404743702141127	Adipocytes	AD3
715	NADK	4.831194733827612e-22	0.5008785	0.23600581974117466	0.17992186409934421	0.23728439869713308	0.1733220767129534	Adipocytes	AD3
716	RFFL	4.976239443763546e-22	0.5966859	0.20506930086530362	0.14835356495046742	0.22474052951837875	0.154126893367496	Adipocytes	AD3
717	RFX1	5.1357826786035765e-22	0.71892947	0.16096178880465578	0.10276266220175806	0.1577983799481743	0.09880248181096958	Adipocytes	AD3
718	HIVEP2	5.468410611189927e-22	0.29869276	0.4825790642468796	0.43975861587833126	0.6619465368462959	0.5670398407636899	Adipocytes	AD3
719	STAU1	5.75532020308519e-22	0.39652127	0.33050003828777086	0.28045207199665134	0.3710850970099052	0.29366362246784333	Adipocytes	AD3
720	BTAF1	6.120854099020913e-22	0.25835294	0.49911938126962246	0.45374633737965675	0.5983972872323851	0.5216980016324657	Adipocytes	AD3
721	VEGFA	6.369868651808944e-22	0.32754496	0.500114863312658	0.469792102692898	0.6969333147256295	0.5894170701547016	Adipocytes	AD3
722	RETREG1	6.573782982441857e-22	0.3618876	0.39145416953824946	0.3449490721361797	0.514751669864471	0.42125026189940973	Adipocytes	AD3
723	BIN3	8.815251901633718e-22	0.4527923	0.26311356152844784	0.20887400586019256	0.27155921182773707	0.2053558775882853	Adipocytes	AD3
724	PXDC1	1.1626764178466797e-21	0.62216896	0.2047629986982158	0.14967908469373517	0.21489535547594577	0.1447515714796116	Adipocytes	AD3
725	SPRY4	1.3364771102052371e-21	0.8362176	0.14028639252622713	0.08239151667364308	0.13929022500212085	0.08039287064335603	Adipocytes	AD3
726	PI4KB	1.4568210070303701e-21	0.4459205	0.27567195037904896	0.22191991070182782	0.2854690861309847	0.21715890721210002	Adipocytes	AD3
727	DDX24	1.50359131562099e-21	0.22265235	0.5743931388314573	0.5335565787637784	0.7440257136660559	0.6660069972182149	Adipocytes	AD3
728	PICALM	1.6595967997380117e-21	0.13887185	0.872195420782602	0.8611692479419562	1.753733302876825	1.674816771199189	Adipocytes	AD3
729	CAPZB	2.7259923813396932e-21	0.2583862	0.48127728003675624	0.43351472024557	0.5623427874280258	0.4892007350422461	Adipocytes	AD3
730	JMJD1C	3.3143301468001632e-21	0.12247283	0.9034382418255609	0.8914120273475652	1.8949861509746324	1.823324810532015	Adipocytes	AD3
731	ARMC8	5.0164792724655064e-21	0.24795389	0.5281415116011946	0.49201199944188645	0.6753430705338381	0.5946353247010567	Adipocytes	AD3
732	LBP	6.569884975720923e-21	2.458601	0.07879623248334482	0.022289660946002512	0.12980231478921772	0.024902450687214257	Adipocytes	AD3
733	PID1	6.782498293849948e-21	0.2592082	0.5105291369936442	0.4632691502720804	0.7981655196110072	0.7033886096243432	Adipocytes	AD3
734	AL158152.1	7.84897403988334e-21	0.41310877	0.25285243893100545	0.19540951583647273	0.26261770544230656	0.20338847516185282	Adipocytes	AD3
735	GBP1	8.215844681025352e-21	1.8998063	0.08224213186308293	0.02549881400865076	0.08840697273505023	0.024468229710546584	Adipocytes	AD3
736	OSER1	8.36316975343194e-21	0.64862025	0.18278581820966383	0.12745918794474675	0.17808650367971376	0.11719892917854748	Adipocytes	AD3
737	ACTN4	1.4879737074633035e-20	0.36824867	0.3669499961712229	0.3218222408260081	0.4354438628544139	0.35257507797638354	Adipocytes	AD3
738	TUBB4B	1.4928355436011687e-20	0.92457974	0.1310207519718202	0.07485698339612111	0.13344612617856116	0.07251660409389159	Adipocytes	AD3
739	ARHGAP26-AS1	1.933041377168425e-20	1.1905334	0.10368328355923118	0.04719547928003349	0.11333562710656449	0.05124458478011015	Adipocytes	AD3
740	DENND4A	2.2733139170471292e-20	0.26495793	0.49957883452025426	0.45479280033486813	0.6364246149364053	0.5541374192991159	Adipocytes	AD3
741	FRY	2.5137559221640937e-20	0.26757365	0.4723179416494372	0.4243756104367239	0.6954122042248982	0.6067626559014802	Adipocytes	AD3
742	FBXW7	2.74227234268861e-20	0.22227257	0.6403246802971131	0.6119366541091112	0.9564657470768242	0.8644374604267963	Adipocytes	AD3
743	ACER3	3.0665860957882777e-20	0.17907223	0.7234857186614595	0.6926887121529232	1.166037693805663	1.0822685528815588	Adipocytes	AD3
744	POLR2A	3.647623290331653e-20	0.4754301	0.253694769890497	0.20238593553788195	0.2698394510282474	0.2011362758305031	Adipocytes	AD3
745	MAPRE1	3.677128772355021e-20	0.9778434	0.1200704494984302	0.06439235384400725	0.10958730680309395	0.05714087144061239	Adipocytes	AD3
746	LITAF	3.736666578815485e-20	0.5424828	0.24588406462975726	0.1969792102692898	0.2839999667113179	0.20334744053269024	Adipocytes	AD3
747	ANKRD17	3.9365345031572095e-20	0.15867049	0.7990657783903821	0.7737895911818055	1.360375764421091	1.2797852289660108	Adipocytes	AD3
748	GMFB	4.0363577056254934e-20	0.63838863	0.18025882533118923	0.1260639040044649	0.1725028298743496	0.11417978990973289	Adipocytes	AD3
749	KLHL25	5.477137712319922e-20	0.7108129	0.1638716593919902	0.10939026091809684	0.16550113826324422	0.10432943066015024	Adipocytes	AD3
750	CAMK1D	5.509753063791109e-20	0.5088254	0.23661842407535033	0.18386354123064044	0.29537129102067133	0.2163185699355822	Adipocytes	AD3
751	MAOA	6.504787738355106e-20	0.20156886	0.6883375449881308	0.678980047439654	1.2586278077112323	1.1606206632619633	Adipocytes	AD3
752	DAAM2	7.414831470305628e-20	0.28297773	0.43257523546979093	0.38666806195060693	0.5347494567421984	0.4581177216833351	Adipocytes	AD3
753	RAB5A	8.142570554743618e-20	0.3309452	0.36067080174592236	0.3135203013813311	0.3956983884002344	0.32636228516041305	Adipocytes	AD3
754	SAFB2	9.119866398581458e-20	0.34842062	0.3350179952523164	0.2855797404771871	0.360049966889629	0.2929770450637459	Adipocytes	AD3
755	CDC27	9.744263523647657e-20	0.26642466	0.4844168772494065	0.44460722757081067	0.5916648100989953	0.5133724025466998	Adipocytes	AD3
756	FAM126A	1.1260808488029812e-19	0.3336643	0.436174285933073	0.39598158225198826	0.5709078037939116	0.4767982809434703	Adipocytes	AD3
757	UBE2N	1.1524070065706646e-19	0.45595083	0.24435255379431808	0.19181665969024697	0.24710952667962294	0.1859491964752158	Adipocytes	AD3
758	EFCAB2	1.5323685507476607e-19	0.2671719	0.4768358986139827	0.43658434491419	0.634342923427078	0.5516056710366961	Adipocytes	AD3
759	CLIP1	1.6894854257450858e-19	0.23066477	0.5341909794011792	0.4905120692060834	0.6762036037147934	0.6008154915806797	Adipocytes	AD3
760	EXT1	2.379639862569239e-19	0.19281921	0.7473007121525385	0.7121529231198549	1.4000580834042649	1.3010586979264414	Adipocytes	AD3
761	ATP2A2	2.4197531402634215e-19	0.3434323	0.35148173673328736	0.30479977675456954	0.4001077009078081	0.3276946438149096	Adipocytes	AD3
762	SRGAP1	2.6767803950315106e-19	0.31966907	0.40921969522934376	0.36769220036277384	0.5551481717845113	0.4666792001560162	Adipocytes	AD3
763	WARS2	2.972114025554333e-19	0.45921403	0.2406769277892641	0.18853774243058463	0.2605419596955855	0.19597223452420626	Adipocytes	AD3
764	RNGTT	2.989046710099468e-19	0.2921375	0.38103989585726317	0.3302637086647133	0.42826589021074274	0.36227798317646287	Adipocytes	AD3
765	OSBPL8	3.170653835385471e-19	0.22717935	0.5773030094187916	0.5421026928980047	0.790174521951825	0.7072445269800733	Adipocytes	AD3
766	ACOT9	3.1958095962233527e-19	0.56292623	0.18975419251091202	0.13607506627598717	0.18729170465246414	0.13053069490607452	Adipocytes	AD3
767	FRS2	3.5517349193504493e-19	0.21564654	0.5763075273757562	0.5447886144830473	0.7719753648312302	0.6943574975871024	Adipocytes	AD3
768	SEMA3A	4.0841743914774197e-19	0.15879075	0.8298491461827092	0.8114273754709084	1.7921043070403957	1.7012386010598575	Adipocytes	AD3
769	MTRNR2L12	4.692095090419331e-19	1.2178618	0.1038364346427751	0.049846518766568995	0.1353888185000229	0.06046511001783222	Adipocytes	AD3
770	PTPN2	5.511769822359072e-19	0.3831249	0.33088291599663067	0.28547509418166594	0.3693365238081877	0.2945897217893016	Adipocytes	AD3
771	GK5	5.71178933640624e-19	0.3705019	0.3337162110421931	0.28816101576670855	0.37427643630365737	0.30093971613529824	Adipocytes	AD3
772	RAB11A	6.102481249763939e-19	0.27198175	0.48181330882915996	0.4420957164783033	0.6473167013143567	0.5618889297045019	Adipocytes	AD3
773	ZDHHC9	6.680540985464058e-19	1.1660076	0.11693085228577992	0.0643574717455002	0.13048233685512584	0.06026138080728171	Adipocytes	AD3
774	SMARCA1	7.037134588450924e-19	0.39485297	0.32873880082701584	0.28547509418166594	0.38688501423807115	0.30695665079032725	Adipocytes	AD3
775	H6PD	7.169029497164175e-19	0.3531034	0.3069147714220078	0.2561741314357472	0.3200289349726124	0.25872985153591277	Adipocytes	AD3
776	ACO2	9.43313224257083e-19	0.3017602	0.37200398192817213	0.32520580438119157	0.4111512962897026	0.34541087091077816	Adipocytes	AD3
777	FAM168B	9.451801378646786e-19	0.35540158	0.31166245501186923	0.26203432398493093	0.3257471917223334	0.26312318644485855	Adipocytes	AD3
778	RPN2	1.0333890039051775e-18	0.47550127	0.2328662225285244	0.1818054974187247	0.23559679753449125	0.17485201833054884	Adipocytes	AD3
779	SMURF1	1.0708822498864162e-18	0.19214776	0.6310590397427062	0.5995883912376169	0.91353386454788	0.8359168117715574	Adipocytes	AD3
780	TSPYL2	1.136553537682919e-18	0.60477185	0.17643004824259131	0.1239360959955351	0.17696100215298602	0.1198222226268245	Adipocytes	AD3
781	PCSK7	1.158930195209808e-18	0.35968056	0.3109732751359216	0.2635342542207339	0.32904784281554167	0.26517898961414726	Adipocytes	AD3
782	DUSP16	1.1863088388044284e-18	0.30255	0.37231028409525996	0.3237756383424027	0.4308511317600098	0.3623344787658883	Adipocytes	AD3
783	SCYL2	1.2184836170848686e-18	0.33586425	0.3403017076345815	0.2932189200502302	0.3695280813360701	0.303213190090429	Adipocytes	AD3
784	SUB1	1.3712958158363185e-18	0.26516247	0.4220078107052607	0.37421515278359146	0.48877706741741767	0.42166219393862353	Adipocytes	AD3
785	PHACTR2	1.3789256800740518e-18	0.24190159	0.49789417260127117	0.45859494907213616	0.6347477908725542	0.5594386854122847	Adipocytes	AD3
786	AL021707.1	1.4695767145938904e-18	0.48753932	0.2033080634045486	0.14988837728477744	0.20770000425600899	0.15241821892577256	Adipocytes	AD3
787	MAGT1	1.495316535933032e-18	0.5761365	0.18715062409066544	0.13530766010883213	0.18788424530238693	0.12983584929658973	Adipocytes	AD3
788	EIF2S2	1.5177264658692587e-18	0.42936045	0.25606861168542766	0.20556020650202317	0.26613458652015903	0.20410252861109957	Adipocytes	AD3
789	MFSD4B	1.5800031299397577e-18	0.23771271	0.48694387012788115	0.43351472024557	0.7292108078629155	0.6472998435048969	Adipocytes	AD3
790	IFITM3	2.3840046696274157e-18	1.291865	0.09556627613140363	0.04255616017859634	0.10619358975882291	0.04474246795269865	Adipocytes	AD3
791	AL358053.1	2.901642314366538e-18	0.45432848	0.19488475380963322	0.14005162550579042	0.21266529359530087	0.1595244301535658	Adipocytes	AD3
792	TUBB2A	2.9933310788765094e-18	1.0135398	0.11631824795160425	0.06390400446490861	0.12071814743117813	0.06161628030537407	Adipocytes	AD3
793	ATP13A3	3.069113889177708e-18	0.2065547	0.6549506087755571	0.6260639040044649	0.992822341079883	0.9051176386931884	Adipocytes	AD3
794	NFKB1	3.106049449808752e-18	0.3447715	0.3864767593230722	0.3443560764615599	0.46503951818239836	0.38268824833908754	Adipocytes	AD3
795	EIF2AK3	3.1508421999903035e-18	0.5156261	0.217168236465273	0.16718989814427235	0.2286665431937203	0.16527269813898257	Adipocytes	AD3
796	ZFHX3	3.487436188207223e-18	0.19434507	0.6304464354085305	0.6045416492256174	0.93989180611275	0.8599887922392702	Adipocytes	AD3
797	SAMD4B	3.526655730157806e-18	0.34231043	0.3383107435485106	0.29300962745918796	0.3685637232579033	0.3012327318762579	Adipocytes	AD3
798	MAP1B	3.695210347912056e-18	0.43603832	0.30538326058656867	0.26018557276405746	0.4551424547472645	0.35490923478199443	Adipocytes	AD3
799	STIM1	4.2573793918943646e-18	0.27129847	0.4749980856114557	0.43818892144551413	0.614044797035454	0.5321210777003563	Adipocytes	AD3
800	FNIP2	4.511037575769519e-18	0.26276118	0.5591546060188376	0.5379866052741733	0.8220932347981272	0.7241204566692594	Adipocytes	AD3
801	USP16	5.640316874749364e-18	0.29690647	0.37751742093575313	0.33249616296916423	0.4137938862350719	0.34869003009410626	Adipocytes	AD3
802	ZSWIM6	5.740592327898164e-18	0.2066422	0.6072440462516272	0.570217664294684	0.9237499816404587	0.839862111857961	Adipocytes	AD3
803	DHRSX	8.763381145480521e-18	0.2294506	0.3729994639712076	0.3112529649783731	0.4778404198716402	0.42036222760724457	Adipocytes	AD3
804	ZBTB21	9.359113939924916e-18	0.9308694	0.12236771575158895	0.07088042416631785	0.11981524761621888	0.06463371859007913	Adipocytes	AD3
805	FOXN3	9.498496212653739e-18	0.13179839	0.8518263266712612	0.8364378401004604	1.6572587542907924	1.5839771114039556	Adipocytes	AD3
806	VEZT	9.885971724079782e-18	0.20478459	0.5557087066390994	0.518940979489326	0.6958431584749225	0.6271959150598517	Adipocytes	AD3
807	ACTN1	1.1000724001122666e-17	0.35658273	0.4008729611762003	0.36476210408818194	0.5178250011717433	0.42514868330774147	Adipocytes	AD3
808	TMBIM6	1.1187827797640507e-17	0.34219187	0.3242974194042423	0.2772778010325101	0.35340859219129855	0.2884819088183979	Adipocytes	AD3
809	CLSTN2	1.1483809517179037e-17	0.21029963	0.7352017765525691	0.6891656202037114	1.6709546310830754	1.5542720360948727	Adipocytes	AD3
810	SKIL	1.3478958690730671e-17	0.43675017	0.250019143885443	0.2017231756662481	0.2611162694911734	0.19921244611332387	Adipocytes	AD3
811	SAP30BP	1.6628454626815423e-17	0.42018723	0.24527146029558158	0.1956885726245291	0.24523410709463322	0.1887157610521272	Adipocytes	AD3
812	JMJD6	1.827492826080599e-17	0.9877987	0.10850754269086454	0.05685782056648528	0.10106362652059557	0.05223672095630684	Adipocytes	AD3
813	DSTN	1.8586818612781926e-17	0.3902941	0.2934374760701432	0.2472094321194363	0.3343570034716428	0.26461756266281067	Adipocytes	AD3
814	UBE2H	1.928508987163075e-17	0.15786046	0.7211118768665288	0.6953746337379657	1.1109505135632132	1.0388943197932579	Adipocytes	AD3
815	PFDN2	2.277182711218298e-17	0.55087644	0.19901983306531892	0.15027208036835496	0.20594502560772734	0.1450540397439727	Adipocytes	AD3
816	SAR1A	2.4769248209671904e-17	0.293368	0.3646527299180642	0.31861308776335984	0.39285903827880714	0.3312188517435941	Adipocytes	AD3
817	SRP19	2.4968024046914596e-17	0.35092103	0.25920820889807794	0.20660666945723455	0.2705881284973313	0.21804435372479594	Adipocytes	AD3
818	AP000919.2	2.600109635972785e-17	1.0415388	0.10797151389846082	0.05675317427096414	0.11172213507142141	0.055835429475308396	Adipocytes	AD3
819	TFE3	2.656586088762591e-17	0.59293693	0.173367026571713	0.12292451513883075	0.16551742057655577	0.11274000137693997	Adipocytes	AD3
820	SHC1	4.8549025896595723e-17	0.40456873	0.24841105750823186	0.19949072136179713	0.2520393983337339	0.1960195893563883	Adipocytes	AD3
821	MAT2A	4.8743409239739623e-17	0.6446935	0.1649437169767976	0.11500627877773127	0.1662506802446291	0.10947219617398889	Adipocytes	AD3
822	LRRC8C	5.759037065371421e-17	0.46882713	0.21854659621716824	0.16889912097111762	0.25746940907113525	0.1924195210728836	Adipocytes	AD3
823	YWHAQ	6.625138463181352e-17	0.4551844	0.23546979094877096	0.18749127947537325	0.24733265120853848	0.1862123660288085	Adipocytes	AD3
824	SSB	6.820242625964084e-17	0.29926652	0.3835668887357378	0.3423677968466583	0.43861047156971655	0.3697784705528792	Adipocytes	AD3
825	DNAJB1	6.833946138795382e-17	1.1036135	0.10245807489087985	0.052044090972512905	0.1034861894710395	0.04949208291340692	Adipocytes	AD3
826	SPECC1L	7.423530638764883e-17	0.2562597	0.3541618806953059	0.3009976280173015	0.4250658938848644	0.36706172514608504	Adipocytes	AD3
827	AC010457.1	7.87091055250644e-17	1.9541878	0.07044949843020139	0.019778149853495186	0.0673092782284524	0.017808648588402202	Adipocytes	AD3
828	PSMA2	8.646098106133785e-17	0.5412939	0.17949306991346964	0.12927305706711315	0.18145944578940962	0.12814717721660465	Adipocytes	AD3
829	FARP1	9.240292843500878e-17	0.4611478	0.22099701355387089	0.17249197711734338	0.24218117683826032	0.18153289666364544	Adipocytes	AD3
830	RFTN1	9.249105187906129e-17	0.18471478	0.6793016310590397	0.6537254081205526	1.0968370166201196	1.013404516000597	Adipocytes	AD3
831	MYCBP2-AS1	9.332892100665241e-17	0.25475547	0.3367792327130714	0.2822659411190177	0.4471791924173599	0.3870407163381812	Adipocytes	AD3
832	IP6K2	1.042701856099057e-16	0.29454356	0.3436710314725477	0.2970559508860053	0.373561909656762	0.31427299257932395	Adipocytes	AD3
833	SDC4	1.1331801945472667e-16	1.6818751	0.08094034765295964	0.030940421375749965	0.08706670204069406	0.02795859820419684	Adipocytes	AD3
834	PLCL1	1.6853722149296202e-16	0.24458452	0.5295198713530899	0.49745360680898565	0.8761623062712195	0.7807403215954104	Adipocytes	AD3
835	ZC3H7A	1.7149745242764633e-16	0.26448882	0.3992648747989892	0.35673922143156134	0.44023764416479577	0.378732608195632	Adipocytes	AD3
836	PSMD14	1.8762374112363518e-16	0.32728237	0.33272072899915767	0.2891725966234129	0.36635279859743347	0.30207300932226394	Adipocytes	AD3
837	SPSB1	2.8371563638661434e-16	0.31383157	0.355923118156061	0.3130668341007395	0.44221748914857134	0.36978769610053863	Adipocytes	AD3
838	CYB5R3	2.8694875641348387e-16	0.4017904	0.2532353166398652	0.20632761266917818	0.2603876290445217	0.2030489415329111	Adipocytes	AD3
839	WDR1	3.4642158911718475e-16	0.92708606	0.11394440615667356	0.06484582112459886	0.10627582530099762	0.05729731617027069	Adipocytes	AD3
840	LPCAT3	3.5261732187425905e-16	0.4494003	0.23562294203231487	0.18982838007534533	0.2531013251202381	0.19138542516022708	Adipocytes	AD3
841	CCT2	3.6842493987768276e-16	0.7551237	0.14059269469331495	0.09233291474815125	0.14045904798621167	0.08558071891263098	Adipocytes	AD3
842	YWHAE	3.759603384400573e-16	0.21526356	0.49169155371774254	0.4530486954095158	0.5824488468424884	0.5193036581127949	Adipocytes	AD3
843	CCN2	3.7831797648714226e-16	1.6721196	0.07933226127574852	0.030103251011580855	0.09721630280373196	0.03153525813264182	Adipocytes	AD3
844	RIPK1	4.421210071046212e-16	0.28027618	0.3910712918293897	0.3507395004883494	0.44140969227754034	0.37632544340775675	Adipocytes	AD3
845	HIPK2	4.4372469959929084e-16	0.17966239	0.6312121908262501	0.6009487930793916	0.9214866167564645	0.8483814023051169	Adipocytes	AD3
846	UBXN4	4.722220392544212e-16	0.20330165	0.5198713530898231	0.4813380772987303	0.6243139828612004	0.5613351000950632	Adipocytes	AD3
847	SIDT2	5.211452573355068e-16	0.40074536	0.2558388850601118	0.20999023301241804	0.2701213285975674	0.21099662515098985	Adipocytes	AD3
848	OSBPL9	5.29606260739327e-16	0.164216	0.6702657171299486	0.6481093902609181	0.9926064034028383	0.9224907413738461	Adipocytes	AD3
849	ZNF487	5.632551305875041e-16	0.743482	0.13094417643004824	0.08190316729454444	0.12617682833611144	0.0772628608388253	Adipocytes	AD3
850	PLCG2	5.835000040140648e-16	0.32712138	0.3644995788345203	0.31969443281707827	0.6816263659726258	0.5759748092513476	Adipocytes	AD3
851	RNF115	5.910511149732225e-16	0.27657086	0.4058503713913776	0.36741314357471744	0.48769970521607653	0.41799496445114515	Adipocytes	AD3
852	RALY	6.482390779966396e-16	0.34843382	0.2968833754498813	0.2520580438119157	0.3152252236501854	0.25546166907201284	Adipocytes	AD3
853	PAFAH1B1	6.557167813516821e-16	0.14070608	0.7348954743854813	0.7068508441467839	1.103959087917057	1.03983104009376	Adipocytes	AD3
854	FUBP1	6.593760954744006e-16	0.23066069	0.4632054521785742	0.4261545974605832	0.539060773887279	0.4755134125908008	Adipocytes	AD3
855	DUSP22	6.788634503068759e-16	0.40586153	0.2704648135385558	0.22655922980326496	0.2867184214487767	0.22364407249293816	Adipocytes	AD3
856	CHIC2	7.396289342436805e-16	0.32329804	0.3529366720269546	0.3137644760708804	0.39519249943189055	0.32740839659214627	Adipocytes	AD3
857	ARL13B	9.47684194152804e-16	0.4702218	0.21709166092350105	0.17039905120692062	0.23309999341707155	0.17352644767276362	Adipocytes	AD3
858	ATAD2B	9.67596655683923e-16	0.18525459	0.554713224596064	0.5177549881400865	0.7051356043204686	0.6422265829307852	Adipocytes	AD3
859	BTG3	1.0135463468854126e-15	0.5601775	0.18148403399954055	0.13457513604018417	0.18883211075052572	0.13186977339536682	Adipocytes	AD3
860	PTPN13	1.0752193128939799e-15	0.22743899	0.5367945478214259	0.5104646295521138	0.7804867715095523	0.6981653295245936	Adipocytes	AD3
861	RAB2A	1.3043217316583737e-15	0.14726537	0.7502871582816448	0.7438607506627599	1.2778524532269506	1.2052807239521288	Adipocytes	AD3
862	MAMLD1	1.38988962665976e-15	0.41060582	0.2880006126043342	0.24612808706571787	0.37877350190553777	0.2974578973803758	Adipocytes	AD3
863	CDC42	1.451271987612951e-15	0.30364996	0.315644383184011	0.2704409097251291	0.3271550558074763	0.27274161595179136	Adipocytes	AD3
864	RAPH1	1.5194794380040938e-15	0.37676048	0.31893713148020525	0.2789521417608483	0.3860154573087887	0.3095637481615895	Adipocytes	AD3
865	RP2	1.6151665075920532e-15	0.91696835	0.11792633432881537	0.07035719268871216	0.12018398714879962	0.06544578985640677	Adipocytes	AD3
866	AC083870.1	1.6814416232559461e-15	0.29850605	0.2812619649284019	0.22980326496442027	0.3574729090676124	0.2996571493117932	Adipocytes	AD3
867	AMD1	1.7660180865660291e-15	0.84027773	0.12474155754651964	0.0772638481931073	0.12505166608232718	0.0717632136514582	Adipocytes	AD3
868	FNBP1L	1.9450864434401625e-15	0.34874225	0.3635040967914848	0.3294614203990512	0.4932299834205132	0.4059215746058565	Adipocytes	AD3
869	EEF1B2	2.033408996043455e-15	0.8348847	0.11654797457692014	0.06822938467978233	0.116198736735197	0.0667985067917073	Adipocytes	AD3
870	AC012459.1	2.339426333205079e-15	0.44171765	0.18515966000459452	0.13555183479838148	0.1970521827742815	0.14873243068127184	Adipocytes	AD3
871	DYRK1A	2.9054377471752226e-15	0.19289327	0.569492304158052	0.5350565089995815	0.7486516551456222	0.6804222421253584	Adipocytes	AD3
872	MYCBP2	3.71264499831244e-15	0.12129629	0.8883528600964852	0.8766568996790847	1.8476066757204905	1.7772604027107564	Adipocytes	AD3
873	AC007319.1	4.000725120485971e-15	0.21083531	0.5854965923883911	0.5433584484442584	1.1436873530181806	1.046471779039919	Adipocytes	AD3
874	PANX1	4.5699003563238264e-15	1.9649885	0.06976031855425377	0.022359425143016604	0.07543134994521218	0.019869742975862442	Adipocytes	AD3
875	CTSL	4.955245255509694e-15	0.47839898	0.2501722949689869	0.20887400586019256	0.2891465846759187	0.2156439146906149	Adipocytes	AD3
876	KCTD3	5.22478233415975e-15	0.28085187	0.4151160119457845	0.3841914329566067	0.5260375138157087	0.45092554758565323	Adipocytes	AD3
877	IFNAR2	5.825789885744596e-15	0.54296035	0.18600199096408607	0.14106320636249478	0.19428044056672075	0.13730769941592866	Adipocytes	AD3
878	BLOC1S6	6.351970659972105e-15	0.5717273	0.15843479592618118	0.11151806892702665	0.15208983359413605	0.10482760244035713	Adipocytes	AD3
879	AC104695.4	6.864606967511458e-15	2.216172	0.06110728233402251	0.013673782614762105	0.061412002811722016	0.013538777527521773	Adipocytes	AD3
880	RRBP1	7.337231148217288e-15	0.35912773	0.30323914541695385	0.2634296079252128	0.3366750705169102	0.2716104174512357	Adipocytes	AD3
881	MARCH6	7.815358193015518e-15	0.17025341	0.591163182479516	0.5590553927724292	0.7564938336668307	0.6956040806471213	Adipocytes	AD3
882	KCTD10	7.976784413794916e-15	0.51363766	0.18783980396661307	0.1426677828938189	0.18274079377710434	0.13141702279183656	Adipocytes	AD3
883	STARD13-AS	1.020644241862943e-14	0.20139255	0.523776705720193	0.4858029859076322	0.7664176734234862	0.6941188062734222	Adipocytes	AD3
884	C1orf21	1.1703815890247377e-14	0.59071374	0.16892564514893943	0.12369192130598577	0.2180473406026791	0.14995709177495126	Adipocytes	AD3
885	CDK11A	1.421178123339995e-14	0.48335612	0.1634887816831304	0.11566903864936515	0.16118301496607104	0.1178790231674989	Adipocytes	AD3
886	SECISBP2	1.5710895276316717e-14	0.21836154	0.4249942568343671	0.38387749407004323	0.4764790562406335	0.421770753697581	Adipocytes	AD3
887	PHLPP2	1.6158597597079423e-14	0.45448986	0.231794164943717	0.1894097948932608	0.25821319497225176	0.19474449029316693	Adipocytes	AD3
888	ZNFX1	2.802588545368238e-14	0.58888745	0.15927712688567272	0.11423887261057625	0.15617498907411592	0.10650277310620838	Adipocytes	AD3
889	JDP2	3.231413628928648e-14	0.6203336	0.23554636649054292	0.19872331519464212	0.2996774957054546	0.20482247811566412	Adipocytes	AD3
890	YARS	3.4635837974014685e-14	0.5177586	0.19626311356152845	0.15327194083996093	0.20170115200844901	0.14504586389692825	Adipocytes	AD3
891	GAREM1	3.647157033778136e-14	0.19195892	0.5523393828011334	0.5179642807311288	0.8122597505992758	0.7404556892249337	Adipocytes	AD3
892	CCDC173	3.653562656394763e-14	1.8452139	0.06891798759476224	0.023091949211664575	0.07407652881879183	0.021173603352010344	Adipocytes	AD3
893	SESN1	4.4890724288580176e-14	0.1754737	0.6079332261275748	0.5791823636109948	0.9109640121847028	0.8400378799680016	Adipocytes	AD3
894	YWHAZ	4.541423868654662e-14	0.17863974	0.6214105214794394	0.5994139807450817	0.9170421992742864	0.8445644029436643	Adipocytes	AD3
895	FAM53C	4.9775379808570193e-14	0.56064177	0.16969140056665902	0.125366262034324	0.16475421120990316	0.11460653542450892	Adipocytes	AD3
896	MKNK2	4.9823529043875735e-14	0.5262137	0.19113255226280726	0.14807450816241105	0.205417790026456	0.1469912558529159	Adipocytes	AD3
897	HNRNPK	5.601146415305836e-14	0.28098023	0.32896852745233174	0.2865564392353844	0.34354152144211086	0.29071775070187156	Adipocytes	AD3
898	AHNAK	5.814500565114701e-14	0.15870978	0.7199632437399495	0.690316729454444	1.1487133955119784	1.07490935292323	Adipocytes	AD3
899	ERBB4	7.388452748454585e-14	0.2016879	0.618500650892105	0.5620552532440352	1.4522609249841918	1.346975183033172	Adipocytes	AD3
900	SRSF2	8.548779045906674e-14	0.33456945	0.2667891875335018	0.2234896051346449	0.2738840869764456	0.22302433729032434	Adipocytes	AD3
901	NAPG	9.306487825184094e-14	0.33386675	0.2656405544069224	0.22247802427794056	0.2681998569216545	0.21837920797733443	Adipocytes	AD3
902	MYL12B	9.372720112111077e-14	0.558995	0.16609235010337697	0.12208734477466164	0.17174170726482468	0.11972141597499823	Adipocytes	AD3
903	SYN3	1.0459753140623056e-13	0.30349603	0.4877096255456007	0.4716408539137715	0.8293886399049323	0.7162888242462093	Adipocytes	AD3
904	ARHGAP24	1.258588123242363e-13	0.12468158	0.8656864997319856	0.8568089856285754	1.906758579744253	1.8336569541159153	Adipocytes	AD3
905	AC018797.3	1.264219410924642e-13	0.6652895	0.12129565816678153	0.07572903585879727	0.11596196107848016	0.07467101897007523	Adipocytes	AD3
906	CEP85L	1.4069426561304816e-13	0.27438426	0.3589095642851673	0.31808985628575415	0.4285033705585344	0.3662427981574538	Adipocytes	AD3
907	HEG1	1.6061620742672716e-13	0.8087486	0.12091278045792174	0.07677549881400865	0.12988282968362191	0.07619939343627163	Adipocytes	AD3
908	SSBP2	1.6919382508443793e-13	0.14727798	0.7183551573627384	0.6934910004185851	1.2253916110172944	1.154378626714523	Adipocytes	AD3
909	AC009501.3	1.7686516297755674e-13	0.24915738	0.26510452561451875	0.21588530766010883	0.3430753225828167	0.2959172212383693	Adipocytes	AD3
910	RDH10-AS1	2.1938377394778355e-13	0.44975463	0.2438165250019144	0.20479280033486816	0.307856494979329	0.23424215847041902	Adipocytes	AD3
911	EEA1	2.277628943458672e-13	0.15469252	0.7218776322842484	0.7080019533975164	1.1946966397361047	1.1211695032980276	Adipocytes	AD3
912	TRIM22	2.2862634692234227e-13	0.6275159	0.14181790336166628	0.09777452211525045	0.16072120325568284	0.10693316612805054	Adipocytes	AD3
913	TOM1	2.291090963358753e-13	0.2894337	0.3121984838042729	0.27162690107436865	0.3281308264250119	0.27594381518232736	Adipocytes	AD3
914	VAPA	2.7028997751348355e-13	0.20997952	0.4717053373152615	0.44028184735593695	0.5582217945491929	0.4985331028281868	Adipocytes	AD3
915	APLP2	2.745422033380607e-13	0.3288624	0.2981851596600046	0.25886005302078974	0.3277484979239333	0.2690985894639942	Adipocytes	AD3
916	PDHX	2.749228057973031e-13	0.17353505	0.55846542614289	0.5277312683131017	0.724922294663715	0.6647066098061187	Adipocytes	AD3
917	CREB1	3.140412026434815e-13	0.21089849	0.4547821425836588	0.4195967629412585	0.5433393748758478	0.4846388398935459	Adipocytes	AD3
918	YBX1	3.1511427298202444e-13	0.51787007	0.18531281108813843	0.14322589646993164	0.1887921276800378	0.13551020855730936	Adipocytes	AD3
919	CYCS	3.51147642011674e-13	1.0095165	0.09411134083773642	0.05002092925910423	0.08932689091546164	0.045367030690323204	Adipocytes	AD3
920	IFT43	3.5257844260370807e-13	0.24235894	0.39497664445975955	0.3580996232733361	0.44365012081106275	0.3866475290663935	Adipocytes	AD3
921	PGD	3.58267286973833e-13	0.27648306	0.3438241825560916	0.30629970699037257	0.3846488401718732	0.32735086811580066	Adipocytes	AD3
922	ZC3H15	3.8454453000736685e-13	0.2968424	0.3319549735814381	0.2950327891725966	0.3565043735654108	0.29912082434184833	Adipocytes	AD3
923	BX284613.2	3.8631030723061224e-13	0.4376731	0.1814074584577686	0.13673782614762103	0.23452804952587525	0.17827000391831954	Adipocytes	AD3
924	MEDAG	3.8825632506700875e-13	1.4875469	0.07910253465043265	0.035475094181665966	0.10789897677027842	0.039827636468615965	Adipocytes	AD3
925	FBXO11	4.189859448851638e-13	0.1339039	0.7237154452867754	0.7052462676154597	1.128608386167318	1.0667700912011655	Adipocytes	AD3
926	CWC25	4.2911028577975987e-13	0.29250684	0.2863159506853511	0.2440351611552951	0.29321430605249227	0.24545285026260946	Adipocytes	AD3
927	CAPZA1	5.233234004988821e-13	0.19636871	0.46420093422160963	0.42898004743965396	0.5279810023101733	0.4743682932639586	Adipocytes	AD3
928	KCND2	5.519397557360506e-13	0.26099852	0.36036449957883454	0.31882238035440214	0.6289057801117041	0.5485036144872445	Adipocytes	AD3
929	WBP4	5.831157268787134e-13	0.25475547	0.37598591010031396	0.34006557834519324	0.43319016951031775	0.3745989801805355	Adipocytes	AD3
930	TOP3A	5.846346841926122e-13	0.44083637	0.19473160272608928	0.15205106739221433	0.19155974659442446	0.14457324665331395	Adipocytes	AD3
931	PGS1	5.863384921473341e-13	0.40360883	0.21931235163488783	0.178247523371006	0.21987976877941168	0.17051220208227455	Adipocytes	AD3
932	PELI2	6.481121470188904e-13	0.4253265	0.2136457615437629	0.171445514162132	0.25505074861037663	0.19585200363446323	Adipocytes	AD3
933	STRAP	6.907481226785617e-13	0.34940425	0.24504173367026572	0.20406027626622017	0.24209455418563933	0.1947422966617277	Adipocytes	AD3
934	GHR	7.073339244349375e-13	0.08507976	0.9851443448962401	0.9816520161852937	3.331446785542436	3.274642795397325	Adipocytes	AD3
935	POLR1E	7.248001653809741e-13	1.1971712	0.08614748449345279	0.0429747453606809	0.0847288129364847	0.03783840158380434	Adipocytes	AD3
936	DPM1	7.438841590500652e-13	0.33829355	0.26832069836894096	0.22941956188084275	0.27686458216347565	0.22499125228553576	Adipocytes	AD3
937	HS2ST1	7.590712444121403e-13	0.31533688	0.3096714909257983	0.27169666527138275	0.38417057979097885	0.3194950778494617	Adipocytes	AD3
938	AC096741.1	7.793519365181641e-13	0.623114	0.12711539934145033	0.08326356913631924	0.12456456388279336	0.08261976221993761	Adipocytes	AD3
939	BCL6	8.525736369149013e-13	0.13041867	0.7539627842866988	0.734896051346449	1.2232966075046474	1.1603569658517137	Adipocytes	AD3
940	E2F6	9.659406945209039e-13	0.41809303	0.20759629374377825	0.16617831728756802	0.20358755011439497	0.15613676963010675	Adipocytes	AD3
941	TAF4B	1.0539099423458828e-12	0.77834177	0.17520483957424	0.1365634156550858	0.228717731449283	0.13961664606352708	Adipocytes	AD3
942	CYP4X1	1.0810870160295933e-12	0.3585364	0.20062791944253006	0.1564113297055951	0.2193244197099399	0.17502208121950208	Adipocytes	AD3
943	HSPB1	1.3426381151596558e-12	0.71004266	0.13033157209587257	0.08797265243477048	0.1517750475293482	0.09548418328738797	Adipocytes	AD3
944	HNRNPLL	1.386749763601334e-12	0.32790682	0.29994639712075966	0.26461559927445233	0.3285100213441326	0.2698981811513814	Adipocytes	AD3
945	C1orf198	1.4375328800775113e-12	0.37759247	0.22834826556397886	0.18756104367238732	0.24174857232411218	0.19103238845755582	Adipocytes	AD3
946	GJA1	1.4667562088973444e-12	1.0246805	0.09625545600735125	0.05378819589786522	0.10190815624781294	0.05138777943952465	Adipocytes	AD3
947	LINC01239	1.4673080813033195e-12	0.155116	0.7488322229879777	0.7302218501465048	1.6965175267223451	1.609594714255883	Adipocytes	AD3
948	HNRNPA1	1.476413109956422e-12	0.50922793	0.1675472853970442	0.12564531882238036	0.1603218174550699	0.11526772494346302	Adipocytes	AD3
949	EIF4A2	1.6603260356509066e-12	0.2035342	0.41235929244199404	0.3724361657597321	0.4508896086053937	0.40195638444870424	Adipocytes	AD3
950	SBNO2	1.665265872251933e-12	0.43400687	0.20361436557163642	0.16279475373238453	0.20748359466176128	0.15757982868511278	Adipocytes	AD3
951	CEBPB	1.7547693643322366e-12	0.31790596	0.3501799525231641	0.3197990791125994	0.44571463932289834	0.3719351752041341	Adipocytes	AD3
952	SLC25A3	1.7697361899277094e-12	0.38190183	0.23026265410827781	0.18961908748430306	0.23612016357384155	0.18596960999482776	Adipocytes	AD3
953	TCP1	1.8914455715426486e-12	0.57737434	0.14465119840722873	0.10237895911818055	0.13723686556449732	0.09402181491552696	Adipocytes	AD3
954	PRRC2C	1.918590613315829e-12	0.15621082	0.6331265793705491	0.6039486535509976	0.8486275453346876	0.7881351541776218	Adipocytes	AD3
955	MYLIP	1.9858441950660994e-12	0.47602612	0.2848610153916839	0.2540463234268174	0.40257225563939786	0.304806401197613	Adipocytes	AD3
956	SEC14L1	2.0235028739881756e-12	0.64321023	0.1419710544452102	0.10046044370029301	0.1430570539356119	0.09392129217334962	Adipocytes	AD3
957	DENND5A	2.470594563827296e-12	0.25582507	0.37544988130791024	0.340623691921306	0.4409689113466318	0.3812798677703361	Adipocytes	AD3
958	TGS1	2.6243545773253384e-12	0.3465276	0.25936135998162185	0.22062927305706712	0.276294093141177	0.22337087548391776	Adipocytes	AD3
959	MSANTD2	2.67205762815311e-12	0.372871	0.23585266865763074	0.19642109669317706	0.24393615070374805	0.19337884055063329	Adipocytes	AD3
960	CFL1	2.747608427038505e-12	0.79695743	0.11287234857186615	0.07077577787079671	0.11701161930636339	0.06900905479872675	Adipocytes	AD3
961	CDK17	2.776767232875723e-12	0.3908198	0.2425147407917911	0.2043742151527836	0.2613714387500598	0.2052442494159564	Adipocytes	AD3
962	AC005480.1	2.80596659826947e-12	0.35246038	0.24312734512596676	0.20269987442444537	0.2614368537775984	0.21028547126567942	Adipocytes	AD3
963	TP53INP2	2.9604530015820246e-12	1.2916342	0.07512060647829083	0.032754290498116366	0.06872722579769602	0.028647192773434797	Adipocytes	AD3
964	MECP2	3.2207837187562675e-12	0.21618442	0.41932766674324223	0.38363331938049394	0.4808611353723295	0.4262734182839495	Adipocytes	AD3
965	S100A11	3.373503359574898e-12	0.5368734	0.17237154452867753	0.13143574717455003	0.2085758727370319	0.14829546274016187	Adipocytes	AD3
966	FAM13A	3.4544903774419615e-12	0.09524918	0.9003752201546826	0.9108413562159899	2.2128726733593	2.154288822736477	Adipocytes	AD3
967	NPLOC4	3.5111890832934606e-12	0.16823906	0.5388620874492687	0.5078484721640854	0.6625699565654304	0.6077683754878542	Adipocytes	AD3
968	AC126182.3	3.741681457363917e-12	1.0506428	0.08499885136687342	0.04269568857262453	0.0845124688917113	0.04169098309775431	Adipocytes	AD3
969	PACSIN2	3.827128694304359e-12	0.36333862	0.2558388850601118	0.2176642946839682	0.2756160089733367	0.2204920744482869	Adipocytes	AD3
970	CHP1	3.968228085781154e-12	0.24699733	0.38479209740408915	0.35147202455699733	0.46128716685256854	0.4013822810929732	Adipocytes	AD3
971	ARHGAP17	4.083312757875599e-12	0.25583738	0.3468872042269699	0.30999720943211945	0.37790242724716644	0.32540957378039825	Adipocytes	AD3
972	HDX	4.128524636120733e-12	0.8691398	0.10896699594149628	0.06756662480814846	0.12531171617192133	0.07054104791447258	Adipocytes	AD3
973	HIVEP1	4.314852250545578e-12	0.30129796	0.3106669729688338	0.27413841216687596	0.3567766330562263	0.2985574843044614	Adipocytes	AD3
974	SPON1	4.494764638220935e-12	0.18875183	0.5970594991959568	0.5829147481512488	0.9768783309518526	0.8973315793856288	Adipocytes	AD3
975	SLC9A9	4.946932746447008e-12	0.20193182	0.437935523393828	0.39995814148179154	0.5627774589736266	0.5049224897203135	Adipocytes	AD3
976	NEAT1	5.224582212956161e-12	0.050668918	0.9978558848303851	0.9983605413701688	4.163201298154297	4.128636237163331	Adipocytes	AD3
977	CD38	5.247013512542941e-12	0.65908456	0.15062409066544147	0.1105762522673364	0.17737954871005196	0.11592322286948833	Adipocytes	AD3
978	SERPINH1	5.442041643256498e-12	0.47683445	0.20606478290833907	0.1682014790009767	0.22304469009263864	0.16513245159825382	Adipocytes	AD3
979	SLC25A18	5.4588395573230465e-12	0.4520291	0.18186691170840033	0.14081903167294543	0.19444979326621162	0.1457497750101546	Adipocytes	AD3
980	MTDH	5.653877673683455e-12	0.17837109	0.540163871659392	0.5141970140923678	0.7034779877601381	0.6429340953775988	Adipocytes	AD3
981	LAMC1	5.841359294089767e-12	0.1368712	0.7157515889424918	0.7020022324543045	1.2022586444368957	1.1368548866533614	Adipocytes	AD3
982	ENY2	6.225687209200183e-12	0.30572474	0.26870357607780077	0.22934979768382865	0.27613383156963617	0.22896096943716107	Adipocytes	AD3
983	FOSL1	6.2904476767942735e-12	3.8845522	0.04571559843785895	0.0038719129342821264	0.04979200125624798	0.003450644793879364	Adipocytes	AD3
984	OSR2	7.719969833519511e-12	1.3542157	0.072976491308676	0.0314985349518627	0.07592486985785446	0.030387873247145543	Adipocytes	AD3
985	PLCE1	8.344440197072864e-12	0.23168012	0.4239221992495597	0.39277242918934	0.5610460827776739	0.4952235945722761	Adipocytes	AD3
986	CNST	9.561360127001297e-12	0.24652256	0.3837966153610537	0.34990233012418026	0.4537936694896337	0.39478805327792826	Adipocytes	AD3
987	BHLHE40	9.66799783404035e-12	1.4954804	0.06983689409602573	0.02860332077577787	0.07929959737424451	0.028849632772335567	Adipocytes	AD3
988	AL691403.1	1.0460315308522782e-11	1.9082247	0.05781453403782832	0.016429468396818754	0.05724394362320561	0.015573995932809113	Adipocytes	AD3
989	CDC5L	1.0663508076301656e-11	0.3758242	0.21632590550578146	0.17678247523371007	0.21493217654948327	0.1695641644169157	Adipocytes	AD3
990	NOLC1	1.1345455825188855e-11	1.260518	0.07573321081246649	0.03463792381749686	0.0728358769183148	0.031048752489758448	Adipocytes	AD3
991	FASN	1.1592573759359077e-11	0.24205521	0.42706179646221	0.3952839402818474	0.5577203080260518	0.4894096535016191	Adipocytes	AD3
992	NFATC1	1.3248868787824439e-11	0.6328004	0.15629068075656635	0.11751778987023859	0.16815869008319972	0.11163185985098643	Adipocytes	AD3
993	SULF1	1.3434663037665528e-11	0.4544894	0.18224978941726014	0.1421445514162132	0.23471410958910136	0.1765199113596485	Adipocytes	AD3
994	SLC16A3	1.3995508944824861e-11	0.45556092	0.1709931847767823	0.13052881261336682	0.16697784473641847	0.12444607835111937	Adipocytes	AD3
995	TBC1D23	1.4106901096591095e-11	0.19107318	0.4688720422696991	0.4387470350216269	0.54736859847445	0.49366275369414986	Adipocytes	AD3
996	AGO2	1.4699290899601382e-11	0.274111	0.31886055593843327	0.28257988000558115	0.3380775035465172	0.2871648443227514	Adipocytes	AD3
997	ARL5B	1.4794478673937764e-11	0.79410416	0.10996247798453174	0.06965955071857123	0.10654066596051844	0.06281945310117122	Adipocytes	AD3
998	SEC22B	1.5484024546838325e-11	0.27592906	0.3017842101232866	0.2654178875401144	0.31253525583109915	0.2646830792322134	Adipocytes	AD3
999	AC106845.1	1.557163705144585e-11	0.22944976	0.24312734512596676	0.19746755964838844	0.2836934694265659	0.24669828559367168	Adipocytes	AD3
1000	RIC8B	1.7407806784037432e-11	0.27273545	0.3496439237307604	0.3160666945723455	0.4018236110088211	0.34313651726268746	Adipocytes	AD3
1001	MORC4	1.7493897906313676e-11	0.3161108	0.3088291599663068	0.2746965257429887	0.3731103242618982	0.30987700627320175	Adipocytes	AD3
1002	CBFB	1.9166571893200364e-11	0.3075298	0.29205911631824794	0.2555811357611274	0.3248342141871286	0.2701192082601137	Adipocytes	AD3
1003	ARL4A	1.9712222915839448e-11	0.8330661	0.09525997396431579	0.054346309473977956	0.08677037985772602	0.04963066004446341	Adipocytes	AD3
1004	ACACA	2.0052889105325445e-11	0.18929908	0.5112948924113638	0.48091949211664575	0.6749980896966926	0.61274168730152	Adipocytes	AD3
1005	TLN1	2.0331493937560574e-11	0.24974197	0.3145723255992036	0.2765801590623692	0.3260514232026905	0.2808177871160225	Adipocytes	AD3
1006	MAPK6	2.4051799161949723e-11	0.32352582	0.24887051075886363	0.21033905399748848	0.25508161591697137	0.20879815984602523	Adipocytes	AD3
1007	STX5	3.0790993244260977e-11	0.29314306	0.28225744697143734	0.2451513883075206	0.29175860790616553	0.2441107492398576	Adipocytes	AD3
1008	CD55	3.085112737083767e-11	0.4985099	0.17053373152615053	0.13167992186409935	0.17928948677026835	0.13014712292639213	Adipocytes	AD3
1009	FLOT1	3.315321769316185e-11	0.581667	0.15207902595910866	0.11350634854192829	0.15590930175564138	0.10682306851888848	Adipocytes	AD3
1010	CEP350	3.338457653244643e-11	0.14648083	0.6248564208591776	0.5995186270406028	0.8514997192881855	0.7945652481673746	Adipocytes	AD3
1011	CAMSAP2	3.345244436038979e-11	0.24288952	0.3830308599433341	0.34983256592716616	0.4592038736179475	0.40045730403522833	Adipocytes	AD3
1012	CMPK1	3.5053701209387293e-11	0.30590722	0.2931311739030554	0.25833682154318405	0.311706467800411	0.25918259902996277	Adipocytes	AD3
1013	BRD2	3.577027028593813e-11	0.28980544	0.2826403246802971	0.2451513883075206	0.29162675178456143	0.2444992320306596	Adipocytes	AD3
1014	NCL	3.6993096534049217e-11	0.30703092	0.2586721801056742	0.22014092367796848	0.2656545153046345	0.2199016114821691	Adipocytes	AD3
1015	ZFAS1	3.9578166452848675e-11	0.3721065	0.20851520024504172	0.16973629133528673	0.20605338455281969	0.1627968950934124	Adipocytes	AD3
1016	IPMK	4.1820690735749485e-11	0.57093936	0.14457462286545678	0.10548346588530766	0.14986429829221284	0.10331187598786405	Adipocytes	AD3
1017	TLE1	4.6366487818276005e-11	0.15116954	0.6345049391224443	0.6167155016045766	0.9689465976925724	0.905230157115908	Adipocytes	AD3
1018	HULC	4.8939881627503785e-11	0.17441878	0.39520637108507545	0.3475303474257011	0.6041334572678929	0.5511153933227824	Adipocytes	AD3
1019	IL16	5.1372816370369334e-11	0.22920117	0.39535952216861936	0.36312264545835077	0.4975791866453182	0.43827293167669834	Adipocytes	AD3
1020	PHF20	5.298553644390337e-11	0.21245019	0.40921969522934376	0.3756104367238733	0.47762937567114483	0.42422985063001006	Adipocytes	AD3
1021	EIF3H	6.644683229405756e-11	0.23574181	0.3471935063940577	0.31167155016045767	0.38459476120629277	0.3352668406025738	Adipocytes	AD3
1022	NFE2L2	6.684157469074798e-11	0.17090897	0.5246956122214564	0.49347704757918237	0.6545642893619926	0.5994095727872337	Adipocytes	AD3
1023	AC022126.1	6.905450389937893e-11	0.31924814	0.2144115169614825	0.17402678945165342	0.25463822037164985	0.20898558159401404	Adipocytes	AD3
1024	FGD4	7.620752286305402e-11	0.1692018	0.5599969369783291	0.5333472861727362	0.8164220840996201	0.7526830725481849	Adipocytes	AD3
1025	LACTB	7.646999654101354e-11	0.4611302	0.1935829695995099	0.15738802846379238	0.20077541864706147	0.14972860831048046	Adipocytes	AD3
1026	PLAGL1	7.90051190032263e-11	0.15093176	0.6252392985680374	0.5948095437421516	0.9037895131905446	0.8428721325572899	Adipocytes	AD3
1027	YES1	8.956847371092158e-11	0.3098933	0.24841105750823186	0.21096693177061532	0.258798811079286	0.21372166505751822	Adipocytes	AD3
1028	HSPA1B	9.150377674639521e-11	1.5417148	0.06018837583275902	0.020685084414678388	0.062534162174756	0.021922780855959407	Adipocytes	AD3
1029	HEBP2	9.398578944242537e-11	0.19140257	0.44367868902672486	0.4105622994279336	0.5230816565065358	0.4711497173210117	Adipocytes	AD3
1030	TBC1D20	9.70902123444097e-11	0.31419426	0.25254613676391763	0.21619924654667225	0.2565997429518577	0.2112976883297808	Adipocytes	AD3
1031	TXLNA	9.794780116069172e-11	0.53741413	0.147790795619879	0.10946002511511092	0.14137697355844747	0.09951172872789452	Adipocytes	AD3
1032	LARGE1	1.0009238263074735e-10	0.22759894	0.4100620261888353	0.3782265941119018	0.553212164447465	0.4891939835786163	Adipocytes	AD3
1033	GALNT2	1.013035818753794e-10	0.22960277	0.4099854506470633	0.37951723175666247	0.4914131768001818	0.43259512912952564	Adipocytes	AD3
1034	AL160254.1	1.1033182419724913e-10	0.2677016	0.19641626464507236	0.15376029021905957	0.21118471227651797	0.1784118534733137	Adipocytes	AD3
1035	AL136119.1	1.1141048686587943e-10	0.1521048	0.5707175128264033	0.5012906376447607	1.2072793407230649	1.134554326987531	Adipocytes	AD3
1036	TAPT1	1.1350954733235727e-10	0.2100869	0.4153457385711004	0.38380772987302914	0.4737531578603616	0.4212643668793426	Adipocytes	AD3
1037	TEX14	1.2314838276939925e-10	1.1431352	0.07971513898460832	0.04088181945025813	0.08569200669107353	0.039711043985087124	Adipocytes	AD3
1038	XPR1	1.3240817839984562e-10	0.25927675	0.3050769584194808	0.26928980047439655	0.34061376646767205	0.2919657114575183	Adipocytes	AD3
1039	CHCHD2	1.332878788840359e-10	0.4187008	0.18515966000459452	0.147272219896749	0.1951330607597109	0.14944938922335343	Adipocytes	AD3
1040	CTDSPL	1.335634019054944e-10	0.2990272	0.2896086989815453	0.2551974326775499	0.3649565245558505	0.30601229627591675	Adipocytes	AD3
1041	APPL2	1.4361776409114214e-10	0.17410071	0.5142047629986982	0.4918375889493512	0.6715865950188816	0.6143797711612043	Adipocytes	AD3
1042	ILKAP	1.448393205986135e-10	0.21378121	0.357684355616816	0.3233570531603181	0.3793007294547921	0.33485287498348243	Adipocytes	AD3
1043	PPRC1	1.6632736940604392e-10	1.2068504	0.07580978635423846	0.03732384540253942	0.07394294781442426	0.03270638664767756	Adipocytes	AD3
1044	GPBP1	1.6673394501187164e-10	0.14155056	0.5938433264415346	0.5654388167992186	0.7563949917924911	0.7055313383649072	Adipocytes	AD3
1045	SNX1	1.7432882242575745e-10	0.22089344	0.40194501876100774	0.3734128645179294	0.4598137745665495	0.40606638511711957	Adipocytes	AD3
1046	SUPT6H	1.7546822412605783e-10	0.24109483	0.32422084386247035	0.2891725966234129	0.3383457958053619	0.2931639594344781	Adipocytes	AD3
1047	ALDH4A1	1.8147757320723066e-10	0.31888118	0.19120912780457922	0.15096972233849587	0.20081333920566574	0.1640671323637874	Adipocytes	AD3
1048	TMEM132C	1.861291176235487e-10	0.099328764	0.8719656941572862	0.8673782614762104	1.9796878806865381	1.920634238419459	Adipocytes	AD3
1049	NUP188	1.9301556723040183e-10	0.53095585	0.14702504020215942	0.10939026091809684	0.14124174382059126	0.0998390614382258	Adipocytes	AD3
1050	CHD2	1.9667555515355443e-10	0.13714679	0.6413201623401485	0.6220524626761545	0.9388378606695249	0.8820354421541248	Adipocytes	AD3
1051	AC087854.1	2.235837423841413e-10	0.34976226	0.1839344513362432	0.14434212362215712	0.1983556643376851	0.15885075153014466	Adipocytes	AD3
1052	C1S	2.2513788626847697e-10	0.24861196	0.31158587947009725	0.2749755825310451	0.33096892021033986	0.28534066360402616	Adipocytes	AD3
1053	DEGS1	2.2968286571522228e-10	0.40179166	0.18967761696914007	0.15253941677131297	0.1883341519364891	0.145710507827296	Adipocytes	AD3
1054	NFX1	2.5078051240980024e-10	0.16767241	0.5084615973658013	0.4831519464210967	0.6272455364599017	0.5747685519444599	Adipocytes	AD3
1055	SEPTIN11	2.5152405738190814e-10	0.12559776	0.7772417489853741	0.7683828659132134	1.4031465784410555	1.3382024370256733	Adipocytes	AD3
1056	ROCK1	2.5813045924587344e-10	0.15288807	0.5812849375909335	0.5552183619366541	0.7553984797350363	0.7006146024964041	Adipocytes	AD3
1057	OSBPL1A	2.991217715225879e-10	0.15948974	0.6479056589325369	0.6384819310729734	1.0173983495619638	0.948240385008519	Adipocytes	AD3
1058	RNF217	3.015659093684512e-10	0.15796907	0.5631365341909794	0.5411259941398074	0.7988973521110942	0.7401437397889752	Adipocytes	AD3
1059	PLEKHB2	3.1845090842887077e-10	0.44626826	0.1837813002526993	0.14762104088181946	0.18794607991405876	0.14128720405667436	Adipocytes	AD3
1060	ZFPM2-AS1	3.3646738321476754e-10	0.15186325	0.38747224136610764	0.3409376308078694	0.5375783095826464	0.49514293105850476	Adipocytes	AD3
1061	DOCK11	3.3655655596814453e-10	0.10238429	0.8133088291599663	0.8057764755127669	1.5530339697067779	1.4975094756518224	Adipocytes	AD3
1062	LEP	3.3971611672792917e-10	0.2711981	0.3988819970901294	0.37791265522533835	0.5575256559864339	0.48146617782622214	Adipocytes	AD3
1063	XYLT1	3.504773086858372e-10	0.1865677	0.5324297419404243	0.5089995814148179	0.7778791540200958	0.7100491553993604	Adipocytes	AD3
1064	BCAP29	3.649719989721728e-10	0.24641237	0.297419404242285	0.26158085670433934	0.31345761576381465	0.2702902202501977	Adipocytes	AD3
1065	SELENOS	3.733547580621776e-10	0.31348544	0.22451948847538097	0.18717734058880983	0.22706994575886083	0.18658830363547957	Adipocytes	AD3
1066	SLC9B2	3.827915337476973e-10	1.0677078	0.0881384485795237	0.05085809962327334	0.0942202974852186	0.04605881774084395	Adipocytes	AD3
1067	ITCH	3.8973648684483605e-10	0.12279203	0.6468336013477295	0.6232733361239012	0.8770435917883646	0.8282224898011341	Adipocytes	AD3
1068	GOSR1	3.9174623667193876e-10	0.1909345	0.4230032927482962	0.39238872610576253	0.47739371697298383	0.4291944072561134	Adipocytes	AD3
1069	TMBIM1	3.978777135757068e-10	0.3214741	0.23531663986522705	0.19966513185433235	0.24268348448366608	0.19868792883023448	Adipocytes	AD3
1070	REV3L	4.230396967215675e-10	0.1146952	0.8361283406080098	0.8188572624529091	1.577030430253455	1.5144796715389435	Adipocytes	AD3
1071	TANC2	4.463453871303181e-10	0.17452842	0.5040202159430278	0.4741523650062788	0.6996050570493765	0.640557375620726	Adipocytes	AD3
1072	STK40	4.688040835100497e-10	0.36623555	0.24435255379431808	0.21166457374075626	0.26348708969347867	0.21015906271884788	Adipocytes	AD3
1073	PSMB1	5.013118006645804e-10	0.32321614	0.23638869745003446	0.20039765592298034	0.24478119399340986	0.20022322280845486	Adipocytes	AD3
1074	RBM3	5.081986449546734e-10	0.2957082	0.24228501416647522	0.2061183200781359	0.2407925492012004	0.2003254312831874	Adipocytes	AD3
1075	RBM8A	5.147179477980118e-10	0.7101326	0.1010797151389846	0.06317148039626064	0.09643752698773879	0.060045478742914694	Adipocytes	AD3
1076	SNX13	5.355482199145223e-10	0.17238171	0.4915384026341986	0.46543184037951724	0.6082694285981218	0.5555820889393528	Adipocytes	AD3
1077	AL133482.1	6.0995204330618e-10	2.0451539	0.04985067769354468	0.012104088181945026	0.05008477190430391	0.012367611386527233	Adipocytes	AD3
1078	GTPBP4	6.868057909859791e-10	0.3524261	0.20828547361972585	0.17245709501883633	0.20460937219262296	0.1636797893674891	Adipocytes	AD3
1079	CRIP1	6.9742520682066e-10	1.0379106	0.07871965694157286	0.041265522533835634	0.09259775405065955	0.04616964416750055	Adipocytes	AD3
1080	TNPO3	7.05657876906528e-10	0.21281023	0.3893866299104066	0.3598786102971955	0.4394780019789301	0.3894759095346369	Adipocytes	AD3
1081	PRXL2C	7.912497185937115e-10	0.66387355	0.10475534114403859	0.06739221431561322	0.09588751324299508	0.06158330780816729	Adipocytes	AD3
1082	NHS	7.983294651083648e-10	0.15665191	0.563825714066927	0.5358587972652434	0.8882819416633818	0.8258019250993129	Adipocytes	AD3
1083	YTHDC1	1.0232085956282555e-09	0.1685033	0.4828853664139674	0.45632761266917815	0.5666782995434386	0.5178170326732945	Adipocytes	AD3
1084	IDI1	1.0794412520071814e-09	0.5455546	0.1363044643540853	0.10004185851820846	0.13127793263250864	0.09177023759693916	Adipocytes	AD3
1085	AC087286.2	1.092261186278487e-09	0.69519955	0.10184547055670419	0.06470629273057067	0.10691745405606276	0.06737277053824124	Adipocytes	AD3
1086	RPGR	1.113465342813118e-09	0.5459501	0.129565816678153	0.09285614622575694	0.12853021803778034	0.08978906227769327	Adipocytes	AD3
1087	PPP3CC	1.2294217920416623e-09	0.17867237	0.4601424305076958	0.43145667643365426	0.5539767380196756	0.503161808421586	Adipocytes	AD3
1088	HNRNPU	1.2712053357831113e-09	0.12470223	0.6711846236312122	0.6620622296637366	0.974702863850457	0.9217625879915836	Adipocytes	AD3
1089	NAV2	1.5453374267056075e-09	0.30370513	0.3291982540776476	0.30141621319938605	0.5531076878154849	0.4690216426714935	Adipocytes	AD3
1090	HYMAI	1.5887306781017633e-09	0.59469837	0.10498506776935447	0.06770615320217664	0.10375887388770029	0.06989763230022276	Adipocytes	AD3
1091	AL590999.1	1.5959164536775763e-09	0.41466284	0.15789876713377748	0.12125017441049253	0.16163797457684387	0.12364152541011898	Adipocytes	AD3
1092	VSIR	1.649779465347149e-09	0.6363251	0.11555249253388468	0.07939165620203711	0.11736150984262739	0.07706629473240624	Adipocytes	AD3
1093	HAT1	1.6974293215530755e-09	0.37565017	0.19718202006279195	0.16216687595925772	0.20261822325165701	0.1596634416563214	Adipocytes	AD3
1094	YME1L1	1.9182582658955285e-09	0.18021433	0.4383184011026878	0.40832984512348264	0.5005207539652959	0.45317602103193105	Adipocytes	AD3
1095	AL139807.1	2.0828740756127373e-09	0.37081638	0.20453327207289992	0.169945583926329	0.23253535902845596	0.1843676624591092	Adipocytes	AD3
1096	YWHAG	2.0927990414039963e-09	0.1656597	0.554789800137836	0.5389633040323706	0.7644812105643094	0.7047588354745555	Adipocytes	AD3
1097	MAST4	2.210526028550019e-09	0.07123453	0.943410674630523	0.9409097251290638	2.4682220465763494	2.423125769435298	Adipocytes	AD3
1098	HELB	2.2216825439747793e-09	0.62923884	0.11884524083007887	0.08315892284079811	0.1211177326621521	0.07996038758292544	Adipocytes	AD3
1099	NCOA3	2.2253377191171665e-09	0.27480012	0.33601347729535186	0.30668341007395006	0.3935788552350346	0.3354949845475004	Adipocytes	AD3
1100	IQCN	2.2588087804505234e-09	0.95753634	0.07994486560992418	0.04370726942932887	0.07959025486514791	0.041774131919714776	Adipocytes	AD3
1101	CRYBG3	2.4510091477768644e-09	0.1582029	0.5647446205681905	0.5443351472024557	0.7974702713930875	0.7387026636860883	Adipocytes	AD3
1102	PABPC4	2.633213699833266e-09	0.5146214	0.14480434949077264	0.10963443560764616	0.14501036054595284	0.10366827572776599	Adipocytes	AD3
1103	SLC7A6	2.65994367996075e-09	0.093317725	0.8251014625928479	0.8088112180828798	1.4594596679926741	1.4101840228987699	Adipocytes	AD3
1104	PITRM1	2.7491042765407493e-09	0.463613	0.16869591852362356	0.13440072554764895	0.16651768603592798	0.12344619917674102	Adipocytes	AD3
1105	ROBO1	3.0285874220445835e-09	0.16429074	0.4988896546443066	0.4679782335705316	0.7424183059499843	0.6843613724415483	Adipocytes	AD3
1106	RGS6	3.132242182299397e-09	0.65784574	0.12650279500727468	0.09128645179293986	0.2699975556961771	0.17936793834634032	Adipocytes	AD3
1107	HSPA5	3.2884843616377206e-09	0.513248	0.14893942874645838	0.11416910841356216	0.1543940678939253	0.11062221576205772	Adipocytes	AD3
1108	SAA2	3.3554689921835075e-09	0.822157	0.12405237767057202	0.09020510673922143	0.19836274958117517	0.11697766097720044	Adipocytes	AD3
1109	KPNA6	3.4646111445732237e-09	0.22747412	0.33455854200168467	0.30382307799637226	0.3619498317576848	0.3166401779498667	Adipocytes	AD3
1110	PPIA	3.683724248686307e-09	0.44556996	0.16946167394134312	0.13464490023719827	0.178147209951752	0.1338210788346836	Adipocytes	AD3
1111	YTHDF3	3.899128858637077e-09	0.16280852	0.4293590627153687	0.39664434212362215	0.4787121157856482	0.43726840810975126	Adipocytes	AD3
1112	VEZF1	4.857077373934849e-09	0.535183	0.1343135002680144	0.09958839123761686	0.1268875680722614	0.08925487137037448	Adipocytes	AD3
1113	SMU1	5.1308172699928464e-09	0.3063587	0.22007810705260739	0.1864796986186689	0.211654622055828	0.1744766459112708	Adipocytes	AD3
1114	RBM14	5.1663938008459075e-09	0.35686362	0.17696607703499503	0.14165620203711454	0.16742377408238393	0.1330576280027723	Adipocytes	AD3
1115	POMP	5.186454668720563e-09	0.35560268	0.18523623554636648	0.1499930235802986	0.18282788406494319	0.14564339362732168	Adipocytes	AD3
1116	ZYX	5.2956793769342525e-09	1.0510024	0.07259361359981621	0.037184317008511235	0.0671564610999731	0.03297530497553506	Adipocytes	AD3
1117	AL008633.1	5.454229775716556e-09	0.19173352	0.30117160578911095	0.26196455978791683	0.46315957680529846	0.4159280636935137	Adipocytes	AD3
1118	CTH	5.468893842234011e-09	0.6765839	0.11042193123516349	0.07555462536626203	0.12329766825994967	0.07890158317775486	Adipocytes	AD3
1119	DUSP6	5.724461611035898e-09	0.39936033	0.20369094111340838	0.17141063206362495	0.22675013963091764	0.17644841472939468	Adipocytes	AD3
1120	TPM3	6.127289038099225e-09	0.38121304	0.17589401945018762	0.1417608483326357	0.17025037711463967	0.13322184075395263	Adipocytes	AD3
1121	DIPK1A	6.638689276413697e-09	0.14226954	0.5991270388237997	0.5854960234407702	0.9352881881845977	0.8765448116341623	Adipocytes	AD3
1122	ECD	6.663960445496375e-09	0.2759319	0.2516272302626541	0.21846658294963026	0.25130051739204246	0.2118491399925175	Adipocytes	AD3
1123	SNRNP70	6.71996052308031e-09	0.13944465	0.5586185772264339	0.5281847355936933	0.6862488372217806	0.6394225594838854	Adipocytes	AD3
1124	TENT4B	6.821428121832536e-09	0.28772396	0.25093805038670647	0.218292172457095	0.27348171798884513	0.2292557393551439	Adipocytes	AD3
1125	AC002451.1	6.925578143808998e-09	0.33747777	0.22834826556397886	0.19586298311706432	0.2839964059691641	0.2310528603266716	Adipocytes	AD3
1126	SH3KBP1	7.053910792971609e-09	0.10282917	0.7195037904893177	0.712222687316869	1.238071554545425	1.187989809266228	Adipocytes	AD3
1127	AL035071.2	7.38211555674136e-09	0.7146912	0.09127804579217398	0.05605553230082322	0.08350687133352351	0.05170844179454658	Adipocytes	AD3
1128	HUWE1	7.568758191796826e-09	0.15523334	0.5048625469025193	0.47903585879726523	0.6137078006794057	0.565788565216422	Adipocytes	AD3
1129	AC005343.1	7.81796414108599e-09	0.9468635	0.0733593690175358	0.03812613366820148	0.06889304359878667	0.036330710165578504	Adipocytes	AD3
1130	NOC3L	7.976332054637168e-09	0.41057777	0.18094800520713683	0.14776056927584763	0.17957115234823112	0.1380080456861573	Adipocytes	AD3
1131	ESYT2	8.506402393836e-09	0.11267579	0.7099318477678229	0.6967699176782475	1.1116832809900197	1.0599571106593544	Adipocytes	AD3
1132	SNHG9	8.526582460400254e-09	1.0472486	0.07833677923271307	0.043777033626342964	0.08284717854114755	0.04094651397646772	Adipocytes	AD3
1133	NUAK1	9.063751205547031e-09	0.33441976	0.25223983459682975	0.22143156132272918	0.3122190023237172	0.2551349046322193	Adipocytes	AD3
1134	POLR2J3	9.155974390180067e-09	0.1265151	0.43471935063940575	0.3894237477326636	0.5272369421004934	0.4922278461700737	Adipocytes	AD3
1135	TMEM263	9.775520744060249e-09	0.32135132	0.21433494141971055	0.1814217943351472	0.21300163025035265	0.17394093294674934	Adipocytes	AD3
1136	RRAGC	9.903272955713731e-09	0.46683753	0.1484033999540547	0.11448304730012558	0.150445126425582	0.11106654664833666	Adipocytes	AD3
1137	CSPG4	1.006395329023641e-08	0.32412216	0.21900604946779997	0.18585182084554205	0.23175415244815736	0.18923982536607975	Adipocytes	AD3
1138	SLC16A1	1.0130460367897954e-08	0.714883	0.11095796002756719	0.07698479140505093	0.11969149017199159	0.07461211803548011	Adipocytes	AD3
1139	MARCH7	1.1664443239954056e-08	0.124752216	0.5945325063174822	0.5689619087484303	0.7602028359947642	0.7150950615902756	Adipocytes	AD3
1140	DYNLT1	1.1778681369939473e-08	0.3870264	0.15920055134390076	0.1247035021626901	0.15433454378517306	0.12010455397823384	Adipocytes	AD3
1141	STK10	1.1818430135301033e-08	0.8092983	0.08997626158205069	0.055602065020231614	0.09049483764443095	0.05264035068772602	Adipocytes	AD3
1142	EDEM2	1.2143705688624083e-08	0.40593123	0.17765525691094264	0.14490023719826986	0.17512793360176526	0.13493108721579405	Adipocytes	AD3
1143	NFIA	1.236297905651839e-08	0.06572617	0.9183704724710927	0.9152365006278778	2.0879480821750325	2.048150646945148	Adipocytes	AD3
1144	RPN1	1.2569404680850191e-08	0.5330835	0.125890190673099	0.09173991907353146	0.12094748898750006	0.08512085166182409	Adipocytes	AD3
1145	EEF1D	1.2809116320222526e-08	0.44153607	0.15429971667049544	0.1205525324403516	0.15638865156439058	0.11747167018366136	Adipocytes	AD3
1146	CD81	1.2887864680794252e-08	0.28431508	0.3293514051611915	0.30169526998744245	0.40963143119309237	0.3476297753946724	Adipocytes	AD3
1147	ANGPTL2	1.3496094788228217e-08	0.23563883	0.37927865839650815	0.3581693874703502	0.45280054247731233	0.39636251340858725	Adipocytes	AD3
1148	NPM1	1.3581308371747496e-08	0.49103346	0.14457462286545678	0.11099483744942096	0.1467281153404382	0.10656227510214532	Adipocytes	AD3
1149	FLNA	1.500572357042729e-08	0.3712986	0.2083620491614978	0.17723594251430166	0.21955118996162845	0.17379051958496666	Adipocytes	AD3
1150	AC017101.1	1.5062859999722288e-08	0.45642966	0.178803890037522	0.14716757360122784	0.2072864180733418	0.15517749146141244	Adipocytes	AD3
1151	TOB1	1.5224341660458877e-08	0.67481786	0.1071291829389693	0.07339193525882517	0.10624323319776094	0.06786041173193284	Adipocytes	AD3
1152	VPS26A	1.5275928553780695e-08	0.24652465	0.2948924113638104	0.26402260359983254	0.3086744799317545	0.2660632421098548	Adipocytes	AD3
1153	GADD45G	1.679412716063426e-08	1.0032735	0.07381882226816755	0.03959118180549742	0.09156373076855727	0.04672579444415489	Adipocytes	AD3
1154	MVP	1.69195573527494e-08	0.49784952	0.1372233708553488	0.10384400725547649	0.13620100723475004	0.09833235243684946	Adipocytes	AD3
1155	LYRM1	1.788642607546533e-08	0.3073033	0.2537713454322689	0.22362913352867309	0.2684614888496045	0.2222396007583652	Adipocytes	AD3
1156	RERE	1.7970663817520848e-08	0.063423656	0.8928708170610307	0.8908539137714525	1.8271156454051112	1.7903579264194986	Adipocytes	AD3
1157	BBIP1	1.820080659911821e-08	0.3246056	0.20905122903744544	0.17664294683968187	0.20613911972696525	0.16788429757464887	Adipocytes	AD3
1158	LUCAT1	1.8278263240009573e-08	0.618408	0.1158587947009725	0.08218222408260081	0.13935366829459103	0.092946136286265	Adipocytes	AD3
1159	SEPTIN10	1.8653794073123315e-08	0.25121343	0.27980702963473464	0.24944188642388726	0.2920796542371062	0.250759027194876	Adipocytes	AD3
1160	MAP7	1.925191153432597e-08	0.3273776	0.24458228041963398	0.21483884470489745	0.2898523384866396	0.2374172052980841	Adipocytes	AD3
1161	PSMA7	1.9348027228637007e-08	0.29844475	0.22122674017918678	0.1874563973768662	0.2354335098534675	0.19544411547456142	Adipocytes	AD3
1162	RBBP6	1.9475984876842492e-08	0.17645022	0.4220078107052607	0.395004883493791	0.4757924291788051	0.4312277961574657	Adipocytes	AD3
1163	TBK1	1.9516065663458165e-08	0.24071121	0.3073742246726396	0.2785684386772708	0.3304865175047801	0.2862761935803659	Adipocytes	AD3
1164	TNFRSF12A	2.169069609277607e-08	2.2375765	0.04487326747836741	0.010813450537184317	0.04410964585010886	0.009517023535396341	Adipocytes	AD3
1165	CNOT8	2.178726720387322e-08	0.2880582	0.23386170457155983	0.2015138830752058	0.23575859729122392	0.1970027837337092	Adipocytes	AD3
1166	LINC00513	2.195419360886874e-08	0.1526793	0.5918523623554637	0.570985070461839	0.8724621707686954	0.8122307787956117	Adipocytes	AD3
1167	TBL1X	2.3874961737347456e-08	0.20801839	0.36901753579906577	0.34013534254220734	0.44810575367476635	0.3983954644427198	Adipocytes	AD3
1168	EPHA4	2.434531283344155e-08	0.5373	0.16877249406539552	0.13848193107297335	0.2133192593408928	0.1517286220910764	Adipocytes	AD3
1169	SERF2	2.4388945181536756e-08	0.30068225	0.25269928784746154	0.22087344774661644	0.27785247997014406	0.23113907800850073	Adipocytes	AD3
1170	EIF1B	2.4587996053355426e-08	0.549774	0.12221456466804502	0.08870517650341844	0.11956496261384619	0.08320222366510818	Adipocytes	AD3
1171	MYO6	2.4663635743683752e-08	0.13851896	0.5096868060341527	0.4795242081763639	0.6214427405372679	0.5781472759024018	Adipocytes	AD3
1172	SEC61B	2.469109532200864e-08	0.40339032	0.16065548663756796	0.12724989535370448	0.15803183042121782	0.12172496528582227	Adipocytes	AD3
1173	STK17B	2.5346725594900664e-08	0.27682447	0.29389692932077494	0.2671968745639738	0.3467121265327331	0.2942027765701193	Adipocytes	AD3
1174	GLIPR2	2.5516880416953385e-08	0.36811927	0.18569568879699824	0.15330682293846798	0.2026595139525634	0.16046884298680208	Adipocytes	AD3
1175	TSTD2	2.66047345156192e-08	0.25197628	0.28225744697143734	0.25261615738802845	0.29150748413612065	0.2501409877598805	Adipocytes	AD3
1176	PPP6R3	2.6628870517080654e-08	0.103762366	0.7484493452791179	0.7260708804241663	1.1374321455635759	1.0891390798556553	Adipocytes	AD3
1177	RBM7	2.7423894496615107e-08	0.79986256	0.08293131173903055	0.04914887679642807	0.07587825666303209	0.04428571224976613	Adipocytes	AD3
1178	EIF2S1	2.947679727354028e-08	0.37595335	0.171529213569186	0.13876098786102972	0.16682774652766572	0.13094252522310096	Adipocytes	AD3
1179	HNRNPA3	2.9540791587106424e-08	0.12938501	0.5505015697986063	0.5231965955071857	0.6654312403733873	0.6228534211595993	Adipocytes	AD3
1180	AF127577.2	3.0655753455132214e-08	0.17705533	0.3491078949383567	0.3144272359425143	0.4101735604460442	0.37053887266923763	Adipocytes	AD3
1181	SOD1	3.0761751268923357e-08	0.38822684	0.1882992572172448	0.156341565508581	0.2010613249056718	0.15713859485655457	Adipocytes	AD3
1182	ARHGEF10	3.477197936479536e-08	0.21523333	0.2762845547132246	0.24263987721501326	0.3028916395116348	0.26600222914337945	Adipocytes	AD3
1183	DDX39B	3.7275423892707585e-08	0.17243506	0.3801975648977717	0.3487861029719548	0.41343854824724663	0.37454328559849565	Adipocytes	AD3
1184	XRCC6	4.1673994946066866e-08	0.21904875	0.28715828164484264	0.25516255057904286	0.29279014569238143	0.2563798958327715	Adipocytes	AD3
1185	AC023424.3	4.3195520420052973e-08	0.23092896	0.20323148786277662	0.1674340728338217	0.23923906597595257	0.20726103170666318	Adipocytes	AD3
1186	TAF5L	4.441285713258543e-08	0.30383927	0.21502412129565818	0.18396818752616156	0.21758465623593512	0.17974324835273414	Adipocytes	AD3
1187	MYO9B	4.509638487785555e-08	0.24893163	0.2779692166322077	0.247732663597042	0.2987547824646884	0.2569646030163317	Adipocytes	AD3
1188	AC119674.1	4.5532470658644956e-08	0.36243087	0.14495750057431656	0.11068089856285754	0.1775959240567796	0.1407787777519857	Adipocytes	AD3
1189	NOL10	4.558212758461721e-08	0.18023476	0.3910712918293897	0.36165759732105485	0.4390771579291837	0.3964464948998663	Adipocytes	AD3
1190	KAT6A	5.017685052863252e-08	0.14134593	0.4880925032544605	0.45887400586019256	0.5848856463843844	0.5426792788037351	Adipocytes	AD3
1191	EIF4H	5.061842997520143e-08	0.34086117	0.1795696454552416	0.1471326915027208	0.1715995544321573	0.13785518267473512	Adipocytes	AD3
1192	MFGE8	5.134562220585549e-08	0.33747888	0.17214181790336167	0.13879586995953677	0.1749737048677044	0.1409194346381066	Adipocytes	AD3
1193	UMAD1	5.6852015534350596e-08	0.13325317	0.42438165250019144	0.38244732803125436	0.5889528504001709	0.5488919596081638	Adipocytes	AD3
1194	GOLGB1	5.786169075806948e-08	0.11030625	0.6757025805957577	0.6576322031533417	0.9801584705342041	0.9330806375930704	Adipocytes	AD3
1195	INO80	5.8729661570869764e-08	0.14320295	0.4531740562064477	0.425980186968048	0.5249984228799626	0.4856386529145666	Adipocytes	AD3
1196	FUS	5.990347067759499e-08	0.1411967	0.4933762156367256	0.4653271940839961	0.5851980793913565	0.5430181061459224	Adipocytes	AD3
1197	YPEL5	6.086547421893607e-08	0.35986096	0.22283482655639789	0.19450258127528952	0.24008748734990598	0.19182192576532472	Adipocytes	AD3
1198	PANK3	6.35501606959914e-08	0.3692839	0.1797227965387855	0.1485628575415097	0.17294172945590644	0.13641740965765078	Adipocytes	AD3
1199	RNF19A	6.584054873920846e-08	0.116207056	0.6434642775097634	0.6277382447328032	0.9203922119028718	0.8727127352607901	Adipocytes	AD3
1200	AC002463.1	7.446509209157306e-08	0.1533668	0.26089287081706103	0.2225826705734617	0.29507253022208724	0.2689651600288034	Adipocytes	AD3
1201	BMP1	7.513853179561811e-08	0.27532685	0.23546979094877096	0.20447886144830474	0.24143060446592876	0.20345249075338875	Adipocytes	AD3
1202	NQO1	7.8143027550368e-08	0.47097394	0.18263266712611992	0.15330682293846798	0.2202442206421424	0.16361295205767387	Adipocytes	AD3
1203	PSEN1	7.874717084572339e-08	0.168164	0.41090435714832685	0.38283103111483185	0.46524526839247116	0.42345244042475905	Adipocytes	AD3
1204	CALCOCO2	8.271061676503861e-08	0.17755674	0.3883145723255992	0.36144830473001255	0.4250350747825171	0.3841126512700365	Adipocytes	AD3
1205	ALPK1	8.530250822619015e-08	0.1753347	0.3907649896623019	0.36218082879866054	0.45098992647426867	0.40856113060053223	Adipocytes	AD3
1206	ABL2	8.77128123535456e-08	0.14089282	0.5008806187303775	0.47519882796149016	0.6245873592206613	0.5804057824491239	Adipocytes	AD3
1207	FRMD8	8.893405866668732e-08	0.3635846	0.16616892564514893	0.13450537184317007	0.15994294202418147	0.12646170391077438	Adipocytes	AD3
1208	AL731577.2	8.93033507040813e-08	0.22092386	0.3089057355080787	0.2798241942235245	0.3268233357334702	0.2864349869777714	Adipocytes	AD3
1209	SPPL2A	9.35172343000845e-08	0.19686338	0.35132858564974345	0.3230431142737547	0.3893117622595271	0.34730839383645673	Adipocytes	AD3
1210	HNRNPH3	1.0317237494829795e-07	0.1764618	0.3844857952370013	0.35691363192409653	0.4141357515855204	0.3743141630522053	Adipocytes	AD3
1211	ILF3	1.0790008619206087e-07	0.30291376	0.19588023585266864	0.1645737407562439	0.18896501784455824	0.15581206765329061	Adipocytes	AD3
1212	PLIN5	1.0802657040223631e-07	0.14050733	0.6169691400566659	0.5965885307660109	0.9491807497359176	0.8906179734547639	Adipocytes	AD3
1213	NPIPB5	1.0844209188900535e-07	0.26380086	0.20392066773872425	0.17106181107855448	0.20286883816776435	0.17170452126214933	Adipocytes	AD3
1214	RNF139	1.1273744607836569e-07	0.69043493	0.09020598820736657	0.05811357611273894	0.08396973897544438	0.05285839233840068	Adipocytes	AD3
1215	ODC1	1.2441961604464052e-07	1.210996	0.06141358450111035	0.029370726942932888	0.06204299423768386	0.027274245290982185	Adipocytes	AD3
1216	CHMP3	1.265297578823887e-07	0.37919626	0.15851137146795313	0.12669178177759174	0.1641440083640783	0.1285280869191471	Adipocytes	AD3
1217	CKB	1.3566063960320954e-07	0.3969181	0.17106976031855425	0.1405748569833961	0.19082914865187744	0.14814623660765294	Adipocytes	AD3
1218	RAPGEF2	1.4072131891617664e-07	0.1352038	0.5616815988973122	0.540777173154737	0.7707647491675607	0.7215011085780649	Adipocytes	AD3
1219	NCOA7-AS1	1.4797772772436055e-07	0.50438625	0.11815606095413125	0.0863331938049393	0.11839206755273224	0.08489539442732863	Adipocytes	AD3
1220	ZCWPW2	1.5175316550375316e-07	0.19733803	0.2405237767057202	0.20583926329007954	0.275087917734214	0.2438601292812824	Adipocytes	AD3
1221	PRNP	1.537324910811909e-07	0.5972862	0.11593537024274447	0.0849727919631645	0.11608855102487506	0.07822462500761865	Adipocytes	AD3
1222	AC008440.2	1.5698322767918297e-07	0.97167665	0.06593154146565587	0.03394028184735594	0.06427448581909956	0.033290292988299316	Adipocytes	AD3
1223	NLGN1	1.7372409320744239e-07	0.13602328	0.5361053679454783	0.5100111622715222	0.9225596622271159	0.8668244798760557	Adipocytes	AD3
1224	AL033519.5	1.7525175171791692e-07	1.3408983	0.052913699364423	0.021068787498255893	0.048350404594606024	0.01936772127751972	Adipocytes	AD3
1225	MAGI1	1.8665730363975638e-07	0.086429134	0.87954667279271	0.8662271522254779	1.9022737587478717	1.851536706670186	Adipocytes	AD3
1226	ARPP19	1.9246231733099433e-07	0.25883892	0.2191592005513439	0.18801451095297894	0.21410446455298301	0.1819377177574455	Adipocytes	AD3
1227	NCALD	2.0109451349900116e-07	0.49457756	0.13645761543762921	0.10572764057485698	0.1625390949918716	0.11802325294270712	Adipocytes	AD3
1228	TNFAIP3	2.09791513818642e-07	1.2725857	0.07496745539474692	0.04440491139946979	0.09314606846476157	0.039612413560163595	Adipocytes	AD3
1229	CNBP	2.1274744129814427e-07	0.21055016	0.30316256987518186	0.27434770475791825	0.31034357429595205	0.27344088095037755	Adipocytes	AD3
1230	KCNE1	2.1808175605153367e-07	1.5221245	0.05069300865303622	0.0191851541788754	0.04949836948075317	0.01751338009488118	Adipocytes	AD3
1231	PPARA	2.2585892258694914e-07	0.20861925	0.33050003828777086	0.3030556718292172	0.37959832973588886	0.3361412884953818	Adipocytes	AD3
1232	PCF11	2.2640946242880025e-07	0.1690554	0.3935982847078643	0.36877354541649227	0.43725563189201505	0.3973030266123531	Adipocytes	AD3
1233	AC116362.1	2.2870135500504558e-07	0.186412	0.20813232253618194	0.1735035579740477	0.2832697033369094	0.2529127054307009	Adipocytes	AD3
1234	AP000919.3	2.4115057100344273e-07	1.1510881	0.05804426066314419	0.026580159062369192	0.05375439174403077	0.024563038870151946	Adipocytes	AD3
1235	ENO1	2.4942988612158257e-07	0.42808208	0.16456083926793783	0.1352727780103251	0.170510000898955	0.12942794572975316	Adipocytes	AD3
1236	SYNCRIP	2.516543513031354e-07	0.21126573	0.2965004977410215	0.2682084554206781	0.3044473660483968	0.26803875194809346	Adipocytes	AD3
1237	MTCH1	2.5386888250734945e-07	0.29459476	0.198866681981775	0.16886423887261057	0.19583446822071068	0.16243385382440287	Adipocytes	AD3
1238	GTPBP2	2.569868192518774e-07	0.24021013	0.2328662225285244	0.2020371145528115	0.23036421523841655	0.19829711496640118	Adipocytes	AD3
1239	SNIP1	2.593757261385139e-07	0.4875397	0.11930469408071062	0.08828659132133389	0.10698500761299465	0.07745848249044453	Adipocytes	AD3
1240	SPECC1	2.6919413469219395e-07	0.16946842	0.3989585726319014	0.3722966373657039	0.5154842083558258	0.46981615174549135	Adipocytes	AD3
1241	GALNT15	2.727149584747203e-07	0.7103499	0.08829159966306761	0.05724152365006279	0.09901233241891921	0.061669457635715234	Adipocytes	AD3
1242	RALGPS2	2.741385186980676e-07	0.5204954	0.11172371544528678	0.0805078833542626	0.11512312895690793	0.08163364973016508	Adipocytes	AD3
1243	ARHGEF26-AS1	2.9405342307162674e-07	0.8236772	0.07573321081246649	0.044579321892005024	0.08081993071455305	0.04646292938898165	Adipocytes	AD3
1244	MED26	3.001503681831186e-07	0.43865776	0.1215253847920974	0.09017022464071439	0.117053201661746	0.08766467815955355	Adipocytes	AD3
1245	LINC02456	3.028144254276412e-07	0.18525912	0.3314955203308063	0.3022533835635552	0.4978818022274142	0.4494669180975216	Adipocytes	AD3
1246	MYO1D	3.1125423437338985e-07	0.26732966	0.2529290144727774	0.22443142179433515	0.3412445770765047	0.29110633257957225	Adipocytes	AD3
1247	KIAA1324L	3.132968346865291e-07	0.26829046	0.28241059805498125	0.25606948514022604	0.338292109151511	0.2883607359622287	Adipocytes	AD3
1248	PTTG1IP	3.134387066810603e-07	0.3964183	0.15629068075656635	0.12641272498953537	0.15308146869888933	0.1183841691456974	Adipocytes	AD3
1249	GRB14	3.1533553859271785e-07	0.3978632	0.1634887816831304	0.13356355518347984	0.18390112067903586	0.14257197848388656	Adipocytes	AD3
1250	ABCC9	3.20639457570699e-07	0.13684699	0.44329581131786505	0.4126901074368634	0.5701820390880047	0.5300606148829743	Adipocytes	AD3
1251	IL17RA	3.274467286397064e-07	0.36333454	0.1874569262577533	0.15874843030556718	0.20240324671065416	0.16075354078520682	Adipocytes	AD3
1252	PILRB	3.27663895665698e-07	0.11868837	0.34321157822191595	0.30441607367099205	0.3701091299244928	0.3453754330543596	Adipocytes	AD3
1253	CALM1	3.344290509646792e-07	0.23931353	0.3227659085688031	0.29911399469792105	0.3695678497565304	0.3211901499267936	Adipocytes	AD3
1254	AL135978.2	3.627658843897938e-07	0.69398713	0.08162952752890727	0.05050927863820288	0.07846603287197235	0.04922524295561749	Adipocytes	AD3
1255	AC018362.1	3.784840780971499e-07	0.27131346	0.1726012711539934	0.14053997488488906	0.1811425505800945	0.1523273652283215	Adipocytes	AD3
1256	SF1	3.84719102480962e-07	0.12273565	0.5477448502948158	0.5267894516534115	0.6754121021485701	0.6345399683205047	Adipocytes	AD3
1257	NRP1	3.851592289205092e-07	0.14489698	0.7048778620108738	0.6953397516394586	1.2333827337969618	1.1632606094571076	Adipocytes	AD3
1258	TMX2	4.01074681593217e-07	0.3532781	0.14625928478443986	0.11493651458071717	0.14401406808411987	0.1144499506642908	Adipocytes	AD3
1259	MAGI2-AS3	4.015310014857019e-07	0.10646226	0.6073971973351712	0.5927863820287429	0.8251926924802713	0.7844037387228249	Adipocytes	AD3
1260	SND1	4.1588786613913e-07	0.1177219	0.5685733976567884	0.5451025533696107	0.7526709751061094	0.7103445955588646	Adipocytes	AD3
1261	TAF7	4.626806458070208e-07	0.29645446	0.18087142966536487	0.15051625505790428	0.1785382332669376	0.14769603527581007	Adipocytes	AD3
1262	AC010531.3	4.742041022572888e-07	1.4721872	0.05099931082012405	0.020440909725129065	0.04956643187548944	0.018149958216778384	Adipocytes	AD3
1263	GRINA	4.853112494480399e-07	0.37490863	0.16793016310590397	0.13862145946700152	0.17127568181440636	0.13458806750665253	Adipocytes	AD3
1264	AL627171.2	5.186896583572949e-07	1.0312678	0.06340454858718125	0.03289381889214455	0.07735371698581087	0.03859546030292285	Adipocytes	AD3
1265	TBC1D15	5.281915072695951e-07	0.17693637	0.3835668887357378	0.3591460862285475	0.42363190264662287	0.382957003517742	Adipocytes	AD3
1266	PDLIM3	5.387992074828417e-07	1.5883462	0.04931464890114098	0.01890609739081903	0.06617269661121251	0.02249538575795583	Adipocytes	AD3
1267	LOXL2	5.651134690604206e-07	0.21676213	0.4181024580748909	0.401806892702665	0.5472602069333513	0.48666376584306786	Adipocytes	AD3
1268	RAB18	6.404112014593178e-07	0.16457629	0.38149934910789496	0.355727640574857	0.41457048927242673	0.37729640505690426	Adipocytes	AD3
1269	F5	6.413687218214704e-07	1.2353303	0.05743165632896853	0.027277801032510117	0.06364317264883615	0.02752847189573478	Adipocytes	AD3
1270	ZSCAN18	6.842189327446888e-07	0.3575931	0.14541695382494832	0.11514580717175946	0.13585542228461905	0.10757146230048778	Adipocytes	AD3
1271	REL	6.93455401910816e-07	0.46441346	0.1600428823033923	0.13265662062229663	0.16800893811814913	0.12451043511977652	Adipocytes	AD3
1272	ABCA6	6.953770093011866e-07	0.15600324	0.4827322153304235	0.46550160457653134	0.671060911150426	0.6196607096904555	Adipocytes	AD3
1273	CLTB	6.971338116443696e-07	0.5224659	0.11210659315414656	0.08235663457513603	0.10752649908853092	0.07606314846637381	Adipocytes	AD3
1274	AC067817.2	7.06711906560281e-07	0.8435773	0.07121525384792098	0.04105622994279336	0.06715971847684477	0.03798031195529791	Adipocytes	AD3
1275	TRIR	7.492012031815336e-07	0.40412515	0.144191745156597	0.11486675038370309	0.13881697657650197	0.10663969237796742	Adipocytes	AD3
1276	MOSMO	7.725099489191157e-07	0.21350361	0.30484723179416495	0.27884749546532717	0.33800810884494836	0.29775513329187536	Adipocytes	AD3
1277	FADS3	8.644077886413081e-07	0.13929535	0.5642085917757869	0.5482768243337519	0.7880225871213143	0.7365355170012841	Adipocytes	AD3
1278	MCU	8.974467534356308e-07	0.23196398	0.28784746152079027	0.2616855029998605	0.35002320512722446	0.30516846603874254	Adipocytes	AD3
1279	ARHGDIA	9.182083405005802e-07	0.84075505	0.0781070526073972	0.048520999023301245	0.0800817621975331	0.045501808157233925	Adipocytes	AD3
1280	PSMA5	9.277906113790501e-07	0.28819126	0.1985603798146872	0.17029440491139947	0.19309118266862915	0.1607797566476899	Adipocytes	AD3
1281	GFPT2	9.461758402850893e-07	1.411408	0.05413890803277433	0.02448723315194642	0.06387374790691508	0.024494039616020966	Adipocytes	AD3
1282	SLC4A7	9.964013077252439e-07	0.29967415	0.226280725936136	0.1997000139528394	0.2547867617496891	0.21168446623602946	Adipocytes	AD3
1283	LEMD3	1.0136265423644116e-06	0.21542789	0.2970365265334252	0.2709990233012418	0.3197422870459416	0.2810433270063897	Adipocytes	AD3
1284	ANKRD36C	1.091701323998771e-06	0.21910311	0.31143272838655334	0.2855797404771871	0.3642985472977335	0.3203265396572514	Adipocytes	AD3
1285	SNHG8	1.1443206890688354e-06	0.5287718	0.10337698139214335	0.07384540253941677	0.09786977364400418	0.06884349864868293	Adipocytes	AD3
1286	MTMR1	1.168207932438121e-06	0.2288266	0.2741404395436098	0.24846518766568998	0.28662325881783884	0.24938722188527912	Adipocytes	AD3
1287	NRXN3	1.2007243423015528e-06	0.23740008	0.22344743089057356	0.194118878191712	0.3024555052979553	0.2620494291517012	Adipocytes	AD3
1288	LMOD1	1.2167814098405887e-06	0.35856527	0.17466881078183627	0.14633040323705873	0.2261214483595308	0.18056377103615892	Adipocytes	AD3
1289	RNF141	1.235302662417872e-06	0.29911965	0.18416417796155907	0.1554346309473978	0.1721702673350826	0.14210631440705557	Adipocytes	AD3
1290	SLC31A1	1.2628299321791506e-06	0.35231966	0.1633356305995865	0.13516813171480396	0.16091451203076326	0.12817876827633656	Adipocytes	AD3
1291	RBM23	1.2860527402938992e-06	0.2676739	0.20468642315644384	0.1765034184456537	0.20045462785700477	0.16921206407314393	Adipocytes	AD3
1292	C11orf96	1.3184589081441125e-06	1.9467176	0.04112106593154147	0.01168550299986047	0.04580588795309064	0.01208533059068232	Adipocytes	AD3
1293	SVIL	1.3235123196507767e-06	0.1954085	0.6126043341756643	0.608029859076322	1.040950429957782	0.9554543223170774	Adipocytes	AD3
1294	LOX	1.3392475939412886e-06	0.51918846	0.12504785971360746	0.09672805916003907	0.1318955519597356	0.09383379808810456	Adipocytes	AD3
1295	RBM27	1.3856311678872876e-06	0.20934139	0.21081246649820048	0.17985209990233011	0.21861239310303868	0.19173143668012665	Adipocytes	AD3
1296	PCBP1	1.413206340877247e-06	0.69826245	0.08821502412129566	0.05922980326496442	0.09196218933732461	0.05767009083095582	Adipocytes	AD3
1297	SENP5	1.4596182668098545e-06	0.12438061	0.5100696837430125	0.4878610297195479	0.6149427735408909	0.5762627483128256	Adipocytes	AD3
1298	ZRANB1	1.4686132848042804e-06	0.2219477	0.26847384945248487	0.24166317845681595	0.2777940894720772	0.24259634526709067	Adipocytes	AD3
1299	TTC38	1.5232289101643906e-06	0.18660575	0.3437476070143196	0.3189270266499233	0.3989085217069813	0.3581791580930123	Adipocytes	AD3
1300	MKLN1	1.5633029238605806e-06	0.06759007	0.8353625851902903	0.8282056648527976	1.5454421368516005	1.5087672381913888	Adipocytes	AD3
1301	IRF2BP2	1.570829715628277e-06	0.4325522	0.13170993184776783	0.1028673084972792	0.12832464621274897	0.09662964085660758	Adipocytes	AD3
1302	RACK1	1.6282734581170568e-06	0.34142312	0.18278581820966383	0.15515557415934142	0.19189216592844355	0.1544024659325285	Adipocytes	AD3
1303	CUBN	1.6287041931836143e-06	0.3926828	0.13783597518952448	0.10900655783451932	0.1430379568727697	0.11076394119034207	Adipocytes	AD3
1304	MORC3	1.732051463869637e-06	0.15876503	0.38800827015851136	0.3637505232314776	0.43345415473912335	0.3961118789336752	Adipocytes	AD3
1305	PPP1R12C	1.7502654632051693e-06	0.39851674	0.13592158664522552	0.10733221710618111	0.13186685121387492	0.10159480258339909	Adipocytes	AD3
1306	STAG1	1.7864415970570235e-06	0.0833255	0.7977639941802588	0.7829635830891587	1.3708430112285483	1.3280691636903996	Adipocytes	AD3
1307	NR4A2	1.944017548885735e-06	0.573286	0.10605712535416188	0.077787079670713	0.10372597185771099	0.07088373422922631	Adipocytes	AD3
1308	EIF3I	1.954553282811443e-06	0.8028637	0.07381882226816755	0.04503278917259662	0.0711436987994181	0.04139713919774259	Adipocytes	AD3
1309	YWHAH	1.9657409471164133e-06	0.90276754	0.0680756566352707	0.039277242918934	0.06738599326710365	0.036605912781642484	Adipocytes	AD3
1310	BMP2	1.967947418574776e-06	1.0541792	0.06577839038211196	0.03711455281149714	0.07001372822581915	0.03432889972861345	Adipocytes	AD3
1311	NSDHL	1.9997436403049823e-06	0.78102744	0.07780075044030936	0.04914887679642807	0.07638815817723273	0.04516093680371886	Adipocytes	AD3
1312	UBL3	2.012178374088424e-06	0.15958889	0.3681752048395742	0.34121668759592577	0.4338909421289174	0.3963311487664604	Adipocytes	AD3
1313	VPS13D	2.064742451371069e-06	0.106053434	0.6224825790642469	0.6036347146644342	0.8378888113595879	0.7968458178683974	Adipocytes	AD3
1314	ABCF1	2.0837637387909126e-06	0.29825172	0.18569568879699824	0.15801590623691922	0.18103085789320586	0.1496164421201899	Adipocytes	AD3
1315	GALNT13	2.1618680836489818e-06	0.16463462	0.3664139673788192	0.3391935258825171	0.5288400296854331	0.48353566176233376	Adipocytes	AD3
1316	CNKSR3	2.203287459852356e-06	0.5096665	0.11608852132628839	0.0878331240407423	0.1283083787161774	0.09181221979270258	Adipocytes	AD3
1317	DIAPH2	2.2156238068273777e-06	0.07440917	0.8581820966383337	0.8480186968047998	1.7026366370290031	1.6606578530285088	Adipocytes	AD3
1318	KLHL15	2.2265019446384e-06	0.76426053	0.07749444827322154	0.049009348402399885	0.0718397413401036	0.04291802547584865	Adipocytes	AD3
1319	RAF1	2.254496214377267e-06	0.14208436	0.40370625622176276	0.37826147621040884	0.44368968414274096	0.40950326637023343	Adipocytes	AD3
1320	PROSER2	2.2650491817043243e-06	0.63594955	0.08698981545294433	0.05839263290079531	0.08355977900890997	0.054566447348561885	Adipocytes	AD3
1321	CCDC85A	2.3194193192917678e-06	0.35169253	0.12834060800980168	0.09896051346449003	0.17279920245606314	0.13786496418192684	Adipocytes	AD3
1322	TAGLN2	2.3564106636113116e-06	1.182785	0.05490466345049391	0.026266220175805776	0.057203325807084475	0.02560218087121249	Adipocytes	AD3
1323	PSMC1	2.3920050425783143e-06	0.26507962	0.19610996247798454	0.16830612529649783	0.19037307642103937	0.1608451893997263	Adipocytes	AD3
1324	AL078604.4	2.444680012755402e-06	0.44888854	0.11777318324527146	0.08901911538998186	0.13500538604456278	0.10065331750100068	Adipocytes	AD3
1325	PSMD11	2.470808966924741e-06	0.1406016	0.39627842866988283	0.3689479559090275	0.4347036073588071	0.40141886080937406	Adipocytes	AD3
1326	HSPE1	2.4984944253554657e-06	0.5002148	0.1162416724098323	0.08825170922282685	0.1193835286841674	0.08585580980325723	Adipocytes	AD3
1327	SMC1A	2.5818244778749496e-06	0.2719008	0.20315491232100466	0.17591042277103391	0.19894851335644417	0.16746909607013416	Adipocytes	AD3
1328	RAD21	2.8649071090609416e-06	0.18452469	0.2830232023891569	0.2555113715641133	0.2949577691848466	0.26380962815982323	Adipocytes	AD3
1329	MTRNR2L8	2.887812209985764e-06	1.8905084	0.040049008346734055	0.011545974605832288	0.05468502674614377	0.015046176540528608	Adipocytes	AD3
1330	RNF213-AS1	3.037806981314069e-06	0.31775454	0.1311739030553641	0.1018906097390819	0.12827508782380428	0.10418861938450336	Adipocytes	AD3
1331	FLOT2	3.0626501426791575e-06	0.5316226	0.10322383030859944	0.07524068647969862	0.10191744195340563	0.0715967649873066	Adipocytes	AD3
1332	UBB	3.0745679561038877e-06	0.6634235	0.08875105291369936	0.060659969303753315	0.09813075195011861	0.06306824545360304	Adipocytes	AD3
1333	P4HA1	3.132458142034752e-06	0.33260286	0.21869974730071215	0.19446769917678247	0.24845032356623717	0.20209672724825273	Adipocytes	AD3
1334	SNHG16	3.2391950655369e-06	0.8010106	0.07443142660234321	0.04635830891586438	0.07180252619427455	0.041838840882624774	Adipocytes	AD3
1335	AC006001.2	3.3132929878602286e-06	0.1377582	0.2729918064170304	0.2398841914329566	0.313322294305152	0.2885208565496903	Adipocytes	AD3
1336	PLAA	3.49986186806799e-06	0.2551539	0.21372233708553487	0.18675875540672526	0.2118556854384645	0.18041834210872926	Adipocytes	AD3
1337	SEC24A	3.5027049442774627e-06	0.20819856	0.28823033922965	0.2637435468117762	0.3032149367337137	0.26743328060195104	Adipocytes	AD3
1338	SMARCA5	3.653565683335632e-06	0.20430318	0.2799601807182786	0.2544649086089019	0.28823473800011185	0.25461046145921207	Adipocytes	AD3
1339	ENPP1	3.7769026188316764e-06	0.120422326	0.49023661842407534	0.4658853076601088	0.6741752424434028	0.6341092791847117	Adipocytes	AD3
1340	ZNF22	3.870089515449412e-06	0.502407	0.1176966077034995	0.09037951723175666	0.11658267108395017	0.08368678259501677	Adipocytes	AD3
1341	KDM4C	3.944861691124109e-06	0.10229726	0.6194961329351405	0.5997279196316451	0.8416499193372725	0.8019221140776891	Adipocytes	AD3
1342	SOX5-AS1	4.112485465128824e-06	0.13710438	0.3372386859637032	0.30779963722617554	0.3952587261107218	0.3652126646248132	Adipocytes	AD3
1343	CCDC69	4.221086844788568e-06	0.16998167	0.36051765066237845	0.33720524626761544	0.4051737297691663	0.3674437386731615	Adipocytes	AD3
1344	GATA6	4.505108905923895e-06	0.8007426	0.08178267861245118	0.05448583786800614	0.09540892944183907	0.05587710672401854	Adipocytes	AD3
1345	FUNDC2	4.795171883971253e-06	0.5632857	0.09181407458457769	0.06407841495744385	0.08507690810288064	0.05836017804748405	Adipocytes	AD3
1346	RNF138	5.151248900475332e-06	0.26282573	0.19258748755647445	0.16555043951444118	0.1916250152793263	0.1621520099060085	Adipocytes	AD3
1347	AF165147.1	5.215898372601547e-06	0.3292229	0.19411899839191363	0.16903864936514582	0.26457114761538625	0.21597845630585397	Adipocytes	AD3
1348	HMOX2	5.459615751573134e-06	0.43316343	0.1281108813844858	0.10136737826147621	0.12819624389133313	0.09649246030933442	Adipocytes	AD3
1349	CLASRP	5.4658339833264435e-06	0.16455023	0.32222987977639944	0.29545137435468116	0.3369515377696523	0.30563113429302285	Adipocytes	AD3
1350	AC079142.1	5.495403268094832e-06	0.1978384	0.19718202006279195	0.16739919073531465	0.2668202124569922	0.23635072300702198	Adipocytes	AD3
1351	AC012485.3	5.557266467666862e-06	2.015523	0.03782831763534727	0.010185572764057486	0.035157901872545555	0.008811141232264555	Adipocytes	AD3
1352	STS	5.594003673211277e-06	0.21072324	0.2253618194348725	0.19753732384540254	0.2684495926944217	0.23593174076919932	Adipocytes	AD3
1353	TLCD4	5.723787332225872e-06	0.20102601	0.2538479209740409	0.22610576252267336	0.2817806573705326	0.24931976823704707	Adipocytes	AD3
1354	LRRC41	5.832063335868978e-06	0.23466596	0.22436633739183703	0.19830473001255755	0.21931840680573286	0.18930921223776612	Adipocytes	AD3
1355	TRPS1	5.892425332330123e-06	0.08182393	0.7953135768435562	0.7786033207757779	1.463501057412643	1.4201994870126866	Adipocytes	AD3
1356	GNG5	5.96109205945108e-06	0.42880753	0.12795773030094187	0.10105343937491279	0.12558753753428015	0.09477136184608598	Adipocytes	AD3
1357	C3orf70	6.036725507956139e-06	1.2353961	0.05176506623784363	0.02431282265941119	0.057347415059819655	0.024759807010215226	Adipocytes	AD3
1358	USP38	6.08549697911086e-06	0.39312077	0.13546213339459376	0.10879726524347705	0.12722159067961564	0.09831388564528472	Adipocytes	AD3
1359	CLTC	6.357647110803929e-06	0.13670772	0.4305076958419481	0.40721361797125716	0.48442820718552376	0.4490994134521086	Adipocytes	AD3
1360	WAC	6.56638194213609e-06	0.10290451	0.6123746075503484	0.5958560066973629	0.8268021424229443	0.7873040411993015	Adipocytes	AD3
1361	CITED2	6.604242053898897e-06	0.3602424	0.15131327054138907	0.12466862006418306	0.15196806654624806	0.12031971902093629	Adipocytes	AD3
1362	HNRNPAB	6.736423819524621e-06	0.4037217	0.12841718355157364	0.10164643504953258	0.11905927195420883	0.09127862561455195	Adipocytes	AD3
1363	KLHL36	6.745891040384004e-06	0.2366533	0.21892947392602802	0.19331658992604994	0.21861779745090174	0.18845891861426012	Adipocytes	AD3
1364	SRSF6	6.859109722714566e-06	0.19275361	0.2863925262271231	0.2610227431282266	0.28837632159928406	0.2565434341112325	Adipocytes	AD3
1365	MAFK	7.055055994920309e-06	0.6513483	0.08040431886055593	0.05323008232175248	0.07292473782792266	0.04704097096861627	Adipocytes	AD3
1366	ANXA7	7.095008073104156e-06	0.1522672	0.3554636649054292	0.33078694014231896	0.3803861620566968	0.3481806998204744	Adipocytes	AD3
1367	COPS3	7.321815227648415e-06	0.3328606	0.13760624856420858	0.11047160597181527	0.12738713659803674	0.10243459977845454	Adipocytes	AD3
1368	PSMC4	7.731953533949752e-06	0.4605773	0.10368328355923118	0.07646155992744523	0.0931304879376031	0.06852655945375645	Adipocytes	AD3
1369	AL157838.1	7.964112385667252e-06	1.2168576	0.050463282027720345	0.023336123901213895	0.04656827958639717	0.020300896790021103	Adipocytes	AD3
1370	DUSP3	8.167193222996036e-06	0.50251824	0.10031395972126503	0.07346169945583926	0.08967790871036173	0.06412569900271278	Adipocytes	AD3
1371	CFAP69	8.58726865065159e-06	0.1325933	0.45080021441151696	0.42904981163666805	0.5810791344262421	0.5416122300823156	Adipocytes	AD3
1372	DGKH	8.632114148004325e-06	0.6862449	0.08859790183015545	0.06212501744104925	0.10018785996241643	0.06343435368435811	Adipocytes	AD3
1373	NOX4	8.786426570408103e-06	0.36725	0.13783597518952448	0.11102971954792801	0.18702305663240013	0.1479336145147433	Adipocytes	AD3
1374	HCAR2	9.004485512117527e-06	0.7096433	0.0828547361972586	0.056264824891865496	0.08661829310123607	0.05384985778095568	Adipocytes	AD3
1375	PHLDB2	9.163938302651822e-06	0.106619805	0.8662991040661613	0.8593204967210828	1.8213605299449813	1.7597918255986882	Adipocytes	AD3
1376	LRRC8A	9.172294849610374e-06	0.5458136	0.10253465043265181	0.07607785684386772	0.09951126290958197	0.06922069403415067	Adipocytes	AD3
1377	AP000779.1	9.787897945702946e-06	0.2926983	0.12657937054904664	0.09854192828240547	0.13651742903205574	0.11280618621412293	Adipocytes	AD3
1378	UGCG	9.886777599959746e-06	0.33122158	0.1695382494831151	0.14413283103111482	0.17181052267833571	0.13889142199191012	Adipocytes	AD3
1379	ZCCHC10	1.0318408918158717e-05	0.33042005	0.1562141052147944	0.13031952002232455	0.15427732232201263	0.12457620238668903	Adipocytes	AD3
1380	SYNE2	1.0491200263117385e-05	0.12508449	0.48380427291523087	0.4615599274452351	0.6387492307099056	0.5987566904608341	Adipocytes	AD3
1381	BZW2	1.1120422475238323e-05	0.31895778	0.18975419251091202	0.1658643784010046	0.20328783814978427	0.16611746883583406	Adipocytes	AD3
1382	MOK	1.1536596372158475e-05	0.23281768	0.21303315720958726	0.1872471047858239	0.2132710615503013	0.18423054792717133	Adipocytes	AD3
1383	HNRNPL	1.1639805622654896e-05	0.18992738	0.28570334635117545	0.26105762522673365	0.2913788399058655	0.25970352820845766	Adipocytes	AD3
1384	LINC01088	1.1820073120378659e-05	0.46781012	0.13500268014396202	0.10952978931212502	0.17173307013107145	0.12704963939147973	Adipocytes	AD3
1385	TCP11L2	1.1953474115260517e-05	0.22389609	0.24986599280189908	0.225826705734617	0.2706369709807965	0.23595847808243334	Adipocytes	AD3
1386	DIS3	1.1991717540194551e-05	0.24796635	0.22520866835132858	0.20140923677968467	0.2274378694526941	0.1947857071592875	Adipocytes	AD3
1387	USP14	1.2444950617561658e-05	0.15068722	0.34466651351558314	0.3201130179991628	0.3649578113971895	0.33416216910364216	Adipocytes	AD3
1388	OPTN	1.2891108754435239e-05	0.12767194	0.5055517267784669	0.49026789451653413	0.6498293116964386	0.6085158471874997	Adipocytes	AD3
1389	FDX1	1.3472450816043539e-05	0.47605738	0.1501646374148097	0.1265173712850565	0.16237953020633808	0.11934076385746975	Adipocytes	AD3
1390	ZNF106	1.349485284743615e-05	0.16115232	0.4082242131863083	0.3919003767266639	0.48442287688298485	0.44299735278004265	Adipocytes	AD3
1391	HELLPAR	1.3559724431649139e-05	0.33885992	0.11195344207060265	0.08469373517510813	0.11454473612499588	0.09162834662744265	Adipocytes	AD3
1392	PML	1.383611644035955e-05	0.5514878	0.10268780151619572	0.07705455560206502	0.10189098786596501	0.07063282701050128	Adipocytes	AD3
1393	ATP6V0C	1.3881666290585767e-05	0.69140923	0.0709855272226051	0.04443979349797684	0.07614306249317342	0.04783071595890542	Adipocytes	AD3
1394	LUC7L	1.4823532598855731e-05	0.11208239	0.4815835822038441	0.4567810799497698	0.5597891914312804	0.5272221553519965	Adipocytes	AD3
1395	CAP1	1.502072935098638e-05	0.3118349	0.16831304081476375	0.14322589646993164	0.1623148868165112	0.13275855965855038	Adipocytes	AD3
1396	GRK3	1.5084445228697626e-05	0.079070725	0.843020139367486	0.8386702944049114	1.9699835116066817	1.9230019251024113	Adipocytes	AD3
1397	LINC02240	1.531831298983754e-05	0.19268471	0.31051382188528986	0.28833542625924374	0.47105728781682993	0.4229522689750636	Adipocytes	AD3
1398	AC017002.5	1.555353441826351e-05	0.9472051	0.06493605942262042	0.03892842193386354	0.06759748908096826	0.03562830329496899	Adipocytes	AD3
1399	PRKAA1	1.6990185000202347e-05	0.1994998	0.2861627996018072	0.26391795730431145	0.29737022397461355	0.26358512326595807	Adipocytes	AD3
1400	HSPA1A	1.705880359935896e-05	0.8410741	0.05995864920744314	0.03373098925631366	0.06561472496383951	0.03715738427052521	Adipocytes	AD3
1401	RNF217-AS1	1.7171457965436727e-05	0.19997954	0.25553258289302394	0.2308148458211246	0.32419773323626705	0.28769951078610184	Adipocytes	AD3
1402	SLC20A2	1.7418088273599024e-05	0.15208381	0.4952906041810246	0.4843728198688433	0.6423555648560191	0.5937757580292767	Adipocytes	AD3
1403	NWD2	1.8075948992628657e-05	0.3515111	0.16279960180718278	0.1376796428073113	0.23572987751456126	0.18925536203716584	Adipocytes	AD3
1404	TBC1D32	1.9534512233866844e-05	0.20928036	0.22421318630829312	0.1983396121110646	0.2484342794670587	0.21828011927710253	Adipocytes	AD3
1405	SIRT1	1.976335179164767e-05	0.21016335	0.25537943180948003	0.23154736988977256	0.2698734907188173	0.23728486454580133	Adipocytes	AD3
1406	ITGA1	2.0017005794656467e-05	0.089750335	0.6964545524159583	0.6881889214455141	1.218127981380161	1.1747249731988034	Adipocytes	AD3
1407	TCF25	2.0621406552434135e-05	0.096089214	0.5940730530668504	0.571752476628994	0.7551920150543614	0.7204397497434935	Adipocytes	AD3
1408	KRAS	2.0866028962451787e-05	0.27941474	0.17933991882992573	0.15470210687874983	0.17642473840942938	0.14753336116864643	Adipocytes	AD3
1409	SNX29	2.090644600386395e-05	0.09757341	0.6200321617275443	0.6023440770196735	0.8513870572710662	0.8131827681840251	Adipocytes	AD3
1410	NIN	2.121503067030422e-05	0.21166688	0.2428976185006509	0.21867587554067253	0.2567781268075737	0.22538755908144636	Adipocytes	AD3
1411	ODF2L	2.2609499156536606e-05	0.1248576	0.5082318707404855	0.4914887679642807	0.6361902752991097	0.5963852973795818	Adipocytes	AD3
1412	UBASH3B	2.340858109883182e-05	1.0175681	0.05666590091124895	0.031045067671271104	0.0632150930257909	0.031724475332319445	Adipocytes	AD3
1413	HSPH1	2.3498479876242175e-05	0.63244116	0.08882762845547132	0.06359006557834519	0.08981378792395678	0.05885260193848717	Adipocytes	AD3
1414	HNRNPH2	2.4245096444732882e-05	0.8377119	0.05980549812389923	0.034149574438398216	0.05441170228110673	0.030808997040349655	Adipocytes	AD3
1415	DPYSL2	2.42776479884192e-05	0.41522545	0.12106593154146565	0.09585600669736291	0.12480868572535019	0.09502448242347264	Adipocytes	AD3
1416	ERC1	2.4636315860531933e-05	0.06715244	0.7748679071904434	0.7667434072833822	1.3085903782856332	1.274835888804685	Adipocytes	AD3
1417	PROS1	2.4984443771846313e-05	1.0344224	0.058963167164407686	0.033556578763778426	0.06834246706026	0.033949277419888284	Adipocytes	AD3
1418	GABPB1	2.520287820684625e-05	0.32703257	0.20445669653112797	0.18295660666945723	0.22739312542439546	0.18526488365816396	Adipocytes	AD3
1419	SPIDR	2.5885184589509084e-05	0.077755705	0.7078643081399801	0.6957583368215432	1.1069529622080765	1.0711963114820209	Adipocytes	AD3
1420	ZNF330	2.7814571109440618e-05	0.237893	0.21494754575388622	0.19111901772010603	0.21197972738214627	0.18251162730760453	Adipocytes	AD3
1421	ETS2	2.8048073053893433e-05	1.8968704	0.035990504632820275	0.010499511650620902	0.037026986059896475	0.01007809119143203	Adipocytes	AD3
1422	ETHE1	2.823189920688184e-05	0.7885635	0.07006662072134161	0.044893260778568436	0.07016398712899372	0.04121706572364306	Adipocytes	AD3
1423	CAMKMT	2.9426174442097742e-05	0.10588757	0.5020292518569569	0.48130319520022324	0.7384791774047172	0.7008275196584809	Adipocytes	AD3
1424	RNF144B	3.0414408408734502e-05	0.2453805	0.17574086836664368	0.15027208036835496	0.19321716292062727	0.16535231707687825	Adipocytes	AD3
1425	CDV3	3.11342933020707e-05	0.19527856	0.25936135998162185	0.23674480256732244	0.2627087021036473	0.2330245116288376	Adipocytes	AD3
1426	PHLDA1	3.1453145885232394e-05	1.9460841	0.036756260050539856	0.011476210408818195	0.03870887485326363	0.010190575651555366	Adipocytes	AD3
1427	IGF1R	3.5168551058270385e-05	0.30196947	0.158741098093269	0.13440072554764895	0.18199622335432405	0.15006713505489003	Adipocytes	AD3
1428	DCAF8	3.517083390746515e-05	0.10099117	0.3838731909028256	0.35366959676294124	0.42502623625021857	0.4013388688560492	Adipocytes	AD3
1429	LRRC59	3.743469867343707e-05	0.889148	0.06118385787579447	0.03627738244732803	0.056105881448725546	0.0306837505909369	Adipocytes	AD3
1430	NCOA5	3.8996660044119117e-05	0.20258121	0.246343517880389	0.22345472303613786	0.244593649825855	0.2157565829750953	Adipocytes	AD3
1431	LGALS3	3.979543741378977e-05	0.23431574	0.32743701661689256	0.3132761266917818	0.40737693084994453	0.35591359762025376	Adipocytes	AD3
1432	SGCG	4.235552896747118e-05	0.1486824	0.47361972585956047	0.46581554346309473	0.6737793122205342	0.6245833146256402	Adipocytes	AD3
1433	PDIA3	4.394047637115919e-05	0.2413859	0.19174515659698294	0.16750383703083577	0.193609868963958	0.1661162538023112	Adipocytes	AD3
1434	S100A6	4.54217646339344e-05	0.3086824	0.2859330729764913	0.2707199665131854	0.4075887782455809	0.3409365672729422	Adipocytes	AD3
1435	RIOK3	4.592726141190419e-05	0.122545645	0.45761543762922124	0.4417120133947258	0.5357680212878405	0.5014069134005017	Adipocytes	AD3
1436	COPB2	4.6505351590770444e-05	0.16371787	0.31327054138908034	0.29192828240546953	0.3219514727635227	0.29197649546871496	Adipocytes	AD3
1437	PMF1	4.732070888345936e-05	0.25875258	0.15996630676162032	0.13509836751778986	0.15827138393162238	0.13394344184445306	Adipocytes	AD3
1438	AC005920.2	4.8419980042935564e-05	0.31694978	0.14633586032621182	0.12212222687316869	0.14781084570411365	0.12033566082885	Adipocytes	AD3
1439	COPA	4.862573441437507e-05	0.08563204	0.5848074125124435	0.5651248779126552	0.7482127947952061	0.7173844689899929	Adipocytes	AD3
1440	RAB6A	4.9214262463812016e-05	0.1367506	0.42453480358373535	0.4052951025533696	0.5022950435487166	0.4659329313248331	Adipocytes	AD3
1441	ZNF791	4.995199710362187e-05	0.19541107	0.24029405008040433	0.21686200641830614	0.23537685933202526	0.20845019190322872	Adipocytes	AD3
1442	DPH3	4.99648307341778e-05	0.70161575	0.06776935446818286	0.043184037951723174	0.06080260423705635	0.03782212683312037	Adipocytes	AD3
1443	PHYHD1	5.057846743243374e-05	0.33423072	0.13913775939964776	0.11507604297474536	0.1396593168265135	0.11233483213352148	Adipocytes	AD3
1444	DDX19B	5.235018863823884e-05	0.2066297	0.17237154452867753	0.14678387051765035	0.17015789602814002	0.14905758359459934	Adipocytes	AD3
1445	USF3	5.349962905641878e-05	0.15743898	0.3403017076345815	0.320252546393191	0.3825217854821279	0.34910774152710977	Adipocytes	AD3
1446	ANO3	5.815784242751234e-05	0.10772041	0.563902289608699	0.5489744663038928	0.9635174506525809	0.9180016015002952	Adipocytes	AD3
1447	CTTNBP2	6.249557542550578e-05	0.19226326	0.3149552033080634	0.2969861866889912	0.3858616921052845	0.3450992928981575	Adipocytes	AD3
1448	AC243964.3	6.387683423880142e-05	0.48928416	0.10934987365035607	0.08591460862285476	0.1128682335119639	0.08168885124965837	Adipocytes	AD3
1449	LARP4B	6.47002095575281e-05	0.08781253	0.5986675855731679	0.5823566345751361	0.7802442933950086	0.7477328598169344	Adipocytes	AD3
1450	PTPRM	6.491151873183677e-05	0.05273493	0.919672256681216	0.9141202734756523	2.119088302802871	2.0869980372880184	Adipocytes	AD3
1451	CHORDC1	6.54444071385752e-05	0.2311475	0.19771804885519564	0.17413143574717455	0.18729196671259737	0.16168128626959744	Adipocytes	AD3
1452	AC058791.1	6.626668654649677e-05	0.25870487	0.16961482502488706	0.1454583507743826	0.16783925327093943	0.14214729791657743	Adipocytes	AD3
1453	AC108134.2	6.650936202142744e-05	1.3240631	0.04043188605559384	0.016115529510255338	0.036855199715257386	0.01488359016459297	Adipocytes	AD3
1454	IGFBP4	6.651931256465645e-05	0.55474734	0.09043571483268244	0.06652016185293708	0.10302742601555105	0.07127739606985152	Adipocytes	AD3
1455	SLC36A4	6.655163083291288e-05	0.26627523	0.14694846466038747	0.12247104785823915	0.14215606170365203	0.11956941865084991	Adipocytes	AD3
1456	WAPL	6.67072857439665e-05	0.12205906	0.4148862853204686	0.39399330263708665	0.46095506672850883	0.4305361623613394	Adipocytes	AD3
1457	LDHB	7.295884676245811e-05	0.18657571	0.32307221073589093	0.3053578903306823	0.36857642801171364	0.33046118167303096	Adipocytes	AD3
1458	CMTM6	7.70136815364678e-05	0.512746	0.09357531204533272	0.07000837170364169	0.09296430569841914	0.06605195526222671	Adipocytes	AD3
1459	ARGLU1	7.7289462494816e-05	0.07183147	0.7623095183398423	0.7461629691642249	1.1809071159098177	1.1466681841319393	Adipocytes	AD3
1460	SPART	7.866630290465441e-05	0.124697015	0.3856344283635807	0.36399469792102696	0.4218925680988906	0.39297799906152203	Adipocytes	AD3
1461	ERVK3-1	7.90187812348704e-05	0.43045998	0.08208898077953901	0.057625226733640296	0.07420503934087269	0.05558268943223281	Adipocytes	AD3
1462	XIST	7.96157294430254e-05	0.09121385	0.7361972585956046	0.7173154736988977	1.6665452295723497	1.615573895219814	Adipocytes	AD3
1463	ATXN1	8.082583562719052e-05	0.0732666	0.7223370855348802	0.7113855169526999	1.1978116761144189	1.162630216188402	Adipocytes	AD3
1464	NRCAM	8.119991398335025e-05	0.20932877	0.401408989968604	0.39294683968187527	0.6937756282986572	0.623811593514074	Adipocytes	AD3
1465	SMG1	8.18071936326358e-05	0.08940156	0.5642085917757869	0.5420329287009906	0.6930671819861206	0.6625653744077703	Adipocytes	AD3
1466	TWSG1	8.725288243995437e-05	0.4812106	0.12696224825790642	0.10485558811218083	0.14014975802130653	0.10235439720233623	Adipocytes	AD3
1467	EZR	8.955702043998041e-05	0.9779206	0.05260739719733517	0.028847495465327194	0.05343529760362008	0.027486378620185596	Adipocytes	AD3
1468	BCAP31	9.121026358490915e-05	0.22337326	0.22566812160196034	0.20367657318264268	0.2364617304654286	0.20579003521639028	Adipocytes	AD3
1469	ZBTB5	9.270582358737362e-05	0.47094342	0.10268780151619572	0.0795311845960653	0.09759452985087096	0.07135674771572649	Adipocytes	AD3
1470	TRIM73	9.3077282012638e-05	0.1856969	0.1604257600122521	0.13461001813869122	0.149432220962548	0.13252605565817704	Adipocytes	AD3
1471	AL121933.2	9.317910902059885e-05	0.9437012	0.04724710927329811	0.023336123901213895	0.04488225530991936	0.023585399214690272	Adipocytes	AD3
1472	ADRA1A	9.354930533469261e-05	0.10500879	0.5241595834290528	0.5029998604716059	0.8728941899428588	0.8311603026311621	Adipocytes	AD3
1473	H2AFY	9.52708255715647e-05	0.11945221	0.39260280266482883	0.3702385935537882	0.4249522631075189	0.3970568053935025	Adipocytes	AD3
1474	BNIP2	9.733954579541908e-05	0.21170764	0.2124205528754116	0.18993302637086648	0.20431902682562406	0.17877328880931845	Adipocytes	AD3
1475	FAM219A	0.00010029576236335563	0.20423992	0.2532353166398652	0.2322450118599135	0.2675263827316837	0.2360508744450176	Adipocytes	AD3
1476	REEP3	0.00010038164473169681	0.12017797	0.4038594073053067	0.38251709222826846	0.4739958793175893	0.44336013494104837	Adipocytes	AD3
1477	PSMD7	0.00010208023416725653	0.19644319	0.2204609847614672	0.19785126273196596	0.21486017324551784	0.1899391884571893	Adipocytes	AD3
1478	CNIH1	0.00010330641115632557	0.4408287	0.08936365724787503	0.06557834519324683	0.08077158263345398	0.06012994817157237	Adipocytes	AD3
1479	ZNF10	0.00010559809782473761	0.2082105	0.17635347270081936	0.15222547788474955	0.17862591014632795	0.15639702564976787	Adipocytes	AD3
1480	OSGIN1	0.00010630152473049382	0.8339914	0.059116318247951605	0.03568438677270824	0.05776065225856059	0.03281210186837345	Adipocytes	AD3
1481	TIMP4	0.00010701919125702474	0.41620347	0.10467876560226663	0.08110087902888238	0.1150130647896013	0.08740833268813847	Adipocytes	AD3
1482	KPNB1	0.0001084942008436141	0.15076213	0.3332567577915614	0.3135900655783452	0.3587520284514522	0.3283837732306116	Adipocytes	AD3
1483	PPP1R3B	0.00010880358141089059	0.46135232	0.10307067922505551	0.08015906236919212	0.09718101005950475	0.07150785286697295	Adipocytes	AD3
1484	PDE8B	0.00010918264739391347	0.10614067	0.5950685351098859	0.585356495046742	1.022898783766101	0.9764076402328259	Adipocytes	AD3
1485	CA13	0.00011190353389131105	1.3539937	0.043494907726472166	0.02012697083856565	0.04578051823623375	0.01816007584098217	Adipocytes	AD3
1486	LAMP2	0.00011609632595878531	0.18427886	0.26778466957653724	0.24693037533137993	0.2760827520881052	0.24672753372656073	Adipocytes	AD3
1487	TRAPPC10	0.00012047570750814432	0.12100915	0.40232789646986755	0.38328449839542345	0.4445935369497059	0.4152915939767645	Adipocytes	AD3
1488	UBE2V1	0.00012273201992865895	0.18495792	0.18799295505015698	0.16363192409655364	0.18413741841781497	0.16369373834379258	Adipocytes	AD3
1489	SLC20A1	0.00012340884707640677	0.44575673	0.10483191668581056	0.08197293149155853	0.10117726203059688	0.0752672043831346	Adipocytes	AD3
1490	ELOC	0.00012549741702650038	0.29303187	0.16892564514893943	0.14709780940421377	0.1678035598351449	0.1389968462122181	Adipocytes	AD3
1491	IPO5	0.00012596477424464068	0.28580537	0.1828623937514358	0.1619227012697084	0.1826269599336924	0.15216933010349373	Adipocytes	AD3
1492	AC127502.2	0.00013078503386572009	0.11848723	0.2514740791791102	0.224326775498814	0.26044549419540663	0.24220110822115776	Adipocytes	AD3
1493	DDX50	0.0001321928158131552	0.16059206	0.28562677080940346	0.2641970140923678	0.29660851916335274	0.2691986266689728	Adipocytes	AD3
1494	CDYL	0.00013296689617377239	0.12623103	0.42629604104449037	0.41007395004883496	0.5112252711696386	0.47711888568240474	Adipocytes	AD3
1495	GCH1	0.00013442567364685903	2.0428364	0.03323378512902979	0.010046044370029301	0.03705976479168155	0.009120901463975772	Adipocytes	AD3
1496	CD151	0.00013644202384812166	0.2386701	0.23585266865763074	0.21490860890191155	0.26073678690753355	0.2251145636308172	Adipocytes	AD3
1497	DNAJB6	0.00014139692403229633	0.14331943	0.31579753426755497	0.29492814287707547	0.32773876370874494	0.300956813030982	Adipocytes	AD3
1498	ZNF460	0.00014206189002920384	0.54925805	0.08071062102764377	0.057799637226175524	0.07180529184800369	0.04962253600778079	Adipocytes	AD3
1499	CDKL1	0.00014243379159145476	0.18947524	0.30660846925491997	0.2890330682293847	0.36268277765206164	0.3245253027492897	Adipocytes	AD3
1500	SLC7A1	0.0001463509274910629	1.2651728	0.043188605559384335	0.020161852937072695	0.04507607516563591	0.01900130321504673	Adipocytes	AD3
1501	ACLY	0.00014706534637700056	0.36518657	0.15376368787809175	0.13269150272080368	0.16108891721333432	0.12725007733939833	Adipocytes	AD3
1502	AC018946.1	0.00014722807705312165	0.95035017	0.04893177119228118	0.025812752895214175	0.04248618591436115	0.022212120703299486	Adipocytes	AD3
1503	ARPC4	0.0001473597372432756	0.4852616	0.0863006355769967	0.06324124459327474	0.08074046992718648	0.05833571069117566	Adipocytes	AD3
1504	AC005261.1	0.00014912223562468763	0.3229622	0.13109732751359215	0.10848332635691363	0.12459729103401165	0.10082016269452179	Adipocytes	AD3
1505	LHFPL2	0.00014965064369540395	0.26325658	0.17604717053373153	0.154074229105623	0.18426948898271672	0.1557983499967024	Adipocytes	AD3
1506	PSMB3	0.0001519613840782998	0.42318514	0.10812466498200475	0.08553090553927724	0.10611582491437095	0.08018745038821558	Adipocytes	AD3
1507	KLF15	0.00015343132906039638	0.19413683	0.1866911708400337	0.16289940002790568	0.1811175892644325	0.1600393448263547	Adipocytes	AD3
1508	ILF2	0.0001575993446408361	0.4846829	0.08921050616433111	0.06638063345890889	0.08321354343189795	0.06016644210018134	Adipocytes	AD3
1509	EPB41L4A	0.0001580872714950523	0.11177087	0.4093728463128877	0.3876447607088042	0.5236067433069617	0.49274797982988633	Adipocytes	AD3
1510	RFC2	0.00016040050498764298	0.87621844	0.05337315261505475	0.030452071996651318	0.05067278463650027	0.02792408228363818	Adipocytes	AD3
1511	CFLAR-AS1	0.00016059063622268197	0.09736324	0.4600658549659239	0.4404213757499651	0.5841958599042227	0.5548966963059807	Adipocytes	AD3
1512	AC108734.4	0.00016089743632836768	0.30547655	0.09839957117696607	0.07464769080507884	0.11696137724373133	0.09567301762626552	Adipocytes	AD3
1513	SRF	0.00016374047178773204	0.7818366	0.050922735278352095	0.027835914608622853	0.042777269854455	0.02510247342077272	Adipocytes	AD3
1514	MAP3K6	0.00016589321781015798	0.769968	0.05635959874416111	0.0333821682712432	0.05271132510267628	0.031247401749581197	Adipocytes	AD3
1515	SSR3	0.0001688236231548398	0.24637868	0.18607856650585802	0.16415515557415933	0.18296735292216018	0.15636719414708242	Adipocytes	AD3
1516	SIAH1	0.00016946824041275696	0.17907724	0.28386553334864845	0.2642667782893819	0.2929746377946638	0.2628811426518683	Adipocytes	AD3
1517	ACAD11	0.00017246220548906998	0.09230898	0.3596753197028869	0.33144970001395285	0.4441484814848317	0.42166994572517214	Adipocytes	AD3
1518	SEC24B	0.00017265729682977053	0.09660192	0.5112183168695918	0.4935816938747035	0.6224372927512614	0.5919670903303682	Adipocytes	AD3
1519	AC092040.1	0.0001811542423545785	0.32720503	0.09357531204533272	0.07007813590065579	0.08808926521097693	0.07083073103285488	Adipocytes	AD3
1520	SLC1A5	0.00018276462315002027	0.2786791	0.16555632131097328	0.14374912794753733	0.16764364838976273	0.1401579702147811	Adipocytes	AD3
1521	PITPNC1	0.0001833312531531621	0.17174564	0.2669423386170457	0.24560485558811218	0.32548378945189366	0.29380675230487424	Adipocytes	AD3
1522	FAM133B	0.00019057595639290501	0.11050421	0.43180948005207137	0.4128994000279057	0.49646768668655356	0.46718872149818136	Adipocytes	AD3
1523	MLH3	0.00019373009685544706	0.15262978	0.3209280955662761	0.30169526998744245	0.3475699122079786	0.31765231613557043	Adipocytes	AD3
1524	PTBP1	0.00020393556856262215	0.3254164	0.13752967302243663	0.11573880284637923	0.13109374979830402	0.10597052274066043	Adipocytes	AD3
1525	AC007952.4	0.00020643171867545048	1.4622962	0.03583735354927636	0.013220315334170504	0.03542635111747721	0.013002304897402988	Adipocytes	AD3
1526	MRPL32	0.00020790918516753307	0.22180703	0.19480817826786123	0.17308497279196317	0.18618338942560145	0.1616762434303578	Adipocytes	AD3
1527	SEPTIN7	0.0002106355676519193	0.15447463	0.35301324756872654	0.33615878331240406	0.3964539342539037	0.36265505547959237	Adipocytes	AD3
1528	ADAMTS9-AS2	0.00021063921008462384	0.085664876	0.6206447660617199	0.5982628714943491	1.0820308294855259	1.043173633701679	Adipocytes	AD3
1529	SUCO	0.00021168118140385748	0.17981294	0.2592847844398499	0.23873308218222408	0.27570372776880187	0.24706084372103565	Adipocytes	AD3
1530	ODR4	0.00021491600411818637	0.14014326	0.33877019679914233	0.32007813590065576	0.35552933598947345	0.3274415318035385	Adipocytes	AD3
1531	PRORP	0.0002223233673378945	0.1449072	0.19549735814380886	0.17081763638900516	0.20740379255626878	0.1893419889762573	Adipocytes	AD3
1532	MAP3K7	0.00022307752591661274	0.14484978	0.31855425377134544	0.2986256453188224	0.336552007475174	0.3088737610264475	Adipocytes	AD3
1533	VDAC2	0.00022420110153383363	0.24977857	0.15269163029328434	0.13045904841635272	0.14415969049053617	0.12258623755831984	Adipocytes	AD3
1534	GLUD1	0.0002243649163481717	0.25589222	0.26456849682211503	0.24895353704478862	0.305504180906861	0.26177590800344647	Adipocytes	AD3
1535	TP53BP2	0.00023080155044784834	0.52657044	0.10628685197947775	0.08521696665271383	0.10984223732458175	0.0775149086055259	Adipocytes	AD3
1536	INO80D	0.00023517717306738683	0.1207865	0.37912550731296424	0.36092507325240686	0.41959534281439337	0.39168696437379846	Adipocytes	AD3
1537	C1RL	0.00023794562129978838	0.16418502	0.24810475534114404	0.22624529091670154	0.25292668808887797	0.22859437860303242	Adipocytes	AD3
1538	SOD3	0.00023865355293678996	0.45490992	0.1133318018224979	0.09180968327054556	0.12603659146621535	0.09348725188225383	Adipocytes	AD3
1539	ENOX1	0.00024802559322976514	0.10021206	0.21762768971590474	0.19233989116785266	0.290294472639078	0.27324257031775684	Adipocytes	AD3
1540	AP2B1	0.00024834041819436954	0.10838836	0.39535952216861936	0.373901213897028	0.42949989935424754	0.4039038020978676	Adipocytes	AD3
1541	HNRNPH1	0.00025944420476926215	0.08023973	0.6431579753426756	0.6282963583089158	0.8706980183103936	0.8387425657479192	Adipocytes	AD3
1542	AP2A1	0.0002598746133832641	0.22967316	0.18952446588559613	0.1685851820845542	0.18730126514166082	0.16184204888158962	Adipocytes	AD3
1543	RAB5C	0.00026698703818934735	0.39224386	0.09679148479975495	0.07457792660806474	0.09424686872742308	0.07260307168541752	Adipocytes	AD3
1544	NCKIPSD	0.0002707686904354332	0.4217883	0.09311585879470097	0.07105483465885308	0.08323825217298854	0.06278381349826141	Adipocytes	AD3
1545	COPE	0.0002709471597746222	0.39647263	0.09656175817443909	0.07429886982000837	0.09274162765955586	0.07122946540564173	Adipocytes	AD3
1546	EEF1G	0.00027798888938769333	0.60711706	0.06730990121755111	0.04513743546811776	0.07166215145519694	0.04762134691498812	Adipocytes	AD3
1547	CD248	0.00028026477581644685	0.46395597	0.09732751359215866	0.07562438956327612	0.10438533222691408	0.07674794725523668	Adipocytes	AD3
1548	CREB5	0.0002828634234102773	0.85878277	0.05658932536947699	0.03463792381749686	0.06800236224139675	0.03806818666077084	Adipocytes	AD3
1549	RORA	0.0002891403142491739	0.06687526	0.8365877938586416	0.8247174550020929	1.7962501631101484	1.7577371043038081	Adipocytes	AD3
1550	C6	0.00029786651485960925	0.12554619	0.2566046404778314	0.2330821822240826	0.3529885766076064	0.32788873797520424	Adipocytes	AD3
1551	GTPBP1	0.0002996667463163812	0.41717637	0.10092656405544069	0.07935677410353006	0.09192001216738196	0.0696201577737221	Adipocytes	AD3
1552	TEX26-AS1	0.0003078272762035342	1.4326494	0.039436404012558386	0.017580577647551276	0.04840891063631194	0.0182074621840886	Adipocytes	AD3
1553	TAF2	0.0003152915247585492	0.111126326	0.3784363274370166	0.35754150969722337	0.41265478452317694	0.3872695405463504	Adipocytes	AD3
1554	BRMS1L	0.00031605641542079124	0.5255175	0.08653036220231258	0.06512487791265523	0.08651017048585527	0.06088406070145013	Adipocytes	AD3
1555	BTF3	0.00031684227094745936	0.3818644	0.12229114020981699	0.10101855727640575	0.12484727728413891	0.09717329418470577	Adipocytes	AD3
1556	RAN	0.0003190570320397481	0.65176666	0.061030706792250554	0.03903306822938468	0.057761504867989345	0.03714911814030255	Adipocytes	AD3
1557	CDK11B	0.00032502299217429797	0.21640609	0.16509686806034152	0.14322589646993164	0.15354993914489332	0.13352347066107215	Adipocytes	AD3
1558	CCDC9	0.0003250711337222161	0.62022597	0.06746305230109503	0.04566066694572345	0.06117599657110845	0.04022193820601267	Adipocytes	AD3
1559	EIF4A3	0.00032553045486244473	0.76750684	0.056283023202389156	0.03446351332496163	0.05467700087805433	0.03248008099791619	Adipocytes	AD3
1560	NSUN4	0.0003310114268062608	0.23861381	0.1644076881843939	0.1431212501744105	0.15738306556537537	0.1349340434572324	Adipocytes	AD3
1561	MSH5	0.00034511222441157923	0.16545568	0.16800673864767593	0.1446560625087205	0.16428811057290293	0.1477361074830763	Adipocytes	AD3
1562	ABCE1	0.0003478300315300936	0.28090087	0.1614978175970595	0.14095856006697363	0.155557949608799	0.12973951544568904	Adipocytes	AD3
1563	UBE2F	0.0003610405504172352	0.29948017	0.12512443525537942	0.10339053997488488	0.12172580998221133	0.10000767164497226	Adipocytes	AD3
1564	AKT3	0.0003618985277860724	0.17693558	0.23600581974117466	0.21490860890191155	0.29075305306428756	0.261200187835888	Adipocytes	AD3
1565	IBTK	0.0003652494666754104	0.097562194	0.47829083390764987	0.4611762243616576	0.5755134737742228	0.5464829237602864	Adipocytes	AD3
1566	LAMA2	0.0003781783206274609	0.15719976	0.4356382571406693	0.4259104227710339	0.6617417030610618	0.6104787269233806	Adipocytes	AD3
1567	PLK3	0.0003955045883658567	2.1361647	0.028179799372080556	0.006592716617831729	0.026916723014888146	0.006187088393402716	Adipocytes	AD3
1568	TP53I11	0.0003957018026970487	1.2766331	0.03683283559231182	0.015243477047579182	0.03296034364105567	0.013736543664279623	Adipocytes	AD3
1569	NORAD	0.0003966365312284306	0.2529762	0.14511065165786047	0.12365703920747873	0.13691596483889948	0.11612116535195363	Adipocytes	AD3
1570	HK2	0.00039860419405469304	0.119573094	0.5490466345049391	0.5458350774382587	0.8118782436217418	0.7666482172949484	Adipocytes	AD3
1571	RAPGEF1	0.00039868960566041926	0.10879841	0.4043188605559384	0.3865634156550858	0.4632806675786949	0.4359776041935738	Adipocytes	AD3
1572	PLEKHA1	0.00040300947540431066	0.16969183	0.2725323531663987	0.2539765592298033	0.2862941127173931	0.258279065208756	Adipocytes	AD3
1573	IER3	0.0004145382455163821	1.0782073	0.04563902289608699	0.024243058462397098	0.046925092031883435	0.02249920138669145	Adipocytes	AD3
1574	ABLIM3	0.00041961936126721995	0.58222896	0.07948541235929245	0.058427514999302356	0.08630326179370287	0.05846248780544405	Adipocytes	AD3
1575	KCMF1	0.0004270609577459464	0.12006762	0.41067463052301095	0.3946909446072276	0.4700010871854056	0.43959788073558703	Adipocytes	AD3
1576	STRN3	0.0004468316968770039	0.0742455	0.6600811700742782	0.6477256871773406	0.9422557457266628	0.9111664155452786	Adipocytes	AD3
1577	BCL7B	0.00045796010679383103	0.53434056	0.07021977180488552	0.04890470210687875	0.06336466973169269	0.04417722912540086	Adipocytes	AD3
1578	AC127035.1	0.00046922873850589573	0.26175082	0.11800290987058733	0.09596065299288405	0.11739911852374806	0.09884865125277364	Adipocytes	AD3
1579	MYH9	0.00047783978883813097	0.31275275	0.1831686959185236	0.16523650062787779	0.19855611143330515	0.16282730242213567	Adipocytes	AD3
1580	KLF11	0.0004913674141396881	0.41833648	0.09571942721494754	0.07478721919910702	0.09329799795018259	0.07062070730339327	Adipocytes	AD3
1581	BCL2L13	0.0004992469388397764	0.09200363	0.5804426066314419	0.5760080926468536	0.7981511180974283	0.7635910148025729	Adipocytes	AD3
1582	AC106818.2	0.0005001339495241939	0.238995	0.10559767210353013	0.08336821543184038	0.10517214120553539	0.08981423161344822	Adipocytes	AD3
1583	DDX19A	0.0005003516343677516	0.20184606	0.16111493988819972	0.13963304032370588	0.15206605401241755	0.13347604986257003	Adipocytes	AD3
1584	IFITM2	0.0005063917362508983	0.99097687	0.04571559843785895	0.02459187944746756	0.04952170151730704	0.025222673546708135	Adipocytes	AD3
1585	NAF1	0.0005067287303309206	0.16413248	0.2753656482119611	0.2564880703223106	0.2822640504604233	0.2554624860191735	Adipocytes	AD3
1586	SNX19	0.0005111036731345945	0.13821527	0.31143272838655334	0.2925212780800893	0.3222067577927679	0.29672014930756746	Adipocytes	AD3
1587	BLOC1S1	0.0005166064769096383	0.31501317	0.11547591699211272	0.09425143016603879	0.11137571349091055	0.09048463194546642	Adipocytes	AD3
1588	HSPG2	0.000531285974919999	0.09300867	0.6558695152768206	0.6508999581414818	0.9917216420447897	0.9516543371113092	Adipocytes	AD3
1589	CYB5A	0.0005425984447180824	0.10870829	0.5179569645455242	0.5024766289940003	0.7060069916405567	0.6685598345283865	Adipocytes	AD3
1590	YWHAB	0.0005597190862590597	0.18223743	0.255456007351252	0.2367796846658295	0.26201983782099475	0.2342860235633922	Adipocytes	AD3
1591	CNN2	0.0005730636020452439	0.37216017	0.09916532659468566	0.07831031114831868	0.09241810495713162	0.07214212507572212	Adipocytes	AD3
1592	AC002558.3	0.0005749045252413068	0.69369185	0.062255915460601885	0.04150969722338496	0.056129786549974234	0.03507344384149095	Adipocytes	AD3
1593	AC023509.6	0.000576918234733811	0.041487433	0.3337927865839651	0.30176503418445655	0.4301530641105184	0.4201936692212698	Adipocytes	AD3
1594	SERBP1	0.0005929216413045557	0.14252572	0.2729918064170304	0.25209292591042276	0.27794415503715575	0.25485290806078925	Adipocytes	AD3
1595	EEF2K	0.0005999592527041871	0.13481872	0.30990121755111416	0.2909515836472722	0.35368404694615196	0.32674682020778245	Adipocytes	AD3
1596	GRHL1	0.0006009604081459895	0.4237067	0.1472547668274753	0.12948234965815544	0.16835413367204624	0.12812302465209133	Adipocytes	AD3
1597	JPH2	0.0006066356307834592	0.6121843	0.07167470709855273	0.0511371564113297	0.0732176261940272	0.04850107559818484	Adipocytes	AD3
1598	STARD9	0.000621647525286387	0.18524933	0.1866911708400337	0.16544579321892006	0.19534417069330393	0.1737291777102346	Adipocytes	AD3
1599	HTR2B	0.0006227605918308396	0.36680403	0.10513821885289838	0.08462397097809404	0.1003020086550486	0.07864367251880117	Adipocytes	AD3
1600	MED27	0.0006295733158227775	0.12281033	0.3507159813155678	0.33319380493930517	0.3845918853994362	0.35819292506989237	Adipocytes	AD3
1601	UBE2J1	0.0006497884114039529	0.22537406	0.16869591852362356	0.14835356495046742	0.1603200606431973	0.13866384106189864	Adipocytes	AD3
1602	UBR1	0.0006562663220145338	0.07862209	0.5974423769048166	0.5874145388586577	0.8001895552475166	0.7705432149275047	Adipocytes	AD3
1603	TXNDC5	0.0006602606785759246	0.57423705	0.05850371391377594	0.03760290219059579	0.0537823252370422	0.03643940525286391	Adipocytes	AD3
1604	CSRP1	0.0006813251311441144	0.924957	0.045868749521402866	0.025219757220594392	0.04431216680069042	0.023583583758510312	Adipocytes	AD3
1605	DIP2B	0.0007086289377732123	0.103486866	0.416034918447048	0.39723733779824194	0.4846170217703055	0.45767239061556153	Adipocytes	AD3
1606	HINT1	0.0007175484359975854	0.23631446	0.1666283788957807	0.1467489884191433	0.16705835707621122	0.14353895334851455	Adipocytes	AD3
1607	C11orf58	0.0007300721333921432	0.093603045	0.4550884447507466	0.43756104367238735	0.5227465980243854	0.49683891980335676	Adipocytes	AD3
1608	ETNK1	0.0007492394436752424	0.10356447	0.4478137682824106	0.4329914887679643	0.5235719072991913	0.4949314998467239	Adipocytes	AD3
1609	RGS2	0.0007843649311305728	1.3938869	0.03445899379738112	0.014022603599832565	0.035074289739607446	0.0134925019473729	Adipocytes	AD3
1610	CSNK1G1	0.0008023034747006141	0.09279496	0.28899609464736964	0.2648248918654946	0.31857672928946906	0.30143535750661365	Adipocytes	AD3
1611	DDAH1	0.0008289452383550467	0.27614015	0.13760624856420858	0.11751778987023859	0.16187960433725865	0.1354989864630177	Adipocytes	AD3
1612	PDE3A	0.0008294205460058706	0.08593966	0.43494907726472165	0.41150411608762383	0.6335093924236588	0.6059965658016842	Adipocytes	AD3
1613	ZBTB43	0.0008297296970513798	0.18287553	0.21479439467034228	0.19596762941258547	0.20862346396477124	0.18595047469412004	Adipocytes	AD3
1614	RASSF8	0.0008495905068301643	0.14918354	0.28378895780687646	0.26590623691921306	0.3375894191904994	0.30903897094260124	Adipocytes	AD3
1615	HDAC7	0.000855797443679564	0.32518408	0.12489470863006356	0.10527417329426539	0.12004742265879824	0.09695448566220903	Adipocytes	AD3
1616	TPM1	0.0008578153911319723	0.2308107	0.15315108354391607	0.1328659132133389	0.15359227710299161	0.13231776825340757	Adipocytes	AD3
1617	SEC16A	0.0008654135430231399	0.20128126	0.19894325752354697	0.17985209990233011	0.19351019433519553	0.1703325427307556	Adipocytes	AD3
1618	STAT1	0.0008657623742200135	0.25213912	0.24098322995635194	0.2257569415376029	0.26661511954525435	0.22836591889072308	Adipocytes	AD3
1619	UBE2L3	0.0009021930624393279	0.16729653	0.23654184853357837	0.21773405888098227	0.2360293114747241	0.2127407442166812	Adipocytes	AD3
1620	PPARD	0.0009080343608248421	0.21517824	0.1684661918983077	0.1484930933444956	0.16478541181541312	0.14351000992461987	Adipocytes	AD3
1621	CHMP4B	0.0009093386043798151	0.42627698	0.1014625928478444	0.08197293149155853	0.09886255405923162	0.07448678818096509	Adipocytes	AD3
1622	TMEM237	0.0009162449345949844	0.30930686	0.13661076652117313	0.11755267196874564	0.13155801670332976	0.10748272625462495	Adipocytes	AD3
1623	B3GNT2	0.0009332424396415979	0.6736404	0.06156673558465426	0.0416143435189061	0.05798591081258803	0.03674392743612766	Adipocytes	AD3
1624	USP7	0.0009347191923944649	0.18355891	0.20805574699440998	0.1892702664992326	0.2011412379955992	0.17913268405017468	Adipocytes	AD3
1625	ARPC3	0.0009354452019707858	0.17927715	0.19519105597672104	0.17496860611134366	0.19856974073029998	0.17729991811847504	Adipocytes	AD3
1626	IMMP2L	0.000964277361848395	0.032120246	0.9610996247798453	0.9601995256034603	2.6422563432980786	2.6215939894113798	Adipocytes	AD3
1627	CHKA	0.0009699008857031582	0.100261174	0.5212497128417184	0.513534254220734	0.6828982867403738	0.6491117468698285	Adipocytes	AD3
1628	AL358134.1	0.0009827309422036415	0.4932466	0.060571253541618804	0.0402539416771313	0.06199396963992401	0.044433892832398326	Adipocytes	AD3
1629	JAG1	0.0009832245812697931	0.19840777	0.2125737039589555	0.19377005720664156	0.22989091897101432	0.2031476290166544	Adipocytes	AD3
1630	GNL2	0.0009840529385921508	0.29949865	0.1291829389692932	0.10977396400167434	0.11947393578606369	0.09813690920006905	Adipocytes	AD3
1631	E2F3	0.0010107781916422283	0.23270114	0.1580519182173214	0.1385865773684945	0.15710843464178276	0.13521339164550236	Adipocytes	AD3
1632	RNF11	0.0010335249174106963	0.22422555	0.18018224978941727	0.16143435189060973	0.17768353727210254	0.1539713293875081	Adipocytes	AD3
1633	MACF1	0.0010471643229677684	0.056693118	0.8517497511294893	0.8432747314078415	1.613679938527902	1.5823334466951389	Adipocytes	AD3
1634	ACTR2	0.0010777536080448676	0.12121165	0.3574546289915001	0.34271661783172874	0.3888048405393964	0.3625028829251879	Adipocytes	AD3
1635	AK4	0.00108668534409735	0.17997412	0.25591546060188375	0.23901213897028045	0.2930481503645771	0.2628043485422142	Adipocytes	AD3
1636	CUEDC1	0.0010909708505261158	0.1605901	0.22658702810322384	0.20726942932886844	0.2343745009270472	0.21211932439924128	Adipocytes	AD3
1637	RELA	0.0010987591814824102	0.6862896	0.056895627536564825	0.03711455281149714	0.051617588687724314	0.032389813153413535	Adipocytes	AD3
1638	UBR5	0.0011001841568284354	0.062203266	0.7786966842790413	0.7674759313520302	1.27725927882335	1.2463520981945913	Adipocytes	AD3
1639	ZBTB38	0.0011065116628337763	0.123855464	0.3909947162876177	0.3778080089298172	0.4505351859688834	0.42024118250076553	Adipocytes	AD3
1640	TJP2	0.0011066707512325238	0.1315794	0.5083850218240294	0.5079880005581136	0.698768961402724	0.6539509240072938	Adipocytes	AD3
1641	AC098588.3	0.0011332556213065825	0.27223536	0.10460219006049468	0.08431003209153062	0.12244339984366233	0.1024265200608488	Adipocytes	AD3
1642	NR4A3	0.0011495400453247536	1.3141009	0.036143655716364194	0.016394586298311708	0.04336675767876233	0.017667780546008857	Adipocytes	AD3
1643	SMPD4	0.0011520942270209335	0.19758235	0.1613446665135156	0.14144690944607227	0.1572347977009176	0.1384372081423968	Adipocytes	AD3
1644	PTPRZ1	0.0011795673051706956	1.3732835	0.039589555096102305	0.020057206641551556	0.04638406306229112	0.018160627887767514	Adipocytes	AD3
1645	ITM2B	0.0011963238819303007	0.081436984	0.6266942338617045	0.6213199386075067	0.8948564702031115	0.8618632519851096	Adipocytes	AD3
1646	ARL8B	0.001197600398185887	0.12957413	0.2991040661612681	0.2810799497697781	0.31134840508244144	0.2880987445577272	Adipocytes	AD3
1647	MFN2	0.001212171918220914	0.2836816	0.11654797457692014	0.09697223384958839	0.10782978748158079	0.08941423871868075	Adipocytes	AD3
1648	AC104695.2	0.0012241549170309107	1.8648967	0.027950072746764684	0.008267057346169946	0.02561428632970306	0.007097806499439869	Adipocytes	AD3
1649	KATNBL1	0.0012287072995635744	0.09213632	0.46412435867983765	0.45050230221850146	0.5428348371093135	0.5165767272735116	Adipocytes	AD3
1650	SLC7A8	0.0012341037598420839	0.28721708	0.11723715445286775	0.09749546532719408	0.11900648589006073	0.09854473344661932	Adipocytes	AD3
1651	DCP1A	0.0012447335361946569	0.0846406	0.4554713224596064	0.4372471047858239	0.5245062092126804	0.5009747429792163	Adipocytes	AD3
1652	NDUFA13	0.0012631004457168643	0.3623789	0.10942644919212803	0.09020510673922143	0.11788852602185512	0.09287761160543742	Adipocytes	AD3
1653	FAS	0.0012659294566665083	0.71851957	0.05758480741251244	0.03816101576670852	0.056004706789457556	0.03440754410702708	Adipocytes	AD3
1654	FAM118A	0.0012672433900959117	0.34121838	0.09564285167317559	0.07597321054834659	0.08912298188505216	0.07100035556226	Adipocytes	AD3
1655	OSMR-AS1	0.0012711499709014448	0.27428457	0.16417796155907802	0.1459815822519883	0.17646849288227676	0.14805908951968236	Adipocytes	AD3
1656	LRRC40	0.0012780757826870133	0.16762324	0.23677157515889424	0.2188851681317148	0.23415264555315254	0.21098724105034408	Adipocytes	AD3
1657	COPS8	0.0013045665813363643	0.20796306	0.17175894019450189	0.1527138272638482	0.1587836906903205	0.13887768999219308	Adipocytes	AD3
1658	CNTNAP3B	0.001361196095629691	0.25099027	0.12964239221992496	0.11026231338077298	0.12776723166918943	0.10842907432584889	Adipocytes	AD3
1659	SLC25A6	0.001373458338236685	0.548496	0.07075580059728923	0.05145109529789312	0.07453288246641523	0.05155562241327175	Adipocytes	AD3
1660	SDE2	0.0013758075153864947	0.43241516	0.08132322536181943	0.06195060694851402	0.07263543159638874	0.05432463120893783	Adipocytes	AD3
1661	AL359644.1	0.0013808191715574045	0.30044	0.0990887510529137	0.07935677410353006	0.10141586379331803	0.083118692845935	Adipocytes	AD3
1662	PLOD2	0.0013836887265814592	0.08386264	0.6817520483957424	0.6865843449141901	1.2073050531885121	1.166913482009817	Adipocytes	AD3
1663	BCL3	0.0013933712707606529	1.2739401	0.03583735354927636	0.016429468396818754	0.033937612093410445	0.01417411312950049	Adipocytes	AD3
1664	AP005059.2	0.0014225426299858432	0.47925663	0.06440003063021671	0.04485837868006139	0.058328913876851435	0.04218406573085354	Adipocytes	AD3
1665	XPC	0.0014233258537834446	0.1417927	0.2615054751512367	0.24354681177619644	0.26671011033540304	0.2445523751099787	Adipocytes	AD3
1666	AC016831.5	0.0014280638581277325	0.29281142	0.11164713990351481	0.09250732524068649	0.10008287017712132	0.08243382587913191	Adipocytes	AD3
1667	TYMP	0.0014372611873119871	0.27144617	0.13569186001990965	0.11695967629412586	0.13797340746657125	0.11562138691627619	Adipocytes	AD3
1668	BTBD9	0.001450425950725747	0.060287323	0.7193506394057738	0.7089786521557137	1.17360330403174	1.1449257714197705	Adipocytes	AD3
1669	LRCH3	0.001451537538741629	0.085745335	0.49375909334558543	0.477361518068927	0.5885304567195748	0.5625259005772651	Adipocytes	AD3
1670	FLNB	0.0014552932955599538	0.44047564	0.09357531204533272	0.07464769080507884	0.10149984779975463	0.07577695812482095	Adipocytes	AD3
1671	AC023480.1	0.0014605602144179073	0.19696727	0.1219082625009572	0.1015069066555044	0.13336855657445704	0.11730624236245128	Adipocytes	AD3
1672	COX6A1	0.0014851043840873295	0.51731896	0.08898077953901525	0.07028742849169806	0.10966348546048156	0.07786570301817283	Adipocytes	AD3
1673	ERVMER61-1	0.0015312847200225437	0.42276615	0.07504403093651887	0.055636947118738664	0.10487166378341238	0.07925747814049355	Adipocytes	AD3
1674	FHOD3	0.0015478500410279084	0.13820551	0.18768665288306915	0.1673643086368076	0.23578376137154694	0.2164090653801501	Adipocytes	AD3
1675	KCTD8	0.0015674555163184298	0.47485742	0.08009801669346811	0.06107855448583787	0.11776404120006173	0.08611059498895227	Adipocytes	AD3
1676	ZNF787	0.0015850168347834983	0.47770238	0.07527375756183476	0.056229942793358446	0.06909582181003153	0.050097431624051676	Adipocytes	AD3
1677	LRRC49	0.0016530936037082201	0.9935953	0.050922735278352095	0.03209153062648249	0.06280151892258483	0.03203333666384691	Adipocytes	AD3
1678	PSMD12	0.0016979677752556814	0.15335827	0.24894708630063558	0.23130319520022324	0.24772312468873428	0.22534682188534905	Adipocytes	AD3
1679	NUP58	0.0017294595177845067	0.13302936	0.29918064170304004	0.283242639877215	0.30804206583958355	0.2844122569901382	Adipocytes	AD3
1680	PTAR1	0.0017469156639334528	0.11699284	0.3571483268244123	0.34160039067950326	0.39456208216453464	0.368839238519053	Adipocytes	AD3
1681	MAPK8	0.001757106922986869	0.07303501	0.5612221456466805	0.5464978373098925	0.7778355366866685	0.7507867996930198	Adipocytes	AD3
1682	GALNT1	0.001770672112663996	0.116128236	0.36526533425223984	0.34916980605553233	0.4261403348964272	0.3989387998780277	Adipocytes	AD3
1683	MSRA	0.0017733945628192328	0.087494016	0.42108890420399725	0.40191153899818616	0.5163084582527009	0.4922917574987582	Adipocytes	AD3
1684	AC119673.2	0.0017848810258429425	0.3688382	0.07657554177195804	0.05720664155155574	0.0780104352493325	0.060935726445940024	Adipocytes	AD3
1685	GATAD2A	0.001790500571673973	0.14017001	0.2704648135385558	0.25334868145667644	0.2802408895140172	0.25735264345799014	Adipocytes	AD3
1686	CUX1	0.001813576000098465	0.073905975	0.5789876713377747	0.5652992884051905	0.7712053561370545	0.743994736406736	Adipocytes	AD3
1687	AC100839.2	0.001828364530601385	0.33356515	0.07466115322765908	0.055113715641132974	0.07013210853897198	0.056052285657540925	Adipocytes	AD3
1688	RDX	0.0018362504138182	0.087607436	0.4668810781836282	0.45182782196176924	0.5589776397502924	0.5334249147722472	Adipocytes	AD3
1689	YTHDF2	0.001839592783713601	0.16029708	0.23569951757408683	0.2181177619645598	0.23559905994198613	0.21327860789852995	Adipocytes	AD3
1690	TENM3	0.0018883087321744905	0.047315482	0.8494524848763305	0.8478791684107716	1.875124703773985	1.8474273547206737	Adipocytes	AD3
1691	AC012485.1	0.0019096945481408296	0.88788074	0.040355310513821886	0.021417608483326356	0.03427787940024831	0.018669788749976823	Adipocytes	AD3
1692	TUBA1B	0.001913352180348478	0.38537174	0.09640860709089517	0.0777173154736989	0.09910559662899707	0.0767392719499595	Adipocytes	AD3
1693	AL118511.1	0.0019162982392515473	0.32318997	0.08369706715675014	0.06446211804102135	0.07383148065887894	0.05944434212492233	Adipocytes	AD3
1694	EML1	0.0019528173148119126	0.35894316	0.0981698445516502	0.07977535928561462	0.09306304191729274	0.07329537651645493	Adipocytes	AD3
1695	VAMP7	0.0020058268139105757	0.3766518	0.07328279347576384	0.05417189898144272	0.0677541644310739	0.0525870762300194	Adipocytes	AD3
1696	FKBP1A	0.002020010485314639	0.3344479	0.08790872195420782	0.0688921445514162	0.08093707907641867	0.0647191922313811	Adipocytes	AD3
1697	MRPL41	0.0020207789806957754	0.26052207	0.12298032008576461	0.10408818194502581	0.12497918326782119	0.10537818600445864	Adipocytes	AD3
1698	FAF2	0.0021196004413041314	0.10823562	0.35699517574086836	0.34142598018696807	0.38314357105373403	0.35986980777184185	Adipocytes	AD3
1699	CYP51A1	0.002136557328426497	0.65829015	0.0538326058656865	0.03516115529510255	0.053026250430633026	0.03392375749994993	Adipocytes	AD3
1700	RNASE4	0.0021886161654577443	0.4597483	0.085764606784593	0.06742709641412027	0.0967559667523271	0.07126757035683606	Adipocytes	AD3
1701	ZNF713	0.0021939397805656818	0.68625975	0.05467493682517804	0.03613785405329985	0.0565523807184905	0.0355196238984244	Adipocytes	AD3
1702	FOXP2	0.0021973120706785085	0.06265531	0.7759399647752507	0.7557206641551556	1.4217524663073713	1.3889761545412318	Adipocytes	AD3
1703	COPS2	0.0022013012858435525	0.15108284	0.23654184853357837	0.21916422491977117	0.23152907437365752	0.21076565077292478	Adipocytes	AD3
1704	KIAA0556	0.002250132906620743	0.16103382	0.2315644383184011	0.21466443421236223	0.23425001990630834	0.21194670016237083	Adipocytes	AD3
1705	RAB31	0.0022609902263261606	0.17682587	0.2454246113791255	0.22907074089577228	0.2978587925725672	0.2676942120851257	Adipocytes	AD3
1706	AKAP12	0.002262298307567254	0.092396386	0.5854200168466192	0.5759383284498395	0.9298066098369597	0.8915281863268852	Adipocytes	AD3
1707	SERTAD1	0.0022839419929066855	1.2395498	0.03246802971131021	0.01388307520580438	0.02933066378204278	0.012526848970910375	Adipocytes	AD3
1708	AP4S1	0.0022881184757129907	0.15503837	0.16923194731602725	0.14985349518627042	0.1640482645464676	0.14851212286131196	Adipocytes	AD3
1709	RTF2	0.0023033857983122807	0.20480168	0.1872271996324374	0.17050369750244174	0.1793782776695903	0.15740673096946575	Adipocytes	AD3
1710	DDX3Y	0.0023308809091313306	0.53262436	0.07044949843020139	0.052113855169527	0.06996926673975795	0.04888714466528371	Adipocytes	AD3
1711	LIN7A	0.002335425070978118	0.20066224	0.1726012711539934	0.15456257848472163	0.19973355151671093	0.17594350646658535	Adipocytes	AD3
1712	IMMT	0.00233574145861277	0.12830026	0.3158741098093269	0.3012069206083438	0.3330227232157337	0.30862575167222195	Adipocytes	AD3
1713	AC008957.2	0.0023457978027379674	0.13873544	0.2806493605942262	0.26280173015208597	0.3393531863536328	0.31261475610696693	Adipocytes	AD3
1714	EIF4E	0.002364793927650735	0.19073692	0.19082625009571944	0.17346867587554068	0.186711776251694	0.16539374763981082	Adipocytes	AD3
1715	HSF1	0.0025102581832658287	0.2370107	0.15866452255149704	0.1413073810520441	0.15422164750242257	0.1323319645227493	Adipocytes	AD3
1716	TMEM214	0.002542547233383394	0.31176788	0.10268780151619572	0.08448444258406586	0.09464904789722856	0.07694222241249873	Adipocytes	AD3
1717	PLIN4	0.002563010608035999	0.013767202	0.8365877938586416	0.858029859076322	1.7765075782633937	1.7685861884889835	Adipocytes	AD3
1718	EYA4	0.0025663869489268437	0.2841332	0.1281108813844858	0.11036695967629413	0.20240887034181884	0.16910359734897729	Adipocytes	AD3
1719	BORCS7	0.002582251747545664	0.22528303	0.1328585649743472	0.11455281149713967	0.12514105505540907	0.1079890483497082	Adipocytes	AD3
1720	WDR45B	0.0026011480444761265	0.17932683	0.1935829695995099	0.17611971536207618	0.1880472800338979	0.16780686318786206	Adipocytes	AD3
1721	LINC00910	0.0026161182394435164	0.4309425	0.09242667891875335	0.07468257290358588	0.0923282980921461	0.06929119055815416	Adipocytes	AD3
1722	AC068282.1	0.0026260423533751224	0.08429682	0.23715445286775405	0.2153271940839961	0.268863043891541	0.25539241548577446	Adipocytes	AD3
1723	AC083843.3	0.0026432990413698633	0.5330436	0.053909181407458456	0.03540532998465187	0.04725125165185845	0.03289198504091085	Adipocytes	AD3
1724	TSC22D1	0.002677356565121801	0.18956171	0.17949306991346964	0.16199246546672247	0.1919765012400822	0.17023463617708262	Adipocytes	AD3
1725	AUTS2	0.002747707581648841	0.049241293	0.8332184700206754	0.823287288963304	1.6320124987915678	1.6046472140026882	Adipocytes	AD3
1726	NME2	0.002797446076517646	0.52128404	0.06692702350869133	0.04880005581135761	0.07508762232154581	0.05290710816604865	Adipocytes	AD3
1727	PINX1	0.0028070145171421408	0.3202885	0.08522857799218929	0.0667643365424864	0.08219265171127121	0.0663586310774461	Adipocytes	AD3
1728	RHOU	0.0029076129774919363	0.3663253	0.09870587334405391	0.08103111483186828	0.10384931807817313	0.08148183334798709	Adipocytes	AD3
1729	HSD17B4	0.0029090597413980353	0.0799913	0.5446818286239375	0.5378470768801451	0.7282627354176822	0.6999672682054047	Adipocytes	AD3
1730	AC092053.3	0.0029509699328747834	1.9294914	0.02458074890879853	0.006453188223803544	0.021312365299006448	0.005639074725451072	Adipocytes	AD3
1731	SGMS2	0.0029603869197551884	0.26141548	0.13745309748066467	0.11992465466722478	0.14149539584366824	0.11938608941397028	Adipocytes	AD3
1732	CBWD5	0.002965647347864397	0.20359473	0.14771422007810706	0.12958699595367656	0.13436996677204088	0.11768299366248751	Adipocytes	AD3
1733	RNF24	0.002970026250882412	0.38103706	0.1067463052301095	0.08954234686758755	0.11633295028074432	0.09051131752378773	Adipocytes	AD3
1734	PDXDC1	0.002989071170124876	0.06350631	0.5721724481200704	0.5554974187247105	0.7229082008282214	0.7004952992784507	Adipocytes	AD3
1735	PSME3	0.0030814737318320294	0.36941218	0.09349873650356076	0.07590344635133249	0.0842210354348985	0.06580595552706796	Adipocytes	AD3
1736	TNIP1	0.00309460748085813	0.109758824	0.39811624167240983	0.38502860332077576	0.4725477751770606	0.44457236474009315	Adipocytes	AD3
1737	USP42	0.003134555932872261	0.16925432	0.18347499808561146	0.16579461420399053	0.17958892788342432	0.16122411571217682	Adipocytes	AD3
1738	UBA6	0.0031443494929706346	0.09212138	0.37567960793322613	0.35893679363750525	0.4093454238577578	0.3883475504957313	Adipocytes	AD3
1739	RTRAF	0.003145148648319156	0.2852603	0.13929091048319167	0.1225059299567462	0.13813422907110326	0.11471543374327645	Adipocytes	AD3
1740	ATG101	0.0032018467736747336	0.8640262	0.03851749751129489	0.020510673922143157	0.033214005808672065	0.01838473755880463	Adipocytes	AD3
1741	SLC31A2	0.0032204669785869467	0.22806065	0.14189447890343823	0.12442444537463374	0.13329075909328786	0.11487575723452573	Adipocytes	AD3
1742	AP002336.2	0.0032313422440898324	0.074179545	0.46626847384945247	0.44771173433793776	0.598249201207032	0.575426342245442	Adipocytes	AD3
1743	AC012447.1	0.003277069506023031	0.7170165	0.047629986982157896	0.029754430026510396	0.04868099817153352	0.029896591780210223	Adipocytes	AD3
1744	CCDC200	0.003305050561500895	0.5374583	0.062255915460601885	0.04440491139946979	0.058713565104004814	0.040819277147477045	Adipocytes	AD3
1745	PSMB4	0.003318060504762947	0.44135484	0.07826020369094111	0.06055532300823217	0.07789887231803407	0.057949683592426415	Adipocytes	AD3
1746	PPP1R14A	0.003327510110755642	0.37506834	0.10123286622252853	0.08382168271243198	0.10465922111110001	0.08164791215080301	Adipocytes	AD3
1747	NECAP1	0.0033574512483857794	0.2144933	0.11731372999463971	0.09906515976001116	0.10315563645360734	0.08952245394548598	Adipocytes	AD3
1748	H3F3A	0.0033696693042579084	0.21257083	0.17895704112106592	0.16202734756522952	0.1892641692121743	0.1653571156392724	Adipocytes	AD3
1749	PI4K2A	0.003372703965763841	0.33280006	0.09005283712382266	0.07217106181107856	0.08435264046170711	0.06754779794376337	Adipocytes	AD3
1750	DNTTIP2	0.0033844283218263087	0.35167012	0.10460219006049468	0.08741453885865774	0.09788330583264106	0.07750592908714084	Adipocytes	AD3
1751	GNG12	0.003391356390320349	0.09464323	0.4445210199862164	0.4328519603739361	0.5375491628427831	0.5107912441234609	Adipocytes	AD3
1752	CSF1	0.003395131637410248	0.4480682	0.09441764300482426	0.0771940839960932	0.10111615120637331	0.07510514825889261	Adipocytes	AD3
1753	NAPA	0.0034002910976264557	0.19221385	0.1926640630982464	0.1764336542486396	0.18627134489280683	0.1648439059261397	Adipocytes	AD3
1754	AC008147.2	0.0034068597121577485	0.22030582	0.2133394593766751	0.19942095716478303	0.22210307796556336	0.19349229682104357	Adipocytes	AD3
1755	NANS	0.003435867131914261	0.62946934	0.05421548357454629	0.03648667503837031	0.05239915649500492	0.03418370349688465	Adipocytes	AD3
1756	ZC3H12A	0.003437779232779899	1.4278231	0.029022130331572096	0.011197153620761825	0.026322046005179657	0.009864758613943743	Adipocytes	AD3
1757	KIAA1217	0.0034494810376706226	0.12647922	0.3815759246496669	0.3707269429328868	0.5352815680281219	0.4998709730370749	Adipocytes	AD3
1758	ZNF281	0.0034865891410132744	0.37493414	0.0786430813998009	0.06086926189479559	0.07008135846624455	0.054470471104570116	Adipocytes	AD3
1759	KYAT3	0.003503832872838537	0.17283314	0.23554636649054292	0.2203850983675178	0.24562033414962617	0.22072530949908162	Adipocytes	AD3
1760	GABARAP	0.0035328756655405346	0.5111961	0.07695841948081783	0.05961350634854193	0.08579507859771636	0.06095875843597955	Adipocytes	AD3
1761	RAC1	0.003598745485892088	0.13937421	0.26502795007274677	0.24912794753732384	0.2708123778265035	0.2487234190352082	Adipocytes	AD3
1762	RNF41	0.003612838881634339	0.14368747	0.23508691323991118	0.21864099344216548	0.23480207966904307	0.21476413514594614	Adipocytes	AD3
1763	ZNF700	0.0036574898296164405	0.16278203	0.13293514051611915	0.11441328310311148	0.12680100503642733	0.11401266241772895	Adipocytes	AD3
1764	TXNL1	0.0037056165304971468	0.15027852	0.2419787119993874	0.22579182363610995	0.24505516512319567	0.22332077331967973	Adipocytes	AD3
1765	MATR3.1	0.003723452042295566	0.23593168	0.08783214641243586	0.06945025812752895	0.07703255947114526	0.06578446892076086	Adipocytes	AD3
1766	PITRM1-AS1	0.003744174714298505	0.4821799	0.07611608852132629	0.05881121808287987	0.07373725081738954	0.05333514622922482	Adipocytes	AD3
1767	ASMTL-AS1	0.003798523973960036	0.19577694	0.10429588789340685	0.08584484442584066	0.10050169749637282	0.08829400804342741	Adipocytes	AD3
1768	ZNF655	0.003859911105703242	0.09914083	0.3259055057814534	0.30804381191572483	0.33805037524651066	0.3188171676041413	Adipocytes	AD3
1769	HIC2	0.0038839294989712926	0.94253016	0.03859407305306685	0.021033905399748847	0.034707023125653554	0.018208988160234287	Adipocytes	AD3
1770	ATF7	0.00395561864909894	0.06114184	0.4807412512443526	0.45433933305427654	0.6473856659996408	0.6274115957616669	Adipocytes	AD3
1771	CCT4	0.003960886097327991	0.20028566	0.16563289685274524	0.14898144272359426	0.15995104843109714	0.14060513670982824	Adipocytes	AD3
1772	TASP1	0.003998098012958604	0.09591822	0.34282870051305614	0.3257639179573043	0.37755719065796467	0.35712226871971425	Adipocytes	AD3
1773	CCDC71L	0.00401297001131437	0.47547525	0.08683666436940041	0.07011301799916284	0.08535693549387893	0.062117627791195576	Adipocytes	AD3
1774	AC080162.1	0.0040611148578774455	0.44851243	0.0686116854276744	0.0511371564113297	0.06226591050008988	0.04600422119062028	Adipocytes	AD3
1775	NUDCD1	0.004064874200736124	0.25338057	0.13155678076422392	0.1147272219896749	0.12756703464161734	0.1080876914388117	Adipocytes	AD3
1776	AC002377.1	0.0040651956103710234	0.2801867	0.08783214641243586	0.0699386075066276	0.09681977555864223	0.08039672247355799	Adipocytes	AD3
1777	SMARCA4	0.004161289739854608	0.16922082	0.1863082931311739	0.1691084135621599	0.1823291589858848	0.16371000292887328	Adipocytes	AD3
1778	FAM91A1	0.004161669902246619	0.13463983	0.25737039589555094	0.2411748290777173	0.25356289488346034	0.2334048105575501	Adipocytes	AD3
1779	NFKB2	0.004179382290575794	0.85109794	0.04472011639482349	0.027417329426538302	0.043581585871389966	0.02439422881745481	Adipocytes	AD3
1780	NONO	0.004254842077874898	0.19605938	0.15927712688567272	0.14263290079531185	0.14930916838361624	0.13152799134061818	Adipocytes	AD3
1781	SPTSSA	0.004288171566984707	0.6280019	0.05459836128340608	0.03728896330403237	0.05123946280087376	0.033453880453782066	Adipocytes	AD3
1782	TIGAR	0.0042913096084186645	0.38603038	0.08944023278964698	0.07241523650062788	0.08603997080124773	0.06649538859188861	Adipocytes	AD3
1783	OLA1	0.004297722415305955	0.08986054	0.408760241978712	0.3931212501744105	0.4808449347900407	0.4575232179180031	Adipocytes	AD3
1784	KMT2B	0.004305801140707183	0.15328637	0.18309212037675165	0.16572485000697643	0.1733363875637621	0.15716444862694612	Adipocytes	AD3
1785	TXLNG	0.004370289969864385	0.09333059	0.42162493299640097	0.4068647969861867	0.5225106413436161	0.49668590601241935	Adipocytes	AD3
1786	CLK1	0.0044496492072319946	0.0700591	0.42285014166475227	0.40494628156829915	0.4669374552877855	0.44909481067664175	Adipocytes	AD3
1787	AL590867.1	0.004451240810787887	0.16744271	0.18546596217168237	0.16848053578903308	0.2234502703304171	0.20126298210706137	Adipocytes	AD3
1788	TFPI	0.004471566730281368	0.2963839	0.12137223370855349	0.10464629552113855	0.13771780767444025	0.11353525778584528	Adipocytes	AD3
1789	FAM106A	0.004538368562215212	0.18157837	0.12987211884524083	0.11172736151806893	0.12912534424956174	0.11469590582361915	Adipocytes	AD3
1790	LINC02762	0.00455295164500125	0.16794474	0.11448043494907727	0.09613506348541928	0.11522347780117295	0.10319170405554277	Adipocytes	AD3
1791	RNF145	0.004604021132662739	0.19400617	0.1840876024197871	0.16809683270545556	0.19278581003222298	0.1704764419003998	Adipocytes	AD3
1792	TMSB10	0.004611070889115159	0.36826274	0.1388314572325599	0.12379656760150691	0.1801864266195125	0.14233267129122915	Adipocytes	AD3
1793	GREB1L	0.004666115489951999	0.07510427	0.6067845930009955	0.5969024696525743	1.0028039594960971	0.970159366928124	Adipocytes	AD3
1794	TXNRD1	0.004712971611208474	0.14176282	0.4094494218546596	0.4027835914608623	0.5176566405341763	0.4791050848674082	Adipocytes	AD3
1795	SNX25	0.00474519340239015	0.16427304	0.19993873956658242	0.18396818752616156	0.2033600627393229	0.18335721687730133	Adipocytes	AD3
1796	IL6	0.0048119569519762895	3.4798067	0.019679914235393215	0.0025115110925073253	0.027396496157600213	0.002486515990517179	Adipocytes	AD3
1797	NDUFA4	0.004826444131100813	0.2789076	0.15299793246037216	0.13687735454164923	0.17234883191977202	0.14412492538316327	Adipocytes	AD3
1798	SCAMP2	0.00484282076090056	0.23825015	0.1215253847920974	0.10440212083158923	0.11246873677674722	0.09614308661945352	Adipocytes	AD3
1799	ATL3	0.004846919459489052	0.1511866	0.29114020981698446	0.27964978373098925	0.3155591503624015	0.2882660317446258	Adipocytes	AD3
1800	SLC45A1	0.0050222047011377665	1.0916078	0.03223830308599433	0.015138830752058043	0.029834210549055763	0.0141102515826214	Adipocytes	AD3
1801	MYO1H	0.0051014651620434484	0.26044297	0.11762003216172755	0.10087902888237757	0.10948353996767468	0.09220667331291924	Adipocytes	AD3
1802	ENPP4	0.005144846290833615	0.33709297	0.09043571483268244	0.0735663457513604	0.08016704706562272	0.06398481571221669	Adipocytes	AD3
1803	PIGA	0.005197690133987239	0.6553864	0.04831916685810552	0.031359006557834516	0.041665135298876096	0.02665385618405666	Adipocytes	AD3
1804	AC026124.1	0.0052237930777188565	0.2544953	0.12052990274906195	0.10401841774801172	0.1075891264492906	0.09095557850477966	Adipocytes	AD3
1805	NUBP1	0.005304248861977473	0.38278645	0.07994486560992418	0.06313659829775359	0.0732022431317816	0.05661544436842758	Adipocytes	AD3
1806	RAB32	0.005332362793069323	0.50479466	0.06164331112642622	0.04475373238454025	0.05819022282649453	0.04135963601653034	Adipocytes	AD3
1807	AGTPBP1	0.0053686717610158955	0.1273774	0.23401485565510377	0.21728059160039068	0.2490526786521383	0.23024669965464095	Adipocytes	AD3
1808	SZRD1	0.0053738240473864265	0.22262184	0.13232253618194348	0.11559927445235105	0.12281914492774171	0.10615438970617107	Adipocytes	AD3
1809	GAPDH	0.005403955977006742	0.50074226	0.07473772876943105	0.058183340309753036	0.08442538852217486	0.06039698833699626	Adipocytes	AD3
1810	NSFL1C	0.005458975729186907	0.15894021	0.20269545907037292	0.1868634017022464	0.1928461788429986	0.1743804109269589	Adipocytes	AD3
1811	CCDC144A	0.005517117003920519	0.054130353	0.2690864537866605	0.24658155434630946	0.3132024692977301	0.3032509062792661	Adipocytes	AD3
1812	EMD	0.0055392819067967706	0.3651316	0.0695305919289379	0.05246267615459746	0.06066631195076818	0.04741709828753023	Adipocytes	AD3
1813	SELENOF	0.005549093975000019	0.10179688	0.32950455624473546	0.3148109390260918	0.3492164365066473	0.3289305731009386	Adipocytes	AD3
1814	PTGER4	0.00557388788632262	0.5029991	0.06945401638716595	0.052881261336682014	0.06606520540887509	0.04706729087218731	Adipocytes	AD3
1815	KDELR2	0.005581914248129063	0.34630972	0.10536794547821426	0.08922840798102413	0.10099753427976607	0.08028364148101376	Adipocytes	AD3
1816	PCDH9	0.005619601890433416	0.07681415	0.9392755953748373	0.929747453606809	2.9537794843340266	2.903383390171564	Adipocytes	AD3
1817	PUM1	0.0056197001571389	0.06004687	0.645914694846466	0.6314706292730571	0.873692020259537	0.8496548587723054	Adipocytes	AD3
1818	TMEM167B	0.005685873109245718	0.4062266	0.07466115322765908	0.057904283521696666	0.06685278809097776	0.05085584669683568	Adipocytes	AD3
1819	BTNL9	0.005708901666750119	0.5850448	0.054828087908721956	0.03802148737268034	0.05985642465568023	0.04029743040418639	Adipocytes	AD3
1820	MICU2	0.00576286963564985	0.083823495	0.4060035224749215	0.39165620203711454	0.4746327038875425	0.453071625301163	Adipocytes	AD3
1821	OPA3	0.005811458907273992	0.29040506	0.11371467953135768	0.09749546532719408	0.10994363836760902	0.0907780448377882	Adipocytes	AD3
1822	DNAJA4	0.00583896608918626	0.43430316	0.07259361359981621	0.05602065020231617	0.06660541064904177	0.04971355284790201	Adipocytes	AD3
1823	PRRC2A	0.00590646521415754	0.22630727	0.12673252163259055	0.11033207757778708	0.11742505246127206	0.10120939091450566	Adipocytes	AD3
1824	SURF4	0.005959434810204791	0.12883483	0.2678612451183092	0.2531742709641412	0.27516299240801007	0.25439851638468625	Adipocytes	AD3
1825	BABAM2	0.005970154993566774	0.06869414	0.5288306914771422	0.5140226035998325	0.6936738431746554	0.670137110694377	Adipocytes	AD3
1826	TXNDC11	0.006206948284260482	0.14412978	0.23546979094877096	0.22041998046602485	0.23966245568907069	0.21919328857188566	Adipocytes	AD3
1827	SIN3A	0.006222218562756589	0.15544832	0.24098322995635194	0.22638481931072973	0.2495894517143845	0.2267689334471405	Adipocytes	AD3
1828	MIR646HG	0.006416418415792197	0.1855804	0.11830921203767517	0.10105343937491279	0.14465758886138305	0.1282673074764143	Adipocytes	AD3
1829	CNOT1	0.006444318592382865	0.08199486	0.39206677387242517	0.376901074368634	0.41923783790190955	0.4001362116112511	Adipocytes	AD3
1830	GBP2	0.006450897670649772	0.1982613	0.17329045102994103	0.1577717315473699	0.17308007201619216	0.15246246192851742	Adipocytes	AD3
1831	CCT3	0.006569854241708617	0.29903707	0.127728003675626	0.11249476768522394	0.12453828451726447	0.10237354793381352	Adipocytes	AD3
1832	FAM120B	0.006596807742286369	0.060934696	0.5443755264568497	0.5309404213757499	0.6720315531597901	0.6515866733059289	Adipocytes	AD3
1833	AC018628.2	0.00661881348186192	0.47578612	0.051382188528983845	0.03463792381749686	0.04738763324969388	0.03430048855272322	Adipocytes	AD3
1834	MTMR2	0.006625447350652711	0.09169194	0.34589172218393444	0.3307520580438119	0.3806220440690956	0.360936030467406	Adipocytes	AD3
1835	FBXW11	0.006670587639725952	0.07797255	0.44773719274063867	0.43470071159480955	0.5230614380474972	0.501399851689079	Adipocytes	AD3
1836	EIF3L	0.006815608975927842	0.22430149	0.12880006126043342	0.11256453188223804	0.12089355763442958	0.10436118752453838	Adipocytes	AD3
1837	RGPD2	0.00686108835746112	0.919602	0.03652653342522398	0.020092088740058602	0.03391296530216868	0.01807144250382284	Adipocytes	AD3
1838	SOAT1	0.006871282169322104	0.2954765	0.10896699594149628	0.09306543881679921	0.11175720512203202	0.09198046701082484	Adipocytes	AD3
1839	ANXA11	0.006896162758130526	0.11818322	0.36396355004211656	0.3537044788614483	0.4155971190148934	0.3884867293447763	Adipocytes	AD3
1840	AC132153.1	0.006933050923266149	0.41630644	0.05919289378972356	0.04259104227710339	0.06560804423425502	0.04956259356242411	Adipocytes	AD3
1841	ATP6V0A1	0.007168705642793363	0.1419641	0.2629604104449039	0.2493372401283661	0.2829448702620755	0.25957887550076236	Adipocytes	AD3
1842	FAM20B	0.007211865611858188	0.16608891	0.19166858105521098	0.1762941258546114	0.19010182556940777	0.17109596651131417	Adipocytes	AD3
1843	FAU	0.00724992393109601	0.3812648	0.11095796002756719	0.09561183200781359	0.1363774588358931	0.1063233332185664	Adipocytes	AD3
1844	PSMA6	0.007306090551875723	0.12386021	0.20261888352860097	0.18539835356495046	0.20305073971511756	0.18781687475833847	Adipocytes	AD3
1845	LINC00106	0.007320010886380885	0.21581835	0.09357531204533272	0.07656620622296638	0.0891157429406834	0.07719874470465934	Adipocytes	AD3
1846	AGAP1	0.007376451839522582	0.060881063	0.5688031242821043	0.5543114273754709	0.7607182712455787	0.7384617078010589	Adipocytes	AD3
1847	NARF	0.007400179112035227	0.13250218	0.22444291293360902	0.20887400586019256	0.22302665753351086	0.2053287540439429	Adipocytes	AD3
1848	MYO10	0.007476608168045507	0.63849914	0.051229037445439926	0.03502162690107437	0.05197087151966871	0.03369378089474831	Adipocytes	AD3
1849	FAM13B	0.007635924340652188	0.09380534	0.469025193353243	0.4604785823915167	0.5721511810573805	0.5443404215199207	Adipocytes	AD3
1850	AL096854.1	0.00769463414595721	0.26646024	0.08453939811624167	0.06791544579321893	0.11264474183243213	0.09451550573472632	Adipocytes	AD3
1851	USP11	0.007820347187008329	0.33296096	0.09280955662761314	0.07691502720803683	0.08538224152308346	0.06837185938741924	Adipocytes	AD3
1852	LINC01091	0.007821954853573315	0.2590158	0.11157056436174285	0.0954723036137854	0.129764110562345	0.10956138346645304	Adipocytes	AD3
1853	CADM2	0.007959590132582047	0.18527123	0.14227735661229804	0.12609878610297195	0.19398125356060805	0.17250198368084035	Adipocytes	AD3
1854	RSPRY1	0.007980431796511544	0.14560723	0.21992495596906347	0.20545556020650202	0.2188997532162963	0.1998457539247993	Adipocytes	AD3
1855	LRRFIP2	0.007986391083618977	0.06846559	0.5331954973581438	0.5230221850146505	0.6778209868976847	0.6547404432408548	Adipocytes	AD3
1856	FAM110B	0.008009405341087112	0.1571539	0.20522245194884753	0.1901074368634017	0.2282250304985782	0.20694010912673333	Adipocytes	AD3
1857	TEAD3	0.008014541544775074	0.3299996	0.09740408913393062	0.08179852099902331	0.09234654158251863	0.07414602556833674	Adipocytes	AD3
1858	SRCAP	0.008102351396165218	0.24393319	0.10207519718202006	0.08580996232733361	0.0950785153331057	0.08086898329917568	Adipocytes	AD3
1859	SELENOM	0.008145713122277336	0.538612	0.05704877862010874	0.040986465745779264	0.06027982182784934	0.0418853272789258	Adipocytes	AD3
1860	RAB11B	0.00822576536843227	0.34584475	0.0905122903744544	0.07475233710059997	0.08660825509177449	0.06876606743057281	Adipocytes	AD3
1861	GPHN	0.008231749904023467	0.055022206	0.7827551879929551	0.7728826566206223	1.4296306546890631	1.4007557210480865	Adipocytes	AD3
1862	ALPK3	0.008234860844662642	0.13534036	0.27452331725246953	0.26098786102971955	0.3381692119934134	0.3121406586187798	Adipocytes	AD3
1863	AAGAB	0.008338588011288636	0.1342607	0.2082088980779539	0.19254918375889493	0.20592408490555372	0.18924787587921643	Adipocytes	AD3
1864	DYNLT3	0.00843152525876013	0.60171556	0.05299027490619496	0.03707967071299009	0.0499837717908655	0.03321702069409713	Adipocytes	AD3
1865	NPHP4	0.008531368988045669	0.33911943	0.0833907649896623	0.06746197851262732	0.07765401674714516	0.06187911648117041	Adipocytes	AD3
1866	SLC30A7	0.00874013182246558	0.12378985	0.30155448349797076	0.28906795032789173	0.3229763091851706	0.3000195718693142	Adipocytes	AD3
1867	MAP4K5	0.008793638022073336	0.07642416	0.505475151236695	0.496965257429887	0.645405206140226	0.6205633932189428	Adipocytes	AD3
1868	ICAM1	0.008811598725397354	2.0750408	0.02228348265563979	0.006348541928282406	0.02663825989589758	0.0063865453668673754	Adipocytes	AD3
1869	TBRG1	0.008878297611982833	0.10289648	0.3318783980396661	0.31735733221710616	0.3432233193429049	0.3230216939778998	Adipocytes	AD3
1870	KCNK6	0.008929327579348598	0.62291414	0.04954437552645685	0.03369610715780661	0.05746682254863216	0.037690318346528404	Adipocytes	AD3
1871	MEF2D	0.008969870704185838	0.19203426	0.16302932843249865	0.14786521557136878	0.15628082238738233	0.13808475370323442	Adipocytes	AD3
1872	ADIRF	0.00897824767711256	0.13438024	0.516425453710085	0.5058601925491838	0.766544751118156	0.7177572830946454	Adipocytes	AD3
1873	SEH1L	0.008988429107686175	0.24955206	0.12267401791867677	0.10733221710618111	0.11658363386543591	0.09894934721495255	Adipocytes	AD3
1874	STRADA	0.008989984871352101	0.09159788	0.25415422314112873	0.23733779824194223	0.2597988792793	0.2456241526254767	Adipocytes	AD3
1875	DNAJB11	0.00910895215380747	0.31346646	0.08737269316180411	0.07161294823496582	0.07748448959929008	0.06281658119749414	Adipocytes	AD3
1876	AL133444.1	0.00919649244476725	2.2092595	0.021364576154376293	0.005511371564113297	0.02124419427320979	0.00463235483603522	Adipocytes	AD3
1877	PLCG1-AS1	0.00928371532178706	0.2632589	0.09755724021747454	0.08165899260499512	0.08911328126816628	0.07479046612472694	Adipocytes	AD3
1878	ARL17A	0.009419219533177958	0.16115065	0.1467187380350716	0.13049393051485977	0.13603285954728372	0.1224995957427767	Adipocytes	AD3
1879	ATG7	0.009590789104119389	0.0658969	0.5319702886897925	0.5185921585042557	0.6934647959088813	0.6708801873120783	Adipocytes	AD3
1880	AC037198.2	0.00961866379797507	0.93300754	0.03744543992648748	0.021766429468396818	0.0362389218559117	0.019144373645322663	Adipocytes	AD3
1881	CLASP1	0.009649237496381868	0.04552945	0.6972203078336779	0.6909446072275708	1.0350384103654444	1.0148042184758128	Adipocytes	AD3
1882	TMEM53	0.009819968964483318	0.3228996	0.08231870740485489	0.0666945723454723	0.07544795214629169	0.060767177484423146	Adipocytes	AD3
1883	PPIF	0.009847748916431668	0.6909741	0.051688490696071676	0.03624250034882098	0.051373010232499045	0.03213203816147647	Adipocytes	AD3
1884	RGPD5	0.00993183687968183	0.35306028	0.059575771498583355	0.04360262313380773	0.05143679749599702	0.04049362643663044	Adipocytes	AD3
1885	TCEAL9	0.009944137501872147	0.45231396	0.06662072134160349	0.05110227431282266	0.06446706323368051	0.04752168139313196	Adipocytes	AD3
1886	PELO	0.00996973998634956	0.35300213	0.08507542690864538	0.06958978652155713	0.07777642578747075	0.06140174371082621	Adipocytes	AD3
1887	MIR222HG	0.01005627035548899	0.67580795	0.05008040431886056	0.03456815962048277	0.05314223298216076	0.03359515199554753	Adipocytes	AD3
1888	C1R	0.010148989276291907	0.49970472	0.07021977180488552	0.05497418724710479	0.07471629066670094	0.05341510363127048	Adipocytes	AD3
1889	CREBBP	0.010316265458663933	0.059845682	0.5667355846542614	0.5540323705874145	0.7193926975948493	0.6983294996996197	Adipocytes	AD3
1890	C4orf47	0.010423599968436672	0.6403641	0.04311203001761237	0.027487093623552394	0.040073931627139674	0.02589341513425147	Adipocytes	AD3
1891	DDR1	0.010452908320560865	0.4307387	0.06256221762768971	0.04691642249197712	0.057430150243295376	0.04291924149187202	Adipocytes	AD3
1892	GTF2IRD2B	0.010528888211138385	0.10766161	0.217168236465273	0.20109529789312125	0.20847672120857685	0.19485251667157796	Adipocytes	AD3
1893	MYSM1	0.010545099577444848	0.077156834	0.3718508308446282	0.3577856843867727	0.39652234538659076	0.37932854114665393	Adipocytes	AD3
1894	NDUFB8	0.010635857739020265	0.16247231	0.15429971667049544	0.13841216687595925	0.15278950484974324	0.13758348431167386	Adipocytes	AD3
1895	AL162231.2	0.010768565769131287	0.21314202	0.0938050386706486	0.07785684386772708	0.0880346857227062	0.07639311929535653	Adipocytes	AD3
1896	LPAR1	0.010992412793096836	0.50509644	0.06371085075426909	0.0484163527277801	0.07365746691568496	0.05245890152377988	Adipocytes	AD3
1897	NUCKS1	0.01109077940047579	0.0864224	0.4113638103989586	0.39803962606390403	0.4712800669945464	0.4491872535646147	Adipocytes	AD3
1898	HSPB6	0.011120844019016038	0.3780199	0.0828547361972586	0.06763638900516256	0.08435581519364505	0.06553271098959908	Adipocytes	AD3
1899	RAD54L2	0.011133163398183453	0.10125645	0.3315720958725783	0.3184037951723176	0.3570067040937244	0.33644729123588357	Adipocytes	AD3
1900	STX18	0.011136830891809633	0.08914792	0.3371621104219312	0.3221710618110786	0.3584576225768411	0.3402413436073574	Adipocytes	AD3
1901	TICAM1	0.011179637033963524	0.6148747	0.05337315261505475	0.03812613366820148	0.0508586582267845	0.0335015351891394	Adipocytes	AD3
1902	DCLK1	0.011194465922269064	0.4034042	0.10069683743012482	0.0863331938049393	0.13333810600075163	0.10241515772837552	Adipocytes	AD3
1903	METAP2	0.011198571805422376	0.10172639	0.31288766368022053	0.29995116506209013	0.33327676893582653	0.3137915633957394	Adipocytes	AD3
1904	ERF	0.011215752529238695	1.6998377	0.02266636036449958	0.00722059439095856	0.022321977773915265	0.006924400608345982	Adipocytes	AD3
1905	AMMECR1L	0.011235163288200121	0.20357934	0.1571330117160579	0.14273754709083297	0.1488449586324835	0.13047644815744103	Adipocytes	AD3
1906	IKZF4	0.011267068847407592	0.32573205	0.10375985910100315	0.089123761685503	0.1008506934739223	0.08127178325396789	Adipocytes	AD3
1907	TGIF1	0.011294181901066624	0.3128912	0.08262500957194271	0.06718292172457095	0.0758370729269795	0.061495288516117415	Adipocytes	AD3
1908	UBE2B	0.01131092718123695	0.08253415	0.42598973887740255	0.4151318543323566	0.4903406724061705	0.46855445294442766	Adipocytes	AD3
1909	ATP10A	0.01133650440488	0.11817549	0.4095259973964316	0.40048137295939723	0.6003222763455758	0.564177945682451	Adipocytes	AD3
1910	CD58	0.011380019669329618	0.12349254	0.24779845317405622	0.23332635691363193	0.25738153745909226	0.2385896117224781	Adipocytes	AD3
1911	HADHB	0.011429833011969138	0.08377982	0.3799678382724558	0.36709920468815405	0.4205625611702642	0.4010030191293935	Adipocytes	AD3
1912	RALGDS	0.011481501918429653	0.25081447	0.12512443525537942	0.11050648807032232	0.1193108149588913	0.10120035247033059	Adipocytes	AD3
1913	STEAP4	0.011526646688192465	1.7140722	0.030323914541695383	0.015103948653550997	0.04646937907738504	0.014393953674237396	Adipocytes	AD3
1914	TMEM91	0.011629215496892126	0.2881825	0.06999004517956965	0.054276545276963864	0.06431871831668738	0.05297525816206286	Adipocytes	AD3
1915	CLU	0.012016087105447262	0.25372526	0.20499272532353166	0.19383982140365563	0.24832447320161072	0.21221775754801195	Adipocytes	AD3
1916	POMZP3	0.012046961306961878	0.1522919	0.1361513132705414	0.12044788614483047	0.125545706707552	0.11365558871763415	Adipocytes	AD3
1917	ARHGAP18	0.012073065619178286	0.1794348	0.19679914235393214	0.18379377703362634	0.225087655141927	0.20123345154879457	Adipocytes	AD3
1918	GPATCH2	0.012095602836267351	0.060959123	0.5159660004594533	0.5035579740477187	0.6465821597458725	0.6266848710441995	Adipocytes	AD3
1919	CDKAL1	0.012103228632578966	0.049779147	0.7539627842866988	0.7392563136598298	1.1996188800338463	1.175636940875335	Adipocytes	AD3
1920	LIMA1	0.012182061915509912	0.0029166157	0.9548204303545448	0.9620831589228408	2.514578999581355	2.5127210524955887	Adipocytes	AD3
1921	CD59	0.012230277105786613	0.39144307	0.08453939811624167	0.06983396121110647	0.08611568946553654	0.06631332735369116	Adipocytes	AD3
1922	PYURF	0.012337917473528326	0.3873861	0.0719044337238686	0.05675317427096414	0.06697603124611838	0.05160309375494639	Adipocytes	AD3
1923	AC008569.1	0.012469256764621281	1.2558032	0.025882533118921816	0.010639040044649085	0.02309551762378615	0.009736481334457285	Adipocytes	AD3
1924	ARL6IP4	0.012609958510493829	0.21690814	0.09480052071368406	0.07911259941398074	0.09226264498908848	0.07988343132364836	Adipocytes	AD3
1925	TUBA1A	0.01262945135084359	0.5883494	0.0538326058656865	0.038788893539835355	0.05693491457398953	0.03822632769245812	Adipocytes	AD3
1926	AKAP17A	0.012695309493867374	0.2343323	0.08515200245041733	0.06952002232454305	0.08028721468046235	0.06865353648138917	Adipocytes	AD3
1927	STIP1	0.012729859741684118	0.3768997	0.07182785818209664	0.056788056369471186	0.06562719298539801	0.05091565180035985	Adipocytes	AD3
1928	SERPINB8	0.01285369850349096	0.77993625	0.0381346198024351	0.023022185014650483	0.0335468160965363	0.019674010128677987	Adipocytes	AD3
1929	CHERP	0.012887709138506488	0.30368823	0.08208898077953901	0.06686898283800753	0.07497441323164131	0.06116821294753755	Adipocytes	AD3
1930	Z99572.1	0.012898015213467404	0.60018986	0.04112106593154147	0.025882517092228267	0.03711210468265342	0.0246356254153571	Adipocytes	AD3
1931	ETFRF1	0.01294374182606756	0.1941527	0.14970518416417797	0.1355867168968885	0.13953046442474037	0.12299632126714921	Adipocytes	AD3
1932	RHOBTB1	0.01304744830573012	0.14209923	0.23370855348801592	0.22048974466303892	0.25274753645301146	0.23157598099570337	Adipocytes	AD3
1933	CHD7	0.01307475556198759	0.11330592	0.24986599280189908	0.23520999023301242	0.2681619269560003	0.2502356861052754	Adipocytes	AD3
1934	GPATCH4	0.013270534585177391	0.5404407	0.05873344053909181	0.04391656202037115	0.055304549690571254	0.03835147202766485	Adipocytes	AD3
1935	CDC42EP2	0.013291531596121642	0.4759494	0.05842713837200398	0.0434282126412725	0.05531793683972776	0.04007985430341362	Adipocytes	AD3
1936	SUN1	0.013566911489349583	0.058114063	0.4929933379278658	0.47938467978233573	0.573537342318033	0.556154771644065	Adipocytes	AD3
1937	PDZRN3	0.013604316809302495	0.040056154	0.9000689179875948	0.8960862285475094	2.171756549098	2.147195498444579	Adipocytes	AD3
1938	BIRC2	0.013910029101760677	0.106361605	0.2811853893866299	0.2668480535789033	0.2791974219222283	0.2617319289450559	Adipocytes	AD3
1939	PSMD2	0.014053790126886997	0.21644083	0.12389922658702811	0.10928561462257569	0.11667874822613389	0.10121734344602286	Adipocytes	AD3
1940	SCYL1	0.014143773136521771	0.3111216	0.09181407458457769	0.0771940839960932	0.08543798778314332	0.0694250359298444	Adipocytes	AD3
1941	KLHL18	0.014238545522018703	0.22059527	0.13530898231104985	0.1212152923119855	0.1301829386440212	0.11272394277022539	Adipocytes	AD3
1942	SLC49A4	0.014260299181086695	0.113523476	0.30086530362202313	0.2896609460025115	0.34419442775637654	0.3219115892188262	Adipocytes	AD3
1943	RBMXL1	0.014321693076032677	0.54263186	0.050769584194808176	0.03592856146225757	0.045849005524107915	0.03170103905174805	Adipocytes	AD3
1944	CENPC	0.014340069428953092	0.06759254	0.49950225897848227	0.4896400167434073	0.6073519730296395	0.5862965176914979	Adipocytes	AD3
1945	TFCP2L1	0.014348514871927195	0.9563188	0.03828777088597902	0.023510534393749127	0.04357704743696086	0.022695335378095156	Adipocytes	AD3
1946	DUSP8	0.014359235031865028	1.0563024	0.02840952599739643	0.013464490023719827	0.024464184697436466	0.01183864277245233	Adipocytes	AD3
1947	RAB3GAP1	0.01443998452346298	0.06417381	0.49904280572785054	0.4855239291195758	0.6072796897422393	0.5872779047352593	Adipocytes	AD3
1948	PVT1	0.014539877320538292	0.32783383	0.09219695229343748	0.07775219757220594	0.09442875711440782	0.07594297022755468	Adipocytes	AD3
1949	CLIC1	0.014544363294980727	0.44564283	0.0768052683972739	0.06236919213059858	0.08182425306117105	0.060724828125482834	Adipocytes	AD3
1950	ADK	0.01459171689722023	0.044477247	0.8093269009878244	0.8024626761545974	1.5151622401723528	1.4911903475325692	Adipocytes	AD3
1951	DISP1	0.01468832866331079	0.20645471	0.0976338157592465	0.08235663457513603	0.10221920556001396	0.08917853686275859	Adipocytes	AD3
1952	NDST2	0.014765461511478704	0.5515946	0.04502641856191133	0.030103251011580855	0.04189117614971615	0.028770141589353523	Adipocytes	AD3
1953	AC010883.3	0.014877387675359866	1.0781771	0.02772034612144881	0.012871494349100041	0.025605402650604427	0.012209167741999432	Adipocytes	AD3
1954	RAB27A	0.015093444348970175	0.25462925	0.12857033463511755	0.11455281149713967	0.1337362644270966	0.11327465783976734	Adipocytes	AD3
1955	ARL6IP1	0.01511243492196524	0.2503351	0.11003905352630369	0.0954723036137854	0.11044455189776081	0.0936473334650663	Adipocytes	AD3
1956	DYRK3	0.015488156608449166	0.7765901	0.04119764147331342	0.026580159062369192	0.03950653020058281	0.023250927072758904	Adipocytes	AD3
1957	FTO	0.015604326975109887	0.05014855	0.7301477907956199	0.7131993860750663	1.120439776258672	1.0971493591568078	Adipocytes	AD3
1958	TVP23C	0.01563980554348203	0.10145906	0.15598437858947853	0.13984233291474815	0.153532562343235	0.14382008967695686	Adipocytes	AD3
1959	GFM1	0.01573000491464497	0.1532282	0.19511448043494908	0.1817357332217106	0.19145268802027066	0.17373949133037817	Adipocytes	AD3
1960	MAML3	0.0157865499077334	0.060652304	0.5428440156214105	0.5333124040742291	0.8283552218987091	0.8048941288321732	Adipocytes	AD3
1961	AC008771.1	0.015850321875265288	0.07891385	0.1926640630982464	0.17608483326356913	0.2057410852434526	0.19579335340241763	Adipocytes	AD3
1962	MET	0.01586185269405845	0.22214952	0.10169231947316028	0.08699595367657319	0.10929083097957087	0.09440548519216505	Adipocytes	AD3
1963	ZDHHC3	0.01608191965719064	0.117151804	0.2695459070372923	0.2574298869820008	0.2737967589658234	0.25493948993886567	Adipocytes	AD3
1964	AC092120.3	0.016181398392988988	0.2876316	0.06669729688337545	0.05173015208594949	0.061854559698148855	0.050953653342249744	Adipocytes	AD3
1965	PTX3	0.016199451614559848	3.5708566	0.017382647982234475	0.0027556857820566485	0.03258863164554466	0.0027836982718198117	Adipocytes	AD3
1966	TEAD2	0.01631500154373972	0.68184334	0.044337238685963704	0.029859076322031535	0.04181824893414894	0.02627273892120875	Adipocytes	AD3
1967	BMERB1	0.016339896790565505	0.090274274	0.3884677234091431	0.3785405329984652	0.46679219764710417	0.44390834573836263	Adipocytes	AD3
1968	SQOR	0.016378390563215037	0.253905	0.09066544145799832	0.07593832844983954	0.08660170409480882	0.07312385018753038	Adipocytes	AD3
1969	AL606834.1	0.016420245910170186	1.5518417	0.022360058197411745	0.007743825868564253	0.02072917170125613	0.007118580106989513	Adipocytes	AD3
1970	AP000442.1	0.016610454804273277	0.14001943	0.10421931235163488	0.08874005860192549	0.09738514912593799	0.08876535232920911	Adipocytes	AD3
1971	UBA52	0.01679639978615384	0.35370234	0.1153227659085688	0.10213478442863122	0.14047339903564054	0.11156507271570905	Adipocytes	AD3
1972	SEC61A1	0.01679968807406038	0.1638816	0.16900222069071139	0.15501604576531325	0.1606519259080742	0.14458717584878283	Adipocytes	AD3
1973	AC011379.1	0.01681489372367094	0.590372	0.04954437552645685	0.03512627319659551	0.04361778026155068	0.029180842708368477	Adipocytes	AD3
1974	BARD1	0.017004972781205108	0.49291256	0.054368634658090206	0.039870238593553785	0.05449519928894763	0.03902670550297331	Adipocytes	AD3
1975	SNX9	0.01717097837752599	0.050271977	0.576537254001072	0.5722757081065997	0.7806760000780107	0.7619437394063995	Adipocytes	AD3
1976	LCLAT1	0.01719726223774532	0.19386071	0.12987211884524083	0.11552951025533696	0.13140795290848126	0.11580358212238302	Adipocytes	AD3
1977	AC012184.4	0.01741925726305787	0.5508959	0.041044490389769504	0.026440630668341007	0.03735655650049398	0.025649922142433217	Adipocytes	AD3
1978	A4GALT	0.017820244155418337	0.87149715	0.03438241825560916	0.019987442444537463	0.033194563742354945	0.018279854846139924	Adipocytes	AD3
1979	FRMD1	0.0178204130898038	0.18629177	0.13515583122750593	0.12069206083437979	0.12614039235340646	0.11168039242774397	Adipocytes	AD3
1980	EXOC6	0.017907452512364346	0.07856535	0.2696990581208362	0.25355797404771874	0.2987191658108202	0.28493804305008946	Adipocytes	AD3
1981	AL353807.5	0.017971386013079488	0.13887955	0.10000765755417719	0.08472861727361518	0.10016362272938889	0.09137793620963504	Adipocytes	AD3
1982	SCAF4	0.018020927970100468	0.120183185	0.2819511448043495	0.2704757918236361	0.29286481166403094	0.2723639166682221	Adipocytes	AD3
1983	TGFBR1	0.018063194614613684	0.16322951	0.19840722873114328	0.18501465048137297	0.21276743425531836	0.19205171305246316	Adipocytes	AD3
1984	AC021698.1	0.018064263077111523	0.2114033	0.07489087985297496	0.05996232733361239	0.07663081495495486	0.06652506706007172	Adipocytes	AD3
1985	PI4K2B	0.018129243928121742	0.26512602	0.08515200245041733	0.07060136737826148	0.08544704768253962	0.07160307822934972	Adipocytes	AD3
1986	CYP20A1	0.01815534933565612	0.085948266	0.3744543992648748	0.36416910841356215	0.4226364498912361	0.4025003409895925	Adipocytes	AD3
1987	AL158071.1	0.01820234458290719	0.27539945	0.07060264951374531	0.055881121808287984	0.07333559776357897	0.06097140940637142	Adipocytes	AD3
1988	GOLGA8B	0.01827879060641315	0.06701423	0.4079179110192205	0.39517929398632623	0.45727701894416695	0.44047940677912817	Adipocytes	AD3
1989	GPC1	0.01832799156672143	0.46680087	0.05459836128340608	0.0402539416771313	0.04983657436436384	0.036306651045469936	Adipocytes	AD3
1990	NUCB1	0.018476748431824303	0.2368312	0.1333945937667509	0.1201688293567741	0.1305529474409499	0.11185017235423866	Adipocytes	AD3
1991	ETS1	0.01848420412154562	0.80823296	0.0428823033922965	0.028742849169806056	0.04795773568487278	0.027668763832144495	Adipocytes	AD3
1992	NOVA1	0.018541145850492005	0.04998944	0.7319856037981469	0.716792242221292	1.2427344961166704	1.2182080981931787	Adipocytes	AD3
1993	ZNF274	0.01867517186860105	0.19068979	0.15491232100467112	0.1416213199386075	0.14996385448393554	0.13257112055482165	Adipocytes	AD3
1994	SBF2	0.019045655215868942	0.036763582	0.8682134926104602	0.8606808985628576	1.6575778656553828	1.6370026243535134	Adipocytes	AD3
1995	ODF3B	0.019047468261554113	0.4071695	0.05605329657707328	0.04168410771592019	0.05132873584543928	0.03894921750100966	Adipocytes	AD3
1996	AC011346.1	0.01920481250000977	0.13489763	0.13148020522245196	0.11640156271801312	0.15731239838832534	0.14423348842160527	Adipocytes	AD3
1997	AL138787.2	0.01955062716290075	0.15477082	0.17091660923501034	0.15731826426677828	0.17314914086112523	0.15684390244247826	Adipocytes	AD3
1998	AL034417.4	0.01968250645738305	0.578776	0.04648135385557853	0.03230082321752477	0.0435804944413919	0.02938758522528282	Adipocytes	AD3
[truncated: 89,335 more rows]
