# Supplementary material for: Selective remodelling of the adipose niche in obesity and weight loss
Source: Nature. 2025 Jul 9;644(8077):769–79. doi: 10.1038/s41586-025-09233-2 (PMC12367556; doi:10.1038/s41586-025-09233-2)
Supplement: Supplementary file 4 — Supplementary Tables 1-12 [file 41586_2025_9233_MOESM4_ESM.zip › 2024-05-10393C-s4/ST3_celltype_global_markers_all_spatial.csv]

	Gene	pval	FDR	logFC	PercentageIn	PercentageOut	ExpressionIn	ExpressionOut	CellType
0	VWF	0.0	0.0	3.9802322	0.8436557643238228	0.12389985473810135	1.0624385827097895	0.11330304112056423	Endothelial
1	PECAM1	0.0	0.0	3.2853436	0.8922523776385989	0.2302828334615056	1.189842781862135	0.21068948649751634	Endothelial
2	ADGRL4	0.0	0.0	3.7496758	0.8081651588958478	0.13056481244125437	0.949049797756368	0.11127523736647821	Endothelial
3	BTNL9	0.0	0.0	3.3510756	0.8544421247970309	0.20746817055455866	1.2782194805703924	0.22621360124540035	Endothelial
4	MMRN2	0.0	0.0	3.4365382	0.6010206448619809	0.08749893189780399	0.5873847199527297	0.07122585995174074	Endothelial
5	CAVIN2	0.0	0.0	2.4284055	0.6808165158895848	0.22225070494744936	0.7408561558668408	0.18558800329183978	Endothelial
6	CD93	0.0	0.0	3.1227753	0.5562514497796335	0.09544561223617876	0.5220708179888816	0.07575540919215928	Endothelial
7	CLEC14A	0.0	0.0	3.623998	0.5143818139642774	0.06058275655814748	0.4812197811663292	0.0489130436564763	Endothelial
8	MCF2L	0.0	0.0	3.552999	0.5051032243099048	0.06365889088267966	0.45717606207957223	0.04820203085527351	Endothelial
9	GNG11	0.0	0.0	2.1497016	0.6266527487821851	0.21404768008203026	0.6151205983260751	0.1752367142712567	Endothelial
10	EGFL7	0.0	0.0	3.8234932	0.4799350498724194	0.04802187473297445	0.4316840877269525	0.037422621323446634	Endothelial
11	RAPGEF3	0.0	0.0	3.7374592	0.47935513801902113	0.05007263094932923	0.428339764965611	0.039306608924802956	Endothelial
12	KDR	0.0	0.0	3.322502	0.4806309440964973	0.06955481500469965	0.4370474651593206	0.05334279517635439	Endothelial
13	CD34	0.0	0.0	1.5222527	0.6681744374855022	0.3006066820473383	0.7225497045791547	0.31402088886541407	Endothelial
14	APOLD1	0.0	0.0	2.1623077	0.5322430990489445	0.16764932068700333	0.6041151090345732	0.17002861309437775	Endothelial
15	TGFBR2	0.0	0.0	1.0770605	0.8176757132915797	0.583781936255661	0.9559322360920277	0.5646934319276478	Endothelial
16	CA4	0.0	0.0	3.7180045	0.40593829737879844	0.042211398786635906	0.3646896010719513	0.03289465303162594	Endothelial
17	PRAG1	2.4272863406549717e-290	4.3286606408347e-289	3.437225	0.3355369983762468	0.03947705716482953	0.27791970797792676	0.02914827911220609	Endothelial
18	CAVIN1	1.2276343578106852e-263	2.0208750197806665e-262	0.82333684	0.8095569473440037	0.6191574809877809	0.9624119035193427	0.649397754827558	Endothelial
19	TCF4	8.485522032984721e-250	1.3451123815249855e-248	1.287856	0.5257480862908838	0.267452789882936	0.4717334319680013	0.22063644665054835	Endothelial
20	NRP1	2.363523989259922e-236	3.3719608913441556e-235	1.0426841	0.6097193226629553	0.37503204306588056	0.585307656780063	0.3265484692017196	Endothelial
21	ECSCR	1.2834371749973629e-189	1.615620914408445e-188	3.2703292	0.2741823242867084	0.03511920020507562	0.22692264923058741	0.02605835033968848	Endothelial
22	ERG	1.2963381502524275e-166	1.4600861271264184e-165	2.6463964	0.27499420088146603	0.05067076817909938	0.21661460553728157	0.037902906837817364	Endothelial
23	ETS1	1.279003272171473e-165	1.4036241038189498e-164	1.2779487	0.4112734864300626	0.185849782107152	0.34703864768510945	0.1579308933286094	Endothelial
24	SRGN	2.5608454532462934e-162	2.740104634973534e-161	0.94080836	0.4981442820691255	0.2635221738015893	0.500314900686533	0.2913373478023969	Endothelial
25	RAMP2	5.977359092184479e-160	6.239779735255992e-159	1.9112973	0.3180236604036186	0.1015978808852431	0.26258279969832754	0.07680505476837707	Endothelial
26	TIMP4	7.997482804027632e-154	8.149815809818635e-153	1.1204082	0.468916724657852	0.2740322994104076	0.4718668928958544	0.24478819353575976	Endothelial
27	CD36	2.2948540338964325e-139	2.232267105699257e-138	0.65265197	0.9764555787520297	0.8229513799880372	1.8875509204739687	1.5182512925919394	Endothelial
28	TM4SF18	2.1623384133154192e-137	2.0566240908866656e-136	3.2010214	0.23405242403154722	0.03076134324532171	0.1885024905870768	0.0223067510096048	Endothelial
29	MGLL	1.1797555607622995e-118	1.0743305957580089e-117	0.8005991	0.5200649501275806	0.3461505596855507	0.4725987820386274	0.2977710405955586	Endothelial
30	NPDC1	1.4335443774946699e-117	1.278243736599414e-116	2.5328598	0.23498028299698445	0.047509185678885756	0.18544784352837462	0.034602784720396365	Endothelial
31	TCIM	1.0714727982289609e-105	9.171807152839905e-105	2.1222036	0.24170726049640454	0.06400068358540545	0.21688654651190187	0.05414063773934453	Endothelial
32	LITAF	2.550828430665306e-101	2.0599142798580206e-100	1.1150526	0.36314080259800513	0.19627445954028883	0.3031826521469752	0.15143907108817892	Endothelial
33	SOX17	8.856379912764336e-98	7.019501116042845e-97	3.143679	0.19774994200881466	0.026488934461249253	0.16544273953842184	0.020153159245522155	Endothelial
34	MEF2C	7.953163382124273e-94	6.078489156337838e-93	1.3067162	0.30051032243099046	0.13415363581987524	0.2388836680688863	0.10352758434661075	Endothelial
35	CAV1	1.8047822895980992e-72	1.2261060634095024e-71	0.49390155	0.6297842727905358	0.4817568144920106	0.6151899926025954	0.47224644702378366	Endothelial
36	PLCG2	2.1828244008944386e-62	1.334641205118314e-61	2.0335739	0.18568777545813037	0.04955994189524054	0.14521136455258254	0.037461701261214043	Endothelial
37	SOX18	4.26986186249125e-54	2.404606417297704e-53	3.177057	0.1440501043841336	0.01726053148765274	0.11073585642255582	0.012863829852509868	Endothelial
38	EDN1	5.717932027400036e-53	3.1375319329836096e-52	2.9224746	0.1521688703317096	0.02802700162351534	0.14892481402307015	0.020960178756105265	Endothelial
39	DNASE1L3	3.19927871758426e-48	1.690483075464276e-47	3.0197065	0.13987473903966596	0.020934803041955056	0.12336217745713286	0.01605945926687378	Endothelial
40	BTG2	3.5854152016897263e-45	1.7843694259572126e-44	0.4061232	0.5048712595685456	0.3840041015124327	0.4795628388288633	0.38143646529038555	Endothelial
41	SH2D3C	6.221852033096098e-45	3.0608651381208393e-44	1.5463245	0.17954070981210857	0.0642570281124498	0.13503667272635778	0.04831486161936967	Endothelial
42	AREG	3.3990753064295095e-39	1.581308946904163e-38	2.4654615	0.13569937369519833	0.02896693155601128	0.1261038880633158	0.0240430789373095	Endothelial
43	IL3RA	4.3602460197731235e-38	1.9853035068754223e-37	3.3240438	0.11830201809324982	0.012646330000854482	0.08784584528183415	0.009126748085170394	Endothelial
44	MET	2.204845604855758e-36	9.629325702839433e-36	2.236976	0.13407562050568314	0.03118858412372896	0.10481372105638881	0.023170687961610887	Endothelial
45	NNMT	4.986884627159899e-29	1.9581528627747128e-28	0.34631935	0.42066805845511485	0.31761086900794666	0.36345750907195196	0.29621312826124335	Endothelial
46	ADAMTS1	1.0387426917575931e-28	4.041653382474999e-28	0.8968398	0.23428438877290653	0.14748355122618131	0.23868981374274656	0.13521566113212716	Endothelial
47	PPARG	3.605844069517692e-27	1.3779475551371184e-26	0.2683876	0.6113430758524704	0.5031188584123729	0.5972600593749832	0.5178542354846825	Endothelial
48	TCF15	3.5896396629468274e-23	1.2803048131177018e-22	3.1180382	0.09255393180236604	0.011364607365632743	0.06782475057764005	0.008050576822610758	Endothelial
49	KLF4	4.761106884080785e-21	1.6172648780845844e-20	0.49317515	0.278705636743215	0.20046142014867982	0.24539713309752867	0.18031898865032928	Endothelial
50	MALL	2.443231804300081e-19	7.862430167221313e-19	2.4850037	0.09116214335421016	0.017602324190378535	0.06830119404732236	0.012547463921766271	Endothelial
51	GATA2	1.6551419551535717e-18	5.247413013375768e-18	2.557846	0.0865228485270239	0.014526189865846363	0.06424331981763681	0.011205441314897415	Endothelial
52	CDKN1A	1.2924072521178746e-16	4.008335535553988e-16	0.76445043	0.18742751101832522	0.12193454669742801	0.16214632508625296	0.09860137190485439	Endothelial
53	CXCL2	4.0946454872604296e-16	1.2517916203910457e-15	2.4210844	0.0867548132683832	0.020593010339229258	0.08107499470406075	0.015645526935283538	Endothelial
54	KLF10	2.2809235708343432e-15	6.82682019802167e-15	0.4865445	0.2555091626072837	0.1920874989318978	0.20946628922754726	0.15384820050217107	Endothelial
55	NTN4	8.395750110647118e-15	2.4612198954499772e-14	0.770152	0.15518441196938065	0.09125865162778775	0.12154526994157702	0.07304681256461865	Endothelial
56	STAT3	1.2342776962993924e-13	3.545441973262684e-13	0.22630645	0.5084667130596149	0.455011535503717	0.4533124502543123	0.39894594971234726	Endothelial
57	OSMR	9.57982873836647e-12	2.6115711465100948e-11	0.4418332	0.2222222222222222	0.16611125352473724	0.17393986575927006	0.13091066563781786	Endothelial
58	AGMO	4.532150999024467e-11	1.212350392239045e-10	0.76885843	0.13187195546276967	0.07767239169443732	0.09840921472180382	0.05892144513312696	Endothelial
59	ACKR1	5.670930618344156e-11	1.5075517420194402e-10	3.1709201	0.0623985154256553	0.008886610270870716	0.05614759042412573	0.006392188284998306	Endothelial
60	SNAI1	6.641446839310141e-09	1.643086270072104e-08	3.0427544	0.05474367896079796	0.007263094932923182	0.04157569815714485	0.005138332536265907	Endothelial
61	BMX	5.495306364006871e-08	1.3363585930653073e-07	2.4351537	0.05590350266759453	0.011450055541314194	0.043819343604595634	0.008248389999829643	Endothelial
62	MLPH	8.478883946556296e-06	1.890084546419841e-05	2.6200619	0.04430526559962886	0.007861232162693327	0.03489573689592553	0.005759745711739723	Endothelial
63	CYP4B1	1.032383392118136e-05	2.2659491888541652e-05	0.28617257	0.22384597541173742	0.18866957190463984	0.1921545642225087	0.16019459765158522	Endothelial
64	NAMPT	1.4720478547817873e-05	3.198154730185812e-05	0.18526164	0.2970308513106008	0.25993335042296845	0.24027616106598115	0.21419935267373197	Endothelial
65	CTNNB1	2.660860571806234e-05	5.6942416236653405e-05	0.13413323	0.44606819763395966	0.4104075877980005	0.3777740080669832	0.3494440874868341	Endothelial
66	PRDM1	5.750143586182911e-05	0.0001218347254894201	0.4987844	0.09928090930178612	0.06562419892335299	0.0770049060948539	0.05510329390175093	Endothelial
67	CDK1	0.0008707554082828671	0.0017917467055051303	0.9999681	0.05172813732312689	0.024352730069213024	0.03719166835926218	0.018769136909329756	Endothelial
68	SLC26A2	0.0010346324107283805	0.0021187687645538127	0.6323872	0.07991185339828347	0.053148765273861406	0.05831698603465391	0.038007825083167066	Endothelial
69	STC1	0.007518664223443656	0.014238886228468518	1.9775575	0.031083275342147994	0.009228402973596514	0.026537723754941272	0.006805439751028511	Endothelial
70	ANGPT2	0.008381277227159284	0.015802584375436888	0.90175146	0.047552771978659245	0.025976245407160557	0.035982874385383584	0.019420246542607992	Endothelial
71	ETV6	0.018900861588688565	0.03457080666649019	0.3414883	0.08861053119925771	0.06921302230197385	0.06387157823829268	0.05074429217711882	Endothelial
72	ADIPOR2	0.020010499545311006	0.03644465449103451	0.15316017	0.18487589886337277	0.1651713235922413	0.14119552072034847	0.1278437216466434	Endothelial
73	RYR3	0.03317080177620901	0.05818484901728466	2.2618558	0.023312456506610995	0.005895924122019995	0.0197772963331762	0.004156035689554183	Endothelial
74	STEAP4	0.0	0.0	4.100448	0.7777388869443472	0.10819784749255781	0.9538177864740726	0.08894251541849091	Mural
75	PDGFRB	0.0	0.0	3.2708771	0.823591179558978	0.1787268147469659	1.0199393009948154	0.16863581922263013	Mural
76	POSTN	0.0	0.0	4.1043243	0.7294364718235912	0.1580604534005038	1.3187489731225737	0.14775644263680146	Mural
77	ACTA2	0.0	0.0	4.0683136	0.6503325166258312	0.0905656056789558	0.864617087767573	0.07872728941938974	Mural
78	ABCC9	0.0	0.0	2.9315112	0.6636331816590829	0.15622853217311655	0.7079234455041609	0.12661471958323545	Mural
79	CD44	0.0	0.0	1.9100579	0.8029401470073504	0.3608312342569269	0.9853099191181571	0.36925479956385926	Mural
80	EDNRB	4.685442674513401e-280	2.864813520988194e-278	2.4027705	0.5512775638781939	0.16229677123883673	0.5510783562003264	0.13016172579117635	Mural
81	THY1	1.0410294756254311e-213	5.569507694596056e-212	2.5689287	0.46202310115505774	0.1097435310281658	0.4505396573756518	0.09159412142450303	Mural
82	MYLK	8.409196587228257e-174	3.999040154815216e-172	1.8561963	0.49072453622681134	0.17970002289901535	0.4438142507707422	0.14349289617698188	Mural
83	TFPI	8.455988836725286e-151	3.619163222118423e-149	1.8033472	0.456072803640182	0.1561712846347607	0.3956372707670096	0.13019596733386185	Mural
84	SLC12A2	1.3628918478711207e-134	5.3028882808076334e-133	2.8942285	0.34546727336366817	0.06377375772841767	0.3038565246791337	0.04665515254315648	Mural
85	ITGB1	2.5486595979895905e-131	9.090219232829539e-130	0.6571807	0.9257962898144907	0.8172658575681245	1.317903383406631	1.006013124463459	Mural
86	GEM	4.322085801787099e-129	1.4229636332037526e-127	3.4275799	0.3185159257962898	0.03984428669567209	0.2795263313704771	0.02953255198186092	Mural
87	FHL2	4.277533900276979e-96	1.2205230062123648e-94	3.7723365	0.2649632481624081	0.023471490725898787	0.21388766191713185	0.017302518966354152	Mural
88	CCN2	2.2888723366763305e-91	6.122733500609184e-90	1.6980926	0.36121806090304515	0.12686054499656516	0.34173687021680665	0.11827611079522339	Mural
89	APOLD1	9.34765039627168e-87	2.222663538669044e-85	0.998147	0.5260763038151908	0.28898557362033434	0.5618199493345287	0.32020870929075174	Mural
90	COL5A2	3.1947770853562664e-84	6.83682296266241e-83	1.2339221	0.43227161358067906	0.21032745591939547	0.3671623040896892	0.17278850246761426	Mural
91	CCN1	1.6497926704495643e-72	2.824445051809654e-71	1.0105584	0.5208260413020651	0.3342111289214564	0.6482387911782493	0.37346476613515844	Mural
92	GAS6	5.4613963046940807e-70	8.990298532342564e-69	0.88674295	0.5141757087854393	0.31732310510648043	0.46766874120815344	0.2795103774250921	Mural
93	ASPN	7.477233798104549e-70	1.1852800242921286e-68	2.5575829	0.25481274063703185	0.05032058621479276	0.21205297962385586	0.039339143435586824	Mural
94	ACTG2	2.442378113161673e-63	3.604613215286883e-62	1.1252277	0.41232061603080156	0.2309365697275017	0.36257905350501035	0.18261142747482073	Mural
95	ITGB5	3.732644856067942e-57	5.153458059345417e-56	1.020719	0.4119705985299265	0.238493244790474	0.3498396206119856	0.1876688404792771	Mural
96	ETS1	3.270821374970097e-56	4.374723589022505e-55	0.9315613	0.4343717185859293	0.25646897183421113	0.3773465858291781	0.21538546308977038	Mural
97	CD36	4.446655592202963e-56	5.767177555948086e-55	0.4317655	0.9264963248162408	0.8817838332951683	1.8878841119454377	1.6400775134933572	Mural
98	CAVIN1	3.727336013391946e-55	4.692058275681626e-54	0.5020887	0.8008400420021001	0.6834211128921457	0.9533991210160498	0.7541765553094918	Mural
99	ATF3	1.7123065089739808e-47	1.9285978574759573e-46	1.7785195	0.2471123556177809	0.07934508816120907	0.22107069649514555	0.06963437689055504	Mural
100	SLC8A1	6.960287772597374e-45	7.638469658132503e-44	1.4867085	0.26426321316065804	0.10069841996794138	0.21110424464821118	0.08053677456466671	Mural
101	LOXL2	3.483422986825655e-42	3.636353752100927e-41	1.1203709	0.31816590829541475	0.1624685138539043	0.2723746243974598	0.1345384140482529	Mural
102	GJA5	4.2036618484914185e-41	4.283731597986494e-40	2.6748195	0.1855092754637732	0.0285665216395695	0.14501151387099295	0.02414445439092392	Mural
103	LGI4	7.232750252094448e-40	7.035493427037327e-39	4.213222	0.16380819040952047	0.010018319212273872	0.12347283410439229	0.0070602291125790705	Mural
104	TBX3	4.348439305738728e-32	3.7982286180738275e-31	1.9231603	0.19460973048652433	0.058621479276391115	0.15239061694738434	0.04248948766365084	Mural
105	ARID5B	7.179482923065013e-30	6.025134688376129e-29	0.50238365	0.46062303115155756	0.31297229219143574	0.40152707796715564	0.2992211707375509	Mural
106	NTN4	3.660142420282542e-24	2.5680999276736526e-23	1.2957513	0.21771088554427723	0.10212960842683765	0.1836145968817832	0.07890103398149764	Mural
107	PCOLCE	1.5105389637628632e-23	1.0427591556298477e-22	1.5338463	0.18060903045152257	0.06365926265170598	0.13563488212213365	0.048949763199195265	Mural
108	DST	5.297867280518559e-22	3.542948743846786e-21	0.4759958	0.4711235561778089	0.365811770093886	0.4059217503568124	0.30746834460811995	Mural
109	SRPX	2.5920590624881033e-21	1.6809110284013763e-20	0.56234294	0.320266013300665	0.20128234485917104	0.26697172849874345	0.18832519771576917	Mural
110	SCGN	6.343816294156263e-21	4.052467722237136e-20	4.0801015	0.11725586279313965	0.008071902908174949	0.09246115292549391	0.005711076139196993	Mural
111	KLF6	2.9492702533405885e-20	1.8032680977568172e-19	0.35684782	0.5901295064753238	0.49702312800549575	0.5646763695648861	0.4653582045548394	Mural
112	ADAMTS1	7.71956255538863e-20	4.653482779868075e-19	0.7827737	0.27476373818690936	0.16950996107167393	0.2682550135683209	0.16452987649156517	Mural
113	CD4	2.746483082002146e-19	1.6102667932834502e-18	1.0506059	0.19810990549527477	0.09165330890771697	0.15620342229950962	0.07845828809121332	Mural
114	HIF1A	4.524227760434463e-19	2.6167155154945273e-18	1.0362275	0.21176058802940148	0.10802610487749027	0.1583683676984967	0.08035451629099931	Mural
115	CNN1	1.9421644145610017e-18	1.1083284925761451e-17	4.694659	0.1071053552677634	0.005152278452026563	0.09191102581407334	0.0037105585584522576	Mural
116	SMYD2	6.073670842617942e-17	3.332732205949332e-16	1.4839517	0.15785789289464472	0.06102587588733684	0.11821304308780696	0.04388435323699953	Mural
117	RGS16	3.77339839799974e-16	2.0187681429298608e-15	3.6752002	0.10360518025901296	0.008758873368445157	0.0808192561198801	0.006567652989050829	Mural
118	CRISPLD2	1.7428743360877842e-15	9.096953851775265e-15	1.739206	0.1382569128456423	0.04602702083810396	0.11643830344336879	0.03632129468562803	Mural
119	MEST	2.7919246309203034e-14	1.3894694674812674e-13	0.327405	0.37871893594679734	0.2771925807190291	0.34607911264534413	0.28484660702758086	Mural
120	MYH11	8.435907790544474e-14	4.150078775118431e-13	3.4568303	0.09940497024851243	0.012880696130066408	0.11379939750198943	0.010916995549692037	Mural
121	TIMP4	3.099118831451655e-13	1.5072987043878506e-12	0.34150112	0.4350717535876794	0.34388596290359513	0.403466834764443	0.33091869891087833	Mural
122	SH2D3C	9.498647693063103e-13	4.567889002956189e-12	0.93136394	0.184109205460273	0.10155713304327914	0.1403828231259675	0.07606144333107798	Mural
123	PPARG	1.770906994990559e-12	8.421646598399547e-12	0.25615484	0.615680784039202	0.5381268605449966	0.6185830304856464	0.5405731985178712	Mural
124	RERGL	5.2038499268708126e-12	2.4475250205502283e-11	2.9955971	0.09660483024151208	0.016773528738264255	0.09298032095992113	0.012143217128354852	Mural
125	MEF2C	8.989792866686323e-11	4.0079493197309853e-10	0.5156813	0.26986349317465874	0.19406915502633387	0.21169496791084155	0.1526463122496656	Mural
126	TCIM	1.3873435983051682e-10	6.059010817087877e-10	0.6855126	0.20406020301015051	0.12880696130066407	0.1778385628530907	0.11423854553571605	Mural
127	MYC	3.2117218262055185e-09	1.3091589920152018e-08	0.5460759	0.24536226811340567	0.17866956720861002	0.21079473218070743	0.14903472393727	Mural
128	TNC	5.271680000629942e-09	2.089147259508903e-08	2.8575175	0.08015400770038501	0.01225097320815205	0.07219107681172698	0.010275952280066345	Mural
129	FOSB	6.872978659387194e-09	2.6501215010970442e-08	0.55280817	0.22156107805390268	0.1535951454087474	0.23709977253393946	0.16754513864405712	Mural
130	JUN	1.6996874474364602e-08	6.31670460634827e-08	0.23753566	0.6132306615330767	0.5694985115640028	0.7364545686709002	0.6540284143151789	Mural
131	ZFP36	1.0885047530544723e-07	3.882333619227618e-07	0.13623817	0.6177808890444523	0.5285665216395695	0.6845654862842823	0.6388697803605213	Mural
132	PMP22	3.5678853862410753e-07	1.2314959236380487e-06	0.18197972	0.43367168358417924	0.35653766888023813	0.3724958511550375	0.33494523552578653	Mural
133	INMT	9.05924568883177e-07	3.0530371297795254e-06	1.4068112	0.0952047602380119	0.038241355621708266	0.07520226428630064	0.02903031416132017	Mural
134	OSMR	1.1931071681708375e-06	3.9894520935712384e-06	0.4482611	0.23731186559327966	0.18216166704831693	0.18978722802733214	0.14251974651144236	Mural
135	ADGRE5	6.760072044579195e-06	2.2086342252518286e-05	0.5019149	0.16590829541477073	0.11186168994733227	0.12409128507717174	0.08919924848611735	Mural
136	ANGPT2	9.373573979780016e-06	2.9939475099595874e-05	1.5617876	0.07945397269863493	0.02787955117929929	0.06044326813465199	0.02088579523575792	Mural
137	FAS	1.855046934703069e-05	5.881185837428989e-05	1.0953778	0.09695484774238712	0.04722921914357683	0.07176365714935443	0.034228327391982595	Mural
138	BTNL9	5.24049712336153e-05	0.00016020948348562393	0.065463334	0.5957297864893245	0.4633043279138997	0.6917314152236088	0.6693330366131758	Mural
139	ACE2	8.807671730081662e-05	0.0002636142308024441	3.4500322	0.050752537626881346	0.005095030913670712	0.03793492379140454	0.0035316063126766147	Mural
140	MAMDC2	0.0001634234137179654	0.00047581783041693326	0.15000765	0.1641582079103955	0.1144950767117014	0.12603693732703453	0.11427376075732257	Mural
141	HIGD1B	0.00020318203764445897	0.0005875804872420841	3.246736	0.04865243262163108	0.005381268605449966	0.0352844152212189	0.0037764349203601535	Mural
142	PLAC9	0.0006278596515083368	0.0017449605899062868	0.7898252	0.09485474273713686	0.05490038928326082	0.06826162927617649	0.04004949590227307	Mural
143	STC2	0.0008926231335824085	0.002433393001103636	2.154281	0.05005250262513126	0.011335012594458438	0.03578788402144954	0.00815184366387789	Mural
144	PRDM1	0.0017420127461927222	0.004574119358101135	0.5777121	0.11130556527826391	0.07476528509274101	0.08884849097917157	0.06039443612059377	Mural
145	CCL2	0.001847987648322427	0.004822797033426821	0.71946555	0.08785439271963598	0.051408289443553926	0.07383346278315273	0.04548718288954887	Mural
146	TCF4	0.00194173507236343	0.00503674309679726	0.14947936	0.41162058102905147	0.3713647813144035	0.35266742710579796	0.3229804869669387	Mural
147	ITGAV	0.002041706801613473	0.005232637790961475	0.23835483	0.2534126706335317	0.21708266544538585	0.19309024148265772	0.16598548635208865	Mural
148	HES4	0.004234632606620661	0.010661310327256724	3.323619	0.03710185509275464	0.003778337531486146	0.02614280590258273	0.002642155886481826	Mural
149	PGR	0.005076338203214361	0.012415272862718551	1.3712355	0.054252712635631785	0.021639569498511563	0.03934503143148323	0.015393297376316808	Mural
150	STAT3	0.005163495209345505	0.012556681531817479	0.120141655	0.5012250612530627	0.47383787497137625	0.44713087269975194	0.4178996732466644	Mural
151	CDKN1A	0.008415707546479112	0.020010682388294777	0.26528156	0.17710885544277213	0.14523700480879323	0.14530537396490018	0.12232768587580334	Mural
152	AGMO	0.008713707933076053	0.020604790029594203	0.37863263	0.12740637031851593	0.09629035951454087	0.09358064358591596	0.07274341784975064	Mural
153	MMP19	0.020311141666740088	0.04575351912297241	0.30552837	0.11130556527826391	0.08323792076940692	0.08294252127965769	0.06763473252658161	Mural
154	SERPINE1	0.031262008599128734	0.06884538149282814	1.2816912	0.040952047602380116	0.01580032058621479	0.03260185173863406	0.013538490008505695	Mural
155	NRXN3	0.04746666093457092	0.1005729251484968	1.2417958	0.04060203010150507	0.017517746736890313	0.0292373156367388	0.012467343071036129	Mural
156	MPEG1	0.0	0.0	5.5882187	0.789805570152391	0.043806318532189775	0.998018080631215	0.03498575314483071	Myeloid
157	MS4A6A	0.0	0.0	5.483567	0.7561744613767735	0.044946259906633375	0.9417561633425948	0.03436905638869827	Myeloid
158	LYVE1	0.0	0.0	5.628637	0.7088807146610615	0.054500054282922594	1.194220964125522	0.045458657470630506	Myeloid
159	VSIG4	0.0	0.0	5.780206	0.6200735680504467	0.023287373792204972	0.6639855193037396	0.01700500584475602	Myeloid
160	CD163	0.0	0.0	5.751341	0.6069364161849711	0.021767451959613507	0.6199526298131097	0.015817826868821095	Myeloid
161	CD14	0.0	0.0	4.9865174	0.6116657908565423	0.038323743350341985	0.650329555329624	0.028489491660258718	Myeloid
162	MRC1	0.0	0.0	5.890215	0.5916973200210195	0.018564759526652916	0.6016404690273289	0.013815833271323743	Myeloid
163	MS4A4A	0.0	0.0	5.3618555	0.5948502364687336	0.027901422212571924	0.6172046196490669	0.02054830985744029	Myeloid
164	PTPRC	1.2192894291746131e-290	5.798398618741494e-289	3.4950495	0.5722543352601156	0.0738790576484638	0.5623194169873977	0.0647941045475992	Myeloid
165	FGL2	8.259679303991279e-290	3.535142742108267e-288	2.7664795	0.6347871781397793	0.16843990880469004	0.7134730034977348	0.1423654719482547	Myeloid
166	SRGN	2.184896005930179e-272	8.501231732164697e-271	2.0803456	0.7320021019442985	0.32493757463901857	0.9548937558306333	0.32059891638829735	Myeloid
167	CD4	1.007678910366728e-257	3.5940547803079965e-256	3.628722	0.5323173935890699	0.06264249267180545	0.48189146826505663	0.04884068449563483	Myeloid
168	MAMDC2	2.442745801908165e-225	8.042270793974574e-224	3.605502	0.5070940620073568	0.08164151557919878	0.6023148889910838	0.06568322381403541	Myeloid
169	FOLR2	1.4769604788093173e-213	4.515279178074199e-212	4.9936347	0.45191802417235943	0.021061773965910326	0.4033818153614635	0.01547573788660675	Myeloid
170	AIF1	8.169704447780332e-195	2.056843237441166e-193	4.263163	0.44298476090383604	0.03208120725219846	0.3835985425601016	0.02405798494946486	Myeloid
171	GAS6	1.0664828724858082e-134	1.9018944559330245e-133	1.4715157	0.6132422490803994	0.31728368255346867	0.6260009024806763	0.27289855330975515	Myeloid
172	MCL1	1.3050233050808848e-134	2.2341998982984747e-133	1.1298529	0.766158696794535	0.5984149386602975	1.0414992715875486	0.6085817424576662	Myeloid
173	GLIPR1	3.728483455996445e-117	5.910336737653625e-116	3.9538698	0.34734629532317396	0.0296384757355336	0.29436416395182835	0.021846715282075345	Myeloid
174	LILRB2	2.8598585998492615e-106	3.825060877298387e-105	5.4571466	0.3131897004729375	0.009390945608511562	0.25901159978238586	0.006707395951028319	Myeloid
175	SLC8A1	8.383638754856192e-99	1.0873325415389244e-97	2.331954	0.38413032054650553	0.0967864509825209	0.33064396360382997	0.07494982859176041	Myeloid
176	CD83	5.083670980042851e-92	6.216603369880972e-91	4.05003	0.30793483972674723	0.028607100206275105	0.3054864233411064	0.021339885587549717	Myeloid
177	LRP1	2.2891407934378967e-87	2.5782954199774207e-86	0.9024229	0.7335785601681556	0.46417327108891543	0.828791863737415	0.5249817580033939	Myeloid
178	GPR183	1.5630320578756345e-82	1.672444301926929e-81	4.281324	0.28533893851812925	0.018781891217023124	0.26483226992405134	0.015473043804703341	Myeloid
179	C1orf162	3.86187825122227e-80	4.031424125666175e-79	3.704266	0.29217025748817654	0.031321246335902726	0.2624415711587728	0.022762466551827332	Myeloid
180	MARCO	2.1422164773568352e-78	2.1830206007350607e-77	5.729494	0.2674724119810825	0.007708175008142438	0.2616941940977217	0.0056219596400642275	Myeloid
181	ADGRE5	1.0576304442430803e-77	1.0527112328745079e-76	2.2289605	0.34839726747241195	0.09580935837585496	0.3023125316837108	0.07259583792350602	Myeloid
182	CD68	2.9758303900448147e-74	2.8946713794072286e-73	4.0822034	0.27325275880189176	0.02122462273368798	0.22853451424441876	0.015044763881321348	Myeloid
183	CLEC10A	8.419736289766965e-74	8.008104737822802e-73	5.3651586	0.2606410930110352	0.00863098469221583	0.23261577301830821	0.0063340256714126105	Myeloid
184	TGFB1	1.5925272600305973e-68	1.4502163133895653e-67	2.0242872	0.3394640042038886	0.10129193355770275	0.27609134559259607	0.07526056853584358	Myeloid
185	MNDA	1.7447901343641056e-68	1.5557712031413275e-67	4.328481	0.2590646347871781	0.01688198892628379	0.22214430525697476	0.012305191081851042	Myeloid
186	CD86	4.115149328594415e-68	3.594456964568183e-67	4.7245617	0.2538097740409879	0.011887960047768972	0.20167412934913945	0.008416184638339656	Myeloid
187	ABCA1	1.2884951029077577e-66	1.1029518080890407e-65	1.0122839	0.5338938518129269	0.298936054717186	0.5008504765878641	0.279377200450959	Myeloid
188	MERTK	1.5476232803017186e-66	1.2987897332728147e-65	3.35599	0.27167630057803466	0.033981109542937794	0.22855771331509125	0.02477010899895512	Myeloid
189	HAVCR2	8.072830832659529e-61	6.64456076226592e-60	3.9286394	0.24802942722017868	0.02008468135924438	0.20336631691393334	0.014701206960577704	Myeloid
190	CD44	1.2449408645096454e-58	9.687903454729605e-58	0.8281444	0.627955859169732	0.40180219303007275	0.6743754746711718	0.43327742641424266	Myeloid
191	IGSF6	3.142110082557545e-49	2.2413718588910488e-48	4.8589854	0.2138728323699422	0.009228096840733906	0.17386175640310006	0.006522094686146075	Myeloid
192	IRF8	7.344087157720507e-47	4.989316354768853e-46	2.7189333	0.2396216500262743	0.039952231028118554	0.18947520399554307	0.031194212636557684	Myeloid
193	ZFP36	8.815556525251858e-37	5.390083132582565e-36	0.59112096	0.6862848134524435	0.5261100857670177	0.836957813569808	0.6254939853669133	Myeloid
194	CXCR4	1.7192789977006387e-36	1.036410438050526e-35	2.6540701	0.21124540199684708	0.03577244598849202	0.21066650789770092	0.03657818200996764	Myeloid
195	ATP2B1	5.7114781092854855e-36	3.3951564316308167e-35	1.8522714	0.254860746190226	0.0843556617088264	0.20650623230806367	0.061590636241103267	Myeloid
196	CD28	1.0893962937234512e-32	5.977712996328681e-32	3.380817	0.186022070415134	0.021061773965910326	0.1559973648324594	0.016077141690881015	Myeloid
197	KCNMA1	1.6250090423512392e-29	8.481754513735737e-29	3.7115624	0.17183394640042038	0.015416350016284877	0.13691518418032544	0.01113804779498006	Myeloid
198	CYTIP	2.88971151454489e-28	1.438135497936294e-27	3.088856	0.17551234892275355	0.022364564108131584	0.15020825339285448	0.018870217454592643	Myeloid
199	PMP22	3.852772462834697e-25	1.812073202300275e-24	0.6819878	0.4766158696794535	0.3560959722071436	0.4809681375287477	0.32568459750283907	Myeloid
200	PLA2G7	7.08220234386847e-23	3.259336132446995e-22	4.369963	0.1466106148187073	0.010205189447399848	0.1409490990264017	0.007293796603319456	Myeloid
201	CCL2	5.626752927382975e-22	2.508594013458243e-21	2.4286952	0.17603783499737258	0.04418629899033764	0.1800414062541284	0.03598379751300087	Myeloid
202	CSF2RA	6.836821774358919e-20	2.8687840386525657e-19	1.9212563	0.17551234892275355	0.04852893279774183	0.1364414888094737	0.03787092098956045	Myeloid
203	SPI1	1.4224282513336093e-18	5.853839342026777e-18	4.5700555	0.1282186022070415	0.006025404407773315	0.09620789530693669	0.0042425215702137815	Myeloid
204	HPGDS	1.6733231637874488e-18	6.820783943819315e-18	4.5296245	0.1282186022070415	0.006296819020736076	0.09948664104441407	0.004518691168261353	Myeloid
205	ATF3	7.522694099808636e-18	3.0090776399234544e-17	1.4570203	0.20861797162375198	0.0920095537943763	0.20406489846687859	0.07923334999611124	Myeloid
206	LTBP2	2.193342631934489e-16	8.381702200606798e-16	1.903281	0.1581713084603258	0.04396916729996743	0.11923830907753777	0.033294371891530866	Myeloid
207	FCGR3A	7.679661047191868e-16	2.908756573626654e-15	3.8106139	0.12243825538623226	0.010693735750732819	0.10474499666427944	0.007839067861315864	Myeloid
208	SNCA	1.0829440297221749e-15	4.065789865974482e-15	3.706016	0.12138728323699421	0.009988057757029638	0.0886410309935673	0.007077262891096882	Myeloid
209	CTNNB1	3.872297927146768e-15	1.4411682720163624e-14	0.46186414	0.5049921177088808	0.41732710889154273	0.45754814977392616	0.3515360723261602	Myeloid
210	NAMPT	1.862092476413112e-13	6.697273780712705e-13	0.64517325	0.3562795585916973	0.2673433937683205	0.3193149065816812	0.21554553348315053	Myeloid
211	CLEC4E	1.3308219380726805e-12	4.707370161116589e-12	4.0892496	0.10562270099842354	0.0071653457822169146	0.08238825743685885	0.005032668719912988	Myeloid
212	ACTG2	1.8379300327619366e-12	6.447820114935319e-12	0.6344231	0.33683657383079346	0.24812723917055693	0.2940244299924193	0.19901293457377742	Myeloid
213	FOSB	1.3538024322350453e-11	4.672801943520963e-11	0.7739304	0.24750394114555965	0.15443491477581153	0.27153578948381435	0.16758983414265766	Myeloid
214	CD55	2.0518231053546403e-11	6.969684834061795e-11	0.5709325	0.28481345244351025	0.1910758875257844	0.2360091652627148	0.16482898245298416	Myeloid
215	GATM	4.720720160127504e-11	1.5784908035426343e-10	2.8522651	0.10667367314766159	0.015199218325914667	0.07765196191713272	0.011119602562454244	Myeloid
216	HLA-DQB2	3.412864801747451e-09	1.0900792053342606e-08	2.7026682	0.09984235417761429	0.018021930300727393	0.08026471563564846	0.012755968149126098	Myeloid
217	DERA	5.894040393899321e-09	1.8413498456853352e-08	0.7820444	0.20809248554913296	0.12805341439583107	0.15685787407377927	0.09418492329931871	Myeloid
218	KLF4	2.0025705221296455e-08	6.03591678501048e-08	0.49089685	0.30373095112979503	0.22641407013353598	0.2725358114154318	0.20125130586353776	Myeloid
219	FCN1	3.087519933246303e-08	9.113507113306329e-08	3.973743	0.08512874408828167	0.008522418847030724	0.09560418838071856	0.006365077582602168	Myeloid
220	IL2RA	3.929340656619235e-08	1.1440529258728112e-07	3.7429066	0.08302679978980557	0.0066767994788839435	0.06462269577421006	0.004973768423783917	Myeloid
221	KLF10	5.09229440859882e-08	1.4627530247518756e-07	0.5005547	0.2858644245927483	0.21208337856910217	0.23483532352910344	0.1715129853176047	Myeloid
222	LILRB4	1.6233814055721958e-07	4.601372460827151e-07	5.0851374	0.07514450867052024	0.0023341656714797525	0.05421686700008082	0.0016399301852234197	Myeloid
223	MITF	2.964851819385599e-07	8.348398544059451e-07	0.82319736	0.1833946400420389	0.11328845945065683	0.15000892461705545	0.08752781761820126	Myeloid
224	ADAM28	4.72786509482865e-07	1.3225661833899751e-06	2.0574472	0.09458749343142407	0.024753012702203887	0.07464936182890597	0.018448931801361552	Myeloid
225	BASP1	6.909979719142372e-07	1.9080460127696356e-06	1.1820772	0.1350499211770888	0.0670394094018022	0.11424434954534485	0.05196432137037549	Myeloid
226	KLF6	1.8065019850975486e-06	4.92473152625319e-06	0.25656384	0.5543878087230688	0.5055368581044404	0.5434449711337663	0.47269469791250607	Myeloid
227	ETV6	5.682515826978208e-06	1.4651305867148633e-05	1.0012013	0.13399894902785076	0.0715991748995766	0.10094300479053075	0.051702674020356165	Myeloid
228	CD1C	6.228806125440869e-06	1.596364683645923e-05	4.4077625	0.06778770362585392	0.005156877646292477	0.07561621674037336	0.0036937469726702277	Myeloid
229	CFB	1.7053833423225876e-05	4.21909867349172e-05	1.312615	0.09931686810299527	0.03935511887960048	0.07550103388305887	0.031084718534715745	Myeloid
230	FCER1A	2.60949701557344e-05	6.418762773939267e-05	3.8178272	0.0651602732527588	0.006893931169254153	0.07314407931471296	0.005366764470101037	Myeloid
231	TM4SF19	4.047302956917506e-05	9.84230491795848e-05	4.682057	0.06095638465580662	0.004016936271848876	0.07146397344794714	0.0028815899918936036	Myeloid
232	TREM2	0.00025317807533384784	0.0006087652597914993	4.5187793	0.053599579611140306	0.0027684290522201715	0.0445412956622413	0.0019849582853589042	Myeloid
233	IL1R2	0.0003987612015852991	0.0009377461224093848	3.8912852	0.054125065685759324	0.004994028878514819	0.05132989818452877	0.0035432427536799017	Myeloid
234	CHIT1	0.0015581716373370758	0.0035662965817126655	5.2896385	0.046242774566473986	0.0023341656714797525	0.06481474783524842	0.001710459062876783	Myeloid
235	MEF2C	0.0017200921363466051	0.003915954438065676	0.2925271	0.24540199684708355	0.2005211160568885	0.19023094848566605	0.1579214423368806	Myeloid
236	PCNA	0.001995883966794873	0.00451977956501696	0.68503845	0.15028901734104047	0.1094343719465856	0.1268743600704121	0.0807863118425584	Myeloid
237	FCGR1A	0.0021155949303563585	0.0047656559483816915	2.8242333	0.05044666316342617	0.007762457930734991	0.03825223593913431	0.005490574984291215	Myeloid
238	LY86	0.0039008933210102105	0.008525388518675455	2.851619	0.047293746715712036	0.007219628704809467	0.0363417604059787	0.005114314436815402	Myeloid
239	ABCC1	0.0039041498823840872	0.008525388518675455	0.75889903	0.10404624277456648	0.06421669742698947	0.07747340276127834	0.04650455918847431	Myeloid
240	TOP2A	0.004007091867485053	0.008675323843360503	3.81662	0.043615344193378876	0.0036369558137010097	0.035625864853194904	0.0025706846069585535	Myeloid
241	MKI67	0.00401335074996584	0.008675323843360503	3.5083487	0.04519180241723594	0.005265443491477582	0.04399149656083611	0.003944403400093234	Myeloid
242	JUNB	0.00840341758329753	0.017717550372666712	0.7503993	0.09458749343142407	0.05808272717403105	0.0723401399925043	0.04362960784000587	Myeloid
243	HIF1A	0.010585405116714798	0.022208595048793793	0.45022163	0.15396741986337362	0.11936814678102269	0.11899785657661952	0.08846152404844337	Myeloid
244	SELL	0.012665166712049033	0.026442396842717004	2.0815349	0.04571728849185497	0.011073716208880686	0.035606754162616404	0.008527656123057534	Myeloid
245	PLCG2	0.020799144400098613	0.042798239438664454	0.35153362	0.1371518654755649	0.10422321137770058	0.10246185489977727	0.08117694957974456	Myeloid
246	IGF1	0.03668217213568157	0.07302311476312423	0.08329042	0.2306883867577509	0.19503854087504072	0.18431443486907378	0.17482689794544243	Myeloid
247	TNXB	0.0	0.0	4.679031	0.9624952162265595	0.1830962059620596	1.7145177743062479	0.16362474664690818	APC_ASC
248	FBLN1	0.0	0.0	5.0737143	0.7692307692307693	0.05431345980126468	0.9321874222889028	0.04471481442746894	APC_ASC
249	PDGFRA	0.0	0.0	5.3005714	0.6739380022962113	0.03314137308039747	0.698778136211028	0.025335707945541373	APC_ASC
250	FBN1	0.0	0.0	3.1915288	0.7826253348641409	0.22374661246612465	1.0532074507795488	0.18593398874618566	APC_ASC
251	MEDAG	0.0	0.0	4.5506916	0.6903941829314963	0.06007226738934056	0.7626815905598968	0.04765932476897839	APC_ASC
252	MFAP5	0.0	0.0	3.872951	0.6031381553769614	0.09247967479674797	0.7655337427198962	0.07557239846261025	APC_ASC
253	CTSK	0.0	0.0	3.6812434	0.5809414466130884	0.07830849141824751	0.5776430497983932	0.059161562145211774	APC_ASC
254	VCAN	0.0	0.0	3.896323	0.5361653272101033	0.053974706413730804	0.5557158171898822	0.048704578268807086	APC_ASC
255	GPC3	0.0	0.0	3.350848	0.5606582472254114	0.10845754290876242	0.6512881193639003	0.08615851601948402	APC_ASC
256	PDGFRB	6.806372857107501e-290	2.080805416315722e-288	1.9118748	0.6586299272866437	0.21194670280036135	0.6806214564467046	0.23042192905532666	APC_ASC
257	SRPX	7.21393420186411e-276	2.0583758922652263e-274	2.5191286	0.5621890547263682	0.16723125564588978	0.6146525564032334	0.1381162856898278	APC_ASC
258	CD44	2.0609593604420994e-274	5.5130662891826165e-273	1.5355798	0.764638346727899	0.3725722673893406	0.875376684743838	0.39395968837320877	APC_ASC
259	CD34	3.780435300114217e-265	8.98903504693825e-264	1.486547	0.7696134711060084	0.41034327009936766	0.9098499653885271	0.42498713051675935	APC_ASC
260	THBS2	2.7605439524703315e-189	5.62625148408239e-188	5.822491	0.36280137772675086	0.008242999096657632	0.28967238751960733	0.005919640601554045	APC_ASC
261	LRP1	1.7345079961690741e-186	3.374406465274381e-185	1.1420635	0.7814772292384232	0.4463075880758808	0.8934691704086666	0.5032616260361437	APC_ASC
262	OGN	8.640727594219381e-176	1.6079267001416935e-174	3.8962724	0.3742824339839265	0.036077235772357726	0.3403182748826468	0.0268619337497579	APC_ASC
263	PMP22	4.760695351667481e-162	7.83683696351416e-161	1.2725198	0.6383467278989667	0.32740514905149054	0.6126472001069989	0.3000336995841642	APC_ASC
264	JUN	2.6184073858014646e-135	3.7355945370767564e-134	1.0454369	0.7550707998469193	0.5491757000903342	1.0122200380918416	0.6144810345763302	APC_ASC
265	EGR1	1.409931354622768e-129	1.8857831868079522e-128	1.6481599	0.519326444699579	0.27128500451671184	0.7808345402056577	0.32028918289547964	APC_ASC
266	TFPI	1.1232484973023197e-121	1.456819263167857e-120	1.6631387	0.4435514734022197	0.16214995483288167	0.3798378665693645	0.13618351934414494	APC_ASC
267	ITGA11	1.0886080821202522e-119	1.3703654680807882e-118	5.4731364	0.2897053195560658	0.009033423667570008	0.2538235312934163	0.0064837633770898915	APC_ASC
268	DPT	1.914180954685414e-111	2.3407698531581638e-110	1.4259939	0.4802908534251818	0.22188346883468835	0.456620551067185	0.19505819599674692	APC_ASC
269	SEMA3C	6.578300707689236e-110	7.820868619141648e-109	1.7235495	0.4313050133945656	0.17242547425474256	0.4503545307854263	0.15892917500506226	APC_ASC
270	PCOLCE	2.8173345305245154e-99	3.1732083659591914e-98	2.9299815	0.3015690776884807	0.04742547425474255	0.23926664012886573	0.034855442136955864	APC_ASC
271	COL5A2	7.992328533569349e-96	8.343211249677271e-95	1.3715383	0.45082280903176425	0.21064814814814814	0.39461656787463495	0.1714159424137332	APC_ASC
272	BASP1	1.995941647104548e-93	1.9866581975831315e-92	2.986554	0.2889399158055874	0.041610207768744356	0.23094228951914753	0.03225166683357783	APC_ASC
273	FGL2	4.253103798945099e-86	3.8730392041457494e-85	1.398292	0.41523153463451973	0.1821364046973803	0.3913965238984653	0.16698716875228128	APC_ASC
274	CCN2	3.018643202957004e-83	2.6916235226366615e-82	1.8211461	0.35744355147340223	0.13064588979223127	0.36585959640727733	0.11779574391193322	APC_ASC
275	CD55	3.3524385897585947e-73	2.7072522951258086e-72	1.8172252	0.36701109835438195	0.17519196025293587	0.41370981885371155	0.13576000449295386	APC_ASC
276	THY1	1.4811669002276188e-67	1.1121744443814401e-66	1.5210044	0.3417527745885955	0.13233965672990064	0.306551933968939	0.1177810360605596	APC_ASC
277	ZFP36	2.3392885505198717e-67	1.726233620038802e-66	0.8588697	0.6620742441637965	0.5232610659439928	0.9191683379433754	0.6048890046638088	APC_ASC
278	KLF4	8.702140369390843e-66	6.207526796832135e-65	1.2488021	0.4052812858783008	0.20833333333333334	0.3872167178755947	0.1814752665951279	APC_ASC
279	CFHR3	7.603067087595916e-60	5.248568892727503e-59	2.8727064	0.2357443551473402	0.040255194218608854	0.1964704968448916	0.029209865875256865	APC_ASC
280	ALDH1A3	3.752322904184625e-56	2.549197147604793e-55	2.6689956	0.23497895139686184	0.04607046070460705	0.20471899663451001	0.035097726783849134	APC_ASC
281	CRISPLD2	5.455885832539269e-47	3.4339987298923635e-46	2.6495726	0.21048603138155378	0.03664182475158085	0.17126639908990549	0.029336354318221198	APC_ASC
282	FOSB	1.1496806132429815e-43	7.029475749542802e-43	1.4092776	0.3034825870646766	0.14244579945799457	0.3587593653257129	0.15055523432518894	APC_ASC
283	EGFR	1.7070977732633241e-41	1.0147747874398649e-40	1.8988701	0.23000382701875238	0.0674683830171635	0.17615003697065276	0.050361194168417195	APC_ASC
284	CYP4B1	2.8536512977856073e-35	1.6504902100705947e-34	0.9709561	0.33218522770761577	0.18462059620596205	0.2875351572766307	0.15696616209797137	APC_ASC
285	MITF	2.5515608686805826e-34	1.4560907357270526e-33	1.481926	0.24607730577879833	0.10123080397470641	0.2024744986899451	0.07728311735726894	APC_ASC
286	MAMDC2	1.5232239384047987e-31	8.358203149195563e-31	1.1506039	0.24760811327975507	0.10286811201445348	0.21302906933560958	0.10160211295609155	APC_ASC
287	ARID5B	5.85189019643965e-31	3.170391144400215e-30	0.5532349	0.46421737466513585	0.31447606142728096	0.41295872693469776	0.2989440559346887	APC_ASC
288	MCL1	6.575921089708461e-27	3.4323100321892946e-26	0.4168103	0.6900114810562572	0.6029245709123758	0.7759275449253937	0.6304069161300269	APC_ASC
289	DST	2.3250293842446392e-26	1.1989308150080791e-25	0.5681318	0.480673555300421	0.36585365853658536	0.42564326648558665	0.30591517779229	APC_ASC
290	OSMR	4.3007444452742325e-26	2.19133169354449e-25	0.91645056	0.29850746268656714	0.17389340560072267	0.24201602525891358	0.13546573896422576	APC_ASC
291	CFB	1.0118753059113663e-25	5.075191573574574e-25	2.6369317	0.1549942594718714	0.028737579042457093	0.12751927737126464	0.021630153599530483	APC_ASC
292	LOX	1.0197814844098442e-25	5.075191573574574e-25	1.347236	0.21775736701109835	0.09118112014453478	0.1762510570800421	0.07302215581863578	APC_ASC
293	C7	1.0153122853989525e-24	4.994869633916686e-24	3.564891	0.1377726750861079	0.013945347786811202	0.11460778006580973	0.01020893931556267	APC_ASC
294	SFRP4	2.7717928692937476e-22	1.275620804363144e-21	2.1018016	0.16953693073096057	0.05482158988256549	0.18394215414866832	0.04597367512459093	APC_ASC
295	GPRC5A	3.7530936515128654e-20	1.6560042091211406e-19	4.1847916	0.1182548794489093	0.007057362240289069	0.08772935468586407	0.005029143417945012	APC_ASC
296	MYC	7.874851939231835e-18	3.4392210510114543e-17	0.8281128	0.2743972445464983	0.17530487804878048	0.2444149264820264	0.1449256382497141	APC_ASC
297	VGLL3	1.2889173067388998e-17	5.572288962467162e-17	1.1185163	0.19747416762342135	0.09411698283649503	0.15169505240098144	0.07273299038955788	APC_ASC
298	LTBP2	4.236846796509691e-16	1.760553814471988e-15	1.8530984	0.14006888633754305	0.04206187895212286	0.10895647064129983	0.03136608871807947	APC_ASC
299	ASPN	1.3531127970004411e-15	5.568579587655662e-15	1.422305	0.1626482969766552	0.06673441734417344	0.13601442289205348	0.05293619203371913	APC_ASC
300	GAS6	1.8816569991084816e-14	7.669992339223144e-14	0.4527977	0.41599693838499807	0.3345189701897019	0.38427043716085835	0.2944059515690872	APC_ASC
301	PRG4	4.429224744788305e-14	1.7552853618235137e-13	4.295384	0.0979716800612323	0.0068879855465221315	0.09414848777504811	0.00501520597000398	APC_ASC
302	ITGAV	2.2375547708569006e-11	8.55065573148887e-11	0.5341505	0.29085342518178336	0.21205962059620595	0.22616012987613726	0.16148017593427094	APC_ASC
303	FAS	5.893145517862562e-11	2.212514282144892e-10	1.5275126	0.12323000382701875	0.04403794037940379	0.08982637359514921	0.03208067282942277	APC_ASC
304	PTGDS	1.759729620041693e-09	6.276368978148706e-09	2.3180375	0.09644087256027555	0.024164408310749775	0.0875646910739957	0.018185631557453126	APC_ASC
305	PDPN	2.132286715172362e-09	7.480481263063697e-09	3.2848265	0.08151549942594719	0.009146341463414634	0.060711834435257184	0.006401787236866468	APC_ASC
306	NNMT	2.5523362701539454e-09	8.881300192080396e-09	0.31036073	0.42403367776502104	0.3520776874435411	0.379731873815553	0.3166256491067935	APC_ASC
307	PLAC9	3.671309802576281e-09	1.2570564764021186e-08	1.3299582	0.12246460007654038	0.051377597109304424	0.09080248292706865	0.03711275865935588	APC_ASC
308	MMP19	8.730979862131598e-09	2.9657614134859715e-08	0.88919836	0.1484883275928052	0.07813911472448058	0.11414699456734206	0.06324210672232496	APC_ASC
309	MDM2	1.257138659780202e-08	4.236656270755327e-08	0.50700307	0.25181783390738616	0.18332204155374887	0.1944743877117688	0.14068432743185016	APC_ASC
310	ANPEP	1.465166395072755e-07	4.823778593008762e-07	2.3509617	0.07921928817451206	0.015582655826558265	0.05650267048321755	0.01132983360445875	APC_ASC
311	IGF1	2.893645381909076e-06	8.909929665158882e-06	0.38939682	0.24837351703023344	0.19100045167118337	0.21685990614447792	0.16964524326735625	APC_ASC
312	RFX2	3.7731748576894652e-06	1.1535134564936366e-05	1.8973981	0.07807118254879448	0.022244805781391146	0.058679836205954974	0.016092388003192844	APC_ASC
313	SFRP2	7.0354053370307776e-06	2.1057017372371837e-05	2.3136554	0.06965174129353234	0.015413279132791328	0.05474112698561774	0.011254571079244132	APC_ASC
314	ABCC1	2.561405280715336e-05	7.357593692256133e-05	0.9209039	0.11213164944508228	0.06142728093947606	0.08264417310672315	0.044500319020828565	APC_ASC
315	CFHR1	4.1688192441614054e-05	0.00011670972966945784	2.6759315	0.059318790662074246	0.009767389340560073	0.042778471542412815	0.006816022609139928	APC_ASC
316	GPC1	4.690741250535558e-05	0.00013036605553436487	1.0365398	0.09950248756218906	0.050417795844625114	0.07515162810386297	0.03734187093471839	APC_ASC
317	ITGB5	7.96291138197242e-05	0.00021570418173950606	0.25881377	0.3061615001913509	0.25649277326106595	0.24175285471347674	0.20584862760919545	APC_ASC
318	GEM	0.0001198318281079718	0.0003205501401888246	0.6116476	0.12055109070034443	0.0728884372177055	0.09137334204562117	0.060734123982575064	APC_ASC
319	ATP2B1	0.00015205952536631516	0.00039927286415204224	0.5807794	0.14045158821278225	0.09439927732610659	0.10422109147513793	0.0708714063285518	APC_ASC
320	INMT	0.00038844787151541977	0.0009955430479556865	1.0253577	0.08381171067738231	0.040706865401987355	0.06302947816592906	0.031462193450109005	APC_ASC
321	DERA	0.0006814851338009213	0.0017057054810923644	0.41746542	0.17145044010715652	0.13025067750677508	0.12645902053933944	0.09615728154433158	APC_ASC
322	ATF3	0.001194756935517235	0.0029558148462507316	0.51582813	0.13700727133562954	0.09789972899728998	0.1213940045180207	0.08642557258385637	APC_ASC
323	ERBB2	0.0013669695334828443	0.0033432169161751847	1.6654283	0.05702257941063911	0.018292682926829267	0.040456073690042345	0.012931334840255899	APC_ASC
324	TRAC	0.002136291769692436	0.005195073167206606	0.8031862	0.06697282816685801	0.029189250225835593	0.05113270717108042	0.029622248423750892	APC_ASC
325	VWA5A	0.0025167589782646126	0.005951231175122951	0.77629536	0.0845771144278607	0.04787714543812105	0.061262316778257137	0.03622317979413267	APC_ASC
326	BCL2L11	0.003747885461271628	0.008670783661752739	0.606752	0.10562571756601608	0.07068654019873533	0.07740381927036517	0.05149884088799924	APC_ASC
327	FKBP11	0.004720559769996549	0.010804275837211353	0.82257146	0.07960199004975124	0.04539295392953929	0.05738862823790281	0.0328530019588844	APC_ASC
328	PTN	0.022458524324816823	0.049547672221760826	1.3686856	0.04630692690394183	0.018744354110207768	0.03453519615071857	0.01351540731695307	APC_ASC
329	SEMA3A	0.026683085889578528	0.057971374419998015	0.5924466	0.07615767317259854	0.04911924119241192	0.055491425490265096	0.0371446596167452	APC_ASC
330	HACL1	0.027534829081664897	0.05892453423476288	0.19736634	0.16685801760428626	0.13832429990966577	0.12272488160234814	0.10784796870779388	APC_ASC
331	JUNB	0.04106383389390265	0.08657793550044499	0.52341586	0.08304630692690394	0.05832204155374887	0.062544016502912	0.04392391637941563	APC_ASC
332	PTPRC	6.856008141065512e-183	2.9343714843760397e-180	4.1761274	0.8034682080924855	0.10264566293042512	0.9833297376008082	0.08852785573503229	Lymphoid
333	CXCR4	4.639727790513717e-117	9.929017471699354e-115	5.172096	0.6165703275529865	0.03741290518024841	0.7985258335400892	0.033338721897891395	Lymphoid
334	TRAC	5.544237291510145e-106	7.909778535887807e-104	6.0783634	0.5741811175337187	0.01989296172876906	0.7000430038813586	0.014892290664701817	Lymphoid
335	SRGN	1.720376997756641e-85	1.4726427100796847e-83	1.8829992	0.791907514450867	0.3518125820458447	0.9643441806566441	0.36467441307126125	Lymphoid
336	IL7R	8.914965249473712e-80	6.359341877957915e-78	6.665194	0.4932562620423892	0.011006765626577805	0.6086587798050791	0.008222721358731241	Lymphoid
337	CD44	8.73960850078406e-74	5.343646340479397e-72	1.6424783	0.791907514450867	0.4133090982530546	1.0052594676062603	0.44145428728737296	Lymphoid
338	CYTIP	2.3693796757449113e-73	1.2676181265235277e-71	4.8145247	0.48747591522157996	0.02489144703625164	0.45243555790757223	0.0201282135515033	Lymphoid
339	CD2	1.8364298940777997e-71	8.733244385169981e-70	6.830683	0.464354527938343	0.006664647076643442	0.42944747873016004	0.004701468659312613	Lymphoid
340	CCL5	1.0062174127604739e-69	4.306610526614829e-68	7.026626	0.45857418111753373	0.007169544582449763	0.5284486811287453	0.005326148920233596	Lymphoid
341	CD3E	4.3545448510728094e-58	1.6943138147810567e-56	7.158011	0.4161849710982659	0.004241139048773099	0.35097937775985855	0.002939733574019766	Lymphoid
342	CD247	1.9663869223858387e-51	7.013446689842825e-50	7.1135063	0.3911368015414258	0.0043421185499343635	0.3548295795859649	0.003071142727076637	Lymphoid
343	PRDM1	1.366606702876647e-43	4.177911920222893e-42	3.169695	0.4161849710982659	0.07108956881753004	0.41294530870193064	0.05526060454739668	Lymphoid
344	ADGRE5	1.605921187207999e-40	4.0431427536766095e-39	2.4299452	0.44315992292870904	0.11097647177622942	0.39551558962888667	0.08620562874904113	Lymphoid
345	CD3D	9.342882970574723e-40	2.221529950781101e-38	7.5925536	0.34104046242774566	0.0025749772796122387	0.30211856155895955	0.0018257819057242034	Lymphoid
346	ETS1	8.147601876277296e-36	1.7435868015233415e-34	1.4787054	0.5606936416184971	0.27415934565283245	0.5430688622938858	0.23016155333914123	Lymphoid
347	GZMA	1.2019151272534059e-33	2.4496174974497986e-32	6.777876	0.3140655105973025	0.004089669797031203	0.276320130831737	0.0028961585857659364	Lymphoid
348	TGFB1	2.173241603073843e-28	3.8756141921483536e-27	2.1059096	0.3911368015414258	0.1165808340906796	0.3329386572572213	0.0878045471631571	Lymphoid
349	GPR183	8.977857569770713e-24	1.3723296570935234e-22	3.1989236	0.2947976878612717	0.03716045642734525	0.2673443799637083	0.03283189384199433	Lymphoid
350	GZMK	1.8842499774256966e-23	2.780893070131718e-22	6.634407	0.26011560693641617	0.004594567302837524	0.2752778086221659	0.003184711371854747	Lymphoid
351	CD28	8.404114280641327e-22	1.0899881551862085e-20	3.456245	0.27552986512524086	0.030243360597798648	0.23453184926057105	0.023796529321384187	Lymphoid
352	CD69	1.8037876339820777e-21	2.2706503157186157e-20	5.507994	0.2504816955684008	0.006311218822579017	0.20632856181694037	0.005023082679893711	Lymphoid
353	KLRB1	1.1138673596552792e-18	1.3242645275901654e-17	5.2172875	0.2350674373795761	0.009643542360900738	0.22642034526997612	0.0068072251911339395	Lymphoid
354	ATP2B1	2.4694028451699807e-17	2.7813274150861887e-16	1.9008362	0.31021194605009633	0.09481975159042715	0.24209122693310808	0.07078454580114989	Lymphoid
355	MCL1	7.94201622328369e-17	8.497957358913548e-16	0.65769553	0.7456647398843931	0.6106735332727457	0.885023790971781	0.6429333851292948	Lymphoid
356	NKG7	2.4514521620051843e-16	2.4400500589260904e-15	7.4566627	0.2119460500963391	0.001565182267999596	0.1805536261233277	0.0011258453404814012	Lymphoid
357	SERPINB9	2.0738910301835104e-15	1.9725008020412055e-14	2.1363158	0.27360308285163776	0.07184691507623953	0.21338791791821543	0.05269177287607223	Lymphoid
358	SLAMF7	2.463587302310573e-15	2.292207316062881e-14	5.159438	0.21001926782273603	0.0069675855801272345	0.17901507564891964	0.005470258417925219	Lymphoid
359	GNLY	6.457958116875644e-14	5.64082872249546e-13	5.423011	0.2003853564547206	0.009037665353933152	0.2482074985628456	0.006545091073315579	Lymphoid
360	CD4	9.57021839387196e-14	8.031477397210194e-13	1.6963264	0.2909441233140655	0.10178733717055438	0.252982932110174	0.0850996875755719	Lymphoid
361	CD8A	2.1454366081065466e-13	1.7658593620569268e-12	6.818671	0.1907514450867052	0.0025244875290316065	0.18562533647659535	0.001805310073546673	Lymphoid
362	KLRD1	5.620481169564807e-13	4.538803661459882e-12	4.818728	0.19460500963391136	0.010350398869029586	0.18774212315996358	0.00729123395071098	Lymphoid
363	PRF1	2.93405310134344e-11	1.9932932180555432e-10	8.177352	0.17148362235067438	0.0008078360092901141	0.1502660700509492	0.0005599492521942402	Lymphoid
364	PRR5L	8.005788412532349e-10	5.191632485702797e-09	2.0855393	0.21001926782273603	0.052054932848631726	0.16029135395100524	0.040144443654408564	Lymphoid
365	SLAMF1	1.0907812382948406e-09	6.882603335991697e-09	5.0822887	0.16184971098265896	0.00545289306270827	0.12455903248988197	0.003907808071532921	Lymphoid
366	C1orf162	2.168519357822888e-09	1.3451105581857914e-08	1.9968244	0.20616570327552985	0.05180248409572857	0.15883145857201197	0.042225736733011776	Lymphoid
367	GLIPR1	4.784149632706376e-09	2.8839662574624353e-08	1.9683362	0.20616570327552985	0.055538725638695344	0.1632680387126557	0.04432490562631784	Lymphoid
368	TENT5C	4.2755107520482025e-08	2.439891469168841e-07	4.744437	0.14836223506743737	0.008027870342320508	0.14513474990343156	0.005810157679810637	Lymphoid
369	SELL	1.1841637523157814e-07	6.582105012872136e-07	4.0815887	0.1464354527938343	0.010855296374835907	0.12763189967455585	0.008008440792655305	Lymphoid
370	CCR7	2.458531555868097e-07	1.2719884643411806e-06	6.218872	0.1348747591522158	0.0024739977784509746	0.1203036980313945	0.0017148445848448625	Lymphoid
371	CCR2	8.095369856292468e-07	3.982549768382961e-06	4.595235	0.1329479768786127	0.006412198323740281	0.11047924650566972	0.004821041118542714	Lymphoid
372	ARID5B	1.1365078980484597e-06	5.5275611405084174e-06	0.46946916	0.4682080924855491	0.33020296879733413	0.4089795849266378	0.31110258848926	Lymphoid
373	CD27	1.3514334006617544e-06	6.426816616480343e-06	6.9359097	0.1252408477842004	0.0012117540139351712	0.09792681357527949	0.0008399238782913602	Lymphoid
374	DUSP2	1.5678026176145085e-06	7.2936904384674965e-06	5.2869525	0.12716763005780346	0.003988690295869938	0.1083863953136282	0.0029278968801929976	Lymphoid
375	MS4A1	1.7469574565497028e-06	8.039761197884654e-06	5.065011	0.12909441233140656	0.006816116328385338	0.15422247658023366	0.004968979381646655	Lymphoid
376	KLF6	3.034564156431247e-06	1.3671510094237618e-05	0.44573438	0.5915221579961464	0.5079773805917399	0.6045312255242834	0.4760378571626248	Lymphoid
377	FKBP11	8.290923397491105e-06	3.658263107346591e-05	2.0005782	0.1599229287090559	0.04690497828940725	0.12813788895181918	0.033593117838806204	Lymphoid
378	CD79A	1.275570147386736e-05	5.5145860917325556e-05	6.5727167	0.11368015414258188	0.0017166515197414925	0.11826774084301674	0.001318042780134553	Lymphoid
379	GZMB	2.682557737647533e-05	0.00011146938948671302	5.9591756	0.10982658959537572	0.002070079773805917	0.09817769133184008	0.0016567446005064234	Lymphoid
380	CTLA4	2.8720357153789778e-05	0.00011819531597905793	4.1923294	0.11560693641618497	0.008482278097546198	0.10601232270998147	0.006098710465899447	Lymphoid
381	ACTG2	3.0720471186569204e-05	0.00012522249207477733	0.61106694	0.35452793834296725	0.25386246591941836	0.29899141522791445	0.20552197447693718	Lymphoid
382	FCGR3A	0.0005200465157286701	0.0019524553397532527	2.5973415	0.10789980732177264	0.018883166717156417	0.08782070018023277	0.0150541297283522	Lymphoid
383	KLRC1	0.0011649197952456813	0.0042253023081792514	3.6722507	0.09248554913294797	0.009340603857416944	0.080213451525042	0.006529881888935588	Lymphoid
384	MZB1	0.0019174337786070342	0.006670026440531882	6.498667	0.08092485549132948	0.0013127335150964355	0.07910485008977501	0.0009099175348156402	Lymphoid
385	BCL2L11	0.002100602722322129	0.007192463721230969	1.2452463	0.15028901734104047	0.07321013834191659	0.12153882554472964	0.05308113698394526	Lymphoid
386	ETV6	0.003081025283484157	0.01030217829165015	1.1310636	0.15028901734104047	0.07553266686862567	0.11621841183447718	0.05474320121060842	Lymphoid
387	ABCB1	0.0031328743112172975	0.01039434267597677	2.0388527	0.10211946050096339	0.026406139553670605	0.07680681772425059	0.019241729949071352	Lymphoid
388	MPEG1	0.006049892307093228	0.01932353662265598	0.41144714	0.18882466281310212	0.11168332828435827	0.16200474194385167	0.12418739224509598	Lymphoid
389	BANK1	0.006677087338212232	0.021168839857443222	1.726287	0.11946050096339114	0.05240836110269615	0.12181407925033365	0.03840494505998578	Lymphoid
390	TNFRSF9	0.0067411062469622685	0.021214657894851847	3.9391901	0.07514450867052024	0.005654852065030799	0.0590934556740131	0.003960588429714749	Lymphoid
391	AIF1	0.0069265386323567315	0.021639113391596212	0.9985495	0.13872832369942195	0.06876704029082097	0.10961076586409402	0.05636151861796731	Lymphoid
392	CCL19	0.010435128179711185	0.0319016775779742	3.3417263	0.07321772639691715	0.007472483085933556	0.06743625072899358	0.00685755670232775	Lymphoid
393	IL2RA	0.011225144922492143	0.03407348955196197	2.869638	0.07707129094412331	0.012168029889932343	0.06491345049781098	0.009134286133136708	Lymphoid
394	ADAM28	0.013009520218385081	0.03893758498929241	1.9814593	0.09248554913294797	0.029687973341411694	0.08461924755292428	0.022114842357119958	Lymphoid
395	FAS	0.013938649165925946	0.0411430471932159	1.2009685	0.11560693641618497	0.05261032010501868	0.08592868136252274	0.03828800392465444	Lymphoid
396	BASP1	0.02121069515271801	0.06092736594203563	0.9188885	0.13102119460500963	0.07189740482682015	0.10440152530387659	0.05657423678870821	Lymphoid
397	PLCG2	0.025435359441488482	0.0725755589397138	0.8203408	0.1599229287090559	0.10592749671816622	0.14001166948608343	0.08168033013071986	Lymphoid
398	CLECL1	0.025814143892903246	0.07316856679577874	2.8697982	0.0674373795761079	0.010299909118448955	0.051758845867133876	0.007241084916427921	Lymphoid
399	MDM2	0.03500361686463027	0.0960355642183446	0.40684357	0.24277456647398843	0.19080076744420882	0.18992636751816028	0.14649048762100272	Lymphoid
400	SH2D3C	0.0371380249774484	0.1012425139512606	0.5725666	0.16570327552986513	0.11178430778551954	0.1226691880717476	0.08411843427087087	Lymphoid
401	PCNA	0.04312847537690476	0.11536867163322023	0.6123461	0.16377649325626203	0.11193577703726143	0.12577022451189038	0.08403577690881113	Lymphoid
402	MNDA	0.04996901857100536	0.1284619278038025	1.1885029	0.08863198458574181	0.03827123094011915	0.0692474400517132	0.030974826902303874	Lymphoid
403	PLIN4	0.0	0.0	3.6103382	0.9871759890859482	0.42400960384153663	2.0671126997108535	0.4479729516068128	Adipocytes
404	ADIPOQ	0.0	0.0	4.194911	0.9549795361527967	0.21014405762304922	1.5447869466554007	0.18341668599426633	Adipocytes
405	DGAT2	0.0	0.0	4.072025	0.8990450204638472	0.19321728691476592	1.4487145086979105	0.17704709742359515	Adipocytes
406	LRP1	0.0	0.0	2.3774774	0.9091405184174625	0.39705882352941174	1.2628029749738217	0.3973728667077721	Adipocytes
407	FZD4	0.0	0.0	2.3644571	0.8412005457025921	0.3716686674669868	1.080521492863657	0.3205868228500886	Adipocytes
408	ELOVL5	0.0	0.0	2.5308452	0.7849931787175989	0.29627851140456185	0.9519518270909713	0.243150879075157	Adipocytes
409	MEST	0.0	0.0	2.9999964	0.7345156889495225	0.19399759903961586	0.8841825953262209	0.16350056089524265	Adipocytes
410	ABCA1	0.0	0.0	2.381296	0.6995907230559345	0.23763505402160864	0.7624089901685895	0.19841394325849207	Adipocytes
411	LGALS12	0.0	0.0	4.2821865	0.5227830832196453	0.044357743097238896	0.5001221823849236	0.03280821989846809	Adipocytes
412	ARID5B	0.0	0.0	2.1599007	0.6723055934515689	0.2592436974789916	0.7407904189816671	0.21962553341104357	Adipocytes
413	SEMA3C	0.0	0.0	2.6209123	0.5623465211459755	0.12725090036014405	0.5626676272278252	0.11581951277562257	Adipocytes
414	APCDD1	0.0	0.0	3.727188	0.4804911323328786	0.05546218487394958	0.44327848375459283	0.04125704936566252	Adipocytes
415	IGF1	0.0	0.0	2.713877	0.5345156889495225	0.1244297719087635	0.5223824053782693	0.0994525790993663	Adipocytes
416	SREBF1	0.0	0.0	3.1863306	0.49113233287858116	0.08685474189675871	0.476334745723327	0.06487833933988905	Adipocytes
417	LPL	0.0	0.0	2.1954722	0.5688949522510232	0.18661464585834334	0.5458870074681743	0.14715358492030842	Adipocytes
418	CD36	0.0	0.0	1.0108172	0.9931787175989086	0.8649459783913566	2.1583326620158685	1.568563607877592	Adipocytes
419	PPARG	2.0161412599249953e-292	3.922311178399536e-291	1.2434455	0.7882673942701228	0.4963985594237695	0.8937689219945619	0.47625217591223984	Adipocytes
420	ETFA	8.33186515783061e-240	1.4264153150206003e-238	1.7174523	0.5487039563437927	0.2312124849939976	0.4908557453970097	0.17622213550327873	Adipocytes
421	PMP22	9.536217690870254e-225	1.5116671006268403e-223	1.409807	0.6180081855388813	0.3122448979591837	0.6180917534140633	0.2790959030403366	Adipocytes
422	ITGB1	9.527588034814918e-206	1.3592692263002617e-204	0.7642478	0.927694406548431	0.8115846338535414	1.347315262013088	0.9844163739040197	Adipocytes
423	LOXL2	5.303301198296196e-190	6.8782209480932486e-189	2.0690587	0.4316507503410641	0.12995198079231693	0.3793717131696333	0.10431536553010838	Adipocytes
424	LIPE	3.4153997641456106e-170	4.060530830706448e-169	2.0145285	0.41282401091405185	0.1264705882352941	0.3477808144197721	0.09797806194701145	Adipocytes
425	FSTL3	7.789774691612928e-170	9.010874508136036e-169	3.3188398	0.3334242837653479	0.04375750300120048	0.2835962329056346	0.03233158721340607	Adipocytes
426	INSR	8.321793806772246e-161	9.132635254611594e-160	1.8813777	0.41828103683492496	0.14411764705882352	0.35137973906946574	0.10820572156552175	Adipocytes
427	CAV1	1.5580965478811961e-136	1.5156030056662543e-135	0.8641292	0.7080491132332879	0.5085834333733493	0.7570310008619849	0.48357440981869376	Adipocytes
428	HACL1	6.406876532119907e-123	5.834347139887916e-122	2.1425793	0.33997271487039565	0.09843937575030012	0.2833692298815422	0.07156873408544541	Adipocytes
429	MOGAT1	2.9110553414452206e-105	2.5427177268133763e-104	4.7298837	0.24038199181446113	0.011404561824729893	0.19433753620034616	0.008051065723591763	Adipocytes
430	ACAT1	2.7667631175037537e-96	2.277258873637705e-95	1.1650187	0.4433833560709413	0.239015606242497	0.3751808970334672	0.1848389458993827	Adipocytes
431	DPT	8.782981766700045e-89	6.834756720268399e-88	1.2903475	0.41173260572987724	0.22064825930372148	0.4106609025694335	0.18865234450875953	Adipocytes
432	ADAM12	7.702057598018633e-83	5.78329938938943e-82	3.187801	0.23274215552523875	0.03079231692677071	0.19059297157419378	0.022780898056207838	Adipocytes
433	NNMT	6.865215303134943e-74	4.980190084308061e-73	0.95926183	0.4908594815825375	0.3328331332533013	0.4979703392474231	0.28662974729400537	Adipocytes
434	ADIPOR2	1.1993024658625973e-62	8.279055732083737e-62	1.3337041	0.3140518417462483	0.1426170468187275	0.25162716773842964	0.10752276616567737	Adipocytes
435	COL5A2	2.867482377221716e-62	1.9480673927791977e-61	0.99468964	0.3839017735334243	0.21020408163265306	0.32050676898708186	0.17362514739200308	Adipocytes
436	ALDH6A1	2.865586853765043e-56	1.803634078546233e-55	1.6825483	0.2545702592087312	0.09027611044417767	0.1978925531392329	0.06594968040337182	Adipocytes
437	BTG2	4.607340970414099e-54	2.817059907624621e-53	0.7558709	0.537244201909959	0.4128451380552221	0.5867413166551162	0.3870549114126535	Adipocytes
438	LOX	4.73625539556034e-53	2.815440707360869e-52	1.8448251	0.2373806275579809	0.07887154861944778	0.2027157165988579	0.060681832813627566	Adipocytes
439	PPP1R1B	9.885466984925092e-52	5.795862834997178e-51	2.4936113	0.19836289222373807	0.039555822328931574	0.15310801238904675	0.028954406350597404	Adipocytes
440	SEMA3A	1.9823438414155298e-47	1.1163725843761142e-46	3.0024214	0.17708049113233287	0.025210084033613446	0.136718007709433	0.01811727537111537	Adipocytes
441	PNPLA3	5.3194541565442016e-45	2.9188799730781004e-44	3.7935271	0.16152796725784446	0.013565426170468187	0.12812267531901322	0.009809506999323515	Adipocytes
442	MMP19	5.912853211379071e-44	3.1243224376175834e-43	1.8932382	0.20654843110504775	0.06092436974789916	0.16820628786672467	0.048135308885880766	Adipocytes
443	CSF2RA	5.853221403898068e-42	3.055096049839479e-41	2.5322783	0.17708049113233287	0.03475390156062425	0.14245795899531977	0.026122319325105798	Adipocytes
444	VGLL3	4.7038447455058416e-39	2.368524177737059e-38	1.5658499	0.21909959072305593	0.08283313325330131	0.17503679645494258	0.06261200712462656	Adipocytes
445	EGFR	9.548068272652436e-37	4.7518293263898175e-36	1.7332191	0.19727148703956343	0.06440576230492197	0.15116022564896733	0.0479156837161994	Adipocytes
446	FBN1	5.9663468408777994e-36	2.9018141453360206e-35	0.4573239	0.41282401091405185	0.2698079231692677	0.3692354935475172	0.28163540178318336	Adipocytes
447	ABCC9	6.622424931389431e-33	3.1147229347633807e-32	0.6630158	0.3364256480218281	0.2036014405762305	0.2874860667221956	0.1909127713654586	Adipocytes
448	TMEM100	1.5993441210663252e-30	7.1304092064207e-30	1.3964025	0.1956343792633015	0.07382953181272509	0.16376065385975755	0.06540573085595866	Adipocytes
449	ACSL3	5.959732007768596e-30	2.62965494775769e-29	0.84361804	0.3036834924965894	0.18865546218487395	0.24483320181994267	0.14374024573603056	Adipocytes
450	PPP1R1A	7.545760764180862e-30	3.2954955174177644e-29	1.9434955	0.16534788540245565	0.0460984393757503	0.12274033132582726	0.03338811074520036	Adipocytes
451	MGLL	2.82348420568286e-26	1.1847561176786903e-25	0.46111682	0.5028649386084584	0.4016806722689076	0.4589206617985614	0.3527981369348903	Adipocytes
452	BANK1	2.8314634887080067e-25	1.1652561280452182e-24	2.1016529	0.14379263301500683	0.0343937575030012	0.10687473729420437	0.02594081253335784	Adipocytes
453	RIDA	5.017162572329598e-24	2.0068650289318392e-23	2.3517098	0.13478854024556616	0.02851140456182473	0.09862428819763078	0.020103326667436073	Adipocytes
454	AR	9.009329876985763e-23	3.5376084287613823e-22	2.4936984	0.12796725784447477	0.024729891956782712	0.09558774799115888	0.017652545357801107	Adipocytes
455	GPC1	5.545564201977579e-20	2.0639143290838294e-19	1.866108	0.13560709413369715	0.03937575030012005	0.10203287136549363	0.02904081324589385	Adipocytes
456	AMY2A	7.596770149374913e-18	2.7322837175903045e-17	1.7731985	0.13260572987721692	0.04243697478991597	0.09969877566251607	0.030210396138522812	Adipocytes
457	ESR1	6.287471300339879e-17	2.1878355419068847e-16	2.375434	0.11105047748976808	0.023169267707082834	0.08267372865466553	0.01647345249303574	Adipocytes
458	SFRP4	1.2349860959421147e-16	4.262693944058267e-16	1.4121532	0.14106412005457025	0.05384153661464586	0.1272515080355416	0.04973288149141565	Adipocytes
459	MITF	3.7156793108259816e-16	1.272248596026816e-15	0.8912609	0.19045020463847204	0.10432172869147659	0.14656709308559548	0.08167683334634243	Adipocytes
460	SLC27A1	1.2984203598007302e-14	4.307937317788469e-14	1.6363374	0.12251023192360164	0.041536614645858345	0.08853633004183555	0.029343683277209348	Adipocytes
461	PRR5L	2.1000996648414122e-14	6.861394324825377e-14	1.7586621	0.12141882673942701	0.04171668667466987	0.10020995251420452	0.030673624715199518	Adipocytes
462	IRF8	6.416466249354529e-14	2.0648477855065703e-13	1.5076771	0.12332878581173261	0.04441776710684274	0.09633034041530089	0.03494480196711308	Adipocytes
463	SRPX	1.4985804726429236e-08	4.247632068153452e-08	0.2804324	0.27257844474761256	0.20600240096038416	0.22964272332333638	0.1927228211908703	Adipocytes
464	FGFBP2	3.28818543748135e-08	9.021431841294986e-08	2.462243	0.07285129604365621	0.014765906362545019	0.059161268806591526	0.01099886562340311	Adipocytes
465	GPC3	3.762327845061943e-07	1.0001716258922432e-06	0.16292647	0.21800818553888132	0.15528211284513804	0.17282380885059664	0.155729665798173	Adipocytes
466	ITGB5	1.3626310288217263e-06	3.4509235522822417e-06	0.3218332	0.3020463847203274	0.25426170468187276	0.24716452385491497	0.2023909436765994	Adipocytes
467	SLC14A2	4.91435329372033e-06	1.2228739591350589e-05	3.6551983	0.05266030013642565	0.004561824729891957	0.03971619075235432	0.0032106912328194624	Adipocytes
468	MYLK	2.455998025461387e-05	6.006669456556992e-05	0.27700567	0.26139154160982264	0.21506602641056421	0.21373844228952882	0.1795414065954615	Adipocytes
469	SNCG	3.1937973720531895e-05	7.766734518402074e-05	1.1079884	0.08540245566166439	0.04177671068427371	0.06307941058122501	0.029760551394795078	Adipocytes
470	MDM2	4.207239348218749e-05	9.948610171478589e-05	0.35280332	0.226193724420191	0.18463385354141656	0.17695922494245492	0.14114086573526927	Adipocytes
471	CYP4B1	6.11061645492205e-05	0.00014370021113772733	0.3478544	0.23710777626193724	0.19621848739495798	0.20731084011758488	0.16636973589508525	Adipocytes
472	S100A1	8.579673718228313e-05	0.000200661221388072	1.8340833	0.05893587994542974	0.01764705882352941	0.04462693606487445	0.012718761899566987	Adipocytes
473	ADH1C	0.00016363677316405154	0.00037857588602277866	1.6468027	0.058117326057298774	0.018367346938775512	0.04094765077978647	0.013259633048863463	Adipocytes
474	CCN1	0.0004936316262895558	0.0011178536299043908	0.36544037	0.3721691678035471	0.35786314525810325	0.48590514739876767	0.395849843699205	Adipocytes
475	STAT3	0.0006669097992395265	0.001502302074076407	0.1589096	0.4974079126875853	0.4733493397358944	0.453803912381767	0.41501398899741704	Adipocytes
476	KLF6	0.0011208097254408076	0.0024727142396322975	0.1740977	0.5225102319236017	0.5073829531812725	0.5178765218669392	0.470836737837256	Adipocytes
477	FHOD3	0.0024797080124403853	0.005280174275246193	1.7660253	0.0461118690313779	0.014285714285714285	0.03417494561440489	0.010169816636401938	Adipocytes
478	SLC24A3	0.005348958745431197	0.01100651126463727	2.237082	0.0373806275579809	0.008043217286914766	0.026352803320366977	0.005648146309685314	Adipocytes
479	ITGAV	0.006668043221838851	0.013590107137842993	0.23704734	0.24283765347885403	0.21764705882352942	0.1917589417184989	0.16496379196373362	Adipocytes
480	NAMPT	0.015499929747907617	0.030571290009697973	0.1616005	0.2946793997271487	0.2714885954381753	0.24430796237625238	0.22107127268564758	Adipocytes
481	MS4A2	4.789872049225893e-35	2.0500652370686823e-32	8.067633	0.5958904109589042	0.0057981069428613904	0.73255963296053	0.004018941480029421	Mast
482	CPA3	9.94423671166519e-33	2.128066656296351e-30	7.934992	0.5753424657534246	0.006937905743594827	0.7932752950610029	0.004934771616170242	Mast
483	KIT	4.016046256440015e-30	5.729559325854421e-28	5.8036265	0.5616438356164384	0.02116061251796422	0.6444033291826637	0.01607003248916066	Mast
484	IL1RL1	5.301495022038313e-27	5.6725996735809955e-25	7.433085	0.5205479452054794	0.006244115169235343	0.5760200249842248	0.004497257775519795	Mast
485	VWA5A	2.1935196884844613e-23	1.5647107111189157e-21	4.4338427	0.5136986301369864	0.049259130779523264	0.5777959331892255	0.03554711274144614	Mast
486	SLC18A2	4.938631439240785e-18	3.0196203657072235e-16	7.677898	0.4178082191780822	0.003369839932603201	0.3940648836522949	0.0023558884675248734	Mast
487	CTSG	1.2464020676196597e-17	6.66825106176518e-16	9.277592	0.410958904109589	0.0013380246791218594	0.4548077612699734	0.0009274480338529426	Mast
488	GATA2	6.399570212714737e-13	3.043351167824342e-11	3.6339023	0.3835616438356164	0.04261856385351107	0.33475876890099393	0.031526260117764396	Mast
489	LIF	1.042143837350261e-11	4.460375623859117e-10	7.339108	0.3287671232876712	0.002874275236632142	0.2871978488626513	0.0020525760343327853	Mast
490	SRGN	2.752918356258935e-07	5.891245282394121e-06	1.1504449	0.5616438356164384	0.36161355865008177	0.7023967044877124	0.37765430081744333	Mast
491	FOSB	6.472989700677872e-06	0.00012045389529957084	1.6884028	0.363013698630137	0.16170276029535655	0.48049818332938626	0.17512858898843586	Mast
492	CD44	1.0864913072538828e-05	0.00019375761646027578	0.78964144	0.6164383561643836	0.42157688686257994	0.6899938240672271	0.4541570037855149	Mast
493	CD69	0.00027136008086454293	0.0035194580184855872	4.694087	0.18493150684931506	0.011298875068140146	0.20504720157991352	0.008753397478086122	Mast
494	MLPH	0.0011437387896034155	0.011655242903577662	3.1437695	0.1780821917808219	0.022201298379503444	0.1427921913103915	0.01721738875315149	Mast
495	FCER1A	0.00584869796405807	0.04723099487956328	3.569155	0.14383561643835616	0.011397988007334358	0.12241470510250621	0.010911698848264751	Mast
496	HPGDS	0.012233695258298002	0.08912694487649607	3.0828176	0.136986301369863	0.016849199663016005	0.10328314339399586	0.012760150040820005	Mast
497	ADGRE5	0.013324877730974396	0.09198463982027487	1.180008	0.2328767123287671	0.11863818821547154	0.20021296666132782	0.09333615049746706	Mast
498	RTKN2	0.018767103724423848	0.1255050061570845	2.1241918	0.1506849315068493	0.038753159224936815	0.11555546852569484	0.027710732035318892	Mast
