# Supplementary material for: Selective remodelling of the adipose niche in obesity and weight loss
Source: Nature. 2025 Jul 9;644(8077):769–79. doi: 10.1038/s41586-025-09233-2 (PMC12367556; doi:10.1038/s41586-025-09233-2)
Supplement: Supplementary file 4 — Supplementary Tables 1-12 [file 41586_2025_9233_MOESM4_ESM.zip › 2024-05-10393C-s4/ST4_cellstate_markers_all_spatial.csv]

	Gene	pval	FDR	logFC	PercentageIn	PercentageOut	ExpressionIn	ExpressionOut	CellType	CellState
0	CD36	3.748830742080082e-187	1.6044995576102754e-184	0.6264456	0.9901493485859548	0.9685844748858448	2.1232590947497267	1.752067153451951	Endothelial	EC2
1	BTNL9	2.5832884066990417e-165	5.5282371903359494e-163	0.86201745	0.9469335875436924	0.8012785388127854	1.5566492562306515	1.1181795711634928	Endothelial	EC2
2	KDR	1.4470102191015316e-94	2.064401245918185e-92	0.99162334	0.6224976167778837	0.39908675799086757	0.5978309559188346	0.3446299956761814	Endothelial	EC2
3	CA4	7.207984997593811e-86	7.712543947425379e-84	1.0833482	0.5513187162376867	0.3223744292237443	0.5169104564498103	0.27719388748763446	Endothelial	EC2
4	CAVIN2	1.22703225946983e-78	1.0503396141061745e-76	0.7147774	0.7810613282491261	0.6231963470319635	0.9096116298007523	0.6438564341371513	Endothelial	EC2
5	ITGB1	4.4730908007943086e-70	3.1908047712332736e-68	0.52996075	0.8887829679059421	0.795068493150685	1.135725967449367	0.9016674619291281	Endothelial	EC2
6	ADGRL4	1.6045547506800793e-69	9.810706189872486e-68	0.54703176	0.8732125834127741	0.7707762557077625	1.0990811721733256	0.8628125858311938	Endothelial	EC2
7	PPARG	2.3577109766339423e-68	1.2613753724991592e-66	0.70020103	0.7140133460438512	0.5523287671232877	0.739761615254244	0.5153509458860296	Endothelial	EC2
8	PRAG1	1.7116794364614344e-66	8.139986653394377e-65	1.1047069	0.4680648236415634	0.2593607305936073	0.40157462493652635	0.2068435392712956	Endothelial	EC2
9	TIMP4	9.366017733197793e-63	4.0086555898086556e-61	0.85880184	0.5875436924054656	0.40073059360730595	0.619210910789212	0.38717435877523015	Endothelial	EC2
10	MGLL	4.152051111512383e-61	1.6155253415702728e-59	0.7460351	0.6342548458849698	0.45442922374429223	0.6003622245714711	0.39916105534440915	Endothelial	EC2
11	NRP1	2.579508486490168e-55	9.200246935148266e-54	0.6261241	0.7016205910390848	0.5568949771689498	0.7106221168306792	0.5132775917975472	Endothelial	EC2
12	GNG11	4.808693620657491e-50	1.5831698997241587e-48	0.6052717	0.7133778201461709	0.5768036529680365	0.7405652848124321	0.5430156799018673	Endothelial	EC2
13	VWF	2.8351308252437408e-47	8.667399951459437e-46	0.42908007	0.8932316491897044	0.8151598173515981	1.187531608479108	0.990535796938791	Endothelial	EC2
14	APOLD1	7.63879822198808e-47	2.1796037593405993e-45	0.6978888	0.6253574833174452	0.4787214611872146	0.7472991741032669	0.5218136930032926	Endothelial	EC2
15	TGFBR2	2.340761836434586e-46	6.261537912462518e-45	0.4363523	0.8703527168732126	0.7873972602739726	1.0757764266653207	0.887046452030972	Endothelial	EC2
16	TCF4	1.732824628998607e-43	4.362640830655317e-42	0.6376629	0.6155068319034	0.4741552511415525	0.5804167996928966	0.4092628277250351	Endothelial	EC2
17	LITAF	1.733516942954154e-42	4.121918064357655e-41	0.84547395	0.46393390530664125	0.3052054794520548	0.4045596961280444	0.2449116827572979	Endothelial	EC2
18	MCF2L	7.354188389648224e-40	1.6566277004049683e-38	0.6169935	0.5964410549729902	0.4526027397260274	0.5597464679719152	0.3982191548022699	Endothelial	EC2
19	CAV1	1.1846000793702593e-38	2.535044169852355e-37	0.50534695	0.7028916428344455	0.5877625570776256	0.7195947895815171	0.5551786873801882	Endothelial	EC2
20	JUN	4.979294950946403e-33	1.0148277328595527e-31	0.5106192	0.6707975850015888	0.5587214611872147	0.7429303578619201	0.5729987858320372	Endothelial	EC2
21	PLIN4	3.27031862274637e-32	6.362256229706574e-31	0.6753138	0.521131236097871	0.3894063926940639	0.5685944094171455	0.3917247961292513	Endothelial	EC2
22	ETS1	7.3872327903089225e-28	1.374667667066182e-26	0.6029069	0.4934858595487766	0.3640182648401826	0.427336771553594	0.3008837260752135	Endothelial	EC2
23	TM4SF18	3.600105596354728e-26	6.4201883134992645e-25	0.9147868	0.3190340006355259	0.1852054794520548	0.2609793239168777	0.14684320392243164	Endothelial	EC2
24	CYP4B1	1.5830730756309308e-25	2.7102211054801537e-24	0.94760215	0.3072767715284398	0.17589041095890412	0.26859769524659827	0.14821547137632535	Endothelial	EC2
25	BTG2	3.6752261940713654e-25	6.04998773485594e-24	0.5005133	0.5773752780425803	0.4631963470319635	0.5655338640191084	0.4301471646236267	Endothelial	EC2
26	ELOVL5	5.970403097260092e-24	9.464194539360443e-23	0.66934174	0.41372735938989513	0.2947945205479452	0.3523106441506196	0.23552350370591976	Endothelial	EC2
27	CD93	1.6531428505625498e-23	2.5269469287170407e-22	0.44071117	0.6224976167778837	0.5181735159817351	0.6026287731236549	0.4757665467908647	Endothelial	EC2
28	CCN1	2.3513819553081076e-23	3.4703154374892073e-22	0.60096884	0.4572608833809978	0.33881278538812787	0.47442715788496437	0.3366603200076148	Endothelial	EC2
29	LPL	6.375791801316065e-23	9.096129636544253e-22	0.84927124	0.31204321576104227	0.18648401826484018	0.24969117940289826	0.1462041995183321	Endothelial	EC2
30	LIPE	1.5151296209831944e-21	2.0918563799380878e-20	1.016701	0.2640610104861773	0.14356164383561643	0.21157496402416845	0.11015879689325951	Endothelial	EC2
31	TCIM	3.3145551154020617e-21	4.4332174668502576e-20	0.85597193	0.3158563711471242	0.19908675799086759	0.29365770855098927	0.17275890323572507	Endothelial	EC2
32	NAMPT	4.5017917265300024e-20	5.8386874513783065e-19	0.6501379	0.36892278360343184	0.2557077625570776	0.30366986047653816	0.20383781000750942	Endothelial	EC2
33	NNMT	1.0363085569435906e-19	1.3045295952113437e-18	0.49927026	0.48681283762313315	0.382648401826484	0.4322450737646528	0.3239187938047447	Endothelial	EC2
34	IL3RA	7.013038047131494e-19	8.575943669063656e-18	1.3696295	0.19129329520177948	0.07634703196347031	0.1413473964077109	0.057093446853864895	Endothelial	EC2
35	KLF6	1.2085346568084508e-18	1.4368134253167138e-17	0.43009132	0.5392437241817604	0.44511415525114156	0.4953956314886468	0.3892470321796369	Endothelial	EC2
36	SNAI1	4.007764453854187e-18	4.636008611485384e-17	3.313285	0.12583412774070543	0.013881278538812785	0.09630314936995477	0.010118659076466962	Endothelial	EC2
37	MCL1	1.527178832687155e-17	1.7200856326055324e-16	0.36842623	0.6301239275500476	0.5346118721461187	0.6355578855567949	0.5235011747396281	Endothelial	EC2
38	DST	7.50181797402067e-17	8.23276434072012e-16	0.49290183	0.4401016841436289	0.3437442922374429	0.3756781413133127	0.28066932352129026	Endothelial	EC2
39	FZD4	4.140939576153748e-16	4.430805346484511e-15	0.42338866	0.4982523037813791	0.4	0.43391000245976635	0.3401142944867201	Endothelial	EC2
40	CLEC14A	8.586672041790008e-16	8.963647887527131e-15	0.36387348	0.5741976485541785	0.48	0.5435363985591151	0.4454005309498669	Endothelial	EC2
41	AREG	3.323656002892504e-14	3.2330108391772545e-13	1.0577571	0.19764855417858276	0.10009132420091324	0.184187271580525	0.09271787748273994	Endothelial	EC2
42	ZFP36	1.3814981282205832e-13	1.3139582197297992e-12	0.37710297	0.5452812202097236	0.4637442922374429	0.6413350698102028	0.526044333603394	Endothelial	EC2
43	ETFA	8.338849836293365e-13	7.593676021135234e-12	0.6601207	0.2853511280584684	0.19689497716894977	0.22382078449406448	0.1473351328632854	Endothelial	EC2
44	STAT3	1.1372255324158168e-12	1.0140260997374366e-11	0.32064497	0.561487130600572	0.47799086757990866	0.5056342758943746	0.4232381515713367	Endothelial	EC2
45	ADIPOQ	5.913265985168814e-12	5.0617556833045045e-11	0.67141205	0.2796313949793454	0.19452054794520549	0.2537064638307624	0.16664180534005835	Endothelial	EC2
46	EDNRB	5.28394423633806e-11	4.4343688885346855e-10	0.71598226	0.24118207816968543	0.1589041095890411	0.19648890276555092	0.12414647430313293	Endothelial	EC2
47	PECAM1	3.0768719446442735e-10	2.5325022928995176e-09	0.16597922	0.9116619002224341	0.8810958904109589	1.2408989802092119	1.160495958812233	Endothelial	EC2
48	DGAT2	3.449938570645728e-10	2.7859881287478706e-09	0.697755	0.25452812202097236	0.17735159817351598	0.2422037845630997	0.1561167109005231	Endothelial	EC2
49	MEF2C	1.0146309572056197e-09	7.895673630618278e-09	0.4333408	0.3479504289799809	0.2732420091324201	0.2805198569913219	0.21495141481974928	Endothelial	EC2
50	POSTN	4.269256651970214e-09	3.262931869720093e-08	0.59836906	0.2640610104861773	0.1921461187214612	0.2501210395282979	0.17201993240019303	Endothelial	EC2
51	EGR1	7.419533227605232e-09	5.5711582831842796e-08	0.49947718	0.3374642516682555	0.26958904109589044	0.4191268258188054	0.3135520663079929	Endothelial	EC2
52	CAVIN1	1.2299222734741605e-08	9.075978155981738e-08	0.17378637	0.8369876072449952	0.7937899543378996	1.0099652724997144	0.9350784875957996	Endothelial	EC2
53	PRDM1	2.8576214992257414e-08	2.0729864435061313e-07	1.078019	0.144264378773435	0.07342465753424658	0.11411010593159716	0.05567704054485783	Endothelial	EC2
54	ITGB5	2.1839898987177677e-07	1.483726470874928e-06	0.5365298	0.23927550047664442	0.17424657534246576	0.18511250112517608	0.13120163057343365	Endothelial	EC2
55	RAPGEF3	2.7424618839557275e-07	1.8340213848953928e-06	0.23400699	0.5214489990467112	0.45515981735159816	0.4646997838675776	0.40744022533373087	Endothelial	EC2
56	ACSL3	3.6220159917664674e-07	2.3490450555685153e-06	0.53169346	0.23260247855100094	0.16840182648401827	0.17971478126065488	0.12767828116338406	Endothelial	EC2
57	SH2D3C	3.622359197839299e-07	2.3490450555685153e-06	0.56374305	0.22052748649507467	0.15598173515981736	0.16753771594520303	0.1163552511720737	Endothelial	EC2
58	DPT	4.442418524425008e-07	2.837843475304334e-06	0.6210912	0.20400381315538607	0.1395433789954338	0.16610645960510592	0.11108201410443776	Endothelial	EC2
59	EGFL7	6.181831213548617e-07	3.890917293233542e-06	0.24268441	0.5147759771210677	0.45990867579908673	0.469642994080298	0.40986551634904944	Endothelial	EC2
60	ACAT1	9.34722660714862e-07	5.728128306244173e-06	0.42016461	0.27200508420718145	0.20894977168949772	0.20803573683517645	0.15941757008198876	Endothelial	EC2
61	GAS6	9.36843414572645e-07	5.728128306244173e-06	0.32584086	0.3578010803940261	0.2958904109589041	0.2946314494682907	0.2416612357218776	Endothelial	EC2
62	LRP1	2.460434125853948e-06	1.4425558984458764e-05	0.5004027	0.23419129329520177	0.17570776255707762	0.1940793390299887	0.14099142971412598	Endothelial	EC2
63	ACTG2	3.355494314934098e-06	1.9407453605294513e-05	0.41625974	0.2685096917699396	0.20949771689497718	0.21058058100244972	0.1618186497184517	Endothelial	EC2
64	MEST	4.651392716783278e-06	2.654394777044324e-05	0.7081414	0.1709564664760089	0.1132420091324201	0.137031526851992	0.08608305652214726	Endothelial	EC2
65	CDKN1A	4.85303227070784e-06	2.733023436661784e-05	0.5219775	0.22338735303463617	0.16675799086757992	0.1977055213200724	0.1417070939359613	Endothelial	EC2
66	SOX17	1.8942721942025136e-05	0.00010262639229350327	0.41280252	0.23323800444868129	0.17735159817351598	0.19392688538189706	0.14907020858509834	Endothelial	EC2
67	ADIPOR2	5.480830883942945e-05	0.00028607263638141226	0.42600334	0.21798538290435335	0.1658447488584475	0.1666153154755829	0.12658436198158535	Endothelial	EC2
68	CTNNB1	0.00013884859791132086	0.0007159903603137992	0.19158138	0.47855100095328884	0.4273972602739726	0.4046100033188444	0.362348825042754	Endothelial	EC2
69	ERG	0.0003316042766936319	0.0016896027431532676	0.27348393	0.30378137909119796	0.25844748858447486	0.2404979831715345	0.20288657094091755	Endothelial	EC2
70	MMRN2	0.0009724448488234566	0.004783981555131487	0.11974241	0.632666031140769	0.5828310502283105	0.6109377770730448	0.5738465517778119	Endothelial	EC2
71	ABCA1	0.0022526674938491966	0.010594963597444574	0.4403833	0.1652367333968859	0.12639269406392695	0.1296827729601291	0.09716466992168055	Endothelial	EC2
72	KIT	0.0023165241922282896	0.010776873416018564	1.6946036	0.058786145535430566	0.01954337899543379	0.04615450013052239	0.014487673367975155	Endothelial	EC2
73	PCNA	0.002426200637295422	0.011165740567338071	0.5520595	0.12932952017794724	0.09022831050228311	0.09598681355814377	0.06645455541403214	Endothelial	EC2
74	AGMO	0.005273138834417513	0.024009610863092504	0.40303314	0.15475055608516047	0.1187214611872146	0.11552339921600188	0.08857207525089365	Endothelial	EC2
75	OSMR	0.005542084673686525	0.024968549898292978	0.2348408	0.24531299650460756	0.20894977168949772	0.1907232998480776	0.16429283980903725	Endothelial	EC2
76	KLF10	0.005945671421586301	0.02650778508790559	0.26113075	0.2758182395932634	0.24383561643835616	0.23158061072980682	0.19675509840239858	Endothelial	EC2
77	IGF1	0.007814236899544903	0.0344793133299507	0.6711096	0.10200190657769304	0.06812785388127854	0.0780870458367837	0.049747836622041304	Endothelial	EC2
78	COL5A2	0.008623102818203948	0.036906880061912894	0.4609446	0.12519860184302511	0.09114155251141552	0.09220897352472227	0.06782360417090605	Endothelial	EC2
79	MDM2	0.014992887415983439	0.06353421598060309	0.3015457	0.17063870352716873	0.13881278538812786	0.12760402661197884	0.10474880942836182	Endothelial	EC2
80	CRHBP	0.022783179581028302	0.09373056436468151	4.840026	0.030505243088655862	0.001095890410958904	0.021531148604410275	0.000759613348558844	Endothelial	EC2
81	KLF4	0.022994647799746634	0.09373056436468151	0.15990387	0.29837940896091514	0.2673972602739726	0.26088265088642065	0.23649614232460994	Endothelial	EC2
82	CDK1	0.02480229441571125	0.10014511330117372	0.74292207	0.07022561169367651	0.0410958904109589	0.049707419055803156	0.029997683438346447	Endothelial	EC2
83	DERA	0.02666125889756468	0.10664503559025872	0.39119256	0.12519860184302511	0.09662100456621005	0.09121566630222186	0.07029317284868661	Endothelial	EC2
84	SRGN	0.035442446041057535	0.13916850372084977	0.031530503	0.5258976803304735	0.4821917808219178	0.5057878682089141	0.4971690689435232	Endothelial	EC2
85	LGALS12	0.03649710722309667	0.14200692628623068	0.81851405	0.06514140451223388	0.03817351598173516	0.04843269008859576	0.02774987518021245	Endothelial	EC2
86	EDN1	1.4019533129351003e-136	3.000180089681115e-134	3.2908857	0.5390835579514824	0.09481954987348515	0.6043948110019152	0.08141407935301255	Endothelial	EC6
87	CD34	1.025847513453247e-134	1.4635424525266325e-132	1.3138686	0.8840970350404312	0.6361699294180317	1.1911471986983637	0.6530931842762295	Endothelial	EC6
88	ACKR1	3.7281985076332807e-134	3.9891724031676104e-132	7.7241287	0.46001796945193174	0.0034625116526834465	0.4183982325553865	0.0024540274074666053	Endothelial	EC6
89	TFPI	1.562420948298345e-93	1.1145269431194861e-91	2.9419875	0.4555256064690027	0.0828339326141963	0.4153008618075367	0.06484511933477162	Endothelial	EC6
90	PECAM1	9.489179564166839e-92	5.801955504947725e-90	0.7871094	0.9613656783468104	0.8820082567585564	1.5389553335924755	1.138096574634035	Endothelial	EC6
91	MLPH	1.4094215385623566e-66	6.032324185046887e-65	7.062298	0.3225516621743037	0.003062991077373818	0.255636292233318	0.002177100847115049	Endothelial	EC6
92	ECSCR	7.831154331116348e-64	3.04703095792527e-62	1.5776592	0.5211141060197664	0.23758156878412573	0.4829629050740165	0.1889718162629747	Endothelial	EC6
93	RAPGEF3	5.365785463730737e-62	1.9137968153972964e-60	1.0552565	0.7026055705300989	0.446264482620855	0.6884182863333416	0.3897903716666009	Endothelial	EC6
94	VCAN	1.062780262643337e-61	3.498999633933448e-60	4.4317074	0.3270440251572327	0.021307764016513516	0.3158415786768543	0.017063557521383815	Endothelial	EC6
95	NTN4	2.0387719184006867e-52	5.817295873836627e-51	2.0626006	0.394429469901168	0.11972299906778533	0.33260581817267154	0.0902614251977755	Endothelial	EC6
96	VWF	2.5398149448255476e-44	6.394357625796085e-43	0.5778275	0.9245283018867925	0.8316686642695432	1.3017237131385102	1.0269712301772014	Endothelial	EC6
97	MET	3.658832146735925e-41	8.699889771127644e-40	2.0159025	0.3477088948787062	0.10241044080436809	0.2843877351963226	0.07819687757020642	Endothelial	EC6
98	MMRN2	1.526261102847767e-35	3.2661987600942217e-34	0.7180345	0.7394429469901168	0.5805033959248901	0.7990195808814177	0.5560157493556379	Endothelial	EC6
99	TNXB	1.1359570563574208e-31	2.315188667242743e-30	1.297829	0.4052111410601977	0.1952323878013051	0.3680343283191821	0.16632279876437026	Endothelial	EC6
100	SLC8A1	2.9801575046171056e-31	5.7977609635278236e-30	2.3657374	0.2776280323450135	0.06472233320015981	0.22362650402631873	0.04747659528274318	Endothelial	EC6
101	CAVIN1	2.8275150293381535e-29	4.840705730226919e-28	0.5058574	0.8921832884097035	0.7973098947929151	1.160076045200347	0.9331137027348076	Endothelial	EC6
102	NPDC1	6.32261293973833e-27	9.66456549360002e-26	1.1866612	0.3971248876909254	0.21094686376348382	0.338222957129022	0.16280319025396148	Endothelial	EC6
103	CD44	1.8243487461396787e-26	2.6924871149923534e-25	1.2725161	0.3935309973045822	0.21134638433879344	0.3855274628699248	0.1779049824574018	Endothelial	EC6
104	CCN2	1.5446182168578288e-23	2.003323020651972e-22	1.8571504	0.27403414195867026	0.09228925289652418	0.2565201479900221	0.0776231960928017	Endothelial	EC6
105	FBN1	1.0906904553008612e-19	1.3337586139107675e-18	1.4323871	0.29290206648697215	0.13104274870155813	0.2473295977991651	0.09891057569081768	Endothelial	EC6
106	MYLK	3.471448279469278e-18	3.9099470095075026e-17	1.1559294	0.3243486073674753	0.16926355040617924	0.2734322800948161	0.13201562300711134	Endothelial	EC6
107	CD55	3.686128444988803e-17	4.0452896780902766e-16	1.1866691	0.3090745732255166	0.15860966839792248	0.2524889396162511	0.11883372229903656	Endothelial	EC6
108	RYR3	6.687065771149981e-16	6.504691250118618e-15	5.5730524	0.15363881401617252	0.003995205753096284	0.13306700191861104	0.0029852544745280346	Endothelial	EC6
109	ACTA2	4.1178601473918746e-15	3.9165425401860496e-14	1.4987023	0.24348607367475292	0.10067918497802637	0.23116160196251964	0.08803729338474457	Endothelial	EC6
110	MALL	6.593609697279187e-15	6.134923805294548e-14	1.765608	0.215633423180593	0.07271274470635238	0.17033774927221298	0.053177118143033636	Endothelial	EC6
111	KLF4	3.861138829476158e-14	3.516100891522969e-13	0.83281946	0.3863432165318958	0.26275136502863233	0.3733673732015352	0.22642911109249095	Endothelial	EC6
112	EGFL7	1.2472180328838455e-11	1.0071873925929922e-10	0.47287533	0.5678346810422282	0.46690637901185245	0.5396040654471285	0.41568795838848943	Endothelial	EC6
113	ITGAV	5.291873667150488e-10	4.194299869519276e-09	0.81591165	0.3000898472596586	0.18937275269676387	0.2351773942372893	0.14029114692491684	Endothelial	EC6
114	STEAP4	8.102761353267847e-10	6.305421562179343e-09	1.0260222	0.24348607367475292	0.13130909575176455	0.2072667789552075	0.10714614039140412	Endothelial	EC6
115	STAT3	3.459351232924089e-08	2.597547943318439e-07	0.3587177	0.577717879604672	0.4982021574111067	0.5368359336437872	0.4409324213540023	Endothelial	EC6
116	ADGRL4	1.3326556804659615e-07	9.66740052948189e-07	0.22162543	0.834681042228212	0.8042349180982821	1.0328205636488614	0.9366331161158777	Endothelial	EC6
117	IL3RA	1.9328671608994956e-07	1.3787785747749736e-06	1.0324286	0.20125786163522014	0.10600612598215475	0.15368666902214598	0.07808677791960648	Endothelial	EC6
118	ALDH1A3	2.136173412062256e-07	1.498823312069911e-06	2.028086	0.1302785265049416	0.03435876947662805	0.0993506755160633	0.025287490012739826	Endothelial	EC6
119	STC1	4.38595901079277e-07	3.0277265429343643e-06	2.9132648	0.11230907457322552	0.019043814089758956	0.10608476849555103	0.014747091074651119	Endothelial	EC6
120	ERG	7.462235294499483e-06	4.766920456784745e-05	0.47074372	0.3450134770889488	0.26461579438007726	0.2774333733830018	0.20759991801399388	Endothelial	EC6
121	ADAMTS1	1.0298767846372816e-05	6.482165644481713e-05	0.67523146	0.29649595687331537	0.225063257424424	0.33724767991838467	0.22408135655090544	Endothelial	EC6
122	HIF1A	2.8427169408769867e-05	0.0001666688836568973	0.83284444	0.18957771787960467	0.11293114928752164	0.1446615233664319	0.0837750741875039	Endothelial	EC6
123	MCL1	8.179456721245602e-05	0.00047308209144501594	0.23203026	0.628032345013477	0.5607937142096151	0.6268460835376991	0.5551458125674933	Endothelial	EC6
124	CD93	9.40818387079494e-05	0.0005298293021973993	0.23666593	0.6073674752920036	0.5486749234252231	0.582260176283388	0.5131494228921007	Endothelial	EC6
125	KLF6	0.0001651828660707647	0.0009063880343370167	0.26164797	0.5381850853548967	0.47076841123984553	0.48539039475874507	0.41948302625008177	Endothelial	EC6
126	MMRN1	0.0001898213520688245	0.0010283992238665429	2.8467512	0.08176100628930817	0.0126514848848049	0.06217256382184888	0.008877335513305506	Endothelial	EC6
127	ANGPT2	0.00027156184790313976	0.0014528558862817978	1.5717283	0.10601976639712489	0.038886669330137166	0.08362868220897084	0.028920711100305235	Endothelial	EC6
128	ARID5B	0.0003207733808366882	0.001674280573147592	0.7837773	0.18238993710691823	0.1179917432414436	0.14870149087169757	0.08904031855509333	Endothelial	EC6
129	SELE	0.00037513165982777115	0.0019006183711149276	7.335563	0.0664869721473495	0.0005326941004128379	0.057938512224651566	0.00036923541380207495	Endothelial	EC6
130	TGFBR2	0.0003763307232424793	0.0019006183711149276	0.15921423	0.8400718778077269	0.814356106006126	1.0160119254231712	0.9470270963629488	Endothelial	EC6
131	ABCB1	0.0003774592559457216	0.0019006183711149276	1.9289857	0.09074573225516622	0.024903449194300174	0.06800033849961241	0.018310328786197868	Endothelial	EC6
132	HLA-DQB2	0.0006217571016419229	0.0030943260407295696	2.2292438	0.08176100628930817	0.018377946464242907	0.05885820672021914	0.012846616211677774	Endothelial	EC6
133	MDM2	0.0006591940740661166	0.0032429317666700912	0.57734895	0.20485175202156333	0.14236249833533093	0.1554603267274668	0.10681079500872265	Endothelial	EC6
134	CFB	0.0008725717746612693	0.00414956355061137	3.0796595	0.07097933513027853	0.009322146757224663	0.05422616656447836	0.006569614177042549	Endothelial	EC6
135	SNCG	0.0009809269921375085	0.004613590688295094	1.3534096	0.10422282120395328	0.04341456918364629	0.07661334612960594	0.030686655620153196	Endothelial	EC6
136	FGL2	0.0010147044322299157	0.0047205814890696075	0.5469013	0.20934411500449238	0.14928752164069783	0.16919503843444744	0.11883693246626763	Endothelial	EC6
137	SRPX	0.0013886196995398128	0.00639063689680688	0.9115652	0.13656783468104222	0.07803968571048076	0.11046695336673805	0.06024009861575493	Endothelial	EC6
138	NNMT	0.001669735990708537	0.007522600042350041	0.24152657	0.46630727762803237	0.41390331602077507	0.40980749387132914	0.35658741544008504	Endothelial	EC6
139	BMX	0.0020932214551094303	0.009332278987362877	1.0636417	0.10601976639712489	0.04847516313756825	0.07904645502547496	0.03859790599486874	Endothelial	EC6
140	INMT	0.0021422140945071342	0.009452243633495396	1.5684487	0.08715184186882301	0.030363563723531762	0.06769503924211846	0.023340559556019044	Endothelial	EC6
141	PLCG2	0.002328769398832185	0.010170543905103828	0.41003805	0.23539982030548068	0.1783193501131975	0.18178164896798032	0.13979083897602748	Endothelial	EC6
142	KLF10	0.002361599679761863	0.01020974407008159	0.37331817	0.30098831985624436	0.2487681448927953	0.25541449521810555	0.20265574810788367	Endothelial	EC6
143	VWA5A	0.002615290961556712	0.011193445315462727	1.4251201	0.09074573225516622	0.035024637102144096	0.0658145427685711	0.025017503923974213	Endothelial	EC6
144	CTNNB1	0.003268840147539608	0.013852114684623289	0.20321642	0.48966756513926324	0.4396058063656945	0.4177517115050298	0.3718484275733719	Endothelial	EC6
145	FOSB	0.003586373588863047	0.015048704863072394	0.8584234	0.1293800539083558	0.0759089093088294	0.1273319165418971	0.07222560983100429	Endothelial	EC6
146	FZD4	0.0037823752474202632	0.01571705442617352	0.2305734	0.46630727762803237	0.4313490478092955	0.419585588568349	0.36764439738702354	Endothelial	EC6
147	ATP2B1	0.007312074609468762	0.029524795255016903	0.9514077	0.1069182389937107	0.057397789319483285	0.07811736808250053	0.041157672334642945	Endothelial	EC6
148	OSMR	0.007312215647270541	0.029524795255016903	0.3708266	0.2632524707996406	0.21614063124250898	0.2125897263062009	0.16821110097184466	Endothelial	EC6
149	PMP22	0.0078031064048397865	0.031212425619359146	0.45135072	0.1931716082659479	0.14342788653615662	0.14764425651124474	0.11007283370637892	Endothelial	EC6
150	FKBP11	0.009329085548742535	0.03697082050797968	1.5061809	0.07547169811320754	0.027300572646157945	0.054134491201775506	0.019393604335078595	Endothelial	EC6
151	MYH11	0.00980578760544944	0.03850345958837028	1.8803219	0.06289308176100629	0.014782261286456252	0.04831889175615787	0.01335717215208626	Endothelial	EC6
152	TNC	0.02006632781971405	0.07737286762916769	3.5820222	0.047619047619047616	0.004527899853509122	0.03864566159233359	0.003284807088521274	Endothelial	EC6
153	JUNB	0.02104936414822418	0.08043864156642813	0.89484704	0.09523809523809523	0.05247036889066454	0.07116103203414856	0.03889881238343095	Endothelial	EC6
154	ETV6	0.024060238610206144	0.09113081526697549	0.61858183	0.12488769092542677	0.08323345318950592	0.09057284302517692	0.05991385980603762	Endothelial	EC6
155	SERPINE1	0.03550335597148956	0.1309951409982546	2.485162	0.04851752021563342	0.009588493807431082	0.041869357269607145	0.0076077879067448515	Endothelial	EC6
156	MCF2L	0.03922553568424846	0.14349170318682344	0.119768724	0.5399820305480683	0.4999334132374484	0.4842217569940869	0.45316729147898294	Endothelial	EC6
157	SOX18	0.039905829618180254	0.14352684938303487	0.3750596	0.17699910152740342	0.13916633373285392	0.13656546465369224	0.10690733678462111	Endothelial	EC6
158	CFHR3	0.044641539081443506	0.15905131026757416	1.0017222	0.07457322551662174	0.03728858702889865	0.05314741816613479	0.026895052157096016	Endothelial	EC6
159	MYC	0.04797946545095139	0.1683214033853049	0.32871976	0.20664869721473494	0.17099480623252097	0.1725937063280665	0.13976084289712104	Endothelial	EC6
160	TCF15	3.932055822562112e-36	1.051824932535365e-34	2.8679638	0.18708751793400286	0.02842125754331322	0.1381802541113671	0.02009476618693646	Endothelial	EC1
161	DNASE1L3	3.8706793757358946e-22	5.0201538570150394e-21	1.3940767	0.21176470588235294	0.09110375705664785	0.1914011932606658	0.07720372503834576	Endothelial	EC1
162	PLIN4	2.9626303653508267e-08	1.7859236568593717e-07	0.25466284	0.48149210903873746	0.40763091298423204	0.49517584315573654	0.4298952797052028	Endothelial	EC1
163	CA4	1.8865814043817926e-05	8.776704794297904e-05	0.1915886	0.4479196556671449	0.3774576601129064	0.3890622286349727	0.3481549296572763	Endothelial	EC1
164	ADIPOQ	0.00010272564381923278	0.0004677295271769322	0.3052417	0.2556671449067432	0.2051781195250146	0.22142535707316244	0.18281307309952444	Endothelial	EC1
165	DGAT2	0.0002457642700139178	0.0011072327112205981	0.30172622	0.23414634146341465	0.1861008370644345	0.20914505074627165	0.17287985212179863	Endothelial	EC1
166	LPL	0.004674511330598474	0.018188098631783157	0.23488182	0.2539454806312769	0.21763675296865875	0.20046310524772012	0.17279194318775157	Endothelial	EC1
167	TIMP4	0.009577026375613149	0.034737010921715494	0.105002016	0.4935437589670014	0.45220946077477125	0.48824617249494207	0.46075500085713356	Endothelial	EC1
168	SRGN	1.900855172503724e-193	8.135660138315939e-191	2.0987833	0.8665906499429875	0.4564234990316333	1.1808311657223691	0.4232570873313049	Endothelial	EC4
169	TMEM100	1.3686802259225203e-100	1.9526504556494624e-98	3.8499565	0.4846066134549601	0.05668173014848289	0.5115401929253448	0.04527549760722426	Endothelial	EC4
170	GJA5	6.702460518897646e-70	5.737306204176385e-68	5.553575	0.37400228050171036	0.012007746933505488	0.33771582448149723	0.008517335724835514	Endothelial	EC4
171	PLCG2	9.995344399375737e-67	6.11143914704688e-65	2.1323748	0.4903078677309008	0.1511943189154293	0.42381192590232974	0.11366421254435244	Endothelial	EC4
172	ADAMTS1	1.3322974296295577e-65	7.127791248518135e-64	1.9576547	0.5290763968072976	0.20090380890897352	0.6115445604567359	0.19646985081592958	Endothelial	EC4
173	BMX	2.7179384702506465e-53	1.292530739185863e-51	4.1771646	0.338654503990878	0.023886378308586184	0.2766019210966221	0.017460360975737388	Endothelial	EC4
174	MET	2.1294753873402334e-48	9.1141546578162e-47	2.205056	0.4013683010262258	0.10380890897353132	0.3246951320565758	0.07991559356159796	Endothelial	EC4
175	CLEC14A	4.2149636950782867e-48	1.640004055903188e-46	1.01705	0.7080957810718358	0.49244673983214976	0.7642993524317988	0.4491654514052427	Endothelial	EC4
176	SOX17	2.140020643700339e-39	7.632740295864543e-38	1.7089689	0.427594070695553	0.17172369270497095	0.39752641223848345	0.13916289693571382	Endothelial	EC4
177	CXCL2	8.805644006058556e-36	2.5125437563953748e-34	2.78538	0.31356898517673887	0.06107165913492576	0.32251611913452344	0.053735567186241416	Endothelial	EC4
178	ACTA2	3.878164377387079e-33	1.0374089709510437e-31	2.2161117	0.3352337514253136	0.09464170432537121	0.33106670953458534	0.0810857836989676	Endothelial	EC4
179	MCL1	6.008109263202516e-33	1.5126298615592217e-31	0.8206878	0.7126567844925884	0.5532601678502259	0.8124776516692106	0.5363107420313776	Endothelial	EC4
180	RAMP2	1.9625612355709437e-28	4.666534493468689e-27	1.0465423	0.5051311288483467	0.29683666881859266	0.447612078204347	0.24163113058924876	Endothelial	EC4
181	ECSCR	1.4328840033430046e-22	2.7876106974127547e-21	1.015657	0.44583808437856326	0.25474499677211104	0.3852313845053373	0.20899666332535827	Endothelial	EC4
182	CTNNB1	1.043138901564378e-21	1.9411454342154512e-20	0.7409248	0.5883694412770809	0.42995480955455134	0.5434007406562369	0.3590193735310733	Endothelial	EC4
183	MMRN2	5.9475474029962434e-21	1.0606459535343301e-19	0.6047512	0.7092360319270239	0.5887669464170433	0.7698814949481729	0.5667198172192482	Endothelial	EC4
184	CAV1	9.683281529086101e-21	1.6577777977795407e-19	0.5732001	0.7525655644241733	0.6158812136862492	0.7929116421195096	0.5950657980737155	Endothelial	EC4
185	CAVIN1	2.245226842527466e-20	3.695988802314444e-19	0.44517627	0.863169897377423	0.8034861200774693	1.1414615295133852	0.942137336444227	Endothelial	EC4
186	ZFP36	5.323238171251892e-19	8.136949776056464e-18	0.75440055	0.6157354618015963	0.47966429954809553	0.7951849140828087	0.5424140763745421	Endothelial	EC4
187	SOX18	1.635110936701776e-17	2.4131982100288284e-16	1.4112346	0.29874572405929306	0.1265332472562944	0.23814151711771142	0.09630915991775954	Endothelial	EC4
188	TNXB	1.217927516078012e-16	1.681525731875449e-15	1.0804014	0.3660205245153934	0.20606843124596513	0.3406436228306518	0.1755707741921804	Endothelial	EC4
189	FGL2	2.5521338900310022e-15	3.1208951569521974e-14	1.3307732	0.29874572405929306	0.14099418979987088	0.25739856668465494	0.11038373927492605	Endothelial	EC4
190	EGR1	5.66440259113031e-15	6.734345302788257e-14	0.938376	0.4218928164196123	0.2799225306649451	0.557408346960782	0.32883699981969133	Endothelial	EC4
191	CD44	1.0307325877520322e-14	1.19230688529154e-13	0.98648345	0.3694412770809578	0.2196255648805681	0.34487080836606415	0.18883523311941097	Endothelial	EC4
192	STEAP4	2.4634518891063855e-13	2.6358935213438326e-12	1.3651856	0.2759407069555302	0.13105229180116204	0.25136752827699355	0.105203224128764	Endothelial	EC4
193	GATA2	8.657972644628056e-13	9.03807876073368e-12	1.739717	0.217787913340935	0.07165913492575855	0.16614115509692262	0.052704985209511813	Endothelial	EC4
194	MYLK	1.051240561630867e-12	1.0712641913762168e-11	1.0842631	0.31356898517673887	0.17520981278244027	0.27041461676886447	0.13666647152997297	Endothelial	EC4
195	ARID5B	2.2874040340193076e-12	2.2767649454889853e-11	1.3372787	0.2542759407069555	0.1118140735958683	0.20188956634977775	0.0848355534772943	Endothelial	EC4
196	MYC	2.539328074561051e-12	2.4700736725275678e-11	1.0468091	0.3033067274800456	0.16113621691413815	0.2548193287188296	0.13145053753017547	Endothelial	EC4
197	OSMR	4.796367514358266e-12	4.561878435878529e-11	0.88984996	0.34549600912200684	0.20826339573918656	0.2816450780284287	0.16174393662304293	Endothelial	EC4
198	PDGFRB	9.248781058617858e-10	8.246829777267589e-09	1.5144173	0.21436716077537057	0.09102646868947709	0.19611830730268492	0.07310452933779668	Endothelial	EC4
199	SLC26A2	1.4676859882633188e-09	1.281978781585103e-08	1.6791775	0.1904218928164196	0.06739832149774047	0.14702400813102356	0.048272304513864855	Endothelial	EC4
200	NPDC1	2.706776844480975e-09	2.227885556611264e-08	0.7718936	0.33751425313568983	0.22336991607488701	0.2818646296284319	0.1745301519325346	Endothelial	EC4
201	APOLD1	6.512607114142815e-09	5.2592374431191034e-08	0.46251372	0.6157354618015963	0.5227888960619754	0.7436766404096684	0.5883119504786103	Endothelial	EC4
202	EDN1	8.549501184101476e-09	6.77627130888043e-08	0.905357	0.25997719498289623	0.13996126533247255	0.24476103900554497	0.13807286188496296	Endothelial	EC4
203	KLF4	2.401269543829726e-08	1.8352560084984338e-07	0.6337092	0.37628278221208666	0.26765655261459004	0.34334652984445	0.23430589733935042	Endothelial	EC4
204	ADIPOR2	1.1244592116850507e-07	8.443307764933364e-07	0.83394325	0.2782212086659065	0.17430600387346676	0.22406347413661223	0.1318120223154323	Endothelial	EC4
205	PMP22	1.2939809477261425e-07	9.54868699356533e-07	0.9861932	0.24401368301026224	0.13918657198192383	0.19901088889147842	0.105401215783136	Endothelial	EC4
206	MERTK	2.4431295164106276e-07	1.714195791842211e-06	2.0483394	0.14367160775370583	0.03795997417688832	0.10823557442297795	0.02726091143082106	Endothelial	EC4
207	CD93	5.21442566675185e-07	3.5996357828545036e-06	0.333507	0.6237172177879133	0.5486120077469335	0.6111180399610768	0.5119876141581055	Endothelial	EC4
208	PECAM1	2.273689437237387e-06	1.5205298111525026e-05	0.2021251	0.9122006841505131	0.8899935442220788	1.2788560391593153	1.1797634239990418	Endothelial	EC4
209	MYH11	2.898686297243081e-06	1.9086734388000597e-05	3.530162	0.10718358038768529	0.011233053582956747	0.09763412983192762	0.008838321543191594	Endothelial	EC4
210	ERG	5.154779477812363e-06	3.342796388641957e-05	0.5246771	0.35461801596351195	0.2659780503550678	0.28787616351168843	0.20854534971499597	Endothelial	EC4
211	MALL	5.72201225330352e-06	3.655255588677473e-05	1.1685786	0.17445838084378562	0.08173014848289219	0.13234933100652116	0.06104874522702414	Endothelial	EC4
212	CFHR3	6.172309737270703e-06	3.828621112394001e-05	2.0322132	0.12542759407069556	0.032666236281471916	0.09202543449348198	0.023292668433280685	Endothelial	EC4
213	TGFB1	7.186102276664034e-06	4.3937882491602956e-05	0.94183695	0.20410490307867732	0.11297611362169141	0.15210837264163918	0.08206145083340301	Endothelial	EC4
214	INSR	1.0831521165636116e-05	6.438737581794803e-05	0.915774	0.20296465222348917	0.11323434473854099	0.15428573011585187	0.08473331254478578	Endothelial	EC4
215	DST	3.5106429043580786e-05	0.00020034068840870103	0.38342243	0.44469783352337516	0.3714654615881214	0.38496278009106955	0.3074643381345807	Endothelial	EC4
216	MFAP5	0.00022616147921280283	0.0012571053649750598	1.2372755	0.13911060433295325	0.06404131697869593	0.11481419415977792	0.050319472792970554	Endothelial	EC4
217	BTG2	0.00026411022351211557	0.0014492202008100702	0.2870751	0.5610034207525656	0.49851517107811494	0.5509914886928864	0.4714746624659858	Endothelial	EC4
218	STAT3	0.0006801900459427685	0.0035940906131296906	0.2547395	0.5575826681870011	0.5029051000645578	0.513708165759256	0.44647358098412715	Endothelial	EC4
219	BCL2L11	0.0007301400751703626	0.0038109750264989656	1.1522408	0.13340935005701254	0.0644286636539703	0.1002570808766646	0.04635574249137147	Endothelial	EC4
220	CDKN1A	0.0008977381491972934	0.004629300335619779	0.5307601	0.24743443557582667	0.18063266623628146	0.21800944588619983	0.15582070120742042	Endothelial	EC4
221	JUNB	0.0012849057572853037	0.006546900763310833	1.2405382	0.11744583808437856	0.05125887669464171	0.08761129423018905	0.03801914858635468	Endothelial	EC4
222	CCN2	0.001394688105056198	0.007022664811341797	0.77125627	0.17445838084378562	0.1091026468689477	0.15617936033354649	0.0944364370769818	Endothelial	EC4
223	ABCC9	0.0014268852199343773	0.00710124272246411	0.874431	0.15849486887115166	0.09386701097482246	0.12929514376227869	0.07258934372644174	Endothelial	EC4
224	ATF3	0.0023443867846959067	0.011274129706178068	1.4097086	0.11060433295324971	0.04893479664299548	0.09916856650713238	0.03848903226321584	Endothelial	EC4
225	FBN1	0.0024936333868326903	0.011858612106271016	0.5310267	0.20866590649942987	0.14551323434473853	0.15990627732521415	0.11333241446076277	Endothelial	EC4
226	ITGB1	0.003633733737584892	0.01690476130093841	0.14123234	0.8358038768529077	0.8285345384118786	1.0430568657252208	0.980761536782991	Endothelial	EC4
227	CD55	0.003963194989651213	0.01815159604869812	0.47366655	0.23033067274800456	0.17211103938024533	0.17805729218120767	0.1313345855769445	Endothelial	EC4
228	GAS6	0.003986565487330895	0.01815159604869812	0.35204917	0.3614595210946408	0.31362169141381535	0.31517995699351237	0.2548596016489022	Endothelial	EC4
229	SLC12A2	0.004447948436440808	0.02003917821891227	1.0359018	0.12542759407069556	0.06765655261459005	0.09924086982270566	0.04963170306485698	Endothelial	EC4
230	RERGL	0.004670365630922948	0.02082204677119814	2.759681	0.06955530216647662	0.011491284699806327	0.053760044824919806	0.008122207152247837	Endothelial	EC4
231	ITGAV	0.005170682182800696	0.022582163002435693	0.43052846	0.2531356898517674	0.19806326662362814	0.19446115963270522	0.1477929277014117	Endothelial	EC4
232	STC1	0.006980597263797455	0.030178743726316272	1.6201196	0.08095781071835804	0.025435765009683666	0.06625865126355604	0.02203995055609617	Endothelial	EC4
233	GNLY	0.009589790082914058	0.04023951132830605	2.6364841	0.06385404789053592	0.010587475790832796	0.046571912944011154	0.007637582494371597	Endothelial	EC4
234	ABCB1	0.019687298385765772	0.07949211046328067	1.5033399	0.07639680729760548	0.02853453841187863	0.05823361040308048	0.02093037563358644	Endothelial	EC4
235	PLAC9	0.028230340851697823	0.10984168985933336	1.4759967	0.07297605473204105	0.02801807617817947	0.05381947013978755	0.01968240977689457	Endothelial	EC4
236	KLF10	0.036606603160168505	0.1411497851581272	0.22279961	0.29646522234891676	0.25087153001936735	0.2370089609341193	0.20634751284450034	Endothelial	EC4
237	CD4	0.037430003659905134	0.1430360854146375	1.3630786	0.07069555302166476	0.02788896061975468	0.052566776538113535	0.02076498714482439	Endothelial	EC4
238	FHL2	2.9706716657170875e-55	1.2714474729269135e-52	2.0247586	0.5325814536340853	0.16124332200097136	0.43847114593488906	0.12684656417736764	Mural	Mu3
239	LGI4	3.6593400782576774e-48	3.9154938837357154e-46	2.8909483	0.41604010025062654	0.06605148130160272	0.31594512755140425	0.04887696709578761	Mural	Mu3
240	CD44	2.3398155237456323e-21	1.4306300630901867e-19	0.5796222	0.8659147869674185	0.7785332685769791	1.1721716357962315	0.9128885252818199	Mural	Mu3
241	TNC	9.467240523451482e-12	2.8942706743123107e-10	2.7287827	0.19799498746867167	0.034482758620689655	0.18193754262397477	0.02965699244156013	Mural	Mu3
242	TNXB	2.618693523201135e-09	5.604004139650429e-08	0.9916338	0.32205513784461154	0.1850412821758135	0.30687762037492	0.16604969456545102	Mural	Mu3
243	VGLL3	4.1199502705135484e-05	0.000489816309938833	1.0872959	0.19423558897243107	0.09567751335599806	0.1502062697524956	0.07350963136480758	Mural	Mu3
244	ANGPT2	7.175871532772015e-05	0.0007875059015452366	1.6117002	0.14786967418546365	0.05293831957260806	0.1152632970049084	0.0391968460664321	Mural	Mu3
245	CCL19	0.00018290080833130852	0.0018638463325190487	6.6468515	0.09147869674185463	0.0014570179698882952	0.09644945827877907	0.0010099278978532471	Mural	Mu3
246	INMT	0.00027031715457784055	0.002690598654867808	1.2739638	0.15789473684210525	0.07090820786789703	0.12777012481652775	0.054828707849621815	Mural	Mu3
247	MYC	0.0003000497663031129	0.002918665908584826	0.55687433	0.3057644110275689	0.2219524040796503	0.26701226709710657	0.18900668319416764	Mural	Mu3
248	ADAMTS1	0.0003357718741262201	0.0031935636028004935	0.53997016	0.3333333333333333	0.2520641087906751	0.33540508386798534	0.24222987704615834	Mural	Mu3
249	CRISPLD2	0.0006158682585968729	0.005730252493031773	0.7843626	0.19799498746867167	0.11510441962117533	0.16354611473960146	0.09818088070689743	Mural	Mu3
250	ACTA2	0.001069651956979452	0.00915622075174411	0.24663873	0.7180451127819549	0.6240893637688198	0.9370138244290911	0.836558517657889	Mural	Mu3
251	MYLK	0.0036616899925766317	0.028568345743900124	0.26205176	0.5288220551378446	0.4759592034968431	0.491892078615292	0.4251808818440984	Mural	Mu3
252	OSMR	0.005323519250883901	0.03735190556357885	0.4292497	0.2857142857142857	0.2185526954832443	0.22874409600513565	0.17468884014666844	Mural	Mu3
253	CCL2	0.006786183303433469	0.046846555707572984	1.1180618	0.13408521303258145	0.06993686255463817	0.11870383128893443	0.05644319854438918	Mural	Mu3
254	RBP5	0.015530068142095007	0.09774807595318623	3.813786	0.06265664160401002	0.004371053909664886	0.04444647774964107	0.0032267070097851723	Mural	Mu3
255	STEAP4	0.025859578284638928	0.14956620953818192	0.15396412	0.8120300751879699	0.7644487615347256	1.0015155615292006	0.9353317133832906	Mural	Mu3
256	GAS6	0.030496328961196577	0.1740323839385618	0.20377514	0.5375939849624061	0.505099562894609	0.5064126310987399	0.4526528965589561	Mural	Mu3
257	FSTL3	0.03462828384790936	0.19247929203772993	0.9059413	0.11027568922305764	0.05925206410879068	0.08086260003332371	0.04396704692291369	Mural	Mu3
258	NTN4	0.038266834613494664	0.2073190533490597	0.33496213	0.2543859649122807	0.20349684312773192	0.2128239867924255	0.1722940076886349	Mural	Mu3
259	NNMT	0.04608469769907074	0.2395543226669559	0.36085945	0.21177944862155387	0.1622146673142302	0.16347939229032987	0.12953422004811121	Mural	Mu3
260	POSTN	4.076615170466968e-165	1.7447912929598624e-162	2.0348778	0.9612573099415205	0.5164539959704499	1.8464227955417656	0.8339552934251838	Mural	Mu1
261	CD36	2.2598398150801674e-122	4.836057204271559e-120	1.1920503	0.9992690058479532	0.8596373404969778	2.2524803895926864	1.5529158729787815	Mural	Mu1
262	BTNL9	7.2638302768046165e-115	1.0363064528241253e-112	1.7401056	0.8128654970760234	0.3962390866353257	0.9955466573056778	0.412604987306718	Mural	Mu1
263	PDGFRB	7.883742940450907e-54	8.435604946282471e-52	0.81454986	0.8932748538011696	0.7595701813297515	1.2076701659644515	0.8474639327756202	Mural	Mu1
264	MEST	1.6939201940936706e-46	1.449995686144182e-44	1.5026302	0.5328947368421053	0.23707186030893218	0.498932777246776	0.20564673307867531	Mural	Mu1
265	ITGB1	6.454162135414335e-43	3.9462591342247653e-41	0.60905004	0.9634502923976608	0.8912021490933513	1.4790053506369967	1.169892979665172	Mural	Mu1
266	EDNRB	1.5239080005597266e-39	8.152907802994538e-38	1.0120094	0.679093567251462	0.4338482202820685	0.7044274961711725	0.4101907648772091	Mural	Mu1
267	PPARG	8.878075740970517e-39	4.222018241261535e-37	0.8933732	0.7302631578947368	0.5104096709200806	0.7665449490605285	0.482644880982337	Mural	Mu1
268	TIMP4	1.0714741004401754e-35	4.585909149883951e-34	1.1664497	0.5635964912280702	0.3169912693082606	0.5407743470903472	0.27731728683841916	Mural	Mu1
269	ABCC9	1.9193969908279856e-35	7.468199200676162e-34	0.8147098	0.756578947368421	0.5782404298186703	0.8566641858204496	0.5712697633331344	Mural	Mu1
270	SLC12A2	1.447978733775736e-32	5.164457483800125e-31	1.3266145	0.472953216374269	0.22834116856950973	0.4256945197030328	0.19191940097684948	Mural	Mu1
271	THY1	9.626591066403847e-30	2.9429864117291765e-28	0.9997844	0.577485380116959	0.3559435862995299	0.5800538132664046	0.3315501575377968	Mural	Mu1
272	SCGN	1.8883442412465104e-23	5.38807556835671e-22	4.2650466	0.22953216374269006	0.014103425117528543	0.18186731937146303	0.010320363336450764	Mural	Mu1
273	FZD4	5.118920100124635e-22	1.2887634134431435e-20	0.8304627	0.5716374269005848	0.3962390866353257	0.5476803744789893	0.343650479496892	Mural	Mu1
274	PLIN4	7.158122140757493e-22	1.702042375691226e-20	0.9945139	0.5109649122807017	0.3310946944257891	0.5572177595911063	0.3179626712399171	Mural	Mu1
275	LOXL2	1.5482510478191354e-21	3.3132572423329497e-20	1.1372261	0.42105263157894735	0.22364002686366688	0.36822774901041594	0.18431077317480665	Mural	Mu1
276	ETS1	2.090942454413995e-18	3.890971176039956e-17	0.8076255	0.5211988304093568	0.35460040295500334	0.4684201005630497	0.29367394099643884	Mural	Mu1
277	GNG11	1.0997122495613883e-17	1.8827073712490967e-16	0.9511269	0.4407894736842105	0.26930826057756885	0.39212311514031667	0.22180794874816512	Mural	Mu1
278	GEM	2.5741285215916718e-15	4.080470397189762e-14	0.9738874	0.4027777777777778	0.24110141034251176	0.36410760219955046	0.20181835387270716	Mural	Mu1
279	NRP1	2.7491869002350204e-15	4.202328547502103e-14	0.6478852	0.5694444444444444	0.42578912021490933	0.5188692856393524	0.3605146396055085	Mural	Mu1
280	TCF4	1.7861279517281205e-13	2.6360784942746057e-12	0.7178204	0.4817251461988304	0.34721289456010745	0.42935558523820183	0.28221114750530146	Mural	Mu1
281	DGAT2	8.402832418731355e-13	1.1988040917390067e-11	1.477429	0.2595029239766082	0.1061114842175957	0.2357617349267467	0.09119479028530027	Mural	Mu1
282	COL5A2	2.7775242527207353e-12	3.714938688013984e-11	0.608161	0.5080409356725146	0.36265950302216254	0.4345091634939839	0.30528822506679676	Mural	Mu1
283	LRP1	1.1802892649980151e-11	1.5307994103610622e-10	0.6135542	0.5102339181286549	0.38146406984553394	0.4647657784212934	0.3269179246630287	Mural	Mu1
284	LPL	5.871587885393884e-11	6.791998959320493e-10	1.3685863	0.2463450292397661	0.10678307588985897	0.19963767127175003	0.08210649557865683	Mural	Mu1
285	APOLD1	1.9948994787557595e-10	2.2468867813354347e-09	0.5181693	0.5840643274853801	0.4728005372733378	0.6422418009802887	0.4879333858345983	Mural	Mu1
286	ADIPOQ	1.048143530390083e-09	1.1215135775173888e-08	1.1776395	0.25292397660818716	0.12222968435191403	0.2217120570444746	0.10411501998233393	Mural	Mu1
287	TBX3	1.0832491450413174e-09	1.1308064245797167e-08	1.116126	0.26169590643274854	0.13297515110812627	0.2079640305417863	0.101333243007061	Mural	Mu1
288	ITGB5	1.6268987255373934e-09	1.6578872726904867e-08	0.58046675	0.47076023391812866	0.3579583613163197	0.41161230860285747	0.29308674138329327	Mural	Mu1
289	TFPI	2.3783102112205945e-06	2.1206599383383634e-05	0.4102399	0.5036549707602339	0.41235728676964406	0.4440741685546732	0.3511364808586566	Mural	Mu1
290	ACE2	3.4271514656713456e-06	2.993511892463951e-05	5.4283113	0.10307017543859649	0.002686366689053056	0.07719845654225362	0.0018620474964672808	Mural	Mu1
291	STEAP4	8.991847829744516e-06	7.697021742261307e-05	0.2580626	0.8179824561403509	0.7407656145063801	1.011169468938595	0.9011266504019502	Mural	Mu1
292	KDR	1.1642088153025815e-05	9.7702229990099e-05	1.0440371	0.195906432748538	0.10208193418401612	0.15167477128088935	0.07643215022220681	Mural	Mu1
293	SMYD2	1.4770270541246853e-05	0.00012157068830103179	0.87150913	0.20760233918128654	0.11215580926796508	0.15282885125980225	0.08641020522394556	Mural	Mu1
294	HIGD1B	1.6270315254298383e-05	0.0001313904703554662	4.710005	0.09722222222222222	0.004029550033579583	0.07064962807285273	0.0027930712447009213	Mural	Mu1
295	ADGRL4	2.1340150003437306e-05	0.000169140448175392	0.6726551	0.3077485380116959	0.22431161853593015	0.28408432010566204	0.18740280922088337	Mural	Mu1
296	MGLL	2.610725874523199e-05	0.00020316194078107806	0.5039661	0.3793859649122807	0.3035594358629953	0.3292798308683179	0.24293921587812167	Mural	Mu1
297	ELOVL5	2.733124521249999e-05	0.00020888880269553567	0.5250056	0.347953216374269	0.26326393552719946	0.2920508777492812	0.211645031723288	Mural	Mu1
298	CA4	0.00010593731234226239	0.000781744304870488	1.3072112	0.1476608187134503	0.06447280053727333	0.11659746098204918	0.04876540190421672	Mural	Mu1
299	RAPGEF3	0.0002699947777967297	0.0019259627482833388	0.94742477	0.1703216374269006	0.0913364674278039	0.13556440460099908	0.07258636749024322	Mural	Mu1
300	ACAT1	0.0009517096353999987	0.006364558186737492	0.40472358	0.32383040935672514	0.2525184687709872	0.2568162318621129	0.1998186234424411	Mural	Mu1
301	STAT3	0.0009911367107444152	0.0065262540338247655	0.25869495	0.5299707602339181	0.4748153122901276	0.480859299188649	0.41614330558301205	Mural	Mu1
302	CAVIN2	0.0011733062055292538	0.007608712969189707	0.3849293	0.3830409356725146	0.32236400268636667	0.3367993641461851	0.2674875773870861	Mural	Mu1
303	DPT	0.0012982315327635487	0.008171222000335277	0.6836765	0.2046783625730994	0.13700470114170585	0.16524684294854336	0.1060408060427328	Mural	Mu1
304	TGFBR2	0.00145221235645317	0.009007925921187779	0.24914037	0.5694444444444444	0.5218267293485561	0.5425133394674768	0.47379636587317664	Mural	Mu1
305	MEF2C	0.0015507152582672715	0.009481516150548461	0.4330318	0.3033625730994152	0.23908663532572197	0.24153036202360792	0.18428407526727797	Mural	Mu1
306	LIPE	0.0020279117404974397	0.01205480867962367	1.563447	0.10526315789473684	0.03895231699126931	0.07931130139451689	0.027544302678773083	Mural	Mu1
307	GJA5	0.004030442925466101	0.023630542083554675	0.5210098	0.21783625730994152	0.15580926796507724	0.17036414168910377	0.12171910631211076	Mural	Mu1
308	ASPN	0.005108195177385683	0.02954469643136584	0.41117385	0.28362573099415206	0.22834116856950973	0.24043336505238194	0.18597885788696794	Mural	Mu1
309	ABCA1	0.006406045047358842	0.03655716373692779	0.36898762	0.30043859649122806	0.24445936870382806	0.24325245968991852	0.19329610584842635	Mural	Mu1
310	STC2	0.0069633844666695905	0.03921484936492875	1.9481682	0.0804093567251462	0.02216252518468771	0.05802056117748744	0.015361891845855078	Mural	Mu1
311	SRPX	0.01130360065948988	0.06123976053495783	0.27418453	0.3508771929824561	0.2921423774345198	0.2902039270474297	0.2456274386299669	Mural	Mu1
312	LOX	0.011729298669500772	0.06275174788182913	0.9556475	0.1154970760233918	0.061114842175957015	0.08450236195182312	0.04446093435874008	Mural	Mu1
313	KLF6	0.01250617922551618	0.06608203343852993	0.18018834	0.618421052631579	0.5641370047011417	0.5927872520758248	0.5388498502398605	Mural	Mu1
314	SREBF1	0.013347779491368497	0.06966889783299654	0.784212	0.13450292397660818	0.08126259234385494	0.10097462721855381	0.05986692763811928	Mural	Mu1
315	SH2D3C	0.01493523892684532	0.07627057837855426	0.4782764	0.21052631578947367	0.15983881799865682	0.16298239342205062	0.11961975249800139	Mural	Mu1
316	ACSL3	0.014968992018220929	0.07627057837855426	0.49976444	0.19809941520467836	0.14640698455339154	0.15025732209025638	0.1085532274364554	Mural	Mu1
317	PRAG1	0.018543452478716686	0.09252303806421541	1.4223478	0.08552631578947369	0.03492276695768973	0.0657077828568993	0.025023538424070936	Mural	Mu1
318	ETFA	0.01859107774187506	0.09252303806421541	0.3771346	0.25292397660818716	0.20349227669576897	0.19357654282221992	0.15224968511970227	Mural	Mu1
319	PNPLA3	0.019167484692229505	0.09429521204912907	2.0030062	0.06871345029239766	0.018132975151108125	0.050506361855307054	0.01284112759115292	Mural	Mu1
320	PRDM1	0.020281422067985392	0.09753313084379492	0.792553	0.13669590643274854	0.08797850906648758	0.11291737924176143	0.06673550297163425	Mural	Mu1
321	VWF	0.02712857562677651	0.12759374031055326	0.34506398	0.30628654970760233	0.2639355271994627	0.29374376390879375	0.23807678727986917	Mural	Mu1
322	SEMA3C	0.03348347085111721	0.1529390152748994	1.2175115	0.08406432748538012	0.038280725319006045	0.06432099924221663	0.028168018764651328	Mural	Mu1
323	ADGRE5	0.0335894098968237	0.1529390152748994	0.4516997	0.18932748538011696	0.14439220953660176	0.14311653331176458	0.10661207783410745	Mural	Mu1
324	MMP19	0.047611790719552675	0.21226923362467234	0.5656858	0.1337719298245614	0.09066487575554064	0.09914909419970402	0.06805293648810404	Mural	Mu1
325	RGS16	5.361643202050531e-114	2.2947832904776276e-111	5.475757	1.0	0.037218045112781956	0.8031695064872085	0.02732188795357751	Mural	Mu4
326	JUN	3.9835041018836786e-06	0.0006056735005614384	0.6757274	0.7461928934010152	0.6033834586466166	0.9850478210476429	0.718043715017458	Mural	Mu4
327	EGR1	4.245375003935316e-06	0.0006056735005614384	1.0870045	0.4619289340101523	0.28421052631578947	0.5885276367419842	0.32006572959223384	Mural	Mu4
328	FOSB	0.00010385122553496591	0.011112081132241353	1.011949	0.37055837563451777	0.21052631578947367	0.4101441818974009	0.2242840775547642	Mural	Mu4
329	ATF3	0.0008549741568228659	0.06469031514958816	0.84226125	0.37055837563451777	0.23796992481203008	0.352053153504085	0.21137011603245176	Mural	Mu4
330	ZFP36	0.0009068735768633854	0.06469031514958816	0.48086426	0.7157360406091371	0.6105263157894737	0.8493640107967495	0.6723604827771789	Mural	Mu4
331	CCN1	0.03127580345418664	1.0	0.35988966	0.5989847715736041	0.5150375939849624	0.7652104575430613	0.6395758519775626	Mural	Mu4
332	CNN1	8.525293479948917e-70	1.8244128047090682e-67	5.2845054	0.5222672064777328	0.02031316123571731	0.4603424971235738	0.014888111371883976	Mural	Mu2
333	ACTA2	6.692435754737025e-55	7.160906257568617e-53	1.4031985	0.8562753036437247	0.6072788827761321	1.3834956662883344	0.7561422600954785	Mural	Mu2
334	MYH11	5.241059533731616e-50	4.4863469608742635e-48	5.1077094	0.44534412955465585	0.027084214980956412	0.5560605364488315	0.021341927066212598	Mural	Mu2
335	RERGL	6.755816058861141e-45	4.8191487886542806e-43	4.6636333	0.4251012145748988	0.0279305966991113	0.43576325473593636	0.021319394474372227	Mural	Mu2
336	NTN4	3.432973252925843e-21	1.4693125522522608e-19	1.6713623	0.4311740890688259	0.17308506136267457	0.39150639622892236	0.140153509756311	Mural	Mu2
337	ADAMTS1	3.4867854787909684e-19	1.243620154102112e-17	1.3520471	0.47368421052631576	0.2331781633516716	0.4908248511595571	0.22172539030548688	Mural	Mu2
338	CRISPLD2	3.309317574664456e-17	8.85242451222742e-16	2.0904915	0.3340080971659919	0.09733389758781211	0.2982391479286418	0.07843169439735695	Mural	Mu2
339	BTG2	2.260787630170392e-16	5.691865327723105e-15	1.2226791	0.4939271255060729	0.2936944561997461	0.5260071800256865	0.25973161011529255	Mural	Mu2
340	HES4	2.13693463439247e-13	5.081155686222095e-12	8.090554	0.21052631578947367	0.0008463817181548879	0.14838806093635398	0.0005866671016165428	Mural	Mu2
341	MYLK	4.834598481406297e-08	8.621700625174562e-07	0.6005374	0.582995951417004	0.4714346170122725	0.5776512429306315	0.4158347864766338	Mural	Mu2
342	CAVIN1	7.725148750757835e-06	0.00010665689242981786	0.33203807	0.8663967611336032	0.7871349978840457	1.0736607435096615	0.9282576730635754	Mural	Mu2
343	EGR1	1.542587388926241e-05	0.0001941845301354209	0.7301194	0.38866396761133604	0.2771900126957258	0.47257376003425666	0.3105642605571685	Mural	Mu2
344	ACTG2	1.8150761667266683e-05	0.0002219578855311469	0.5575502	0.4959514170040486	0.3948370715192552	0.4681520887799593	0.3405083470192618	Mural	Mu2
345	CDKN1A	4.2172114006478854e-05	0.00046281191781469104	1.0583521	0.26720647773279355	0.15827338129496402	0.24409707002830558	0.1246523490578645	Mural	Mu2
346	MAMDC2	0.0003038752896761371	0.002890191644030815	0.85062647	0.24898785425101214	0.1464240372407956	0.19355414159820195	0.1119220414700903	Mural	Mu2
347	SRGN	0.0004725298043249556	0.004303037367044277	0.63975286	0.33805668016194335	0.2446043165467626	0.3082514895743069	0.2084162799565476	Mural	Mu2
348	LITAF	0.0018529717300579064	0.014686516675273778	0.69538575	0.27125506072874495	0.18874312314854	0.22254762691643193	0.14317018906480933	Mural	Mu2
349	KCNMA1	0.0019291130503340703	0.015012007009872404	2.9735494	0.10323886639676114	0.014811680067710538	0.08045537522920987	0.010609852533141945	Mural	Mu2
350	TMEM100	0.0024042221211115645	0.018375126211352674	2.0239727	0.1194331983805668	0.033008887008040624	0.10100492207910354	0.02579703212929093	Mural	Mu2
351	ARID5B	0.0025594708990542233	0.019218483242021186	0.3099462	0.5263157894736842	0.4468895471857808	0.4630194751767158	0.3886717058886469	Mural	Mu2
352	DST	0.0031469411244930416	0.02322225519453486	0.32979593	0.5222672064777328	0.460431654676259	0.47210325483325766	0.3920860909360095	Mural	Mu2
353	MCL1	0.004855359110697565	0.03522192710811115	0.2761334	0.6396761133603239	0.5865425306813373	0.6391951079247987	0.5533418853623999	Mural	Mu2
354	JUN	0.005471428990508782	0.03902952679896265	0.24495736	0.6740890688259109	0.600507829030893	0.8115532925081795	0.7207547085035084	Mural	Mu2
355	TGFBR2	0.006950074319753447	0.0479446920651367	0.24905068	0.6174089068825911	0.5294117647058824	0.5653619489780837	0.49443598577296755	Mural	Mu2
356	CLEC14A	0.0070572794394944205	0.0479446920651367	0.7472857	0.20242914979757085	0.12611087600507828	0.16784834344432875	0.10334394635385948	Mural	Mu2
357	CTNNB1	0.010493527635137638	0.06805480714310523	0.30768538	0.4898785425101215	0.43377063055438003	0.43128889665901415	0.3616330707232624	Mural	Mu2
358	INMT	0.012420631503719514	0.07934373557599929	0.9605797	0.15384615384615385	0.082945408379179	0.1231591171778507	0.06517658281003066	Mural	Mu2
359	PECAM1	0.014554145390345169	0.09160550333923136	0.3577636	0.4331983805668016	0.3783326280152349	0.4340633634998571	0.3535722824714216	Mural	Mu2
360	JUNB	0.019892103286186787	0.12338869864475284	1.5303928	0.11336032388663968	0.04824375793482861	0.09901943776126601	0.03539940491316926	Mural	Mu2
361	KLF10	0.023302849704894605	0.14248028105278415	0.5553846	0.23684210526315788	0.1743546339399069	0.1933916175534534	0.1355660493356348	Mural	Mu2
362	CCN1	0.024611812983247383	0.14836416840605465	0.31107223	0.5506072874493927	0.5146000846381719	0.7363762701910306	0.6298130973008617	Mural	Mu2
363	CD93	0.027476549348177184	0.16264502541402867	0.4846712	0.22469635627530365	0.16123571730850614	0.17473107394692447	0.12790680780550598	Mural	Mu2
364	SLC8A1	0.027740857138374046	0.16264502541402867	0.42093655	0.3097165991902834	0.25476089716462125	0.26056511863634274	0.20076413810985197	Mural	Mu2
365	MYC	0.029655375791477454	0.1715202816047615	0.39836106	0.29554655870445345	0.23487092678798138	0.25736463596850384	0.20105900113069616	Mural	Mu2
366	CAV1	0.04703839250723334	0.2581081024755881	0.20511238	0.5890688259109311	0.5611510791366906	0.593658186510341	0.532492355021856	Mural	Mu2
367	LYVE1	2.4577749327702818e-143	1.0519276712256807e-140	2.7675037	0.9310924369747899	0.3380084151472651	1.6277634291554834	0.4706367658286792	Myeloid	MYE1
368	MAMDC2	7.371489778338575e-58	1.5774988125644552e-55	1.9848683	0.661344537815126	0.2496493688639551	0.8012599051755902	0.2702748199033358	Myeloid	MYE1
369	GAS6	2.932785192774807e-43	4.1841068750253913e-41	1.3085144	0.7420168067226891	0.39831697054698456	0.770707688711009	0.3844846673977961	Myeloid	MYE1
370	MPEG1	2.4000154751926105e-37	2.5680165584560933e-35	0.9789274	0.8840336134453781	0.6325385694249649	1.1519796549966588	0.741055565210649	Myeloid	MYE1
371	PMP22	9.581778706231025e-36	8.202002572533758e-34	1.5272157	0.5941176470588235	0.2805049088359046	0.6145027031859975	0.2580983855902822	Myeloid	MYE1
372	CD14	3.330956279488344e-33	2.3760821460350184e-31	1.1315112	0.719327731092437	0.4319775596072931	0.7811234956234676	0.4320339186540714	Myeloid	MYE1
373	MRC1	4.067336295267972e-28	2.1760249179683653e-26	1.062148	0.6899159663865546	0.4277699859747546	0.7179820753683129	0.40746583852836055	Myeloid	MYE1
374	MS4A6A	8.907060489400982e-25	4.235802099404023e-23	0.84280825	0.8436974789915966	0.6100981767180925	1.0704752519638054	0.7269234628387689	Myeloid	MYE1
375	FOLR2	3.93503156940033e-22	1.6841935117033413e-20	1.1180632	0.5521008403361345	0.2847124824684432	0.4914008780899508	0.25647762932093887	Myeloid	MYE1
376	CD163	1.6370988049008298e-21	6.369802622705046e-20	0.8702886	0.7	0.45161290322580644	0.7189782398080823	0.4546784700739633	Myeloid	MYE1
377	MS4A4A	3.2766476851037974e-20	1.168671007687021e-18	0.85621834	0.6890756302521008	0.4375876577840112	0.7144053106863545	0.45497625732877744	Myeloid	MYE1
378	VSIG4	7.126502667648163e-17	2.0334287611689426e-15	0.7462652	0.7075630252100841	0.4740532959326788	0.7541472448115427	0.5135052200691224	Myeloid	MYE1
379	MARCO	7.892189804449483e-14	1.7778195980549362e-12	1.5509622	0.3411764705882353	0.14446002805049088	0.34074250987090793	0.12976222247066477	Myeloid	MYE1
380	ABCA1	1.596092051540492e-13	3.4156369902966533e-12	0.75266796	0.6016806722689075	0.42075736325385693	0.5740862592347926	0.37861964720519875	Myeloid	MYE1
381	NRP1	1.4767762341301705e-11	2.748087948729187e-10	0.75333816	0.5336134453781513	0.35624123422159887	0.4930180976398857	0.3206589265864858	Myeloid	MYE1
382	HPGDS	1.0098494718057973e-07	1.3942437868802622e-06	2.5000927	0.18235294117647058	0.037868162692847124	0.14302742766747226	0.026816884969462395	Myeloid	MYE1
383	LTBP2	5.189977708705911e-07	5.890297825937826e-06	1.6542679	0.2092436974789916	0.0729312762973352	0.15878765233659733	0.05323028877139068	Myeloid	MYE1
384	MERTK	3.357436752089503e-06	3.421387928319779e-05	0.8552477	0.31848739495798317	0.1935483870967742	0.270543302476644	0.1584835883469971	Myeloid	MYE1
385	CD28	2.8876083077219203e-05	0.0002746436346011071	1.0925057	0.22857142857142856	0.1150070126227209	0.1925808373637111	0.09493939525014275	Myeloid	MYE1
386	FOSB	0.00011445679953534154	0.000984249809791518	0.86974955	0.28403361344537814	0.18653576437587657	0.3213185674790216	0.18844812354510737	Myeloid	MYE1
387	IL2RA	0.000280267322201317	0.002263290828342711	2.6208086	0.12016806722689076	0.021037868162692847	0.09383486690592294	0.015867459243020104	Myeloid	MYE1
388	CCL2	0.0005683321247621271	0.004356861566517575	1.0141792	0.21008403361344538	0.11921458625525946	0.21927195758306245	0.11456545102070213	Myeloid	MYE1
389	PLIN4	0.0005700566535630472	0.004356861566517575	0.42079896	0.46050420168067224	0.3688639551192146	0.5070049555440695	0.40096130467099955	Myeloid	MYE1
390	IGF1	0.0008789132976405102	0.006269581523168973	0.60688287	0.26638655462184874	0.17110799438990182	0.20945158912731293	0.14236041864564045	Myeloid	MYE1
391	CD83	0.0019036509261463898	0.0121606357670247	0.52758604	0.3369747899159664	0.2594670406732118	0.3401259692612788	0.24767287545189973	Myeloid	MYE1
392	KLF4	0.008330264384406262	0.048846661738486744	0.44101164	0.32941176470588235	0.2608695652173913	0.2989443234975197	0.22845989363466584	Myeloid	MYE1
393	ZFP36	0.015795447897363205	0.0814512253020657	0.2134235	0.7033613445378152	0.6577840112201964	0.8681139580697512	0.7849580773076373	Myeloid	MYE1
394	SPI1	0.018915032153734208	0.09413527629997955	0.85149735	0.15210084033613444	0.08835904628330996	0.11477066944291246	0.06522654716975265	Myeloid	MYE1
395	EGR1	0.036918904614732	0.17175316494679668	0.447481	0.2680672268907563	0.21458625525946703	0.2977820723934463	0.2266303916763216	Myeloid	MYE1
396	PLA2G7	6.596369146331083e-50	2.8232459946297036e-47	4.5136757	0.8307692307692308	0.09644670050761421	1.0293068903333893	0.07581288195369457	Myeloid	MYE2
397	TM4SF19	1.4465847013883634e-34	2.063794173980732e-32	6.696479	0.6538461538461539	0.01748448956570784	0.8661448951476979	0.013196336775094606	Myeloid	MYE2
398	CD44	9.306390145298049e-31	9.957837455468913e-29	1.7409438	0.9384615384615385	0.6051889452904682	1.3600825125482665	0.6240980268854998	Myeloid	MYE2
399	TREM2	5.4990184322306535e-30	4.707159777989439e-28	6.1778445	0.6076923076923076	0.012972363226170333	0.5231443867396164	0.00944913444393405	Myeloid	MYE2
400	MMP19	8.668078160449035e-30	6.183229087786978e-28	4.7009377	0.6307692307692307	0.046249294980259446	0.7147137088801861	0.039340575107379615	Myeloid	MYE2
401	CD36	1.635947700913525e-28	1.0002651657014125e-26	1.4987185	0.9846153846153847	0.8302312464749013	2.010531887513677	1.1904508619088676	Myeloid	MYE2
402	MITF	3.0683498277767235e-28	1.6415671578605472e-26	3.0798817	0.6846153846153846	0.14664410603496897	0.6875377457598989	0.11059620789479233	Myeloid	MYE2
403	CHIT1	1.2787546325768962e-27	6.081188697143462e-26	7.50816	0.5769230769230769	0.007332205301748449	0.8489714174096271	0.007318770934701777	Myeloid	MYE2
404	CD68	1.6831536532287053e-27	7.203897635818859e-26	2.5102322	0.7230769230769231	0.24027072758037224	0.7790947735949391	0.18816630571899673	Myeloid	MYE2
405	ACTG2	2.837520132093359e-19	9.341989357968905e-18	2.0044923	0.6923076923076923	0.3107727016356458	0.7806201467589166	0.25834623304958265	Myeloid	MYE2
406	LITAF	5.878117906652416e-19	1.797024617176596e-17	2.075668	0.6615384615384615	0.23688663282571912	0.6035237998899099	0.17944537169170172	Myeloid	MYE2
407	C1orf162	1.0561866792644062e-18	3.0136526581677724e-17	1.9548134	0.6923076923076923	0.2628313592780598	0.6959886095188843	0.23065301222655715	Myeloid	MYE2
408	LRP1	6.043819782458754e-16	1.616721791807717e-14	1.120071	0.8923076923076924	0.7219402143260011	1.2916984276513592	0.7948506041159964	Myeloid	MYE2
409	MNDA	6.060112443542299e-14	1.3651200662295284e-12	1.9077023	0.5923076923076923	0.23463056965595036	0.592181112129335	0.19501244688505595	Myeloid	MYE2
410	MGLL	3.512719288624422e-13	7.517219277656263e-12	1.8110365	0.5923076923076923	0.24929498025944727	0.5687274445287749	0.19746018942832658	Myeloid	MYE2
411	CTNNB1	7.328500944444003e-13	1.4936182877247776e-11	1.2733095	0.7538461538461538	0.4867456288776086	0.8324155459268973	0.43006210267867595	Myeloid	MYE2
412	HAVCR2	1.2672569434295742e-11	2.465390780853899e-10	1.8107662	0.5538461538461539	0.22560631697687536	0.525263526355064	0.1797641526571076	Myeloid	MYE2
413	ARID5B	2.989880127867121e-11	5.563776933596208e-10	1.8849908	0.5230769230769231	0.2041737168640722	0.5163144539907513	0.16803717589879777	Myeloid	MYE2
414	IGSF6	1.1066615054261729e-10	1.973546351343342e-09	1.9038754	0.5076923076923077	0.19232938522278623	0.477772864017357	0.1515783700580028	Myeloid	MYE2
415	SRGN	1.5653850132018093e-10	2.6799391426014976e-09	0.92859846	0.9	0.7196841511562324	1.3603494924984234	0.9251649088104422	Myeloid	MYE2
416	ITGB5	7.846048066962388e-10	1.2915802202538084e-08	1.809149	0.5	0.2222222222222222	0.5051542010503093	0.17189217853401798	Myeloid	MYE2
417	FCGR3A	1.5361160986125402e-09	2.435028482245064e-08	2.2802272	0.4153846153846154	0.10095882684715173	0.361680632839842	0.08590594832653314	Myeloid	MYE2
418	ITGB1	3.298435522092302e-09	4.8680358739845015e-08	0.86797184	0.8384615384615385	0.6790750141003948	1.065480448271825	0.7140594962926452	Myeloid	MYE2
419	CD83	5.281738528190065e-09	7.535280300217828e-08	1.3596283	0.5692307692307692	0.2887760857304005	0.609772163944919	0.28317556813608846	Myeloid	MYE2
420	GLIPR1	2.264177775209361e-08	3.0283377743425204e-07	1.2836926	0.5769230769230769	0.3305132543711224	0.5698263420149943	0.2741667115275668	Myeloid	MYE2
421	ATF3	5.3323660206796046e-08	6.915917141972336e-07	1.7250568	0.46153846153846156	0.1900733220530175	0.5065003438548094	0.1818897107057767	Myeloid	MYE2
422	PTPRC	2.801447382622234e-07	3.4257699421780462e-06	0.8357074	0.7538461538461538	0.5589396503102086	0.8271449381506599	0.5429018660842884	Myeloid	MYE2
423	BASP1	8.637777124834007e-07	9.728864761655144e-06	1.993605	0.36923076923076925	0.11787930062041738	0.342156393114405	0.09753337060345013	Myeloid	MYE2
424	SEMA3C	2.8795665151271245e-05	0.0003081136171186023	1.9288088	0.3153846153846154	0.10095882684715173	0.2759606374284734	0.08016685003661794	Myeloid	MYE2
425	DST	3.2281656082246085e-05	0.00033698899520003233	1.1854377	0.4307692307692308	0.2239142695995488	0.3621770830024387	0.17555256637997144	Myeloid	MYE2
426	HIF1A	3.5241011553126786e-05	0.00035912268916043485	1.7271184	0.34615384615384615	0.13987591652566272	0.3118814736371323	0.10485523378030326	Myeloid	MYE2
427	SLAMF7	0.0001072917490129834	0.0010679271762222534	3.5266387	0.2230769230769231	0.019740552735476594	0.1888381685033051	0.0178743117554116	Myeloid	MYE2
428	LY86	0.0001563792596994156	0.0015211437079852245	3.045798	0.23076923076923078	0.0338409475465313	0.1902406420171047	0.025057578449156175	Myeloid	MYE2
429	MDM2	0.00019095418530882467	0.0018161864736039323	1.3123851	0.3769230769230769	0.1985335589396503	0.3432991215322753	0.1526553821870972	Myeloid	MYE2
430	STAT3	0.00021362580115269022	0.0019876487585511176	0.85216844	0.5153846153846153	0.36661026508742245	0.4892453738575317	0.2998011539140682	Myeloid	MYE2
431	ANPEP	0.00039484628784979567	0.0035207127333273447	3.1313922	0.2153846153846154	0.030456852791878174	0.18169422041197655	0.022483213986963367	Myeloid	MYE2
432	AQP9	0.0010487574970182796	0.0091605756882413	5.3738914	0.17692307692307693	0.005076142131979695	0.1364164970931292	0.003518513606903277	Myeloid	MYE2
433	VWA5A	0.001141736385300125	0.009773263458169071	2.936968	0.2	0.029892836999435984	0.15331822461110012	0.021406201857868925	Myeloid	MYE2
434	JUN	0.0021957785402699427	0.017815399468662212	0.572066	0.5769230769230769	0.43034404963338974	0.6123859952802325	0.4499768440018727	Myeloid	MYE2
435	LILRB4	0.002206112551025928	0.017815399468662212	1.9882077	0.2230769230769231	0.06429780033840947	0.17021995212907098	0.04571128264206131	Myeloid	MYE2
436	CYTIP	0.0026219970075172278	0.020403903985770428	1.0365989	0.3230769230769231	0.164692611393119	0.2711251862021474	0.14134237563469843	Myeloid	MYE2
437	CD4	0.0031402499587998888	0.02400048182797058	0.5442609	0.6384615384615384	0.5245346869712352	0.6298797308069431	0.47104066503299874	Myeloid	MYE2
438	ACAT1	0.0032617984333223045	0.024492100516876253	1.1002495	0.3384615384615385	0.19514946418499718	0.29728824298416395	0.14969644176667482	Myeloid	MYE2
439	ATP2B1	0.0033374808172271235	0.02462830672022774	0.8618984	0.3923076923076923	0.24478285391990975	0.33370552935541953	0.1971797187061677	Myeloid	MYE2
440	PCNA	0.003661302795004959	0.026559959258680044	1.3386348	0.2846153846153846	0.1404399323181049	0.27143920154461093	0.11627456909937516	Myeloid	MYE2
441	MS4A4A	0.00529847242544568	0.03717616718181559	0.4725124	0.6923076923076923	0.5877044557247603	0.768362754774987	0.6061213948513527	Myeloid	MYE2
442	PRR5L	0.006232221731654098	0.04233953811345959	1.9474657	0.2	0.05752961082910321	0.15422424796230302	0.04232563201954199	Myeloid	MYE2
443	PPARG	0.007914738184445309	0.05292981160847801	0.9951787	0.3153846153846154	0.18612521150592218	0.28490795135005553	0.15303995814532712	Myeloid	MYE2
444	KLF6	0.011630900912725077	0.0732062586859755	0.45184383	0.6384615384615384	0.5482233502538071	0.6753759116221115	0.5337715237206372	Myeloid	MYE2
445	SLC8A1	0.01668816897734416	0.10203623317576144	0.5667585	0.47692307692307695	0.377326565143824	0.4465901627461505	0.3221425502431406	Myeloid	MYE2
446	DERA	0.019330085586165984	0.11652502297012735	0.80973357	0.3153846153846154	0.20022560631697686	0.2497975806464568	0.15004334398102565	Myeloid	MYE2
447	GPR183	0.020246911726061845	0.12035664192714542	0.72547966	0.3923076923076923	0.27749576988155666	0.39286157566831764	0.2554448983804762	Myeloid	MYE2
448	ADGRE5	0.024330120801362595	0.14144725657080875	0.53061885	0.46153846153846156	0.3401015228426396	0.40252379724881726	0.29496483595699535	Myeloid	MYE2
449	PLCG2	0.024455834079999645	0.14144725657080875	1.0386668	0.24615384615384617	0.12915961646926113	0.18842859531469883	0.09615859700133311	Myeloid	MYE2
450	CD86	0.02860002054546642	0.16113097732085932	0.69101965	0.35384615384615387	0.24647490129723632	0.29778469314676065	0.19462710549482698	Myeloid	MYE2
451	CXCR4	0.02861204270183483	0.16113097732085932	0.7901843	0.3153846153846154	0.20360970107163	0.3273807276413035	0.20210878168976432	Myeloid	MYE2
452	TGFB1	0.03394325543626749	0.18625273495798061	0.5184524	0.4307692307692308	0.3327693175408911	0.36669851888630123	0.2694478416285884	Myeloid	MYE2
453	PRDM1	0.03682733360614572	0.19952023776494138	1.4133795	0.19230769230769232	0.08516638465877044	0.1634855772263487	0.06455076303456674	Myeloid	MYE2
454	ACSL3	0.04246132505197732	0.22162740392983285	0.83671343	0.27692307692307694	0.17766497461928935	0.2275639517395632	0.1337264460528116	Myeloid	MYE2
455	AIF1	0.0432250339689189	0.22289535588791914	0.39131546	0.5384615384615384	0.43598420755781164	0.47062715748329753	0.3772174258426661	Myeloid	MYE2
456	CD1C	1.690689652498082e-45	7.236151712691792e-43	6.6006823	0.7833333333333333	0.01962983735277622	0.9559984319907959	0.016364469219313005	Myeloid	MYE4
457	FCER1A	5.852665327284601e-43	1.2524703800389047e-40	6.8003874	0.7583333333333333	0.018508132361189006	0.950035986370233	0.01412723756111655	Myeloid	MYE4
458	IL1R2	1.0225482613106728e-22	1.09412663960242e-20	5.6538076	0.55	0.02075154234436343	0.5825138709020139	0.015579995365629075	Myeloid	MYE4
459	FGL2	2.1899707679097824e-19	1.5621791477756447e-17	1.4212275	0.9083333333333333	0.6163768928771733	1.2766996348845927	0.6755665560684531	Myeloid	MYE4
460	CXCR4	1.6120239795559015e-17	8.624328290624073e-16	2.648885	0.6	0.1850813236118901	0.7793328702980323	0.17239395406256713	Myeloid	MYE4
461	C1orf162	1.962657997492387e-17	9.333529143630462e-16	1.9914912	0.6833333333333333	0.26584408300616935	0.7125061480685823	0.2321511902113903	Myeloid	MYE4
462	CYTIP	3.554586593838123e-17	1.3830573292388334e-15	2.578711	0.5833333333333334	0.14806505888951205	0.5729615880731997	0.12175598184958873	Myeloid	MYE4
463	HLA-DQB2	3.2604912033676453e-16	1.0734540269548863e-14	3.3362043	0.5083333333333333	0.0723499719573752	0.4529618265240592	0.05518134305762852	Myeloid	MYE4
464	SRGN	7.319818169382155e-15	2.2377729832111163e-13	1.159635	0.925	0.7190128996074032	1.4750236912410901	0.9198878151412084	Myeloid	MYE4
465	BASP1	4.1087718012628943e-13	1.172369553960346e-11	2.564988	0.5	0.11048794167134043	0.44981961291083855	0.09165936266712824	Myeloid	MYE4
466	CLEC10A	1.1600777665853532e-11	2.920666377050184e-10	1.8481902	0.5666666666666667	0.24004486819966347	0.6046466559017076	0.20757723911701056	Myeloid	MYE4
467	PTPRC	8.122957867377705e-11	1.829803140651399e-09	1.0772152	0.8083333333333333	0.5563656758272574	0.918222874046532	0.538366295929016	Myeloid	MYE4
468	ADAM28	1.5275607674720305e-08	2.724150035325121e-07	2.811546	0.375	0.07571508693213685	0.34276981864774453	0.05660423854328585	Myeloid	MYE4
469	ATP2B1	3.801066303264021e-08	6.507425511188005e-07	1.4651817	0.5166666666666667	0.23724060572069547	0.45546269812781226	0.18975088968418474	Myeloid	MYE4
470	CD44	6.038973939345766e-08	9.941080177076877e-07	0.85925746	0.7916666666666666	0.6169377453729669	0.98333451722718	0.6535818206573172	Myeloid	MYE4
471	AREG	3.2248473730447337e-06	4.929409555939808e-05	3.4928133	0.2833333333333333	0.030846887268648347	0.2786563865006917	0.028145885350268594	Myeloid	MYE4
472	GPR183	3.431085938080219e-06	5.063809591373565e-05	1.1467981	0.5166666666666667	0.26977005047672464	0.48761918555205647	0.24983819820483236	Myeloid	MYE4
473	ETV6	4.558877093138101e-06	6.503997986210359e-05	1.8156648	0.36666666666666664	0.11833987661245092	0.2826007987191526	0.08871701753790279	Myeloid	MYE4
474	FCN1	1.6209228775040795e-05	0.00021679843486617064	2.1215906	0.30833333333333335	0.07010656197420079	0.3127095231054659	0.08099250012106068	Myeloid	MYE4
475	CD86	1.7767678696104665e-05	0.0002304414085434181	1.2208934	0.4583333333333333	0.24004486819966347	0.39475585718974043	0.1886792850749509	Myeloid	MYE4
476	MNDA	4.654540497871346e-05	0.0005533731480802601	1.1649957	0.45	0.24621424565339317	0.4192859927931985	0.2088762163594125	Myeloid	MYE4
477	ACTG2	5.486242910540635e-05	0.0006346248555976735	0.92388886	0.525	0.32417274256870443	0.4804271337407619	0.281479099398023	Myeloid	MYE4
478	CSF2RA	6.688161433772143e-05	0.0007532981825406519	1.5743879	0.36666666666666664	0.16264722378014582	0.33013231934128756	0.12340565052354018	Myeloid	MYE4
479	SLC8A1	8.971989712097846e-05	0.000984618358148174	0.8110976	0.5666666666666667	0.37184520471116095	0.5061364323631676	0.31883291691222704	Myeloid	MYE4
480	CD1E	0.00013361905021550078	0.0014297238373058585	4.9392214	0.21666666666666667	0.0089736399326977	0.18102607223892558	0.006447459336549237	Myeloid	MYE4
481	GLIPR1	0.0002940168725088869	0.0030692493032635024	0.8296901	0.525	0.33538979248457657	0.4587380530287254	0.2833014232399741	Myeloid	MYE4
482	VCAN	0.0005079691830327794	0.005056065356698363	1.6588748	0.2916666666666667	0.1065619742007852	0.2978817151952202	0.1042616667888236	Myeloid	MYE4
483	CD55	0.0006982257184172869	0.006791831988240882	1.028868	0.44166666666666665	0.27425687044307345	0.41370930898996816	0.22404953696923266	Myeloid	MYE4
484	SELL	0.0007315100529652452	0.006957473392647222	2.9886801	0.21666666666666667	0.034212002243409985	0.18626447773411203	0.025467142929537646	Myeloid	MYE4
485	MCL1	0.0011548762037762153	0.010745369896004785	0.4868445	0.825	0.762198541783511	1.2562942500251655	1.0270430756186648	Myeloid	MYE4
486	SERPINB9	0.0024467211517518726	0.021816596936454196	1.7276735	0.25	0.08581043185642176	0.19585388014917143	0.06327910399767478	Myeloid	MYE4
487	ZFP36	0.002725089887793832	0.023802825958688982	0.47464815	0.7916666666666666	0.6791923724060572	1.0223194796627681	0.8244825472034919	Myeloid	MYE4
488	PLCG2	0.006163714135861536	0.05276139300297475	1.2335924	0.275	0.12787436904094224	0.2108887300593932	0.09516447687445202	Myeloid	MYE4
489	LITAF	0.013547007631132006	0.10737257900230554	0.6885674	0.39166666666666666	0.2574312955692653	0.30766875533209037	0.20173555095637868	Myeloid	MYE4
490	SLAMF7	0.014102613128406794	0.1097439712537838	2.999762	0.15833333333333333	0.025238362310712283	0.15674200320131323	0.020993312542690334	Myeloid	MYE4
491	ELOVL5	0.01598940498948921	0.12220473813395327	0.9770466	0.31666666666666665	0.1957375210319686	0.29206836910430906	0.15898227872211676	Myeloid	MYE4
492	HAVCR2	0.01700553358768278	0.12663591142503802	0.7257584	0.36666666666666664	0.24004486819966347	0.30668723003495385	0.19641258187493785	Myeloid	MYE4
493	CD4	0.017160941267878982	0.12663591142503802	0.4233953	0.65	0.5243970835670219	0.5954138428246067	0.4742511514130364	Myeloid	MYE4
494	CCR2	0.020833657708352438	0.14617713933073515	2.5516057	0.15	0.023555804823331465	0.10735095298489311	0.019144834210663226	Myeloid	MYE4
495	NAMPT	0.021206261554398143	0.14639161202068396	0.6123556	0.4583333333333333	0.34941110487941673	0.4431653821090237	0.31097948478510895	Myeloid	MYE4
496	IL7R	0.02853140621135383	0.19080377903842874	2.769341	0.14166666666666666	0.022434099831744252	0.12116952028992255	0.018717386060328453	Myeloid	MYE4
497	ANPEP	0.03737088379390326	0.2460728963660092	1.9770175	0.15	0.0358945597307908	0.10735095298489311	0.02837962573990793	Myeloid	MYE4
498	KLF4	0.03954032974419591	0.25641304743205834	0.62997746	0.4	0.29725182277061135	0.38493169746662514	0.2649713098303788	Myeloid	MYE4
499	CTLA4	0.04599432185403922	0.2894936728460116	3.16938	0.125	0.01682557487380819	0.10593512767826482	0.012344818138599473	Myeloid	MYE4
500	KCNMA1	5.441906485151564e-14	2.3291359756448696e-11	2.1554658	0.4936708860759494	0.14269340974212033	0.4212456258260315	0.11117065135509754	Myeloid	MYE6
501	IGSF6	4.933585559994037e-10	8.170458002029279e-08	1.599739	0.4810126582278481	0.18968481375358165	0.4058482166573669	0.15285667862649535	Myeloid	MYE6
502	MS4A4A	5.726956543478466e-10	8.170458002029279e-08	0.8561679	0.8037974683544303	0.5759312320916905	0.9003707556911997	0.5915655081908096	Myeloid	MYE6
503	CD14	2.8269315992081197e-09	3.0248168111526885e-07	0.81590027	0.8544303797468354	0.5896848137535816	0.9278692308473903	0.6251998884346044	Myeloid	MYE6
504	GAS6	6.920496873508511e-07	5.923945323723286e-05	0.67459846	0.7911392405063291	0.597134670487106	0.8458691120174314	0.606093064597117	Myeloid	MYE6
505	LRP1	2.4213524368927834e-06	0.0001727231404983519	0.5729321	0.8734177215189873	0.7209169054441261	1.0482682601968718	0.8089195023387977	Myeloid	MYE6
506	CD28	4.77905455181452e-06	0.0002922050497395164	1.3569903	0.3860759493670886	0.16790830945558738	0.3267824090178278	0.14053373332455749	Myeloid	MYE6
507	CD163	1.0633860663784366e-05	0.0005689115455124636	0.59622264	0.7784810126582279	0.591404011461318	0.8110020374437675	0.6026541734201886	Myeloid	MYE6
508	SNCA	1.4044636685596278e-05	0.0006679005001594675	1.7719431	0.310126582278481	0.10429799426934097	0.23656855537403804	0.07524702019006291	Myeloid	MYE6
509	MPEG1	1.6802575192068088e-05	0.0007191502182205141	0.53174883	0.9050632911392406	0.7793696275071633	1.2229613949171767	0.9776507203692257	Myeloid	MYE6
510	MS4A6A	2.8448423218958078e-05	0.0011069022852467326	0.5287678	0.9050632911392406	0.7426934097421204	1.158505551812429	0.9221307172805795	Myeloid	MYE6
511	MRC1	4.960431218184589e-05	0.0017692204678191703	0.56118476	0.7341772151898734	0.5787965616045845	0.7770317194815208	0.5857597712784659	Myeloid	MYE6
512	MAMDC2	0.00024727787495383157	0.007559637891445709	0.58701116	0.6772151898734177	0.49169054441260746	0.7865834721686468	0.5856303983652631	Myeloid	MYE6
513	ABCA1	0.0004367525523209005	0.012462006159556362	0.5197613	0.6708860759493671	0.5214899713467048	0.6428395286636657	0.487994161270966	Myeloid	MYE6
514	PLIN4	0.0006957389414737025	0.01861101668442154	0.6188537	0.5759493670886076	0.41260744985673353	0.6305934273814117	0.4524856995997684	Myeloid	MYE6
515	NRP1	0.0015629990212963636	0.03935079888910845	0.5565362	0.5822784810126582	0.45673352435530085	0.5647199763858207	0.4161006272657047	Myeloid	MYE6
516	CD86	0.002004104908232865	0.047653161151314787	0.80171144	0.3860759493670886	0.24183381088825215	0.3133840691492802	0.19155941846752142	Myeloid	MYE6
517	FOLR2	0.002232517713202769	0.05029039901319921	0.5229505	0.5822784810126582	0.44011461318051576	0.5249713995950643	0.39237255787784475	Myeloid	MYE6
518	CD4	0.004260210793797482	0.09116851098726612	0.40443024	0.6645569620253164	0.5203438395415473	0.587292213541221	0.47234801969563334	Myeloid	MYE6
519	GLIPR1	0.005913507751551171	0.12052291988875721	0.5495804	0.4620253164556962	0.33696275071633236	0.3942567422879458	0.28531944912253965	Myeloid	MYE6
520	CD36	0.006824449258319653	0.1269940992417744	0.33505756	0.9113924050632911	0.8343839541547278	1.402273629505689	1.2323663553462951	Myeloid	MYE6
521	PMP22	0.011282059842036212	0.2011967338496458	0.408868	0.6012658227848101	0.46532951289398283	0.5874523542697466	0.4713265866719642	Myeloid	MYE6
522	IGF1	0.015012135796706405	0.2570077648396137	0.7660274	0.3291139240506329	0.22177650429799428	0.2822665451932219	0.17544541857611307	Myeloid	MYE6
523	CAVIN1	0.03327134440408724	0.5035479484679751	0.3850266	0.5126582278481012	0.4171919770773639	0.48300072103082925	0.3889882478800792	Myeloid	MYE6
524	DPT	0.03854638393448587	0.5321887846438694	0.7310815	0.2911392405063291	0.19598853868194843	0.24965809673518408	0.1577276580683053	Myeloid	MYE6
525	FCN1	2.4009150562437074e-37	5.137958220361534e-35	4.9868155	0.625	0.032853025936599424	0.7351974858355032	0.033672387820255036	Myeloid	MYE5
526	CXCR4	8.100587733010613e-16	4.95293078532649e-14	2.0859761	0.5357142857142857	0.17982708933717578	0.591129236962145	0.17382631280673427	Myeloid	MYE5
527	VCAN	7.35768536022375e-14	3.936361667719706e-12	2.9331512	0.42857142857142855	0.08818443804034583	0.4925914513037497	0.08005129330770547	Myeloid	MYE5
528	LILRB2	1.8988190939894233e-11	7.927987453974826e-10	1.4493743	0.5714285714285714	0.2881844380403458	0.5382456828746196	0.23197337156365633	Myeloid	MYE5
529	FGL2	6.687101620477601e-11	2.385066244637011e-09	0.8926476	0.8035714285714286	0.6184438040345821	1.0354917491468005	0.6822919376366161	Myeloid	MYE5
530	MNDA	6.438329018811856e-10	2.119696015424211e-08	1.504117	0.5	0.23573487031700288	0.4811105637544925	0.19706860990966416	Myeloid	MYE5
531	C1orf162	9.238866569100865e-10	2.8244534939822647e-08	1.2924147	0.5416666666666666	0.2680115273775216	0.5071187513563993	0.2387494868514525	Myeloid	MYE5
532	FCGR3A	3.8707961701230634e-08	8.719477688487744e-07	2.1884942	0.35119047619047616	0.10028818443804034	0.33170217373237415	0.08276873974932816	Myeloid	MYE5
533	SRGN	1.0598660734670084e-07	2.268113397219398e-06	0.7279712	0.8095238095238095	0.7244956772334294	1.259166360698677	0.9254310482699191	Myeloid	MYE5
534	CYTIP	1.8144497224617048e-07	3.529929460061862e-06	1.6225005	0.39285714285714285	0.15446685878962535	0.35647722682957195	0.13023523463932754	Myeloid	MYE5
535	NAMPT	2.22308598962051e-06	4.136873058945992e-05	0.9672877	0.5416666666666666	0.338328530259366	0.5208734052861504	0.29979800296073006	Myeloid	MYE5
536	PTPRC	4.693261413238018e-06	8.034863539463487e-05	0.73226696	0.6726190476190477	0.562536023054755	0.7846828454421989	0.540787972618287	Myeloid	MYE5
537	CD300E	5.488644941818596e-06	9.035153981147535e-05	5.024389	0.22023809523809523	0.008645533141210375	0.1850439947792828	0.006226324389917779	Myeloid	MYE5
538	AIF1	1.1412996418810125e-05	0.00018091712841669384	0.77898157	0.5952380952380952	0.4282420749279539	0.5644968585391469	0.36608216383705966	Myeloid	MYE5
539	FCGR1A	1.8022618405962944e-05	0.000275488595634005	3.0423796	0.23214285714285715	0.032853025936599424	0.18364181578337346	0.024174167112718057	Myeloid	MYE5
540	CCR2	5.554763719093656e-05	0.0007669157650877694	4.1189027	0.20238095238095238	0.014985590778097982	0.1701789401972199	0.010620917465513975	Myeloid	MYE5
541	CD44	7.039599482678912e-05	0.0009415464308083045	0.55331486	0.7559523809523809	0.6155619596541787	0.8593949976158912	0.6564600395964113	Myeloid	MYE5
542	ACTG2	8.616750001545033e-05	0.0011175663638367497	0.79081976	0.5	0.32103746397694527	0.4434177593849773	0.279558678212621	Myeloid	MYE5
543	CD86	0.0007026973679475556	0.008845719808280994	0.8675572	0.39285714285714285	0.2403458213256484	0.32322723016885874	0.1899041460997366	Myeloid	MYE5
544	CLEC4E	0.0009418137268337011	0.011517036430994974	1.6109275	0.24404761904761904	0.09221902017291066	0.20217464500486385	0.07078934498070591	Myeloid	MYE5
545	CD55	0.0027968924664311372	0.032353242584662885	0.7347375	0.40476190476190477	0.27319884726224786	0.35046991297520624	0.2249259343602942	Myeloid	MYE5
546	ADGRE5	0.003786680609859458	0.04155639233384226	0.66885257	0.44047619047619047	0.3394812680115274	0.4285580614447289	0.29008818067515146	Myeloid	MYE5
547	SELL	0.015215348707790694	0.14800384652123674	2.141068	0.1488095238095238	0.035734870317002884	0.11692670908923347	0.027732545270586606	Myeloid	MYE5
548	HLA-DQB2	0.02276837240314328	0.20301798726136092	1.1923325	0.19642857142857142	0.0904899135446686	0.15888655933480395	0.07265176477601816	Myeloid	MYE5
549	ADAM28	0.02434970871219213	0.21268725160853533	1.2150128	0.19047619047619047	0.08530259365994236	0.1499337176873261	0.06735957982071294	Myeloid	MYE5
550	APOBEC3A	0.026252844090447796	0.2228718201422631	4.0098543	0.1130952380952381	0.009798270893371758	0.10416492300103466	0.006791643844103212	Myeloid	MYE5
551	GLIPR1	0.026783579408201374	0.2228718201422631	0.49288064	0.43452380952380953	0.3389048991354467	0.38229793399138184	0.28584953953301295	Myeloid	MYE5
552	BASP1	0.0313093391055581	0.25283768183356353	0.9093643	0.2261904761904762	0.12622478386167146	0.19189356793289666	0.10672557796660756	Myeloid	MYE5
553	ATP2B1	0.038222171331646945	0.2974379878171799	0.54782355	0.3392857142857143	0.24668587896253602	0.27962893020630497	0.19942576357785882	Myeloid	MYE5
554	FCN2	0.041839347630704224	0.3141621190516037	4.191172	0.10119047619047619	0.006340057636887608	0.0773803416300212	0.0043945930755961956	Myeloid	MYE5
555	TOP2A	1.6125011882582553e-23	1.7253762714363334e-21	6.7664275	0.5182481751824818	0.006795016987542469	0.4311882448233761	0.004939542058226222	Myeloid	MYE8
556	MKI67	1.3934814811308225e-15	5.421909762945382e-14	5.389778	0.4233576642335766	0.015855039637599093	0.4415227145242616	0.013152438315655357	Myeloid	MYE8
557	BTNL9	1.5948804678546156e-12	4.550725601611837e-11	2.9146056	0.44525547445255476	0.10192525481313704	0.5451537154132055	0.09178974706493687	Myeloid	MYE8
558	VWF	5.162554283254106e-09	1.0043514696512534e-07	2.5759852	0.3795620437956204	0.08946772366930918	0.38834717065474605	0.07657573770319713	Myeloid	MYE8
559	ADGRL4	1.600503099621632e-08	2.9783275071219937e-07	2.2623897	0.38686131386861317	0.1087202718006795	0.3749789009440271	0.09059530419434425	Myeloid	MYE8
560	CD34	1.380462394628025e-07	2.4618246037533116e-06	1.8416554	0.40145985401459855	0.14269535673839184	0.36761393649162993	0.11685458882358236	Myeloid	MYE8
561	UBE2C	3.8692543530519973e-07	6.369387935024057e-06	5.051755	0.27007299270072993	0.010758776896942242	0.2217651198712482	0.007457415872388996	Myeloid	MYE8
562	ITGB1	5.918606823132702e-07	8.735047311382056e-06	0.6669166	0.7956204379562044	0.681766704416761	0.9825174424836393	0.7191025229795668	Myeloid	MYE8
563	CDK1	7.3161369853632e-07	1.0437688765784833e-05	3.947235	0.2773722627737226	0.026047565118912798	0.2827849496129957	0.020965804731318614	Myeloid	MYE8
564	CAVIN1	2.605386927228462e-06	3.279722367217005e-05	0.94327325	0.6058394160583942	0.4110985277463194	0.6336515260623639	0.37841922276504475	Myeloid	MYE8
565	PPARG	5.476635887557664e-06	6.511111555207445e-05	1.3775988	0.40875912408759124	0.1783691959229898	0.3462426378387332	0.14775913821249625	Myeloid	MYE8
566	POSTN	1.1843098851653898e-05	0.00013699584617588834	2.2831576	0.30656934306569344	0.09003397508493771	0.3380261805230031	0.07938989270132787	Myeloid	MYE8
567	FBN1	2.0938030107337486e-05	0.00022978145861385756	1.5422221	0.35036496350364965	0.13420158550396377	0.302130579804485	0.11432348014437035	Myeloid	MYE8
568	CD36	4.168666784005259e-05	0.0004460473458885627	0.52484053	0.9124087591240876	0.8352208380520951	1.4971612415598816	1.227025726753944	Myeloid	MYE8
569	CAVIN2	6.422356812071405e-05	0.0006704313940406247	1.6834038	0.3284671532846715	0.13363533408833522	0.30938059274616586	0.10695891388586909	Myeloid	MYE8
570	APOLD1	8.796353959810263e-05	0.0008963903559044745	2.290642	0.26277372262773724	0.06285390713476784	0.23928457550141544	0.05378084473207832	Myeloid	MYE8
571	CENPF	0.0001227056643728443	0.001221349403525055	3.9788587	0.2116788321167883	0.015288788221970554	0.16152258231225716	0.011056570833145452	Myeloid	MYE8
572	CCN1	0.0001393353403518995	0.0013352168578098008	2.2499359	0.26277372262773724	0.07191392978482446	0.27171560715478527	0.063573474481879	Myeloid	MYE8
573	TGFBR2	0.0003947016779095886	0.0034475983294959987	0.61521363	0.6058394160583942	0.4762174405436014	0.58903116110164	0.4211612022791417	Myeloid	MYE8
574	CCNB2	0.0004961350494763421	0.004246916023517488	4.1359563	0.1897810218978102	0.011325028312570781	0.14042497824002237	0.008538697018982676	Myeloid	MYE8
575	TIMP4	0.001209886072029799	0.009958293054399115	1.2517685	0.29927007299270075	0.13363533408833522	0.23741460938086428	0.10663499638420759	Myeloid	MYE8
576	FZD4	0.0013563836133327495	0.010750596046415126	1.3885427	0.2773722627737226	0.11325028312570781	0.2209053896839753	0.0902247451047384	Myeloid	MYE8
577	MMRN2	0.0014284208957546563	0.0111157116978726	2.5814478	0.20437956204379562	0.04246885617214043	0.18874668047747023	0.03411824304697393	Myeloid	MYE8
578	GNG11	0.0025840284603828737	0.019402880369190703	1.2427127	0.291970802919708	0.14269535673839184	0.2543124751691314	0.11544047264590025	Myeloid	MYE8
579	NNMT	0.0027140601136417765	0.020027891873080697	1.5087941	0.24817518248175183	0.09456398640996602	0.2027673849409972	0.07602673699742536	Myeloid	MYE8
580	TNXB	0.002989866694022861	0.021327715750696412	1.3874454	0.291970802919708	0.1477916194790487	0.3370947588153032	0.14256640086086061	Myeloid	MYE8
581	CLEC14A	0.0032790426456321313	0.023007053316894302	2.4613004	0.1897810218978102	0.04020385050962627	0.17164151925473808	0.03343649174214612	Myeloid	MYE8
582	RAMP2	0.006295015899299005	0.0420979188265621	2.243795	0.18248175182481752	0.04303510758776897	0.1425248473820062	0.03182932540196652	Myeloid	MYE8
583	STEAP4	0.00714777306228601	0.04635222531300625	2.2336388	0.1897810218978102	0.05549263873159683	0.19262417181625657	0.04417630878685414	Myeloid	MYE8
584	TCF4	0.007357906800900262	0.04700274792216884	0.8075784	0.3357664233576642	0.1970554926387316	0.25641234431111526	0.1544315629404234	Myeloid	MYE8
585	EDNRB	0.007834194223506138	0.04930934011265629	1.9860159	0.1897810218978102	0.05379388448471121	0.14998215575815205	0.040035187389860775	Myeloid	MYE8
586	KDR	0.01058587919369853	0.0647250899271853	1.9729584	0.18248175182481752	0.05266138165345413	0.15226337555704908	0.041040856196349965	Myeloid	MYE8
587	PDGFRB	0.012798001821054896	0.07402087539745264	1.6229807	0.20437956204379562	0.079841449603624	0.19732750770231866	0.06842765299655322	Myeloid	MYE8
588	CAV1	0.013973293459068862	0.07974092800641965	0.8128571	0.35036496350364965	0.22933182332955832	0.3133747041909605	0.1902108766437825	Myeloid	MYE8
589	ADAMTS1	0.017000753434917703	0.09574108513348391	2.560802	0.15328467153284672	0.031710079275198186	0.14450976501327364	0.026008586629178994	Myeloid	MYE8
590	ABCC9	0.018228273654178336	0.10132079381803023	1.5762213	0.1897810218978102	0.06908267270668177	0.14844404604051953	0.05227627920923403	Myeloid	MYE8
591	JUN	0.01936897671428976	0.1062810517143079	0.48978475	0.5401459854014599	0.43261608154020387	0.5881821773984566	0.4512107392401798	Myeloid	MYE8
592	PCNA	0.020815297108818666	0.1127714830705619	1.4528552	0.24817518248175183	0.14269535673839184	0.28669568135220297	0.11447599029940082	Myeloid	MYE8
593	COL5A2	0.030859757589070034	0.1630614351619997	1.5771239	0.17518248175182483	0.06568516421291053	0.14338457756927905	0.05038049615875649	Myeloid	MYE8
594	CA4	0.034756592636705434	0.1752301020770482	2.5158854	0.13138686131386862	0.0232163080407701	0.10290882979935524	0.018773731678709396	Myeloid	MYE8
595	TFPI	0.03520978686594894	0.1752301020770482	1.4452394	0.18248175182481752	0.07644394110985278	0.1514036453697762	0.05829710241405392	Myeloid	MYE8
596	RTKN2	0.037730246763532135	0.1841795441835585	1.7256504	0.15328467153284672	0.0464326160815402	0.10624883789604998	0.03333261288021306	Myeloid	MYE8
597	MCF2L	0.03828395685299677	0.1841795441835585	2.0317698	0.145985401459854	0.04077010192525481	0.11808723521307667	0.030192648302365073	Myeloid	MYE8
598	DST	0.04261981500946752	0.20045363542914396	0.7400117	0.32116788321167883	0.23159682899207248	0.28582698694676884	0.18073580054943547	Myeloid	MYE8
599	RAPGEF3	0.04656734725640799	0.21203004921002785	2.1190078	0.1386861313868613	0.03737259343148358	0.11711255351508745	0.028200659681788216	Myeloid	MYE8
600	C7	2.243923635452588e-162	9.603993159737077e-160	6.020267	0.9865319865319865	0.028929188255613126	0.8492199932600357	0.02040232785567039	APC_ASC	APC4
601	SRPX	5.4626914378192345e-18	3.340045621980904e-16	1.0144368	0.7676767676767676	0.5358376511226253	0.9408241327533112	0.572824854254711	APC_ASC	APC4
602	NRP1	1.9556729356747352e-10	8.86752914223337e-09	1.1248168	0.4781144781144781	0.27202072538860106	0.45074969890120486	0.23201983851074998	APC_ASC	APC4
603	LRP1	3.440823994625287e-09	1.2272272247496857e-07	0.499929	0.8855218855218855	0.7681347150259067	1.084459285695573	0.868976914691833	APC_ASC	APC4
604	GAS6	1.8118275914771083e-07	5.965093916555403e-06	0.68081284	0.5791245791245792	0.3950777202072539	0.5342903397777345	0.36503213358692566	APC_ASC	APC4
605	EDNRB	3.680182561730748e-05	0.0008290095454846106	1.2150515	0.2962962962962963	0.1567357512953368	0.2807653666272693	0.13070104705544833	APC_ASC	APC4
606	PTGDS	4.556807250857852e-05	0.0009287207158891242	1.5322001	0.2255892255892256	0.07987910189982729	0.19881765796845133	0.07329779506032882	APC_ASC	APC4
607	GPC3	5.5148458900982835e-05	0.0009899993585466306	0.44346204	0.7272727272727273	0.5392918825561313	0.7895996004030971	0.6335512843601669	APC_ASC	APC4
608	IGF1	5.5513982722240974e-05	0.0009899993585466306	0.77792025	0.3771043771043771	0.23186528497409326	0.3261335665378371	0.20284683311475996	APC_ASC	APC4
609	CD36	0.00010884927374617898	0.0017254625616060966	0.5207489	0.6161616161616161	0.4883419689119171	0.7313054298796582	0.5603190731006054	APC_ASC	APC4
610	FZD4	0.00030588610692738205	0.004675687634461412	0.71344364	0.38047138047138046	0.26338514680483593	0.32445544160932727	0.21005542534530708	APC_ASC	APC4
611	OSMR	0.0003432238759626329	0.005065510996965755	0.6474869	0.40404040404040403	0.2849740932642487	0.3394270414605441	0.22952419805170976	APC_ASC	APC4
612	MYC	0.0032717022982332775	0.041184958342465966	0.5516194	0.36363636363636365	0.26295336787564766	0.32657196908212993	0.23387924355792042	APC_ASC	APC4
613	MYLK	0.005301234841940141	0.06132239222568596	1.1850057	0.1919191919191919	0.09412780656303972	0.16082069175379948	0.07393591717549361	APC_ASC	APC4
614	MEST	0.005608449956325865	0.06154914311044795	0.764635	0.32323232323232326	0.2374784110535406	0.31792072571280977	0.19909229183972932	APC_ASC	APC4
615	ADAM12	0.031222079159491403	0.31816785429196004	1.4337107	0.13131313131313133	0.05569948186528497	0.10894243248613814	0.04172406858665565	APC_ASC	APC4
616	PPARG	0.03313720506907791	0.329830785338729	0.42350543	0.3367003367003367	0.26252158894645944	0.27645168836795264	0.2130404590856835	APC_ASC	APC4
617	THBS2	1.473446937218206e-244	6.3063528912939215e-242	3.4012918	1.0	0.14351851851851852	0.808068496443207	0.11127372657830092	APC_ASC	APC2
618	GPC3	2.8582199885626883e-09	1.5291476938810382e-07	0.53775615	0.6621823617339312	0.5257201646090535	0.7898387824620061	0.6036078757360054	APC_ASC	APC2
619	CTSK	3.742754533702254e-07	1.3349157836871372e-05	0.4317699	0.6606875934230194	0.5534979423868313	0.6791122329093148	0.5427238710426276	APC_ASC	APC2
620	SRPX	2.639070807499689e-06	7.53014870406578e-05	0.40772492	0.6517189835575485	0.5313786008230452	0.7145973413097226	0.580257977646837	APC_ASC	APC2
621	PLIN4	7.986627651238979e-05	0.0018990425748501574	0.49316335	0.45590433482810166	0.37088477366255146	0.5122432087732082	0.38887727781554066	APC_ASC	APC2
622	GAS6	0.0002527342268911209	0.004916829504972717	0.3695899	0.49028400597907323	0.3904320987654321	0.44755202117777987	0.36249297846367284	APC_ASC	APC2
623	CD36	0.0003165833362470898	0.0058912029527719316	0.32504088	0.5799701046337817	0.4763374485596708	0.65567205119496	0.5536276150853071	APC_ASC	APC2
624	PDGFRB	0.004409087728317144	0.06312641650482412	0.21804166	0.7010463378176383	0.6440329218106996	0.7371383011741366	0.6611719867334162	APC_ASC	APC2
625	MITF	0.00626025427399016	0.0811936008869027	0.4519797	0.2974588938714499	0.22839506172839505	0.24773147569785253	0.18689995259000172	APC_ASC	APC2
626	LRP1	0.012745481993410522	0.15329962161796487	0.14459443	0.7982062780269058	0.7757201646090535	0.9379508948580199	0.8781614164700963	APC_ASC	APC2
627	PPARG	0.012894360696838166	0.15329962161796487	0.37427554	0.3183856502242152	0.25462962962962965	0.26026107911766866	0.2064779798137874	APC_ASC	APC2
628	TCF4	0.015503475502325443	0.17461809249987603	0.2884434	0.414050822122571	0.3559670781893004	0.35326067964642777	0.2978212724334697	APC_ASC	APC2
629	ADIPOQ	0.01785165314148671	0.19591044986041825	0.5074613	0.21823617339312407	0.15689300411522633	0.18169227313817804	0.13116930249180034	APC_ASC	APC2
630	GPC3	1.3113661618024814e-39	2.8063235862573105e-37	1.1438847	0.7809076682316118	0.48936170212765956	0.9635794379952571	0.5501968566458476	APC_ASC	APC3
631	ZFP36	2.651164391074069e-29	3.782327864599006e-27	1.0272957	0.7902973395931142	0.6205673758865248	1.2625436516506323	0.8080149309226495	APC_ASC	APC3
632	MCL1	1.1096790920624632e-26	1.1873566285068357e-24	0.8225756	0.8215962441314554	0.6474164133738601	1.022224954715408	0.6961990520906352	APC_ASC	APC3
633	PDGFRA	1.501828789358422e-25	1.2855654436908092e-23	0.75419	0.7981220657276995	0.6337386018237082	0.909204591132911	0.6306613658487802	APC_ASC	APC3
634	SRPX	1.0239208829553807e-23	7.303968965081716e-22	0.8469181	0.7496087636932708	0.5015197568389058	0.8329766854000248	0.5439792441291966	APC_ASC	APC3
635	ITGB1	2.4708072174662776e-21	1.51072212725081e-19	0.6746486	0.8513302034428795	0.6864235055724417	1.010882920384456	0.7396069528308898	APC_ASC	APC3
636	GAS6	4.58882052990334e-19	2.455018983498287e-17	0.9315915	0.5805946791862285	0.36271529888551163	0.5554391521327797	0.3288617193963864	APC_ASC	APC3
637	KLF6	2.3553598770241138e-18	1.0080940273663207e-16	0.90165985	0.5993740219092332	0.4138804457953394	0.6074585591949262	0.36973961607424105	APC_ASC	APC3
638	FGL2	5.898733554118118e-18	2.295143601056868e-16	0.8901371	0.5805946791862285	0.3617021276595745	0.5567417964458841	0.3378729022379728	APC_ASC	APC3
639	NRP1	3.099731244525547e-17	1.0205269020437954e-15	1.1416641	0.45539906103286387	0.24366767983789261	0.41061242057316233	0.20711715796266575	APC_ASC	APC3
640	EGR1	6.389686368679973e-17	1.9534184041393062e-15	0.90684545	0.6306729264475743	0.48328267477203646	1.0547514831596716	0.692165377820856	APC_ASC	APC3
641	OGN	2.286416479433621e-16	6.116164082484937e-15	0.9705284	0.5211267605633803	0.32674772036474165	0.5027780755405296	0.2877287041529634	APC_ASC	APC3
642	JUN	6.196282733623696e-16	1.5600052999946718e-14	0.6372613	0.838810641627543	0.7279635258358662	1.232542412431106	0.940899877401483	APC_ASC	APC3
643	FOSB	1.4465775917419086e-15	3.439640051475205e-14	1.1825705	0.4475743348982786	0.256838905775076	0.5687303457770811	0.29079003578750223	APC_ASC	APC3
644	DPT	2.5978239024590472e-15	5.5593431512623614e-14	0.77008486	0.6150234741784038	0.43667679837892603	0.6160224969248439	0.40502083303118636	APC_ASC	APC3
645	CD36	6.324300694539463e-14	1.2889527129823287e-12	0.7910185	0.6165884194053208	0.46605876393110435	0.7748381011404429	0.5166034140559884	APC_ASC	APC3
646	THY1	1.7944846226554908e-13	3.4910882658934095e-12	0.9157899	0.4788732394366197	0.29736575481256333	0.44667638205497506	0.26119250016601064	APC_ASC	APC3
647	CFHR3	4.763358436024874e-13	8.863988741820201e-12	1.199906	0.37402190923317685	0.19098277608915906	0.3253363075843892	0.15475557634715192	APC_ASC	APC3
648	PDGFRB	1.81065936290714e-12	3.2290091971843994e-11	0.52684826	0.7543035993740219	0.6276595744680851	0.8228129341300494	0.6345929081996688	APC_ASC	APC3
649	LRP1	2.174999227467307e-11	3.5803833436769514e-10	0.44505754	0.8450704225352113	0.7608915906788247	1.0353081751422888	0.8475547205480994	APC_ASC	APC3
650	MEDAG	5.0559101988959746e-11	8.014553944916583e-10	0.5060573	0.7809076682316118	0.6610942249240122	0.9095836159164894	0.7151281993730425	APC_ASC	APC3
651	CCN1	6.526517716473098e-11	9.976248509466021e-10	1.0105113	0.4538341158059468	0.3130699088145897	0.6456080286599842	0.37175697148845466	APC_ASC	APC3
652	CAVIN1	4.772443748855342e-10	7.043468705207195e-09	0.51233196	0.7073552425665102	0.574468085106383	0.735556895684754	0.566354850910129	APC_ASC	APC3
653	CTSK	1.2050278428951566e-09	1.7191730558637568e-08	0.509096	0.6682316118935837	0.5526849037487336	0.7001585655521747	0.5379837719024103	APC_ASC	APC3
654	CAV1	6.868665805847348e-09	9.186840515320829e-08	0.7887327	0.4162754303599374	0.27203647416413373	0.3628870571637689	0.22572626366101084	APC_ASC	APC3
655	MYC	2.2112817577389523e-08	2.867965431249308e-07	0.88078153	0.37715179968701096	0.24113475177304963	0.3554487272347449	0.2084723739587299	APC_ASC	APC3
656	KLF4	6.928379262249042e-08	8.721606836007618e-07	0.6227374	0.5007824726134585	0.37436676798378926	0.49919510622041224	0.3509683945967967	APC_ASC	APC3
657	FBLN1	3.4077598055631693e-07	4.167203419374391e-06	0.36094147	0.8341158059467919	0.74822695035461	1.049516434005701	0.894207058313717	APC_ASC	APC3
658	COL5A2	6.476820194252271e-07	7.700219564277701e-06	0.47798145	0.543035993740219	0.4209726443768997	0.48063584462476916	0.3667714220573355	APC_ASC	APC3
659	ARID5B	9.471313684196716e-07	1.0956006099557282e-05	0.47880918	0.5555555555555556	0.43465045592705165	0.5022847401190604	0.38404316339628874	APC_ASC	APC3
660	CDKN1A	9.765108503100192e-07	1.099859589296548e-05	1.0539373	0.25508607198748046	0.12512664640324214	0.20033250452647158	0.10150431284829939	APC_ASC	APC3
661	TFPI	1.7563498121832358e-06	1.8792942990360625e-05	0.51420885	0.5242566510172144	0.41742654508611954	0.4699307393991902	0.3506740642703424	APC_ASC	APC3
662	ATF3	5.015179696495275e-06	5.0626574771790925e-05	1.2011462	0.2269170579029734	0.10790273556231003	0.20496066712952057	0.09434279002524093	APC_ASC	APC3
663	BTG2	5.086314755109836e-06	5.0626574771790925e-05	0.7131654	0.3677621283255086	0.2553191489361702	0.36630372369144937	0.238899717489664	APC_ASC	APC3
664	PPARG	6.920055245167743e-06	6.731326465754078e-05	0.68386817	0.35524256651017216	0.24366767983789261	0.29743240079711897	0.19526269026259582	APC_ASC	APC3
665	TCF4	9.163879701707746e-06	8.715867805179812e-05	0.5247365	0.4491392801251956	0.3454913880445795	0.3903953460819059	0.2866430203382923	APC_ASC	APC3
666	PMP22	1.2133426369312036e-05	0.00011289361926229459	0.3484669	0.7057902973395931	0.6165146909827761	0.6989087877515285	0.5847236162646205	APC_ASC	APC3
667	OSMR	1.3241063938240753e-05	0.00012057819926738388	0.6254487	0.37715179968701096	0.2730496453900709	0.31814517617295035	0.21737239433993155	APC_ASC	APC3
668	PCOLCE	1.5300266102857735e-05	0.00013642737275048147	0.6279621	0.38028169014084506	0.27608915906788245	0.3149707566832466	0.2147605963202281	APC_ASC	APC3
669	IGF1	1.8920326480791378e-05	0.0001652632598730349	0.709989	0.3302034428794992	0.22188449848024316	0.29613905185247175	0.1911965960596715	APC_ASC	APC3
670	TGFBR2	2.7058217195721678e-05	0.00023161833919537757	0.29591763	0.7355242566510172	0.6773049645390071	0.7906577343085843	0.6838098935169455	APC_ASC	APC3
671	EGFR	3.642792139876099e-05	0.00030570883056215103	0.72859603	0.3082942097026604	0.20466058763931105	0.24394520452342228	0.15420418486010576	APC_ASC	APC3
672	PLIN4	4.036283466584562e-05	0.0003322171776342678	0.49800515	0.4679186228482003	0.36828774062816616	0.5148678397454102	0.38990252540292236	APC_ASC	APC3
673	NNMT	7.813484534349249e-05	0.0006309757322078261	0.42805988	0.49608763693270735	0.40070921985815605	0.45405509594193916	0.3556728368658211	APC_ASC	APC3
674	ADAMTS1	8.916904954224463e-05	0.0007067472815570501	0.8762271	0.25508607198748046	0.15501519756838905	0.238562880338269	0.13695742176960746	APC_ASC	APC3
675	NAMPT	9.991069109222354e-05	0.0007774868324994851	0.7912569	0.2644757433489828	0.1641337386018237	0.21298247105039392	0.12853209508198365	APC_ASC	APC3
676	EDNRB	0.00011000115438113107	0.000840723108484359	0.7994538	0.25039123630672927	0.1474164133738602	0.2117134096791634	0.12705474674961104	APC_ASC	APC3
677	CRISPLD2	0.00011273956197062735	0.0008465356583057633	0.7228323	0.28482003129890454	0.18642350557244175	0.2368040156688242	0.15005133475660865	APC_ASC	APC3
678	DGAT2	0.000121405396735183	0.0008958881000458332	0.9731097	0.22848200312989045	0.13019250253292808	0.21816183959020238	0.11706051354911651	APC_ASC	APC3
679	MITF	0.0003785912182035329	0.002700617356518535	0.5782179	0.3161189358372457	0.22340425531914893	0.2623503908399817	0.1830921810182769	APC_ASC	APC3
680	CTNNB1	0.0006060716273918353	0.004252436992191894	0.39977178	0.4428794992175274	0.3566362715298885	0.3697623633316755	0.2920069501005352	APC_ASC	APC3
681	ELOVL5	0.0009486385218452504	0.006548665924996245	0.6861017	0.26134585289514867	0.1773049645390071	0.2158253576063019	0.13951661138772367	APC_ASC	APC3
682	KLF10	0.0011586606078528583	0.007871535558111481	0.664861	0.2535211267605634	0.1697061803444782	0.20722901731938387	0.13561341692760961	APC_ASC	APC3
683	VGLL3	0.0022494421400581594	0.015043144311638942	0.5788779	0.25821596244131456	0.1778115501519757	0.19791482159799492	0.13673333380073255	APC_ASC	APC3
684	ACTG2	0.0023680507029194037	0.015592703089992383	0.60232985	0.26291079812206575	0.18743667679837892	0.20941793262629857	0.14275606054094395	APC_ASC	APC3
685	CD44	0.003904373420530973	0.024941370507272485	0.195273	0.7996870109546166	0.7532928064842959	0.9358562500261087	0.8557989531251261	APC_ASC	APC3
686	MYLK	0.005207048391066185	0.03277377516729893	0.8692217	0.16118935837245696	0.08713272543059777	0.1251346523772843	0.0704347957245374	APC_ASC	APC3
687	GEM	0.005811097823674295	0.03553071240760855	0.901496	0.17370892018779344	0.1033434650455927	0.13805050158789753	0.07626356243695186	APC_ASC	APC3
688	ITGAV	0.006435754179466251	0.03879581392692332	0.41527408	0.3427230046948357	0.2740628166160081	0.2726554962467103	0.21110919820906687	APC_ASC	APC3
689	PECAM1	0.01020612782733595	0.06066975986249704	1.3004026	0.12050078247261346	0.05319148936170213	0.10273487699915967	0.04299205554585782	APC_ASC	APC3
690	MGLL	0.011491652565248887	0.06737571640995238	0.53703034	0.25821596244131456	0.19655521783181357	0.21003302274853586	0.14934734291199908	APC_ASC	APC3
691	FZD4	0.012119346804209504	0.06916107242935557	0.36482483	0.3270735524256651	0.26038500506585616	0.2631605086491137	0.21007703456480117	APC_ASC	APC3
692	GNG11	0.013477907405906993	0.07590189960168675	0.45317006	0.25821596244131456	0.19300911854103345	0.2003325045264715	0.15015751131078078	APC_ASC	APC3
693	ADIPOQ	0.015163726530196557	0.08428668772628736	0.59458953	0.2190923317683881	0.157548125633232	0.18948689687041556	0.12941394512325446	APC_ASC	APC3
694	STEAP4	0.01958137621267911	0.10744652588495718	0.71373916	0.16588419405320814	0.10486322188449848	0.13567902834314785	0.08489574512759859	APC_ASC	APC3
695	INMT	0.020481267713382503	0.11096180482693306	0.9312403	0.1298904538341158	0.06889564336372847	0.09699359883515898	0.05203501357239453	APC_ASC	APC3
696	STAT3	0.023217018859858125	0.12421105090024097	0.24456215	0.4538341158059468	0.40070921985815605	0.3857178928467184	0.3345268480532616	APC_ASC	APC3
697	ACAT1	0.0260818309706118	0.1378151068570599	0.38273567	0.2895148669796557	0.232016210739615	0.22702017269790425	0.17853882471937035	APC_ASC	APC3
698	ETS1	0.027594616735044795	0.1440304385682826	0.7024341	0.15805946791862285	0.10030395136778116	0.11915799352005604	0.07489227485451909	APC_ASC	APC3
699	PLAC9	0.028091663834712118	0.14485821832839502	0.6492923	0.16588419405320814	0.10840932117527863	0.12323106032043844	0.08030508629365321	APC_ASC	APC3
700	JUNB	0.04170334480862408	0.21248847116775127	0.83163697	0.12363067292644757	0.06990881458966565	0.0923054419125393	0.05290999885511521	APC_ASC	APC3
701	CAVIN2	0.047415934156197624	0.23875317433944215	0.91042995	0.11580594679186229	0.06382978723404255	0.08796649242546611	0.04776168570898231	APC_ASC	APC3
702	FBN1	4.2422140785133824e-119	1.8156676256037277e-116	1.6391785	0.8998015873015873	0.7090342679127726	1.5169915180087077	0.7619337188375068	APC_ASC	APC1
703	MFAP5	1.6679805101040354e-106	3.569478291622636e-104	1.8513707	0.808531746031746	0.47414330218068534	1.1967719358145923	0.4947000364024847	APC_ASC	APC1
704	CD55	1.8348114435998465e-101	2.6176643262024475e-99	2.7506151	0.6319444444444444	0.20062305295950156	0.8041978866282995	0.1684687146064871	APC_ASC	APC1
705	SEMA3C	1.8899845655897323e-90	2.0222834851810136e-88	2.1666327	0.6706349206349206	0.2809968847352025	0.7895843203747142	0.2373055414358823	APC_ASC	APC1
706	ITGA11	2.7773689355620312e-49	1.698162720600785e-47	2.031045	0.48908730158730157	0.16448598130841122	0.4504350755593915	0.13034413153010824	APC_ASC	APC1
707	TNXB	9.698599879900813e-47	4.612223053997276e-45	0.6083422	0.9811507936507936	0.950778816199377	1.9283850926443287	1.5802011033500343	APC_ASC	APC1
708	GPRC5A	2.8764366342965023e-38	1.231114879478903e-36	7.186832	0.30257936507936506	0.0024922118380062306	0.2246668800316722	0.001727469608872138	APC_ASC	APC1
709	VCAN	3.0166740083687127e-26	9.222403397012923e-25	0.8914124	0.6557539682539683	0.46105919003115264	0.7218465136870988	0.45137952929629066	APC_ASC	APC1
710	PRG4	1.1127672106532236e-25	2.9766522884973734e-24	6.4801593	0.24702380952380953	0.004361370716510903	0.2392440161629791	0.003023071815526241	APC_ASC	APC1
711	SFRP4	8.474736749048964e-18	1.9090459624173455e-16	1.9350584	0.2896825396825397	0.0940809968847352	0.3246376469331235	0.09558012503543932	APC_ASC	APC1
712	ALDH1A3	2.9916998856438768e-12	4.268158503518598e-11	1.1404268	0.33035714285714285	0.1750778816199377	0.297903641854626	0.14619555589813718	APC_ASC	APC1
713	PDPN	1.3987866428847926e-10	1.7105162375848322e-09	3.0375764	0.17261904761904762	0.024299065420560748	0.13056278108878014	0.016842828686503337	APC_ASC	APC1
714	CD34	1.729601703640891e-10	2.0007284571845983e-09	0.40550494	0.8244047619047619	0.735202492211838	1.0141372648396745	0.8443536427425736	APC_ASC	APC1
715	MAMDC2	1.5943965734931705e-09	1.7497480345001974e-08	0.8731633	0.3343253968253968	0.19314641744548286	0.2868385261626056	0.16667397121622368	APC_ASC	APC1
716	CFB	3.924715926019809e-09	4.199446040841196e-08	1.3724301	0.2371031746031746	0.10342679127725857	0.1999477618245118	0.08203148152773139	APC_ASC	APC1
717	DST	2.3002988900059837e-07	2.1402780976577415e-06	0.4831307	0.5386904761904762	0.4442367601246106	0.49839323410864816	0.3799535671933274	APC_ASC	APC1
718	CCN2	2.0870508497085263e-06	1.7865155273504987e-05	0.49914926	0.4226190476190476	0.3165109034267913	0.43240394006204697	0.324067260953058	APC_ASC	APC1
719	TRAC	2.4085523952352293e-05	0.00019090007873345894	2.266808	0.12698412698412698	0.029283489096573207	0.09862101777706724	0.02130827284657327	APC_ASC	APC1
720	NTN4	0.001695390471105749	0.01036610173761801	1.1022705	0.14583333333333334	0.07414330218068536	0.11223003525167109	0.05384509815081537	APC_ASC	APC1
721	ABCC1	0.00876463844243921	0.04631191670819731	0.84560525	0.1488095238095238	0.08909657320872275	0.11228173763375349	0.06403067463741154	APC_ASC	APC1
722	MEDAG	0.010602708069229957	0.05402332206702883	0.15888453	0.7271825396825397	0.6672897196261682	0.7989764158908678	0.7398870834361368	APC_ASC	APC1
723	KLF4	0.02228297509773701	0.10596792602034934	0.2239373	0.4365079365079365	0.3856697819314642	0.41816343690642527	0.36778102143753	APC_ASC	APC1
724	PRR5L	0.02257792168817267	0.10619066464327366	1.5029621	0.08333333333333333	0.030529595015576325	0.06247238236971917	0.022490279067685973	APC_ASC	APC1
725	ATP2B1	0.02601539232509979	0.12102812951242076	0.5658056	0.17162698412698413	0.12087227414330218	0.1287852419327999	0.0887938867017293	APC_ASC	APC1
726	BASP1	0.029177749784808176	0.1342803968591172	0.28649196	0.3194444444444444	0.26978193146417445	0.2564951537644989	0.2148941355258044	APC_ASC	APC1
727	ANPEP	0.041250107944936346	0.1820107855714717	0.8958336	0.10813492063492064	0.06105919003115265	0.07827591672773535	0.042828257888530175	APC_ASC	APC1
728	IL7R	4.251655800986936e-08	1.8197086828224087e-05	1.4266757	0.8153846153846154	0.44713656387665196	1.075990604051497	0.5417500384482121	Lymphoid	T5
729	CD2	0.0025843608190217835	0.27509444666456173	0.76288617	0.6615384615384615	0.43612334801762115	0.6114782134862989	0.40338580965714327	Lymphoid	T5
730	CD3E	0.011492465555892572	0.5465305842135579	0.67521924	0.6	0.3898678414096916	0.4871193118126624	0.33148797751000664	Lymphoid	T5
731	CD4	0.039187745232843976	1.0	0.79175717	0.4307692307692308	0.2709251101321586	0.3776763370066101	0.23513035211398836	Lymphoid	T5
732	CD79A	2.01927453331752e-18	8.642495002598987e-16	5.9366813	0.6329113924050633	0.020454545454545454	0.6877430715983521	0.0160210337301269	Lymphoid	B-cells
733	MZB1	1.0753219210440255e-12	1.5341259406894765e-10	7.6913595	0.5063291139240507	0.004545454545454545	0.502140795385738	0.003150669002545206	Lymphoid	B-cells
734	PLCG2	1.6824780175883312e-09	1.2001676525463428e-07	2.997985	0.5063291139240507	0.09772727272727273	0.49270708422499176	0.07668681093068845	Lymphoid	B-cells
735	MS4A1	1.9498699479225144e-08	1.0431804221385453e-06	4.0500445	0.4430379746835443	0.07272727272727272	0.689204248931169	0.05816893108995221	Lymphoid	B-cells
736	BANK1	5.7718540331171355e-08	2.2457759328855764e-06	3.738765	0.43037974683544306	0.06363636363636363	0.521654384681016	0.05002456986618832	Lymphoid	B-cells
737	MEF2C	9.390587375016299e-08	3.3493094970891467e-06	2.5042655	0.4810126582278481	0.11363636363636363	0.4095683854225698	0.0854567620463915	Lymphoid	B-cells
738	ADAM28	7.852814527474808e-06	0.0002240669745172812	3.5336027	0.35443037974683544	0.045454545454545456	0.3547736750408601	0.03611424807213575	Lymphoid	B-cells
739	TENT5C	6.754794025377097e-05	0.0015854924375912822	2.8845003	0.3670886075949367	0.10909090909090909	0.4927586418201856	0.082720460218378	Lymphoid	B-cells
740	FKBP11	0.001259885556150502	0.020858017164009687	1.8238745	0.34177215189873417	0.12727272727272726	0.30577113059898803	0.09624464783789557	Lymphoid	B-cells
741	CD55	0.0012670758090286259	0.020858017164009687	1.3975263	0.4050632911392405	0.20227272727272727	0.38690217079157907	0.16493634080508665	Lymphoid	B-cells
742	MPEG1	0.001393284575606926	0.022086140679991272	1.70571	0.3670886075949367	0.15681818181818183	0.3630338495167423	0.12591087944781004	Lymphoid	B-cells
743	SELL	0.0019305892290670669	0.0295104353585966	1.806779	0.3291139240506329	0.11363636363636363	0.302589935304293	0.09621897964103475	Lymphoid	B-cells
744	INSR	0.002544441791472426	0.037552451267248224	2.2699716	0.27848101265822783	0.06818181818181818	0.21355820765508174	0.04818154664751485	Lymphoid	B-cells
745	JUN	0.015384271999940037	0.18290190044373156	0.84839565	0.45569620253164556	0.30454545454545456	0.46469476860088593	0.2840776138764171	Lymphoid	B-cells
746	TCF4	0.01925781078106658	0.21690376353411833	1.1780438	0.3291139240506329	0.175	0.286732176209415	0.1369382209567182	Lymphoid	B-cells
747	ABCA1	0.02703930955825808	0.2755434402603443	1.333147	0.2911392405063291	0.1431818181818182	0.2535873908624211	0.1084611896735414	Lymphoid	B-cells
748	SLAMF7	0.03736031793612457	0.36341400174230265	1.3776754	0.31645569620253167	0.19090909090909092	0.3481502808159923	0.148647618357559	Lymphoid	B-cells
749	TNFRSF17	0.04644107685651654	0.44170624210197956	3.914745	0.1518987341772152	0.011363636363636364	0.13741667507628041	0.009719695725036488	Lymphoid	B-cells
750	GZMK	8.846766082811092e-29	3.7864158834431476e-26	3.751058	0.743801652892562	0.11306532663316583	0.8623098687819756	0.09680826269418326	Lymphoid	T2
751	CCL5	5.738971467083191e-19	1.228139893955803e-16	1.955214	0.8181818181818182	0.3492462311557789	1.0230664293761806	0.3780749435962329	Lymphoid	T2
752	CD8A	4.434071663266416e-15	6.32594223959342e-13	3.4166574	0.5371900826446281	0.08542713567839195	0.5684591855020711	0.06923615122010657	Lymphoid	T2
753	DUSP2	3.5311649379127546e-09	3.778346483566648e-07	3.4428854	0.39669421487603307	0.04522613065326633	0.34328796153584734	0.03697159754255148	Lymphoid	T2
754	SRGN	5.372262317985912e-09	4.598656544195941e-07	0.8603192	0.9338842975206612	0.7487437185929648	1.2624310352415122	0.8737197851672769	Lymphoid	T2
755	GZMA	1.473078583324789e-06	0.00010507960561050161	1.3950434	0.5206611570247934	0.25125628140703515	0.4849000603010203	0.21290763971167861	Lymphoid	T2
756	PTPRC	5.245864896084563e-05	0.003207471679320276	0.6162591	0.9338842975206612	0.7638190954773869	1.1963626411851715	0.9185634528427493	Lymphoid	T2
757	TRAC	7.739506206344535e-05	0.004140635820394326	0.74613506	0.768595041322314	0.5150753768844221	0.912119313768806	0.6355675428351745	Lymphoid	T2
758	NKG7	0.0034941706740959934	0.16616722761256503	1.0744846	0.34710743801652894	0.1708542713567839	0.28891398457708606	0.14760989905572794	Lymphoid	T2
759	CXCR4	0.007656753117887872	0.2756324918022219	0.5113602	0.7355371900826446	0.5804020100502513	0.9539691371195328	0.7512679447634237	Lymphoid	T2
760	ADGRE5	0.007728013788847343	0.2756324918022219	0.6132202	0.5619834710743802	0.40703517587939697	0.5096213654514715	0.360825140195386	Lymphoid	T2
761	AIF1	0.009530137770268067	0.3137614588980564	1.5429182	0.256198347107438	0.10301507537688442	0.2127973583422002	0.07823996764838824	Lymphoid	T2
762	KLRD1	0.01268834586840378	0.3845112214489482	0.94754773	0.3140495867768595	0.15829145728643215	0.2853670289181978	0.15806218949979706	Lymphoid	T2
763	SLAMF7	0.015414849392883002	0.4123472212596203	0.72901636	0.3305785123966942	0.17336683417085427	0.24924527166154398	0.15766368439885065	Lymphoid	T2
764	CD44	0.01757880709676437	0.44257231984795004	0.40209585	0.9008264462809917	0.7587939698492462	1.1442580758143086	0.9630010967691406	Lymphoid	T2
765	ELOVL5	0.019135756962689487	0.4460770895583805	0.5576652	0.512396694214876	0.3793969849246231	0.4359172005822564	0.3156946615368419	Lymphoid	T2
766	ETS1	0.030257628408234157	0.6319089289465779	0.42402634	0.6363636363636364	0.5376884422110553	0.6416187583706877	0.5131077129841028	Lymphoid	T2
767	TNFRSF9	0.031004877354855458	0.6319089289465779	2.1859844	0.17355371900826447	0.04522613065326633	0.14365226469849127	0.03338587805601845	Lymphoid	T2
768	CD3E	0.03522306948224937	0.6852488062910331	0.46175718	0.5206611570247934	0.3844221105527638	0.4278111736978619	0.32762096743699715	Lymphoid	T2
769	PRR5L	0.037319775542031496	0.6944723448691078	0.86352617	0.30578512396694213	0.18090452261306533	0.23681487995264908	0.13702666388517892	Lymphoid	T2
770	CD3D	6.210174323639708e-20	2.6579546105177954e-17	2.3358388	0.7843137254901961	0.23261390887290168	0.7375286681784453	0.1956153700117476	Lymphoid	T3
771	TRAC	1.4445117196674566e-15	3.0912550800883574e-13	1.6483136	0.9019607843137255	0.4940047961630695	1.2277640582459948	0.57096015605116	Lymphoid	T3
772	IL7R	1.9621819577639567e-14	2.799379593076578e-12	1.7016319	0.8529411764705882	0.4052757793764988	1.110305903632012	0.4859537279337423	Lymphoid	T3
773	CD44	4.411394377828687e-08	4.720191984276696e-06	0.84399754	0.9313725490196079	0.7577937649880095	1.3206583617304102	0.9281115366694185	Lymphoid	T3
774	CD3E	8.8414557745764e-08	7.5682861430373985e-06	1.2849188	0.6568627450980392	0.35731414868105515	0.5991861956048156	0.2902669187186457	Lymphoid	T3
775	CD2	2.6023906063554463e-07	1.856371965866885e-05	1.2049458	0.6764705882352942	0.41247002398081534	0.6985886821131381	0.3636143786220933	Lymphoid	T3
776	PTPRC	1.0958728563065429e-06	6.700479749988577e-05	0.7553359	0.9313725490196079	0.7721822541966427	1.260862888420337	0.915443930925528	Lymphoid	T3
777	GPR183	2.209279572694585e-06	0.00011819645713916031	1.4075191	0.5392156862745098	0.23501199040767387	0.488780485417224	0.2131801527304743	Lymphoid	T3
778	CD28	3.699747625537586e-06	0.00017594355374778744	1.5293509	0.5	0.22062350119904076	0.45301521620552115	0.1810898746121664	Lymphoid	T3
779	CTLA4	1.2842445077825932e-05	0.0005496566493309499	3.1035073	0.3333333333333333	0.06235011990407674	0.34683047411263845	0.04710716337407969	Lymphoid	T3
780	ITGB1	1.5086842802426335e-05	0.0005870153381307701	0.6695349	0.9215686274509803	0.7817745803357314	1.2340506492609558	0.9286066064424262	Lymphoid	T3
781	CXCR4	1.7067244914053096e-05	0.0006087317352678938	0.9104458	0.7941176470588235	0.5731414868105515	1.0990617603277564	0.7250134485704439	Lymphoid	T3
782	SLAMF1	0.00032776184070230273	0.0100201477014704	1.8068327	0.3431372549019608	0.11750599520383694	0.2769523075113958	0.08728297960692169	Lymphoid	T3
783	CD69	0.0003962197324807126	0.011305469700116333	1.3094777	0.4215686274509804	0.20863309352517986	0.37031375343713174	0.1662170760968939	Lymphoid	T3
784	CD4	0.0004404186798198943	0.011781199685182174	1.1273427	0.46078431372549017	0.24940047961630696	0.41737173640556907	0.21277272098755967	Lymphoid	T3
785	CYTIP	0.0005414702051276999	0.01363230869380327	0.74813163	0.6666666666666666	0.44364508393285373	0.6183855354975007	0.4118434770582369	Lymphoid	T3
786	CCR2	0.007921993613498674	0.15411878484442876	1.7134783	0.2647058823529412	0.10071942446043165	0.23888863086897766	0.07906975680529223	Lymphoid	T3
787	MCL1	0.01677144409807184	0.2871271229589899	0.41267732	0.8529411764705882	0.7194244604316546	1.0246129575764156	0.8508796782771244	Lymphoid	T3
788	PRDM1	0.026389925474914516	0.43441877320243893	0.5633882	0.5098039215686274	0.3932853717026379	0.5271010458923081	0.3850223226265862	Lymphoid	T3
789	IL2RA	0.028775950678197933	0.4398609603667399	2.3166432	0.18627450980392157	0.050359712230215826	0.17566269306157403	0.03782370771243008	Lymphoid	T3
790	FKBP11	0.03131648764964654	0.46218816255340417	1.0221683	0.27450980392156865	0.13189448441247004	0.20899670157414615	0.1083594743535521	Lymphoid	T3
791	NKG7	7.379678015881336e-14	3.1585021907972124e-11	3.0378904	0.967741935483871	0.16393442622950818	0.8070634043443673	0.14075484922813875	Lymphoid	NK1
792	VWF	0.0008075951508836867	0.04937867493974542	2.0138302	0.5161290322580645	0.1598360655737705	0.5484365341277869	0.1662716682203359	Lymphoid	NK1
793	ADGRL4	0.0009727051404868728	0.0520397250160477	1.6319978	0.5483870967741935	0.17418032786885246	0.4324310484500557	0.16088389036927692	Lymphoid	NK1
794	CD36	0.0012336123123274517	0.05279860696761494	1.0987576	0.8387096774193549	0.6311475409836066	1.3118728082813247	0.8183719067840234	Lymphoid	NK1
795	CD34	0.003280756749105571	0.12765126260156223	1.5523949	0.5161290322580645	0.20901639344262296	0.488147853227168	0.19437723672495788	Lymphoid	NK1
796	KLRD1	0.004423575422357565	0.15777419006408647	1.6703846	0.4838709677419355	0.1762295081967213	0.4640707017730146	0.17018846345298697	Lymphoid	NK1
797	TIMP4	0.02084107549532345	0.49786362044471927	1.761322	0.3870967741935484	0.14344262295081966	0.37372361792764447	0.12545564030194456	Lymphoid	NK1
798	BTNL9	0.02206557762463344	0.49786362044471927	1.3169214	0.41935483870967744	0.16393442622950818	0.3969919423639877	0.1786609156227786	Lymphoid	NK1
799	PECAM1	0.024427887919016598	0.49786362044471927	1.1488352	0.5483870967741935	0.3770491803278688	0.6456575926654381	0.3429908194864821	Lymphoid	NK1
800	CAVIN1	0.024427887919016598	0.49786362044471927	0.8086378	0.6774193548387096	0.48360655737704916	0.7282219638518597	0.47727782848969175	Lymphoid	NK1
801	DST	0.02683588415518127	0.5220799281098902	1.53114	0.3870967741935484	0.16188524590163936	0.3337126357180698	0.12845180195947778	Lymphoid	NK1
802	FGFBP2	0.033178987937261914	0.6174176885716565	2.2681186	0.2903225806451613	0.05942622950819672	0.21431579784347324	0.04842760486384325	Lymphoid	NK1
803	TM4SF18	0.037197035619574347	0.6474758338545602	2.222215	0.2903225806451613	0.06762295081967214	0.21431579784347324	0.049954783514865736	Lymphoid	NK1
804	GNLY	0.04481339633693912	0.7376974473926902	1.0693283	0.41935483870967744	0.1864754098360656	0.4434286802878167	0.23580615300244773	Lymphoid	NK1
805	CCR7	2.1439162538912366e-19	9.175961566654493e-17	5.1274304	1.0	0.07991803278688525	1.1159338393625644	0.05705670134847174	Lymphoid	T1
806	CD44	0.013296201989883455	1.0	0.6181586	0.9032258064516129	0.7848360655737705	1.2774599508827793	0.9879680434636952	Lymphoid	T1
807	MGLL	0.026371984701750135	1.0	1.2372545	0.45161290322580644	0.2336065573770492	0.4138709147434892	0.19676708928483547	Lymphoid	T1
808	CD83	0.03400351767837657	1.0	2.8350222	0.2903225806451613	0.07581967213114754	0.35874601766535086	0.058718443594816684	Lymphoid	T1
809	ATP2B1	0.04969777044027855	1.0	0.91489553	0.5161290322580645	0.29713114754098363	0.4003906686755305	0.23203531977324152	Lymphoid	T1
810	GNLY	3.2571435633341696e-24	1.3940574451070246e-21	4.1447496	0.8484848484848485	0.10596026490066225	1.1555655461678267	0.11600963732238474	Lymphoid	NK2
811	PRF1	2.202965346483817e-21	4.714345841475369e-19	4.004353	0.7878787878787878	0.08167770419426049	0.7335939265196663	0.06527790553232822	Lymphoid	NK2
812	CD247	1.166225438038701e-17	1.6638149582685468e-15	2.371963	0.8636363636363636	0.32229580573951433	0.9516907223100848	0.2678696779970195	Lymphoid	NK2
813	GZMB	1.2006491477678217e-12	1.2846945881115692e-10	4.476127	0.5757575757575758	0.04194260485651214	0.5497022420274204	0.032392657455662756	Lymphoid	NK2
814	KLRD1	1.2972009471129143e-08	7.931457219490391e-07	2.464732	0.5606060606060606	0.141280353200883	0.5740876649430884	0.1314533687279851	Lymphoid	NK2
815	FCGR3A	3.938423514502422e-08	2.107056580258796e-06	3.5402257	0.4696969696969697	0.05518763796909492	0.40346065828953803	0.04183342151530087	Lymphoid	NK2
816	NKG7	2.2804045860755386e-05	0.0008872846934912096	1.8939146	0.48484848484848486	0.17218543046357615	0.4480438061537074	0.14158154691360347	Lymphoid	NK2
817	GZMA	4.9954630965651604e-05	0.0017817151711082405	1.3720329	0.5606060606060606	0.2781456953642384	0.5304823734597913	0.23928987031639096	Lymphoid	NK2
818	CD36	7.946096626247206e-05	0.0022048967161610845	0.9683285	0.7727272727272727	0.6247240618101545	1.2157647846962578	0.7942451915615265	Lymphoid	NK2
819	FGFBP2	7.989920723686374e-05	0.0022048967161610845	3.592109	0.3333333333333333	0.03532008830022075	0.278411754568602	0.026272152550056178	Lymphoid	NK2
820	GNG11	0.00018989579612586132	0.004515300041214925	1.8747263	0.42424242424242425	0.1545253863134658	0.41138866046778877	0.1299481740835233	Lymphoid	NK2
821	ADGRL4	0.0013841676968493683	0.02575755540224042	1.6818223	0.3939393939393939	0.16777041942604856	0.4036488782895161	0.1440968543820105	Lymphoid	NK2
822	CAVIN2	0.002252645741654006	0.040172182392829776	1.7981145	0.36363636363636365	0.1456953642384106	0.3701693768147467	0.12116989256792578	Lymphoid	NK2
823	CA4	0.003972522497900182	0.06800958516405112	2.8910375	0.25757575757575757	0.039735099337748346	0.22154178524660942	0.03288524807666543	Lymphoid	NK2
824	TGFBR2	0.004462993848093755	0.0734677448840049	0.6597719	0.7121212121212122	0.5629139072847682	0.727091174478371	0.516820199255043	Lymphoid	NK2
825	PECAM1	0.004670243696037023	0.07403201118162393	1.0492071	0.5303030303030303	0.36644591611479027	0.5893286178304193	0.32781283996738153	Lymphoid	NK2
826	VWF	0.005772833244329205	0.08824187959188928	1.6937957	0.3484848484848485	0.15673289183222958	0.43064793481875174	0.15390583432990648	Lymphoid	NK2
827	LITAF	0.007596816925532218	0.11101383397201951	0.9858639	0.4696969696969697	0.2891832229580574	0.41574747974736126	0.23134147206835773	Lymphoid	NK2
828	ADGRE5	0.007972563180593032	0.11101383397201951	0.81189954	0.5909090909090909	0.4216335540838852	0.5783789940658521	0.3688732393135657	Lymphoid	NK2
829	CAVIN1	0.008289348915786829	0.11101383397201951	0.7737277	0.6060606060606061	0.47902869757174393	0.6959472893646206	0.46259147921481636	Lymphoid	NK2
830	CD34	0.009049447075529262	0.1155887331575675	1.1095049	0.4090909090909091	0.20088300220750552	0.3704817902572124	0.18882312762659062	Lymphoid	NK2
831	TGFB1	0.009237098045141603	0.1155887331575675	0.7990026	0.5454545454545454	0.3686534216335541	0.49006982487521633	0.3100453745579097	Lymphoid	NK2
832	PRR5L	0.013393682979528582	0.15493233284427657	1.0673538	0.3787878787878788	0.18543046357615894	0.27920139094949614	0.1429667127989072	Lymphoid	NK2
833	PPARG	0.017312655969365594	0.19135850985034478	1.0970529	0.3787878787878788	0.20750551876379691	0.3204206746025381	0.16260083824041419	Lymphoid	NK2
834	BTNL9	0.017436873561129548	0.19135850985034478	1.7044457	0.3181818181818182	0.15894039735099338	0.4379574219285137	0.1558235920307232	Lymphoid	NK2
835	CCL5	0.02020848062234617	0.21623074265910402	0.7220894	0.5909090909090909	0.4392935982339956	0.7269767564516441	0.4995240608830238	Lymphoid	NK2
836	KLRC1	0.026832003065844597	0.2734308883852735	1.725052	0.24242424242424243	0.0706401766004415	0.19580206595011268	0.06337272624456808	Lymphoid	NK2
837	KDR	0.0336416609913907	0.33485188149570283	1.6453955	0.24242424242424243	0.07947019867549669	0.19082473160205152	0.06504532161255377	Lymphoid	NK2
838	CD27	4.7460051288811214e-14	2.03129019516112e-11	4.002508	1.0	0.08282828282828283	0.7438303190734658	0.06661027997536731	Lymphoid	T6
839	TRAC	0.003087362859544531	0.46706543159278097	1.0763046	0.8333333333333334	0.5616161616161616	1.1161253532202557	0.6798693142164456	Lymphoid	T6
840	CD28	0.025244263815146717	1.0	1.17846	0.5416666666666666	0.26262626262626265	0.4501113673544727	0.22407950898935164	Lymphoid	T6
841	CD4	0.043000445446202934	1.0	0.9923923	0.5416666666666666	0.2787878787878788	0.43812461433564853	0.24400636569924194	Lymphoid	T6
842	DGAT2	8.414632245655002e-10	1.200487533713447e-07	0.29746407	0.9256243213897937	0.8721886999451454	1.5271348863047676	1.3694768040617258	Adipocytes	AD1
843	LGALS12	2.3429248233789266e-07	1.2534647805077258e-05	0.31861266	0.5819761129207384	0.46297312122874384	0.543252598442489	0.45654224471183863	Adipocytes	AD1
844	MGLL	7.827960662731286e-06	0.0003350367163648991	0.32473868	0.5374592833876222	0.46791003839824463	0.500021980270051	0.41739096973905654	Adipocytes	AD1
845	SREBF1	0.00011742347971494874	0.004188104109833172	0.26096368	0.5266015200868621	0.4552934722984092	0.5103733273639338	0.44194140102667895	Adipocytes	AD1
846	LIPE	0.00021293348405130767	0.0070104254749199756	0.33418038	0.44136807817589574	0.3839824465167307	0.38152032684845594	0.3136896559482213	Adipocytes	AD1
847	CD36	0.000285808762321361	0.00848657612477493	0.10265996	0.994028230184582	0.9923203510696654	2.189637207790345	2.1267018483480036	Adipocytes	AD1
848	ITGB1	0.00029742673334491577	0.00848657612477493	0.13879186	0.9353963083604777	0.9199122325836533	1.3827221460658934	1.3115393539356268	Adipocytes	AD1
849	TIMP4	0.0009900992799042425	0.023542360655500878	0.3465189	0.3773072747014115	0.3230938014262205	0.35245363777861993	0.2869291611650084	Adipocytes	AD1
850	ADIPOQ	0.0014234348660456667	0.03046150613337727	0.1240198	0.9625407166123778	0.9473395501919912	1.5784188482252328	1.510804520604072	Adipocytes	AD1
851	ALDH6A1	0.0021494692596879528	0.043808230626021134	0.37795	0.28338762214983715	0.22545255074053758	0.22117595917750751	0.17436647857944013	Adipocytes	AD1
852	CAV1	0.006462204250729728	0.12025319214401407	0.14880803	0.7247557003257329	0.6911684037301152	0.7842595995239782	0.7295186153790792	Adipocytes	AD1
853	LPL	0.008004970595462424	0.14275530895241323	0.15548061	0.6026058631921825	0.5348326933625891	0.5684239881754042	0.5231151377683984	Adipocytes	AD1
854	ELOVL5	0.018293408065673276	0.3011376404656986	0.104696035	0.8029315960912052	0.7668678003291278	0.9741115083122259	0.9295611892360578	Adipocytes	AD1
855	PPP1R1A	0.023255728973733823	0.35548042859850276	0.4082823	0.18675352877307275	0.1437191442676906	0.1388994488171967	0.1064127973603322	Adipocytes	AD1
856	LRP1	0.03228322463902044	0.4764558670862327	0.07205056	0.9093376764386536	0.9089413055403182	1.280616386968282	1.2448039048181736	Adipocytes	AD1
857	PPP1R1B	0.036712329219433265	0.5093768475129136	0.34848735	0.21715526601520088	0.1793746571585299	0.17008997951077692	0.13594905274109018	Adipocytes	AD1
858	AR	0.047502073519563	0.5979672784227343	0.47228923	0.1465798045602606	0.10916072408118487	0.11030667372711107	0.08071541600782266	Adipocytes	AD1
859	JUN	1.6281010971247005e-67	6.968272695693718e-65	2.0937934	0.7855477855477856	0.42830655129789863	1.3254807221812845	0.4992614995570933	Adipocytes	AD3
860	CCN1	2.9295888575544005e-52	6.269320155166418e-50	2.1966665	0.6806526806526807	0.33127317676143386	1.1699932622382518	0.39521485034495407	Adipocytes	AD3
861	ZFP36	1.1336286937516269e-49	1.617310269752321e-47	1.8958946	0.710955710955711	0.39400494437577255	1.1079512204581028	0.4350092825311828	Adipocytes	AD3
862	EGR1	2.9296831626941942e-39	3.134760984082788e-37	2.3778577	0.5361305361305362	0.1776885043263288	0.7772300947194886	0.20387779354769822	Adipocytes	AD3
863	FOSB	3.8949600643164116e-31	3.3340858150548486e-29	2.536635	0.44988344988344986	0.11990111248454882	0.5750625225831388	0.1257098639302616	Adipocytes	AD3
864	KLF6	4.5220760116321825e-18	1.4888065638296723e-16	0.9074152	0.6853146853146853	0.5009270704573547	0.7736300827512893	0.48397099726267756	Adipocytes	AD3
865	MCL1	2.1083292653534664e-14	6.015766170475225e-13	0.72671324	0.717948717948718	0.5658220024721878	0.8018968767713169	0.5556778132231585	Adipocytes	AD3
866	BTG2	9.043811058574373e-10	1.9353755665349158e-08	0.67338216	0.655011655011655	0.5216316440049443	0.7873584469934831	0.5601452879421545	Adipocytes	AD3
867	KLF4	6.055468786099225e-07	1.0798919335210283e-05	1.730662	0.2261072261072261	0.07972805933250927	0.20371106361732308	0.06586262656957793	Adipocytes	AD3
868	NNMT	0.00010646207916616977	0.0014698635446167955	0.3598121	0.5944055944055944	0.47713226205191595	0.5893244137688685	0.48585943134578236	Adipocytes	AD3
869	MFAP5	0.0005843289883585208	0.007578569909619604	0.85196626	0.2540792540792541	0.15389369592089	0.22636337167973014	0.13167780378266233	Adipocytes	AD3
870	LOX	0.001847029243392411	0.02258652903348434	0.5500438	0.31934731934731936	0.2265142150803461	0.27202820621333695	0.1935268853118957	Adipocytes	AD3
871	MYC	0.0025644884851642714	0.029505405794039968	0.87413764	0.22843822843822845	0.14245982694684797	0.2055067205386543	0.11731407360289954	Adipocytes	AD3
872	VGLL3	0.0026196388321811184	0.029505405794039968	0.5228922	0.3006993006993007	0.20828182941903584	0.2325748928505165	0.16740890913921305	Adipocytes	AD3
873	KLF10	0.0028025506771249768	0.03075619717460231	0.81055796	0.23076923076923078	0.14369592088998764	0.19144544654884485	0.11359947989098151	Adipocytes	AD3
874	ATF3	0.011066784491996887	0.11015311075755041	2.5782847	0.09557109557109557	0.020704573547589616	0.08986085743470325	0.01562040425826235	Adipocytes	AD3
875	PLIN4	0.013491917982367633	0.12715320738504235	0.09417209	0.9836829836829837	0.9876390605686032	2.117610235643247	2.0604181870671505	Adipocytes	AD3
876	ACTG2	0.015232173947438612	0.13871000956390905	0.5199082	0.24242424242424243	0.16903584672435104	0.17843222136928716	0.12771979536967631	Adipocytes	AD3
877	JUNB	0.026820045791956747	0.21257369627699055	1.6842831	0.0979020979020979	0.03244746600741656	0.07542168402886489	0.024083348989043296	Adipocytes	AD3
878	CCN2	0.039831919683119436	0.29393209697198486	1.9078228	0.09090909090909091	0.030593325092707045	0.0925535908616415	0.025514203075427778	Adipocytes	AD3
879	CDKN1A	0.04430917134243867	0.31676766747304735	0.9439124	0.13053613053613053	0.07107540173053152	0.10713737912773176	0.05712213021055666	Adipocytes	AD3
880	MOGAT1	8.886803132499042e-219	3.8035517407095904e-216	4.9504967	0.6702747710241466	0.030844155844155844	0.5454685830662159	0.02318965174989681	Adipocytes	AD5
881	PNPLA3	3.280066898308189e-97	7.019343162379525e-95	4.6979566	0.4462947543713572	0.022727272727272728	0.3573118255623639	0.016411567590823704	Adipocytes	AD5
882	MEST	2.6182718975328915e-15	2.801550930360194e-13	0.45936343	0.7951706910907577	0.7049512987012987	1.0123830005908492	0.8216953036367789	Adipocytes	AD5
883	IGF1	1.730080529187652e-07	1.234124110820525e-05	0.39525062	0.582014987510408	0.5113636363636364	0.5992374865054425	0.4849217915658792	Adipocytes	AD5
884	ADAM12	2.2419994973024096e-07	1.3708225497791877e-05	0.6948046	0.30308076602830974	0.1984577922077922	0.2499739536474855	0.16164956269837147	Adipocytes	AD5
885	LPL	7.09271263837509e-07	3.7946012615306734e-05	0.3428374	0.6103247293921732	0.5487012987012987	0.6145659617967678	0.5124115918234388	Adipocytes	AD5
886	ABCA1	2.8654829977846078e-05	0.0011149333845925566	0.24529646	0.7393838467943381	0.6801948051948052	0.8241762744280439	0.7323024526703837	Adipocytes	AD5
887	PPARG	3.9344062643938595e-05	0.0012953276008927476	0.21400549	0.8151540383014155	0.7751623376623377	0.9532838510340057	0.8647602248450635	Adipocytes	AD5
888	CSF2RA	5.398994562408449e-05	0.0016505497662220117	0.71283203	0.23064113238967526	0.15097402597402598	0.18924107479457125	0.11965498737401258	Adipocytes	AD5
889	SEMA3A	6.283734004268781e-05	0.0017929587692180257	0.66802824	0.231473771856786	0.15056818181818182	0.17880725108268306	0.11620291789966286	Adipocytes	AD5
890	ESR1	0.00012229864588249084	0.0030790482610415343	0.9938118	0.16319733555370525	0.08563311688311688	0.12237660644918036	0.06332179836602493	Adipocytes	AD5
891	FZD4	0.00013801111652193585	0.003281597659521586	0.18084499	0.8542880932556203	0.8348214285714286	1.1365836515800583	1.053195740989301	Adipocytes	AD5
892	DST	0.0002619318712047504	0.0059003600460859566	0.35034814	0.3996669442131557	0.33035714285714285	0.3397024722451466	0.27559249453051615	Adipocytes	AD5
893	COL5A2	0.00032396492321501777	0.006602713673144172	0.352297	0.42298084929225643	0.3648538961038961	0.3667893867737952	0.2979477495220457	Adipocytes	AD5
894	MMP19	0.0008181828038744185	0.014590926669093797	0.49589723	0.25228975853455454	0.18425324675324675	0.20556225432753616	0.14999828635721288	Adipocytes	AD5
895	ITGAV	0.0008648680264421879	0.014806540612690258	0.45214683	0.28642797668609493	0.2215909090909091	0.22998894346010174	0.1731249189540231	Adipocytes	AD5
896	SREBF1	0.0014322299763805653	0.022703497403366	0.2598824	0.5237302248126561	0.4752435064935065	0.5230603087105637	0.4535598264263811	Adipocytes	AD5
897	NAMPT	0.0021423178230440087	0.03035100860837078	0.37189305	0.33222314737718567	0.27637987012987014	0.2830662821679021	0.22541642744533674	Adipocytes	AD5
898	CTNNB1	0.002198320716961435	0.03035100860837078	0.2995169	0.4029975020815987	0.3465909090909091	0.3472297101615707	0.2906622476096524	Adipocytes	AD5
899	LGALS12	0.002749447615285436	0.03625095915074661	0.24822341	0.5378850957535387	0.515422077922078	0.5464175160240119	0.4775569649739866	Adipocytes	AD5
900	MDM2	0.00279505058872579	0.03625095915074661	0.39417458	0.2672772689425479	0.20616883116883117	0.20781708380389094	0.16191852344383995	Adipocytes	AD5
901	ARID5B	0.00494683547523749	0.058812377316712385	0.17105828	0.6894254787676936	0.663961038961039	0.7828927121038878	0.720268968478517	Adipocytes	AD5
902	AMY2A	0.00925799841401384	0.10160059797943395	0.5882492	0.16819317235636969	0.11525974025974026	0.12712486120461447	0.08633078510405091	Adipocytes	AD5
903	HACL1	0.014934805137468121	0.15854327819000305	0.2492192	0.36969192339716905	0.325487012987013	0.31263331893273055	0.26910536180098926	Adipocytes	AD5
904	SFRP4	0.015557985242944224	0.15854327819000305	0.5047186	0.1740216486261449	0.125	0.15666516330746383	0.1129147385624982	Adipocytes	AD5
905	IRF8	0.023044123801902332	0.22415647698214086	0.5764326	0.1540383014154871	0.10836038961038962	0.1223228691293322	0.08366109245038608	Adipocytes	AD5
906	ADIPOQ	0.024917034700666585	0.23698868559745107	0.07631599	0.9500416319733556	0.9573863636363636	1.5728163968663802	1.531124864795233	Adipocytes	AD5
907	SRPX	0.025626356077386135	0.23843653045915797	0.31191233	0.29891756869275604	0.2597402597402597	0.26028625037134445	0.21470649118670343	Adipocytes	AD5
908	AGMO	0.028549202768930356	0.25997997415111046	0.65157586	0.1273938384679434	0.08319805194805195	0.10227565743122692	0.06630540894251258	Adipocytes	AD5
909	RIDA	0.032983425399686836	0.2897509898546782	0.51122266	0.16319733555370525	0.12094155844155845	0.12208239403704951	0.08719036566794724	Adipocytes	AD5
910	INSR	0.03944011657620017	0.33760739789227345	0.17160745	0.443796835970025	0.40584415584415584	0.37540217877536164	0.33967074958619203	Adipocytes	AD5
911	BANK1	0.048985284299224365	0.41109218980525547	0.41439098	0.17069109075770192	0.13068181818181818	0.1272332754890899	0.09695160240294788	Adipocytes	AD5
912	SLC14A2	2.8624867062448254e-121	1.2251443102727853e-118	30.068434	1.0	0.0	0.7541960575511848	0.0	Adipocytes	AD6
913	PLIN4	3.2266471251021885e-06	0.0006905024847718684	0.36003572	0.9948186528497409	0.9867511520737328	2.2763553827199225	2.055481410015947	Adipocytes	AD6
914	LRP1	0.0002754296596829595	0.039294631448102225	0.31329328	0.9222797927461139	0.908410138248848	1.4142520742725433	1.2543842894425397	Adipocytes	AD6
915	MFAP5	0.0007465364542201759	0.07987940060155883	1.061801	0.3005181347150259	0.1581221198156682	0.26542049490522596	0.13594271427839738	Adipocytes	AD6
916	DGAT2	0.0010292898826537672	0.08810721395516248	0.34484142	0.917098445595855	0.8980414746543779	1.62613214047717	1.438852295871485	Adipocytes	AD6
917	DPT	0.003976384531792558	0.28364876326786914	0.5427409	0.5025906735751295	0.4066820276497696	0.5443506925739173	0.4032294136665349	Adipocytes	AD6
918	ELOVL5	0.012343833623229026	0.6603950988427529	0.28160745	0.7875647668393783	0.7848502304147466	1.0692457642056328	0.9454317436050907	Adipocytes	AD6
919	SEMA3C	0.015160235948628174	0.7209534428903176	0.36472034	0.6321243523316062	0.5584677419354839	0.6723679896622659	0.5565696520118611	Adipocytes	AD6
920	ITGB5	0.020999129301275996	0.8987627340946126	0.49117026	0.39378238341968913	0.29694700460829493	0.32655650747769877	0.24275131739201028	Adipocytes	AD6
921	ITGB1	0.04122516089332703	1.0	0.17310405	0.9378238341968912	0.9271313364055299	1.4325868810605837	1.3425752209773367	Adipocytes	AD6
