# Supplementary material for: Selective remodelling of the adipose niche in obesity and weight loss
Source: Nature. 2025 Jul 9;644(8077):769–79. doi: 10.1038/s41586-025-09233-2 (PMC12367556; doi:10.1038/s41586-025-09233-2)
Supplement: Supplementary file 4 — Supplementary Tables 1-12 [file 41586_2025_9233_MOESM4_ESM.zip › 2024-05-10393C-s4/ST5_lam2_vs_lam1_dge.csv]

	Gene	pval	logFC	PercentageIn	PercentageOut	ExpressionIn	ExpressionOut
0	NAMPT	1.4946259122552444e-278	3.0196388	0.793859649122807	0.35735342286275795	2.050918003300308	0.6072784477001527
1	AOAH	1.67679993182944e-262	2.4090989	0.8226120857699805	0.4258106780216181	1.783224897200673	0.6584351550984088
2	SRGN	4.5107840057561355e-241	2.275795	0.8128654970760234	0.45037667867671144	1.799066909306992	0.7137244177516214
3	MS4A6A	1.3727060239212802e-234	3.214998	0.6622807017543859	0.16835899115623976	1.2815692709083397	0.24705483891643185
4	SAMSN1	4.7716243204597666e-231	2.1009276	0.8703703703703703	0.5863085489682279	2.3380369453639096	1.1575408401106426
5	SMAP2	1.8015743777250632e-228	1.8254111	0.8767056530214425	0.5827055355388143	1.9496957195891857	0.9934203634851324
6	TNFAIP2	3.5060436456631184e-221	1.9410115	0.8299220272904484	0.535538814281035	1.7699617718071947	0.8191083623146482
7	ELL2	1.212334876652161e-210	1.80703	0.8674463937621832	0.6793318047821815	2.2995536526162033	1.2707033027089245
8	VMP1	3.671015759198052e-198	1.2969445	0.9108187134502924	0.8132983950212905	2.334285923708854	1.5673589323744348
9	FNBP1	3.678505546199416e-198	1.3936598	0.9015594541910331	0.7530298067474616	2.1169137615044287	1.3298420035985767
10	KCNMA1	2.7726918532521935e-196	2.5071278	0.7168615984405458	0.3137897150343924	1.6578292523878906	0.5580316819929014
11	ZFAND5	2.8683144757663266e-194	2.1259446	0.7314814814814815	0.398951850638716	1.4397410608683305	0.5525130029970479
12	CLEC7A	7.378564641138984e-193	2.692369	0.6374269005847953	0.19783819194235178	1.0740041712576407	0.2609297578083523
13	SIPA1L1	1.923575030706697e-192	1.5751226	0.9244639376218323	0.7756305273501474	2.6604626898810055	1.6982999327495372
14	SNX9	1.062284412969032e-190	1.730235	0.847953216374269	0.6557484441532918	2.0692145645029885	1.126644438047222
15	SYTL3	1.263696178055978e-190	2.2885673	0.7158869395711501	0.3209957418932198	1.4050617254098419	0.4883016133939602
16	CREM	3.631066896566483e-181	2.0548391	0.7407407407407407	0.39993449066491976	1.4869197779436651	0.6009990890564813
17	SAT1	4.7481595470084586e-181	1.2466366	0.9712475633528265	0.8860137569603669	2.987986951027149	2.1907739482172848
18	CD74	2.5220239820879506e-176	2.0869539	0.7387914230019493	0.37078283655420896	1.4118498184586499	0.548411634596883
19	ITSN1	2.5414838815134022e-176	1.4345071	0.8903508771929824	0.7343596462495906	2.175269656671469	1.3577606488485825
20	SSBP2	1.3515665147471304e-171	2.0942996	0.7227095516569201	0.3704552898788077	1.4303428628326103	0.5565991693701304
21	RNF144B	3.0814950035748645e-164	1.5674601	0.8464912280701754	0.5905666557484441	1.8535048803217478	1.03529867719893
22	AKAP13	1.6858698730407144e-163	0.9860408	0.9668615984405458	0.9295774647887324	2.998097315783938	2.362388206302209
23	FOXP1	1.6393378045259784e-158	1.2542102	0.9069200779727096	0.7527022600720603	2.119177243628841	1.4037680406815325
24	ARHGAP15	1.8271625922680022e-158	1.2062624	0.9088693957115009	0.7897150343924009	2.3052624019574792	1.5917073293405843
25	ELMO1	1.997253789902822e-157	1.0771391	0.935672514619883	0.8342613822469702	2.273407189763896	1.6349914551642502
26	RAB31	1.9878472442925062e-155	1.1764998	0.9093567251461988	0.8401572224041925	2.5162584922874043	1.7976994122802736
27	FCHO2	6.422096893413672e-153	1.2756635	0.8830409356725146	0.7382902063544055	2.0756399506254133	1.3555021926526096
28	MBNL2	1.2963436761036172e-144	1.6864041	0.7305068226120858	0.44087782509007534	1.3552260789051043	0.638734829407901
29	TBXAS1	2.4474182761470786e-144	1.2385082	0.8903508771929824	0.7471339665902391	2.12023732436176	1.4129002974889187
30	FOXO3	7.960010417816733e-143	1.2623191	0.915692007797271	0.7743203406485424	2.333101982638124	1.5853577875778555
31	TCF4	1.62169383091902e-142	2.0738335	0.6598440545808967	0.31542744841139864	1.2403229624636796	0.45966343763186585
32	MANBA	3.935833621059693e-142	1.0629077	0.8996101364522417	0.8051097281362594	2.1254739745448887	1.5109554601145223
33	CELF2	5.761663885584394e-139	0.99848396	0.935672514619883	0.8699639698657059	2.474191105771824	1.86280264420146
34	EPB41L3	3.632707224489473e-137	1.4417127	0.8123781676413255	0.5804127088110056	1.6566300625730044	0.9405799604363325
35	CPVL	2.623795406558391e-134	1.6415976	0.7348927875243665	0.4359646249590567	1.3492430946239473	0.6496514625681888
36	ELF2	1.4363599202981634e-133	1.2154171	0.8625730994152047	0.7245332459875532	1.9339973079002888	1.266438321795903
37	FAM49A	5.292477563461489e-132	1.5381927	0.7772904483430799	0.48935473304945953	1.5243811554857907	0.8050858356492294
38	C9orf72	4.9150918345799365e-130	1.5544515	0.7144249512670565	0.4513593187029152	1.2280836446676575	0.5999879321346735
39	PKP2	1.3213123271090998e-128	2.6923082	0.5287524366471735	0.15722240419259745	1.0648605826264024	0.2577591517597999
40	PDE4B	2.453674342001217e-128	2.1318815	0.6057504873294347	0.24828037995414345	1.115038866227409	0.3836670871060937
41	ZBTB20	4.727743824595722e-127	1.1729314	0.881578947368421	0.7183098591549296	1.9957116344972388	1.3401576470566947
42	CIITA	9.959112316472814e-127	2.8458705	0.4946393762183236	0.11398624303963314	0.7866587157470214	0.15389000645242712
43	ATP1B3	6.87922279293074e-126	2.0575962	0.7227095516569201	0.5250573206681952	1.8997890521394112	0.860991004708064
44	PDK4	1.283971396787749e-120	1.4697244	0.8347953216374269	0.6819521781853914	2.3185541758129413	1.4603764058244604
45	SLC9A9	1.6853984382187318e-120	2.0968165	0.6023391812865497	0.2640026203734032	1.147238180017524	0.40712517042702073
46	INPP5D	2.9273865034269845e-115	2.0238392	0.5804093567251462	0.2666229937766132	0.9768858760028336	0.34164274520171173
47	TFRC	2.302389626429372e-113	1.3834794	0.8430799220272904	0.6924336717982312	2.2168234200771297	1.4193959377641738
48	LRRK2	9.866226948437916e-113	2.460867	0.5029239766081871	0.1598427775958074	0.8058049046234972	0.2029061089282124
49	CD163	2.041342792091739e-111	1.5185051	0.7446393762183235	0.4647887323943662	1.4827947330240476	0.7832575678011944
50	ADD3	4.918405447409239e-111	1.873608	0.6164717348927875	0.3262364886996397	1.1466573799279336	0.46126146759349956
51	SH3BP5	6.241597581691353e-109	1.2214674	0.800682261208577	0.6249590566655748	1.6872981146108443	1.0609128531979866
52	PELI1	9.33539740441632e-108	1.5552695	0.7324561403508771	0.49754339993449065	1.524028351674274	0.7983099995332025
53	ARHGAP26	2.6562860954232048e-107	0.9122399	0.9161793372319688	0.8444153291844088	2.2485207200595294	1.7052182872137946
54	PLSCR1	3.545133912859943e-104	1.5580285	0.652046783625731	0.3747133966590239	1.0884195330798128	0.512163312119987
55	SLC49A4	4.491716483877546e-102	1.7410747	0.6057504873294347	0.3259089420242385	1.073492783941032	0.4549096955027489
56	GAB2	1.0511042645688326e-100	0.9343997	0.8947368421052632	0.7972486079266295	2.0982984003352088	1.5565657323605864
57	MS4A4E	2.6659637873360557e-100	3.8256986	0.3908382066276803	0.04487389452997052	0.6551799506713911	0.06322935887664305
58	SRGAP2	4.038165002590248e-99	1.171101	0.7724171539961013	0.5827055355388143	1.429579674278921	0.8799687003242731
59	CSF3R	1.6732873176853204e-98	1.4813298	0.655458089668616	0.3907631837536849	1.071158046588734	0.5230818583617988
60	NOTCH2	2.2837937968349706e-97	1.1763446	0.7612085769980507	0.5748444153291844	1.3857926152414148	0.8443760194889135
61	ZNF331	7.28719910725882e-97	1.6083221	0.7407407407407407	0.5057320668195218	1.8586195569119175	1.020999660076094
62	PAPSS2	1.756052719917628e-96	1.950775	0.5935672514619883	0.3232885686210285	1.2949518927520007	0.5221849782459809
63	ATP2B1	4.085817448452657e-96	1.2785473	0.7875243664717348	0.5905666557484441	1.6390209836552672	0.9972159786441456
64	ABCA1	4.216564741589662e-96	1.3997283	0.732943469785575	0.49164755977726826	1.4808686928193384	0.8274048925333051
65	VAPA	2.0317174301105846e-95	1.0634291	0.8045808966861598	0.6557484441532918	1.6026697518558077	1.0639641069930454
66	CD86	3.689759337524577e-94	1.4137841	0.7095516569200779	0.47133966590239107	1.39627651892994	0.7612912536978377
67	STK17B	1.542574427908133e-92	1.5384933	0.6257309941520468	0.3603013429413691	1.0536556482945172	0.4965782931285081
68	DISC1	2.2284488330815964e-92	1.2168819	0.7422027290448343	0.5302980674746152	1.3453135704979755	0.7981999333147233
69	IQGAP2	1.277950268428258e-91	0.77292615	0.9649122807017544	0.9305601048149361	2.9217621362759347	2.4234578033211993
70	AP003086.1	9.494282454816014e-91	1.1165446	0.8406432748538012	0.7189649525057321	2.2073120503081034	1.5542760291630389
71	NLRP3	3.693631677142386e-89	2.007379	0.5048732943469786	0.19751064526695053	0.8330116582780969	0.280204620205399
72	HCLS1	2.3800446868286916e-88	1.2891451	0.6783625730994152	0.4608581722895513	1.1252839086396587	0.6160333722181422
73	MAP3K8	3.407647874217876e-88	1.3711691	0.6749512670565302	0.4467736652472977	1.21724502036837	0.6519248204684551
74	AC087286.2	4.088797601212681e-88	1.2105645	0.7660818713450293	0.5768096953815919	1.578677460906686	0.9794352305226972
75	CTTNBP2NL	2.710645259848368e-86	1.1321807	0.74317738791423	0.5673108417949558	1.412135000154108	0.8822987188618377
76	FOXN3	2.8400635501116443e-86	0.87415683	0.8732943469785575	0.7772682607271536	1.9070334090357606	1.4177480130441158
77	IRAK3	3.509085733300828e-86	1.116314	0.7982456140350878	0.6128398296757288	1.6084006185106943	1.044751524454669
78	PFKFB3	3.580285698530568e-85	1.2532204	0.7046783625730995	0.49688830658368816	1.2624174705023468	0.7241714240788404
79	HLA-DRA	5.087415332230777e-85	1.8292284	0.5384990253411306	0.24828037995414345	0.9064065944898704	0.3472729903185488
80	CYTIP	9.552181012727991e-84	1.6250134	0.5545808966861598	0.27841467409105797	0.8552498837896818	0.36347257561369734
81	TRPS1	1.2154182475974253e-83	0.8318867	0.9273879142300195	0.8591549295774648	2.347159592147581	1.8424887627717546
82	FKBP5	4.6375836568706284e-83	1.1182677	0.8406432748538012	0.7268260727153619	2.294260670963158	1.6307360253887422
83	PPP1CB	8.050444084067448e-83	1.3776958	0.6525341130604289	0.4353095316082542	1.12680502628218	0.5892730606306468
84	ZMYM2	8.933410131270689e-83	0.9508717	0.8109161793372319	0.6911234850966262	1.6111911176228864	1.1229204243370925
85	FHIT	1.2148972630638888e-81	0.96104926	0.8611111111111112	0.7409105797576154	2.071213123268032	1.5177844858669836
86	HLA-DRB1	1.6663623294318484e-81	1.7264893	0.5375243664717348	0.25941696691778576	0.8743421334420807	0.3522361697858078
87	MERTK	3.3213421442273626e-81	1.1983718	0.7285575048732943	0.5483131346216836	1.4926618819851778	0.9174603771631828
88	SPTLC2	4.921565358743323e-81	1.2733332	0.6647173489278753	0.4690468391745824	1.1566456315561104	0.6426758467905438
89	SERINC5	2.2857024660669972e-80	1.3694453	0.6613060428849903	0.44317065181788406	1.2008370880285961	0.6413559744127283
90	KMO	4.288348490226271e-80	1.4206907	0.6652046783625731	0.4723223059285948	1.3944578565545875	0.757457987080866
91	SEC14L1	4.803058672470363e-80	1.4423966	0.5989278752436648	0.3609564362921716	0.9813792158197908	0.4785910416613674
92	APH1B	1.4061104245872222e-78	1.4407464	0.5877192982456141	0.34195872911889946	0.925746058455961	0.44552782239697836
93	DOCK4	1.578032227994855e-77	0.7586365	0.9205653021442495	0.8883065836881756	2.57553505256166	2.101010475185512
94	HIPK3	1.4709870661973146e-76	0.95147943	0.7909356725146199	0.6649197510645267	1.5173399568434796	1.0441292555533792
95	FCHSD2	7.081807556842493e-76	1.0875607	0.7626705653021443	0.5748444153291844	1.4382272661383202	0.9210797140701991
96	ME1	1.1674354665498218e-75	2.0512109	0.45077972709551656	0.168686537831641	0.7139995098092239	0.22430262086245062
97	GPR155	5.609255744493034e-75	2.262992	0.4215399610136452	0.13756960366852278	0.6394451241203009	0.17105261943523214
98	PDE7B	6.377001289173938e-75	2.2444286	0.43567251461988304	0.15722240419259745	0.7884204568472395	0.22572251802644763
99	DPEP2	6.757707815830255e-75	1.636192	0.5146198830409356	0.245004913200131	0.7632907839586471	0.3136831218370251
100	MAML3	1.5156430990323755e-74	1.1971325	0.706140350877193	0.4890271863740583	1.3518809544662351	0.810667424063148
101	ATF6	1.5598384844959803e-74	1.0789007	0.7285575048732943	0.5817228955126106	1.3246433100043669	0.8359280835575293
102	MTSS1	1.6553476224361907e-74	1.231839	0.7046783625730995	0.4729773992793973	1.3306815632338356	0.7817048979455615
103	MFSD1	1.720609229887633e-74	0.8693826	0.8084795321637427	0.6878480183426138	1.5701108771966483	1.1262205920585342
104	ITM2B	1.2316491863416792e-73	1.4579471	0.5614035087719298	0.3114968883065837	0.8518500697157547	0.3982544492478421
105	PRKN	7.86128224011452e-73	1.0862292	0.7339181286549707	0.5597772682607272	1.4569880049512494	0.9364765107089779
106	QKI	2.4592929037335225e-72	0.6227847	0.9415204678362573	0.9037012774320341	2.3603009407434272	1.9783205757182134
107	DUSP16	3.1739828147742557e-71	1.4316871	0.567738791423002	0.3357353422862758	0.9065648839953931	0.43636672812569827
108	NR3C1	4.007080797992073e-71	0.89700776	0.8021442495126706	0.6829348182115952	1.558736638876215	1.1036854418148163
109	FAM102B	4.1750040494844144e-71	1.1109482	0.7105263157894737	0.5139207337045529	1.3121790857876918	0.8138918612330357
110	ZFP36	2.430150420964068e-69	1.715843	0.48050682261208577	0.20406157877497544	0.7212211995149974	0.27896393140738446
111	SESTD1	3.979106533768577e-68	1.0288864	0.7139376218323586	0.5489682279724861	1.224916970616358	0.7784598614671611
112	CHKA	3.882656467379295e-67	0.96430635	0.7314814814814815	0.61578774975434	1.4132622720964612	0.9530520491023331
113	MCL1	2.7657940720807523e-66	0.95895433	0.7368421052631579	0.5620700949885359	1.2433707801933414	0.8194461118751666
114	TET2	4.090231429014285e-66	0.8078409	0.8362573099415205	0.7373075663282017	1.7439888576296103	1.3073323200436573
115	SRGAP2B	4.836910517354951e-66	1.2762744	0.5882066276803118	0.3691451031772027	0.9127313061268357	0.4797206903870216
116	EIF2AK4	7.438173711813519e-66	1.1256922	0.6593567251461988	0.47625286603340977	1.1092506584677462	0.6581769732302281
117	SYAP1	5.228261798096207e-65	1.6830394	0.49074074074074076	0.24434981984932852	0.7808877320588236	0.31374767396774833
118	MIR181A1HG	1.4497497842318919e-64	1.0089611	0.7309941520467836	0.5748444153291844	1.4103974699015922	0.9318496865367119
119	ST6GALNAC3	1.8828155383257362e-64	1.6225557	0.4868421052631579	0.21978381919423517	0.8191650933178369	0.34500126859237595
120	ANKRD44	4.251870144518044e-64	0.763725	0.8474658869395711	0.7373075663282017	1.7061772961814394	1.2961000507939227
121	CEMIP2	5.21977400035438e-64	2.1545148	0.40253411306042886	0.13986243039633148	0.6104355075900817	0.17306905603805828
122	BCAS3	1.168854528093522e-63	0.9585515	0.7607212475633528	0.5823779888634131	1.4019227370450167	0.9462922678331372
123	MAN1A1	1.6170447431182235e-63	0.879473	0.8245614035087719	0.7176547658041271	1.8005814390151216	1.3208832175331946
124	SPIDR	3.4243606555166433e-63	0.51178885	0.9376218323586745	0.9318702915165411	2.560033281595627	2.23767470128089
125	RERE	6.436368921363755e-63	0.748739	0.8499025341130604	0.7602358336062889	1.7259505039839882	1.3212746655794199
126	CRYL1	8.307390335488877e-63	1.5424815	0.4848927875243665	0.2433671798231248	0.6914029179225515	0.29423398817266017
127	FCGR2A	1.1153172059351493e-62	1.8930297	0.4244639376218324	0.16770389780543726	0.5971064519133468	0.19879400584286952
128	MS4A4A	1.3758055161737545e-62	1.1354165	0.6457115009746589	0.4723223059285948	1.1173900138021533	0.6607749555478982
129	TGFBR2	4.197869266249726e-62	1.1768664	0.6159844054580896	0.4032099574189322	0.9794822460811711	0.5513517551391472
130	SARAF	4.538641418185848e-61	1.2992789	0.5492202729044834	0.31935800851621354	0.8015029095459312	0.40502049509389404
131	WBP1L	5.359745368827287e-61	1.4224037	0.5087719298245614	0.27382902063544057	0.731573661735696	0.3381289407072973
132	SMCHD1	2.0447764648319198e-60	0.9520935	0.7373294346978557	0.6056338028169014	1.3460477069303842	0.9038483635573387
133	ELF1	2.2650218283245608e-60	0.68147606	0.8615984405458089	0.7874222076645923	1.7775938558370958	1.4024168767710947
134	SIRPB2	3.5358949889737856e-60	2.1265035	0.3791423001949318	0.11791680314444808	0.5158651522255383	0.14375672919971458
135	B4GALT1	3.754371515014964e-60	1.0202433	0.6876218323586745	0.5168686537831642	1.1720057965193962	0.7413207870196689
136	HLA-DPB1	5.099614757970831e-60	2.0650358	0.3932748538011696	0.1333114968883066	0.5938766797488301	0.17715156015946412
137	AL365295.1	1.5778280539027769e-59	1.5224448	0.49610136452241715	0.26433016704880447	0.8236434984945099	0.3682063321878883
138	FOSL2	2.0303465793833114e-59	1.8737695	0.41569200779727095	0.16311824434981986	0.6183015951833801	0.20986051164853223
139	FOXO1	6.412843840755034e-59	0.94965935	0.783625730994152	0.6370782836554209	1.6658380839620643	1.169760781712998
140	RGS2	1.0599739359178573e-58	1.6334721	0.45321637426900585	0.20504421880117918	0.6726773488772478	0.26945474128072666
141	C5AR1	1.5544749599240672e-58	1.1355308	0.6159844054580896	0.41598427775958075	1.0137535279702836	0.5873645402591565
142	AC079793.1	7.439058947833941e-58	1.0526319	0.7158869395711501	0.5201441205371765	1.4314830563477992	0.9303523191187801
143	TLR2	8.69888388883174e-58	1.4651264	0.5029239766081871	0.2731739272846381	0.798427929274611	0.3664673720607822
144	CLEC4E	2.2871108252916908e-57	3.4177532	0.29922027290448344	0.03832296102194563	0.4292046621860528	0.04894139853248912
145	ARMC2	2.568179297172577e-57	1.4563491	0.4922027290448343	0.262364886996397	0.7409456461997372	0.33654154301558137
146	PHF20	4.1068486819804186e-57	0.87073356	0.7592592592592593	0.6262692433671798	1.4209423666770704	0.9997955371863029
147	LINC02649	5.251896336702717e-57	2.1712673	0.36939571150097467	0.11857189649525057	0.5335487366051712	0.14541098592929638
148	PTK2B	2.2095967308809807e-56	0.7833865	0.804093567251462	0.7065181788404847	1.6562544513881423	1.2422050638206732
149	NCOA2	4.638554076518843e-56	0.8383617	0.7651072124756335	0.6239764166393711	1.3816042455751507	0.9810919331674134
150	CD55	7.370468451379331e-56	1.6584783	0.4395711500974659	0.20438912545037669	0.6494558761279753	0.25440081817048527
151	SESN1	7.437343193091363e-56	0.8961609	0.746588693957115	0.5977726826072716	1.3913573423702346	0.9642627518321101
152	PDE4D	8.936583737500902e-56	1.0276579	0.7846003898635477	0.617097936455945	1.8021237207671816	1.2479485380619213
153	CXCL2	4.4292119368649694e-55	2.2349677	0.3591617933723197	0.10874549623321324	0.5793626178838008	0.15420776647588677
154	MKLN1	7.168761135028211e-55	0.76174575	0.7850877192982456	0.69210612512283	1.4681410822276342	1.088748968647694
155	JAML	8.709714389542139e-55	2.4623923	0.3313840155945419	0.07762856207009498	0.4302043292332219	0.09307124493224958
156	MS4A7	1.077329006283367e-53	0.7961461	0.7651072124756335	0.6387160170324271	1.376629491165314	0.9952868448694969
157	CPM	1.2696019152759134e-53	0.7747176	0.8932748538011696	0.8162463150999018	2.3195214514779448	1.8500855640226372
158	STARD13	1.3096171853061494e-53	0.79567933	0.8347953216374269	0.7415656731084179	1.8637871356962141	1.4203341554294389
159	CLEC12A	3.033317353968976e-53	1.806973	0.3991228070175439	0.15722240419259745	0.5915529831457406	0.20747997508733618
160	HLA-DQA1	5.601053553333303e-53	2.897896	0.30653021442495126	0.057975761546020306	0.46585762769907413	0.07660186211309639
161	TMCC3	7.828750424368765e-53	1.9353093	0.38011695906432746	0.14313789715034392	0.5536098803164663	0.17677203813111284
162	HIF1A-AS3	7.545525386700578e-52	1.0335953	0.6793372319688109	0.495250573206682	1.3044177703706967	0.8380541917848838
163	IL13RA1	2.012021906818604e-51	0.9820028	0.652046783625731	0.47461513265640354	1.0823439671737354	0.6871512137735575
164	RIN2	2.449707271951429e-51	1.0100133	0.6354775828460039	0.44546347854569274	1.0381315598977616	0.6448284577022162
165	WASHC2C	2.6083218618954647e-51	1.4923991	0.46393762183235865	0.2558139534883721	0.6844084654911881	0.29953868895741564
166	HIF1A	3.63810322186758e-51	0.8650947	0.7655945419103314	0.6367507369800196	1.584514052584533	1.1405439711939869
167	TBL1X	3.89112298672711e-50	1.3509464	0.4790448343079922	0.2486079266295447	0.7240854844389454	0.34831025249404396
168	ST8SIA4	9.491507121090391e-50	1.4664154	0.45857699805068225	0.24009171306911234	0.7273240350570813	0.327174668927817
169	XYLT1	1.1323705163863959e-49	1.0754279	0.6359649122807017	0.4464461185718965	1.1683092612053594	0.7187272096510706
170	ATG16L2	2.070991808386337e-49	1.1763557	0.5224171539961013	0.32361611529642975	0.7406037606084335	0.3957354150811397
171	SLC18B1	2.873520875981108e-49	1.5124025	0.4371345029239766	0.21781853914182772	0.6407470226318233	0.27363704402958416
172	HERPUD1	7.583777950307551e-49	0.9883142	0.6237816764132553	0.44906649197510645	0.9985755256401011	0.6228200846597721
173	DDHD1	1.7560998313053244e-48	1.0661281	0.5745614035087719	0.39436619718309857	0.8739401278577125	0.5109583319040876
174	RILPL2	2.301792206196452e-48	1.2571195	0.5238791423001949	0.33311496888306585	0.85441928533204	0.447767489732209
175	ARHGAP6	4.606186882614044e-48	1.3566222	0.49317738791423	0.2902063544055028	0.8597501185245068	0.42662467222275346
176	NHSL1	1.542511175373704e-47	0.9105576	0.7324561403508771	0.6609891909597118	1.6889072992617833	1.2083405181668878
177	HLA-DMB	1.912927388217108e-47	1.6020019	0.40058479532163743	0.17654765804127087	0.5326631129944064	0.208423258388006
178	NFAM1	2.831000140604391e-47	1.1657888	0.5190058479532164	0.3072387815263675	0.752320831960379	0.4055066114112423
179	N4BP2L2	1.435727874386799e-46	0.5090261	0.8947368421052632	0.8463806092368162	1.9038544877072658	1.6121547677023584
180	CREBRF	1.4989337318050288e-46	1.0717424	0.5628654970760234	0.3648869963969866	0.8604205679458067	0.5001621090962467
181	RIC1	2.7655879188674372e-46	0.97865283	0.6057504873294347	0.44251555846708157	0.9494171869064958	0.5899560844285143
182	SHOC1	3.783828399524801e-46	1.3567063	0.47173489278752434	0.26072715361939075	0.7747493628684242	0.3762916146472129
183	SGMS1	7.560657063735833e-46	0.8507078	0.7017543859649122	0.5984277759580741	1.2903242136547959	0.90039162765319
184	IQSEC2	7.785634283889968e-46	1.5983266	0.4044834307992203	0.1912872584343269	0.5844514533383797	0.23287881203424549
185	JAK1	9.568948949341556e-46	0.7690775	0.7222222222222222	0.6026858827382902	1.2572198157123813	0.9067070419641848
186	SPTLC3	1.4792214834033048e-45	2.5917706	0.29922027290448344	0.07107762856207009	0.46643543830548223	0.09402194382161848
187	IVNS1ABP	1.5376469216479216e-45	1.0156449	0.584307992202729	0.4097608909269571	0.8838316442326667	0.5320501304120647
188	MIS18BP1	1.6766534096358777e-45	0.8958246	0.6710526315789473	0.5358663609564362	1.2086949074664715	0.8164730255930484
189	PAG1	3.923833470673129e-45	1.4013609	0.4546783625730994	0.2545037667867671	0.7019381777645228	0.32588586906969885
190	FAM214A	4.014774897599636e-45	1.1708939	0.5321637426900585	0.354733049459548	0.861806200122887	0.474580603352445
191	SLA	7.311401647981553e-45	0.8306129	0.7319688109161794	0.5676383884703571	1.3486571913450551	0.9569688844566998
192	IRS2	1.1696364986066268e-44	1.489277	0.41228070175438597	0.19554536521454308	0.5770923978345951	0.24540023444847653
193	PYGL	3.8490922136126414e-44	1.6324744	0.3888888888888889	0.18080576482148705	0.5547876636577813	0.2144517322086527
194	PAPOLG	9.919701731529586e-44	1.1530105	0.5199805068226121	0.3357353422862758	0.7942422263497712	0.43525860974510866
195	PEAK1	1.6729680002056077e-43	0.77018976	0.7699805068226121	0.6462495905666558	1.43067665563769	1.0527282200361208
196	C5AR2	2.2413184029540725e-43	1.8790773	0.36306042884990253	0.1473960039305601	0.651562441447112	0.22291229235644985
197	CSF2RA	3.1268380402359823e-43	1.3977607	0.4346978557504873	0.22338683262364886	0.6849434234593439	0.3172284438590504
198	AC114760.2	3.475970433934599e-43	1.8241847	0.35185185185185186	0.13462168358991156	0.4796380247529832	0.1602588246494099
199	PREX1	4.825552062481588e-43	1.1052322	0.5180311890838206	0.32885686210284965	0.7564812237909061	0.42239496692198
200	TBC1D9	9.468446183263285e-43	0.9472057	0.6179337231968811	0.46937438584998364	1.0224433847352827	0.6539703084195739
201	ORMDL1	1.482437180580216e-42	1.0066493	0.5570175438596491	0.3819194235178513	0.8133216748520941	0.4853892041172512
202	FILIP1L	5.724179797756966e-42	0.9670408	0.6252436647173489	0.4647887323943662	1.1228238614046664	0.7230547717896
203	TANC2	6.837135028477517e-42	0.8848403	0.6432748538011696	0.5018015067147068	1.1055076445646101	0.7392366068087086
204	UTRN	8.435491533571145e-42	0.62197536	0.8313840155945419	0.7468064199148379	1.6497338497292007	1.3171354916348688
205	FRY	2.0190036317850715e-41	1.3308802	0.43859649122807015	0.2368162463150999	0.6779272742453755	0.3260731012912188
206	SDCBP	2.730628739029674e-41	0.7786932	0.6871345029239766	0.5571568948575172	1.1411753056536507	0.8072902661914905
207	RNF149	3.2733628276649276e-41	0.6077329	0.8455165692007798	0.7775958074025549	1.7920503998465476	1.45448585327369
208	NR4A2	5.224713377263433e-41	1.6468416	0.3757309941520468	0.16770389780543726	0.5604203320950392	0.2150740134266474
209	AC002451.1	1.4110901373337288e-40	1.3083578	0.44590643274853803	0.25548640681297086	0.6916552109822734	0.3383107252693783
210	AL035634.1	2.5137634363779887e-40	1.8486742	0.33771929824561403	0.13101867016049787	0.46365395721378105	0.1516704307370469
211	INSR	2.572359938830496e-40	1.2366934	0.4692982456140351	0.2748116606616443	0.7109005182972424	0.3643275958247351
212	AZI2	6.227339127466557e-40	1.3258269	0.4346978557504873	0.24893547330494595	0.6211666600503648	0.2952853339126855
213	MEF2C	8.194650355161498e-40	0.8328946	0.7085769980506823	0.5574844415329184	1.3473265013176001	0.9548888142571461
214	FMN1	1.5562150639143056e-39	0.6577716	0.8854775828460039	0.8110055682934818	2.275086361936288	1.876832828040195
215	CXCL3	1.7558003555257662e-39	1.9525096	0.3279727095516569	0.1172617097936456	0.5430056963849174	0.17086174388875627
216	ST3GAL1	3.071029490047324e-39	0.79118764	0.6812865497076024	0.5486406812970849	1.1688978365351337	0.8250381707902479
217	IFNGR1	8.456999083625465e-39	0.78407115	0.6661793372319688	0.5293154274484114	1.070202914873327	0.7479448490621455
218	REL	9.619129674149367e-39	0.6456342	0.8396686159844055	0.7507369800196528	1.797780832582778	1.4396507396107365
219	CR1	1.0438765648614861e-38	2.052579	0.30896686159844056	0.10055682934818212	0.46656790887802874	0.13392656535793124
220	AL360178.1	1.175167718392151e-38	2.0151534	0.3153021442495127	0.10743530953160825	0.5085462173233909	0.15185073749222247
221	AFF1	1.2537297730558293e-38	0.5053445	0.9005847953216374	0.8722567965935146	2.167378949443668	1.8640024495270326
222	ACSL1	2.9585281685284546e-38	0.58434874	0.8893762183235867	0.8401572224041925	2.242861010902297	1.8894735416773951
223	CHD1	5.235991281140407e-38	0.8489544	0.6427875243664717	0.4985260399606944	1.0719539438824472	0.7258851217620347
224	MGAT5	6.941882537825181e-38	0.62372124	0.8182261208576999	0.7412381264330167	1.638272550366159	1.3058727230437144
225	AC007384.1	8.336189451544697e-38	0.9440975	0.5789473684210527	0.42351785129380937	0.9552352628993127	0.6049901369405609
226	CCNH	1.07278452189922e-37	0.6671092	0.8226120857699805	0.7284638060923682	1.7368970837565836	1.3729855421917523
227	SH3TC1	1.164018197632417e-37	1.0254643	0.5043859649122807	0.31870291516541105	0.6989059126242722	0.40341398308861354
228	MARCH1	1.618022157049475e-37	0.8369105	0.6598440545808967	0.512610547002948	1.187545042153502	0.8223712007635869
229	UBE2D3	1.8078987700618124e-37	0.6034135	0.7641325536062378	0.6809695381591877	1.3533098140213677	1.060965761811778
230	SLC2A9	2.0353129449090654e-37	0.9882609	0.5297270955165692	0.3652145430723878	0.7898692909819344	0.47403859717227875
231	PELI2	2.305728623251515e-37	1.5475178	0.3586744639376218	0.1562397641663937	0.5200402376611261	0.20972881297304605
232	RGS1	2.4937376185795065e-37	1.1005467	0.49366471734892786	0.3085489682279725	0.7896939663021492	0.4452479376195216
233	TPCN1	4.621591013543678e-37	1.3586236	0.3898635477582846	0.1929249918113331	0.5248422295510294	0.23834209890201402
234	NCOA1	5.360941455978104e-37	0.63990414	0.7563352826510721	0.6681952178185392	1.3820677096854455	1.0696776061132487
235	RIPK2	2.791579957714239e-36	1.0549837	0.51364522417154	0.3576809695381592	0.818644453149346	0.476243255412676
236	ABHD15-AS1	2.8521009777674633e-36	0.9272638	0.5765107212475633	0.4231903046184081	0.9488931694115924	0.6055986352881932
237	ABHD5	3.395171460329305e-36	1.2709762	0.4444444444444444	0.26957091385522436	0.7130293843911042	0.3583886868288633
238	SNX29	5.265205230784156e-36	0.4690312	0.8854775828460039	0.8421225024566	1.845590687991396	1.579387826083893
239	PLCB1	1.1679207967581185e-35	1.2056831	0.4692982456140351	0.2836554208974779	0.9049051445223986	0.4935218090977777
240	CREBL2	1.290365353635147e-35	1.3786238	0.3820662768031189	0.18899443170651817	0.5122200761693175	0.2289544261961862
241	KLHL5	1.9140538887133466e-35	0.95973194	0.5536062378167641	0.4104159842777596	0.907941767224102	0.5656215684789856
242	HLA-DQB1	2.821024352732099e-35	2.3339937	0.2724171539961014	0.07206026858827383	0.3909980575928554	0.09065772244883655
243	TACC1	2.825116568863328e-35	0.9077577	0.5682261208576999	0.4179495578119882	0.8966373841718286	0.5730036462318397
244	SELENOP	5.241077473436523e-35	1.7015529	0.3362573099415205	0.14117261709793646	0.53069737056941	0.19495362121087276
245	GALNT2	7.032537476072593e-35	0.89559466	0.5648148148148148	0.4179495578119882	0.8688387940209444	0.5561876747153186
246	THEMIS2	7.175852020075468e-35	0.84293616	0.5779727095516569	0.42548313134621685	0.8512956946540969	0.5587895711543897
247	ACSL3	7.216462861143762e-35	0.83993363	0.6461988304093568	0.5211267605633803	1.1529952739292422	0.7934488834769662
248	HIVEP1	1.214252045039871e-34	0.97917056	0.5365497076023392	0.3789715034392401	0.8618414643614213	0.5269165605338985
249	GNA12	1.532013756702186e-34	0.78093034	0.6608187134502924	0.5470029479200786	1.199220653823326	0.8538971928774822
250	RBPJ	1.6650271087536482e-34	0.5955017	0.8182261208576999	0.7576154602030789	1.6290470977333078	1.3117824298671084
251	UVRAG	2.2618987876463373e-34	0.59731793	0.780214424951267	0.6855551916148052	1.3952976414781888	1.1008951328697199
252	PDGFC	3.795282939325798e-34	1.0167068	0.5224171539961013	0.354733049459548	0.8696148095701682	0.5217756648038818
253	STARD13-AS	5.1478818778712705e-34	0.98029506	0.5423976608187134	0.38683262364886994	0.9288716731066182	0.5745647819488675
254	ZNF609	5.6303517144252984e-34	0.70005655	0.6988304093567251	0.5941696691778579	1.259786029147464	0.9376819132937735
255	KLF7	6.3773081693858446e-34	0.72773397	0.672514619883041	0.5375040943334425	1.107871973515763	0.7995571759946849
256	BNIP3L	8.312610685382147e-34	1.110282	0.4824561403508772	0.3232885686210285	0.762191897138933	0.42489308998652625
257	SUSD6	9.101981468716181e-34	0.7842732	0.6140350877192983	0.48935473304945953	0.9902275551603984	0.6842887761353988
258	AKNA	1.0916068415210833e-33	1.2886015	0.3961988304093567	0.21683589911562398	0.533722061625548	0.2536336686140289
259	NFIA	1.251132630843784e-33	1.4598778	0.36500974658869395	0.1788404847690796	0.5577216521040724	0.24014939594729542
260	AMZ1	1.6265707483610814e-33	0.95916694	0.533625730994152	0.3832296102194563	0.8847587128664047	0.549055539991263
261	PTPRC	2.112698638895667e-33	0.4642977	0.9312865497076024	0.8847035702587619	2.2695020645778925	1.9861665833837512
262	PRKAR2B	2.456592092809596e-33	1.5636611	0.34746588693957114	0.16246315099901737	0.52612799148132	0.2104406477683415
263	PHACTR1	2.4791711022415044e-33	1.5685717	0.34649122807017546	0.16246315099901737	0.522416108717202	0.2080802420207939
264	FTH1	2.8204352907381394e-33	0.60350627	0.8386939571150097	0.7589256469046839	1.6822275967859905	1.3561125988429554
265	ALOX5	3.594884779019957e-33	2.8097734	0.23976608187134502	0.04356370782836554	0.3577998025723172	0.059542853721422095
266	PPM1B	5.1383952409260586e-33	0.6541931	0.6866471734892787	0.5892564690468391	1.1434660939481034	0.8579463718658371
267	DLEU1	5.43568731001487e-33	0.66463274	0.7665692007797271	0.6642646577137242	1.5552730033056295	1.2110752045283775
268	APBA1	6.551996084701054e-33	1.6819785	0.3255360623781676	0.137897150343924	0.4928625141896406	0.18108978564245648
269	SRSF11	8.264129812849115e-33	0.6409396	0.7115009746588694	0.5967900425810678	1.1242144639745832	0.8469328870035255
270	AC104365.1	8.550640825577815e-33	1.0023142	0.503411306042885	0.33835571568948575	0.8119002972997351	0.4855621993957755
271	BASP1	9.957118878548018e-33	0.94235665	0.567738791423002	0.401572224041926	1.0830366251609422	0.7014311614183634
272	HGSNAT	1.3072151482607955e-32	0.8598469	0.5760233918128655	0.44546347854569274	0.9160504264403914	0.602229391515194
273	EXOC6B	1.700071539561499e-32	0.6933806	0.6895711500974658	0.5748444153291844	1.1818408149562944	0.8745600031861474
274	ZFP36L2	1.9024450550606625e-32	0.69399285	0.7115009746588694	0.5863085489682279	1.2471875258659035	0.9295318246203094
275	AKT3	1.9239087396911724e-32	0.91079956	0.543859649122807	0.3865050769734687	0.8897540893176791	0.5670242628909468
276	KLHL24	2.619390319446985e-32	1.0255063	0.47368421052631576	0.31346216835899116	0.6940603867270301	0.40020832652227917
277	ALOX15B	2.979266396595752e-32	1.6602756	0.3182261208576998	0.13036357680969538	0.45826486523963217	0.16883074216200777
278	KLHL6	3.2916167092546423e-32	0.88973874	0.5375243664717348	0.38814281035047493	0.8204035853015543	0.5224765684082332
279	BTG1	9.001376582977613e-32	0.82705677	0.5784600389863548	0.41074353095316085	0.864813645903714	0.573694090691516
280	ASAH1	1.0184647731125487e-31	0.57883894	0.7602339181286549	0.6691778578447429	1.342972243962215	1.0629737887066497
281	AP001011.1	1.3045931134761251e-31	0.9485191	0.5560428849902534	0.41729446446118573	0.9379212145928858	0.5908772771452906
282	MYO5A	1.671517197927251e-31	0.5030681	0.8411306042884991	0.7795610874549623	1.6498115720337372	1.3782047608183594
283	RSRP1	1.7608113167475981e-31	0.6474643	0.6895711500974658	0.5732066819521782	1.0847458661111267	0.8111208902878132
284	FOS	1.773890700839836e-31	0.9908533	0.4956140350877193	0.33016704880445463	0.7882126192974298	0.4722169189436012
285	SNCA	1.894521512128687e-31	1.1467143	0.4444444444444444	0.28332787422207667	0.7443039070669223	0.40484173127874606
286	PPP2R5C	2.848490015618679e-31	0.7377946	0.6154970760233918	0.4906649197510645	0.9512007837663345	0.6692346540092171
287	ALG13	3.1887844916385923e-31	0.97213703	0.5087719298245614	0.3635768096953816	0.7752869418084639	0.4681439983303412
288	HMGN3	3.316336745607223e-31	1.1220195	0.4137426900584795	0.24041925974451359	0.5429311493244193	0.2861438035012079
289	DPYD	4.291743257249431e-31	0.36089948	0.9702729044834308	0.9616770389780543	2.915858037362766	2.680977302829581
290	HSPBAP1	7.488672852947739e-31	1.0984108	0.42300194931773877	0.2538486734359646	0.5704810918449247	0.3068975179828536
291	CCSER1	7.636060175590334e-31	1.0943197	0.4537037037037037	0.2852931542744841	0.7853340499180872	0.4439259771351981
292	LINC-PINT	1.1280904345213828e-30	1.0283871	0.4566276803118908	0.2839829675728791	0.6526118619721931	0.37246466710429776
293	VAV2	1.1395524043527e-30	1.5191013	0.3304093567251462	0.1487061906321651	0.4637043065656937	0.18717344194583255
294	TSC22D3	1.2753827529169374e-30	0.8621466	0.5365497076023392	0.38290206354405504	0.803933424945869	0.5182200193240887
295	ATM	3.237358615882319e-30	0.63019973	0.7002923976608187	0.5849983622666229	1.141394737801266	0.8657957986035129
296	CCND3	4.191103951509813e-30	1.382205	0.34746588693957114	0.16770389780543726	0.49044359680757965	0.21741081764228606
297	ZNF704	6.254203691947272e-30	1.7181437	0.3055555555555556	0.12774320340648543	0.4778707218303385	0.17075880408786537
298	AFF4	6.561072750748343e-30	0.5438558	0.7787524366471735	0.708155912217491	1.4043639206506755	1.1339261658150865
299	SLC19A2	7.623870828805508e-30	1.0469978	0.4420077972709552	0.2807075008188667	0.643332789595976	0.36251428976171673
300	AP000812.1	2.4112104632643378e-29	0.87593085	0.5155945419103314	0.3576809695381592	0.7585922078931835	0.48156779063232474
301	AC011586.2	2.421554117795791e-29	1.0266082	0.5233918128654971	0.3858499836226662	1.2101022152954168	0.7679792911858991
302	DNMBP	3.5541033388917203e-29	0.917943	0.4922027290448343	0.33180478218146087	0.7513815111770538	0.4654532173198803
303	SDS	4.073014305482351e-29	0.9396636	0.5404483430799221	0.3982967572879135	1.077717290439708	0.6983172223783835
304	TBC1D2B	4.4122203420559906e-29	0.9038718	0.4951267056530214	0.339993449066492	0.7036081242490808	0.4354709885578227
305	TNRC6B	6.938363684591531e-29	0.5985629	0.7183235867446394	0.6252866033409761	1.227057627097661	0.9525723093876085
306	PARP4	7.393679377571651e-29	0.5549076	0.732943469785575	0.6632820176875205	1.2948302001327074	1.0310871594421886
307	BAZ2B	7.982979828771828e-29	0.49550852	0.8109161793372319	0.7432034064854242	1.524802603848689	1.2667880944246632
308	PER1	8.674290208270262e-29	0.8304417	0.5282651072124757	0.369472649852604	0.7478382349540887	0.48586590667947743
309	PTEN	1.0771118289439177e-28	0.65645814	0.6817738791423001	0.5944972158532591	1.212348323552157	0.9155434974655747
310	KIF13B	1.4032889675671123e-28	0.54187703	0.7660818713450293	0.7127415656731084	1.5055057848036948	1.2262683481193057
311	TMEM71	1.821708635733628e-28	2.555909	0.2290448343079922	0.04814936128398297	0.2967805700517276	0.05709664133521365
312	ADAM28	2.147975747502725e-28	1.6457516	0.31335282651072127	0.1467409105797576	0.47952628346205545	0.17951793415895373
313	PID1	2.270676373775528e-28	1.7247056	0.2977582846003899	0.11955453652145431	0.6050601530579357	0.22437256448070703
314	PABPC4	2.279017393522099e-28	0.80208755	0.5536062378167641	0.41729446446118573	0.8430348409733132	0.5647448689822795
315	MALT1	2.8820679648337964e-28	0.7934136	0.5760233918128655	0.43825745168686536	0.9389586828859373	0.6410833496878036
316	EPS15	2.9737588048030777e-28	0.6616232	0.6481481481481481	0.5404520144120537	1.0242332594860317	0.7553666365531319
317	AFMID	4.455834731978837e-28	1.5138966	0.3026315789473684	0.12479528332787422	0.37522822052106114	0.1479353903718485
318	BMP2K	5.774850602072889e-28	0.54826236	0.8089668615984406	0.7379626596790042	1.6408199866295305	1.3466114765086388
319	SRGAP3	5.8601509045417895e-28	1.6588664	0.29239766081871343	0.11824434981984933	0.39934669149069696	0.14448673588289354
320	AP1S2	5.971570095963975e-28	1.0776261	0.4161793372319688	0.25876187356698327	0.5760124077605848	0.3141268595354491
321	SPATA7	6.667759210013356e-28	1.5319504	0.30653021442495126	0.1326564035375041	0.40106516347237087	0.15753990458335562
322	SNED1	8.195245511851928e-28	1.4517374	0.32115009746588696	0.1480510972813626	0.4487325646841664	0.18816930423451347
323	FCGR2B	8.63330711193179e-28	2.0097985	0.2519493177387914	0.07304290861447757	0.31511279862321107	0.08798949703268868
324	GOLGB1	9.009632596293273e-28	0.67482173	0.6257309941520468	0.5001637733377006	0.954161669985365	0.693176446385966
325	PARVG	9.16663307789702e-28	0.7418749	0.5735867446393762	0.4392400917130691	0.8362659730508915	0.5777221727739523
326	SRGAP2C	1.651472147200827e-27	0.9410203	0.45614035087719296	0.3019980347199476	0.6186004346214805	0.3688224472922929
327	ABCA6	2.3029886368587826e-27	2.3264024	0.24171539961013644	0.06649197510645267	0.4005490058502871	0.09369404425155071
328	SNX6	2.889842790855471e-27	0.6911551	0.6086744639376218	0.4978709466098919	0.9237253809177238	0.6629927300989027
329	AL136171.2	6.196097034937747e-27	1.3493847	0.32699805068226123	0.1591876842450049	0.42777795282207387	0.19021752117748209
330	HNMT	6.44951353239372e-27	0.81793463	0.5433723196881092	0.4169669177857845	0.8737415411619613	0.5832237240272098
331	TRIM22	6.623676993116444e-27	1.1436578	0.3742690058479532	0.21094005895840157	0.4854785038061853	0.24909199441675905
332	PPFIBP2	7.371296636850752e-27	1.7178673	0.2772904483430799	0.10415984277759581	0.3526375491338099	0.12092027149790299
333	INPP4A	7.599527575396941e-27	0.5720393	0.7056530214424951	0.6374058303308221	1.3006470463490916	1.0285977441337992
334	CMTM7	7.628244954324091e-27	0.713195	0.5955165692007798	0.48345889289223715	0.934198261514352	0.6639784748054135
335	LINC01500	9.412558781715487e-27	1.9727829	0.2675438596491228	0.09990173599737963	0.4514595545274649	0.13572549298726228
336	DAPK1	1.2597080354617023e-26	0.52772015	0.8118908382066277	0.7278087127415657	1.5731975187684564	1.2950448085198518
337	PLEKHA5	1.9766637258638046e-26	1.1682508	0.3845029239766082	0.22666229937766133	0.5922928195585284	0.3071799946989321
338	FTX	2.861940278132412e-26	0.33046353	0.9605263157894737	0.9387487716999673	2.5315413895685612	2.322748775197191
339	MPHOSPH6	3.1594051938243095e-26	0.8583864	0.49122807017543857	0.3501473960039306	0.7036807044871553	0.4467672839225959
340	AC120193.1	3.4954353716483975e-26	1.6494166	0.2977582846003899	0.13396659023910906	0.47520915143009984	0.17724479382818872
341	UBXN2B	3.5765986777881424e-26	0.75186527	0.5448343079922028	0.413691451031772	0.7887872156877155	0.5382656818988791
342	CLEC2D	6.230111759795107e-26	0.96596193	0.4395711500974659	0.2895512610547003	0.6153240317676066	0.36135820194508306
343	SGPL1	7.075191787467534e-26	1.0500871	0.40350877192982454	0.2528660334097609	0.5548154118640543	0.30612861236286365
344	AC007319.1	1.0869754607648592e-25	0.74570936	0.6481481481481481	0.5433999344906649	1.3941816686025723	1.032477204576754
345	HLA-DMA	1.2709080234472578e-25	1.2878847	0.32894736842105265	0.16246315099901737	0.41598315322856083	0.1916703495115282
346	LILRB5	1.446571375052041e-25	2.780702	0.2071150097465887	0.03504749426793318	0.31102008250591184	0.051727204198342897
347	VPS8	1.4493809137172722e-25	0.5317726	0.7251461988304093	0.6455944972158533	1.2673118691610072	1.016946839432737
348	CTNNB1	2.2817916901677247e-25	0.46241134	0.834307992202729	0.7759580740255486	1.6943768276756677	1.4409693820922715
349	HLA-DRB5	2.3225288904369714e-25	1.8608812	0.25925925925925924	0.09204061578774976	0.36616292043265475	0.11487973409972846
350	AC084871.1	3.4677644398373505e-25	0.78205824	0.5307017543859649	0.38912545037667867	0.8159598229202303	0.5501530253197839
351	RAB11A	4.3327310885334335e-25	0.6733478	0.6744639376218323	0.5732066819521782	1.2241068999372566	0.9185388423532022
352	AF117829.1	4.334483934916675e-25	0.95262957	0.4273879142300195	0.2780871274156567	0.5877276249388901	0.3459252540130388
353	CNTLN	5.379432549197262e-25	0.60410315	0.6754385964912281	0.5696036685227645	1.1169951101964541	0.8554263200550163
354	CEBPD	5.904370636094878e-25	0.91846055	0.44639376218323584	0.29118899443170654	0.6093321774973434	0.3674168559574501
355	PNISR	7.076239596194165e-25	0.53497356	0.7188109161793372	0.6324926301998035	1.1678605424903212	0.9277461187250097
356	PAM	1.0393874405708706e-24	0.72557855	0.5862573099415205	0.45987553226334754	1.0054002183876063	0.7168832579420137
357	SH3PXD2B	1.2405284523974745e-24	1.5939268	0.2831384015594542	0.12151981657386178	0.4025905935132588	0.15204101432658718
358	ZFAND4	2.150805269732396e-24	1.9844542	0.24366471734892786	0.08057648214870619	0.3306756716122502	0.09443573640583917
359	TPK1	2.380529957723864e-24	0.6373097	0.6505847953216374	0.5492957746478874	1.1121893819006945	0.8381936545916365
360	DPYD-AS1	2.564985851272848e-24	0.6314229	0.6988304093567251	0.5804127088110056	1.335533397097241	1.0327632385173235
361	DDX3X	2.674394056751918e-24	0.72977734	0.5492202729044834	0.4156567310841795	0.7717369145097914	0.5315687238434287
362	DTNB	3.896208565971693e-24	0.9429301	0.4269005847953216	0.2764493940386505	0.6131685248661062	0.36478884536193673
363	SF3B1	4.2371530151162316e-24	0.6486244	0.6008771929824561	0.48706190632165086	0.8792609442597106	0.6412537890230234
364	DENND4A	4.96087458438646e-24	0.62788993	0.6661793372319688	0.5682934818211595	1.1180838740787957	0.8469047790222691
365	FNDC3A	5.021558410697278e-24	0.44148389	0.8396686159844055	0.8051097281362594	1.8062902625199377	1.5574188060024785
366	HERC1	6.804172061098728e-24	0.4382091	0.814327485380117	0.7648214870619063	1.5524061161427245	1.3211231865809738
367	GPAT3	7.50266161712376e-24	1.019476	0.44346978557504874	0.3131346216835899	0.841762305974893	0.501607274755682
368	TXNDC16	9.721963431037791e-24	1.7156311	0.25828460038986356	0.09564362921716345	0.34146915581709025	0.11682528104793487
369	CLMN	1.1980560934985528e-23	0.9612258	0.40350877192982454	0.24893547330494595	0.5631028785978497	0.3281196127385507
370	FGL2	1.336211485078127e-23	1.9579651	0.23976608187134502	0.07795610874549623	0.33499948521115347	0.09751337615460284
371	CARMIL1	1.3613012703193538e-23	0.5616516	0.7719298245614035	0.6855551916148052	1.5563188519574658	1.262671563050145
372	PILRA	1.658821597963507e-23	0.96555835	0.4152046783625731	0.27513920733704555	0.5843170408178001	0.3410841446739258
373	SRSF5	2.020402841015521e-23	0.722699	0.5233918128654971	0.3933835571568949	0.7226581183408547	0.4960738038496996
374	AP2A2	2.1137019804783432e-23	0.657424	0.6140350877192983	0.4903373730756633	0.9580810561263955	0.702432054305492
375	OPN3	2.2830673542925782e-23	1.0757492	0.3820662768031189	0.23517851293809366	0.5548377960265477	0.30148219050426306
376	PSAP	2.4157287834642126e-23	0.5352304	0.7446393762183235	0.6622993776613167	1.3282674796997043	1.0697114260996328
377	AL161430.1	8.729221918515405e-23	1.7706081	0.24610136452241715	0.08712741565673109	0.3087233954146927	0.10075416320921719
378	VSIR	9.254413495596038e-23	1.3206105	0.30409356725146197	0.15034392400917132	0.39291283194459636	0.17621261128820112
379	KYNU	9.288257364606481e-23	0.49308962	0.8118908382066277	0.7671143137897151	1.8064896392618073	1.5294785082797542
380	GABARAPL1	1.1295744534252815e-22	1.1473136	0.3567251461988304	0.21290533901080905	0.4929430559095084	0.2528116665707584
381	RANBP2	1.6777873691286798e-22	0.72869736	0.5755360623781677	0.48083851948902717	0.9432961196697388	0.6660168538234235
382	SIGLEC1	1.7344665970485016e-22	1.6564012	0.25633528265107214	0.09793645594497216	0.36054313016423734	0.1290191387034481
383	WASHC2A	1.8440478188152337e-22	1.4831915	0.310916179337232	0.16966917785784474	0.46529059104693676	0.19221165082900243
384	AC104123.1	2.221090772901395e-22	0.91090864	0.4395711500974659	0.3036357680969538	0.6905488639240105	0.4246726355272473
385	MCTP1	3.3779713324164037e-22	0.49830955	0.8001949317738791	0.7183098591549296	1.5316066706635414	1.2716391034889984
386	RCSD1	5.875346780072284e-22	0.97031856	0.40253411306042886	0.26138224697019324	0.6028657700530445	0.3522562581217099
387	IFRD1	6.26768032690859e-22	1.0028075	0.40058479532163743	0.2653128070750082	0.6074663357564895	0.34859469133051996
388	SDCCAG8	6.732654618571938e-22	0.4045438	0.8167641325536062	0.7739927939731411	1.627146229135685	1.4083951624645015
389	SCLT1	8.559712750821228e-22	0.6750746	0.5794346978557505	0.46577137242056993	0.9379659348833319	0.6799394228086252
390	SLC4A7	1.0836344580753138e-21	0.72553366	0.5521442495126706	0.4467736652472977	0.8836390229434996	0.6198181251967742
391	IL1RAP	1.1467887980662578e-21	1.5488112	0.27582846003898637	0.1261054700294792	0.4034238234252405	0.15687581247785973
392	EPSTI1	1.464078314458289e-21	1.2869078	0.310916179337232	0.16148051097281363	0.4532738879736499	0.21108573390230512
393	GCC2	1.756920566448619e-21	0.59993726	0.6062378167641326	0.5152309204061579	0.9491318914340574	0.7152722921167256
394	STX11	2.2998079967735473e-21	1.0179652	0.36403508771929827	0.21912872584343268	0.48600386664347817	0.2692870600391007
395	PLCL2	2.4558871684881382e-21	0.636298	0.584307992202729	0.4759253193580085	0.9119869894583237	0.6719926362620332
396	CAMK1D	2.5140155203290052e-21	0.554764	0.7246588693957114	0.6252866033409761	1.3682900273366627	1.0965157216195975
397	ARL4C	3.181462427411115e-21	1.9908876	0.21978557504873295	0.06518178840484769	0.274919802355264	0.07659755434731212
398	NLRP1	3.4456510644933955e-21	1.3217158	0.2855750487329435	0.13101867016049787	0.3891908517664838	0.17424106533962633
399	CD163L1	3.5236445514363896e-21	1.457752	0.29142300194931775	0.1444480838519489	0.4387614503064676	0.1827538652664121
400	APAF1	5.1509168256397546e-21	1.0489697	0.3635477582846004	0.22600720602685884	0.4916049528432504	0.26763800165165574
401	MB21D2	5.3589525710476065e-21	1.4953642	0.2719298245614035	0.1225024566000655	0.40969515413934293	0.16517621130421034
402	MYCBP2	5.880845202585784e-21	0.38772514	0.814327485380117	0.7690795938421225	1.5283682903997147	1.32434982855052
403	AL133268.4	6.067600501197587e-21	1.4158268	0.26949317738791423	0.1172617097936456	0.3371106150885701	0.13998194274535483
404	PPM1L	6.974910306959709e-21	0.6817675	0.5838206627680312	0.4850966262692434	1.022422114547487	0.746500209917638
405	WIPI1	7.289021133961678e-21	0.74553704	0.4956140350877193	0.37569603668522766	0.7446160418073748	0.506486242264862
406	CPED1	8.2592665197783e-21	1.4489671	0.2699805068226121	0.12053717654765804	0.3896398315265823	0.16085565105384525
407	TG	9.363043566114811e-21	0.672568	0.547270955165692	0.41598427775958075	0.8389134973078273	0.6011941269128944
408	FAM13A	9.71731699379755e-21	0.51908606	0.7612085769980507	0.6672125777923354	1.497712349087334	1.230349165481295
409	PHKB	1.0509231273317062e-20	0.5103186	0.678849902534113	0.5964624959056666	1.0906816800965522	0.8702456931648599
410	LINC01004	1.1527917810116442e-20	0.64912444	0.5911306042884991	0.502129053390108	0.9681312209230079	0.7135980555594129
411	LYZ	1.2719310275937944e-20	1.255816	0.31237816764132553	0.1657386177530298	0.46986439737153113	0.22407169312151487
412	HPGD	1.3916485648519364e-20	0.9267266	0.42105263157894735	0.29511955453652144	0.7083233847851048	0.4331705741719171
413	DDX24	1.4061745440061732e-20	0.76005113	0.4756335282651072	0.3439240091713069	0.6511388714081195	0.4330110323690353
414	DOCK11	1.5380924175461123e-20	0.488523	0.7285575048732943	0.665247297739928	1.303558714888204	1.0687978005058054
415	CCDC18-AS1	1.934434743444758e-20	0.6529696	0.5516569200779727	0.43956763838847035	0.8277979920534951	0.5984538675087299
416	F13A1	2.9082403538584545e-20	3.023516	0.18226120857699804	0.03144448083851949	0.38465786751381353	0.0560881148838481
417	NAIP	3.484761436390904e-20	1.0817149	0.3406432748538012	0.2030789387487717	0.44274924677432936	0.23361295484476688
418	PKN2	5.638712980102409e-20	0.46952477	0.7124756335282652	0.6446118571896495	1.1762206867938314	0.9628875446684294
419	TNFSF13B	6.129328526361584e-20	0.9152655	0.4039961013645224	0.27022600720602685	0.5946843617466581	0.3582359974702286
420	DUSP1	6.991824599017722e-20	0.6510555	0.5560428849902534	0.4303963314772355	0.8053404966657587	0.5811150161088791
421	RASSF2	7.111634874860935e-20	1.0202173	0.361598440545809	0.22535211267605634	0.5039723827755034	0.279964167520989
422	DOCK8	7.176147240511767e-20	0.35566184	0.8888888888888888	0.858172289551261	1.9990858942265037	1.7897310176187542
423	PDE7A	7.52696765906882e-20	0.5556185	0.6583820662768031	0.5581395348837209	1.098983226593116	0.8592918616423043
424	AL035446.2	8.42861589988685e-20	0.63701713	0.6549707602339181	0.5453652145430724	1.4798230971153403	1.1572911394386007
425	HLA-DPA1	8.787992435263547e-20	1.6144108	0.246588693957115	0.09957418932197838	0.3477226263880938	0.12734823224825562
426	TEC	1.0990862692229612e-19	0.78878415	0.45565302144249514	0.3308221421552571	0.6485776667209138	0.42420057899176294
427	AC015923.1	1.4903151140927078e-19	0.9361116	0.3888888888888889	0.25614150016377335	0.5759020356275472	0.34145791356156385
428	SSH2	1.990977459423627e-19	0.33928928	0.868421052631579	0.84998362266623	1.9578054183009188	1.7593728599826854
429	MVB12B	2.0664026275822016e-19	1.7782063	0.23050682261208577	0.08712741565673109	0.30854643730199555	0.1001870265352693
430	WNT2B	2.481216703828141e-19	0.9004872	0.3996101364522417	0.2692433671798231	0.5967514527598736	0.3627301647640409
431	PAQR3	3.0160538657126884e-19	0.8242388	0.43128654970760233	0.3023255813953488	0.6273784831962846	0.4007076030989069
432	FER	3.528548842216408e-19	0.45286325	0.7475633528265108	0.6832623648869964	1.310759735454617	1.091643150302259
433	TFPI	3.7000260582850666e-19	0.59628236	0.6340155945419104	0.5673108417949558	1.3268171868983012	1.0408387313480953
434	PNRC1	3.859721628056357e-19	1.5750222	0.23830409356725146	0.09335080248935473	0.29088844285699567	0.10734342083460832
435	ARHGAP26-AS1	4.1818367809407486e-19	1.5567588	0.24707602339181287	0.10514248280379954	0.3431123665933484	0.1302700532886492
436	RHOT1	4.2743732569765615e-19	0.6322547	0.5521442495126706	0.45103177202751393	0.8150639842796764	0.594691798979538
437	SAP30	4.436349898286568e-19	1.8243454	0.2202729044834308	0.07599082869308876	0.27721505414926334	0.08636379885889692
438	AL592429.2	5.635791872427085e-19	2.3430672	0.195906432748538	0.05175237471339666	0.26816548063650214	0.05885171928858656
439	SOD2	5.691126904276156e-19	0.6588002	0.5862573099415205	0.49099246642646577	0.942152695853933	0.6889354126922601
440	RASSF4	6.866667835764868e-19	0.6498479	0.5229044834307992	0.39043563707828366	0.7543249320671882	0.5410241895325417
441	TMCC1	8.666111745965253e-19	0.4458921	0.7392787524366472	0.6871929249918113	1.38688918326718	1.1644430727205526
442	REV3L	1.0579864802490144e-18	0.465055	0.7319688109161794	0.676056338028169	1.3358758413629495	1.108843407979142
443	CHML	1.8299936017655008e-18	0.90926194	0.3723196881091618	0.2433671798231248	0.5048077532508817	0.2998432370756276
444	GK	2.3744304972802903e-18	0.5800454	0.6637426900584795	0.601048149361284	1.3523912424600644	1.0707722346182231
445	ZZEF1	2.601879630913845e-18	0.5022177	0.6530214424951267	0.5745168686537832	1.029404996324529	0.819961909804143
446	BBS9	2.722608775365138e-18	0.6357635	0.526803118908382	0.42056993121519815	0.7952539590696588	0.5777230525507847
447	S100Z	3.009822627287661e-18	1.4347326	0.25097465886939574	0.11103832296102195	0.3432312548376531	0.1410466833320312
448	RALGAPA2	3.349414588794455e-18	0.6836303	0.5014619883040936	0.38519489027186377	0.7187327812885986	0.5037204777440266
449	N4BP2L1	3.3966113767474487e-18	1.1806979	0.2987329434697856	0.1657386177530298	0.3893450650464786	0.19061027311137896
450	NFKBIZ	3.504022613659899e-18	1.5375984	0.2412280701754386	0.1018670160497871	0.32291535463113347	0.12335837328620136
451	ACYP2	3.7318653499834326e-18	0.57493085	0.5935672514619883	0.48345889289223715	0.957516023373182	0.7312190774928284
452	KDM4B	4.597364937705647e-18	0.78736717	0.41276803118908384	0.28791352767769407	0.5586176336430863	0.36014607636885004
453	YBX3	5.189626829851992e-18	0.77013606	0.442495126705653	0.32361611529642975	0.6426740192820459	0.4243784784594851
454	AL390957.1	5.460588030360104e-18	1.1346633	0.30653021442495126	0.17261709793645594	0.4146091629685006	0.21025776766072637
455	SRRM2	5.757201969370356e-18	0.39751858	0.7753411306042886	0.7222404192597445	1.3366730349684233	1.1411874677323015
456	MAN2A1	5.982441762049352e-18	0.64415747	0.5370370370370371	0.43563707828365544	0.8083672016323018	0.5856442027954722
457	IL15	6.6472598760425115e-18	1.2414182	0.2772904483430799	0.14051752374713397	0.3750238650955877	0.17601532702233127
458	AP001636.3	7.093196631600398e-18	1.7205665	0.21978557504873295	0.08123157549950868	0.29187498252078287	0.09789146017595564
459	BNC2	7.553950945919216e-18	1.3905026	0.27680311890838205	0.14477563052735015	0.476538296010667	0.20933688359250355
460	GNAI3	7.910938182299024e-18	0.5917932	0.5550682261208577	0.46577137242056993	0.8301436394008227	0.6196935415720898
461	AKAP9	7.998874057095008e-18	0.4930786	0.6559454191033138	0.5843432689158206	1.054837289510346	0.8457481077837421
462	MAT2A	1.018502078656919e-17	0.8495841	0.4137426900584795	0.30101539469374383	0.595132593020804	0.3724739176770842
463	LINC01504	1.0611669259553312e-17	1.0136871	0.32212475633528265	0.18932197838191941	0.41057629949994606	0.22429995711809206
464	AC007780.1	1.0961592733777304e-17	0.8804013	0.3723196881091618	0.24107435309531608	0.49561162573651246	0.2989738000441757
465	AVPI1	1.2193170125055605e-17	0.9403296	0.351364522417154	0.22404192597445136	0.4740991015293788	0.2746652327909946
466	TRPM2	1.2340355603501214e-17	1.4634209	0.24463937621832357	0.10743530953160825	0.31556463134939833	0.1262348748786136
467	JPT1	1.2510265597099015e-17	1.2809846	0.2675438596491228	0.13167376351130036	0.323120381989989	0.14579991346089455
468	DYNLT1	1.3271019365814766e-17	0.84405935	0.3776803118908382	0.246315099901736	0.48765399669301507	0.3001905912387858
469	ATXN7	1.550370575312582e-17	0.6531121	0.4922027290448343	0.37798886341303634	0.6829302346019692	0.48426346465815456
470	AP005059.2	1.6854177215284352e-17	1.4063776	0.24853801169590642	0.11136586963642318	0.3106307849835961	0.12877088679561124
471	SLC22A23	1.940298892451288e-17	2.2472978	0.19103313840155944	0.053390108090402885	0.2859401370094748	0.06739443246056155
472	AC005162.3	2.4288958886965764e-17	1.7562013	0.2149122807017544	0.07828365542089748	0.30323003954424266	0.09971890949764131
473	GMDS-DT	2.5143631817125034e-17	0.4761441	0.695906432748538	0.6226662299377661	1.2653038530226224	1.0399213143796477
474	STAT4	2.7496618677829367e-17	0.85875094	0.39571150097465885	0.2640026203734032	0.7049235746233731	0.4475626100996576
475	RBM39	2.869489828138877e-17	0.34890333	0.8299220272904484	0.7838191942351785	1.491682287088244	1.3095771937952128
476	KCTD20	2.907831138450107e-17	0.7581492	0.4327485380116959	0.3167376351130036	0.5923850122562639	0.3906279683615186
477	GPR183	3.181504189498748e-17	0.8452532	0.38791423001949316	0.26203734032099574	0.5559667821422268	0.3463602670323114
478	COLEC12	3.222086235998612e-17	1.0454265	0.3557504873294347	0.23190304618408122	0.6824469433652594	0.38810758340022394
479	HPS3	3.451299448492636e-17	0.6452131	0.5190058479532164	0.42056993121519815	0.8102406143154469	0.5868173915523893
480	CHPT1	4.4528263941953855e-17	1.0779129	0.3182261208576998	0.19259744513593188	0.44617260880063486	0.23616178377308283
481	USP53	4.810379651114143e-17	1.506299	0.246588693957115	0.11562397641663937	0.33965994274839695	0.13311266464878824
482	LRMDA	6.751966162694373e-17	0.24875492	0.9853801169590644	0.9737962659679005	3.177359905632899	3.0127518431197595
483	SIRT1	7.033909628164963e-17	1.0467613	0.31676413255360625	0.19030461840812316	0.41678881925617495	0.22337988758105423
484	RHOQ	8.512512408738965e-17	0.4995183	0.6447368421052632	0.5676383884703571	1.0421754409495598	0.8321444789068725
485	YIPF4	8.679720717496128e-17	0.6758761	0.46588693957115007	0.35538814281035047	0.6480309397822465	0.4515379037668913
486	FCER1G	9.198768427994289e-17	0.99596536	0.32212475633528265	0.19521781853914183	0.42197640046904	0.23366509813351444
487	RHOU	9.59294729642774e-17	1.8920515	0.20321637426900585	0.06911234850966262	0.2683882946446998	0.07968269450754453
488	ITGAE	1.015170435244515e-16	0.6786039	0.4766081871345029	0.36324926301998034	0.7186039031709072	0.5050009488741404
489	FAM111A	1.5014832286170295e-16	0.83622175	0.36208576998050684	0.23779888634130364	0.44887569946908407	0.2756065284187939
490	SH3KBP1	1.8286394693693508e-16	0.6367344	0.48879142300194933	0.3789715034392401	0.7017793905448926	0.5033895078196914
491	WWP1	2.5668106648145757e-16	0.57710063	0.5862573099415205	0.504749426793318	0.9022138825994891	0.6841265998981771
492	CHSY1	2.601540330047097e-16	0.7734068	0.44541910331384016	0.33966590239109073	0.7198492882805937	0.4803861085290442
493	MDM2	2.787183007131234e-16	0.47105545	0.6461988304093568	0.5633802816901409	1.0677927307688444	0.8659180895334869
494	AC006387.1	2.927921399548356e-16	1.3844973	0.24463937621832357	0.1136586963642319	0.3539768141301761	0.150726252412233
495	CTTNBP2	2.9286271070986703e-16	2.7088633	0.16471734892787523	0.030789387487717	0.23830531164201899	0.04033399434753721
496	LINC02328	3.2484107059714273e-16	0.7496465	0.42105263157894735	0.30265312807075007	0.645478458010481	0.4313781980592881
497	HIP1	3.340613864432785e-16	0.8739824	0.34405458089668617	0.2125777923354078	0.5012203331426235	0.3038500430573313
498	BCL2L11	3.7801488853845394e-16	2.124967	0.1827485380116959	0.04978709466098919	0.22656152869796922	0.05665933595208695
499	IL1R1	4.694945433947607e-16	1.1184027	0.2807017543859649	0.15198165738617753	0.371574323948455	0.1883688756578061
500	NLRC4	4.771598647340661e-16	0.81719565	0.3723196881091618	0.2535211267605634	0.49423278381902996	0.3095391626679127
501	IMMP2L	5.255593074690143e-16	0.4461877	0.7495126705653021	0.6809695381591877	1.507434962463523	1.275373333521676
502	CD46	5.607486165384033e-16	0.46535367	0.6267056530214425	0.5463478545692761	0.9284180631143534	0.7459925905144217
503	CLASP2	7.559107330165209e-16	0.4261137	0.695906432748538	0.6233213232885686	1.1338640567101728	0.9433771903628348
504	LDLRAD4	8.013462760940282e-16	0.39210114	0.8859649122807017	0.8306583688175565	1.9959474796051866	1.7657251959789062
505	AC011586.1	8.02806676709597e-16	0.9637114	0.3382066276803119	0.215525712414019	0.5648975204742285	0.32880284205194005
506	CALCOCO2	8.748999861722355e-16	0.93916124	0.3260233918128655	0.20275139207337045	0.4126282897261941	0.23617183998662858
507	RASSF3	8.893346076372582e-16	0.5301952	0.6033138401559455	0.5253848673435965	1.0006501283049045	0.7843888026198574
508	TBC1D14	1.036458594178559e-15	0.87176055	0.37475633528265107	0.26367507369800197	0.5441878455560564	0.33305107505129
509	OSBPL3	1.0876054658741677e-15	0.5489879	0.5769980506822612	0.4805109728136259	0.9224553773964694	0.7108964944543813
510	ALG13-AS1	1.19455394966831e-15	0.96340895	0.32894736842105265	0.20668195217818539	0.4530324584779445	0.2576593818668327
511	CACUL1	2.0251151195607742e-15	0.4860449	0.5984405458089669	0.5204716672125778	0.888301078366587	0.7039398479409552
512	KAT6A	2.4626208663267023e-15	0.5225872	0.5716374269005848	0.4903373730756633	0.8596113110593674	0.6669507110665893
513	CHMP1B	2.713460797510378e-15	1.410051	0.23635477582846004	0.11169341631182443	0.3042622499384999	0.1255932899872258
514	STXBP3	3.108879992698906e-15	0.5988178	0.4980506822612086	0.4041925974451359	0.6984031624404291	0.5111779909868989
515	MX2	3.326830419227618e-15	0.8332779	0.36744639376218324	0.24893547330494595	0.5112184615748551	0.31811616953850047
516	P2RY8	3.7917904520038605e-15	2.100886	0.1817738791423002	0.05470029479200786	0.25683883388265155	0.06603550490562253
517	BABAM2	3.859227284123876e-15	0.46465686	0.6418128654970761	0.5535538814281035	1.0322553273911044	0.8371234777332158
518	ZNF846	4.00075276670818e-15	0.91599625	0.33235867446393763	0.21519816573861775	0.4374008363869671	0.2552516941792336
519	C3AR1	4.483940652484418e-15	1.2983291	0.24074074074074073	0.11333114968883067	0.3014774493161365	0.1337114837743069
520	CD72	4.961804582281774e-15	0.74936265	0.3815789473684211	0.262364886996397	0.5128643193661132	0.3354723429709713
521	SEL1L3	5.232464984009756e-15	0.49888685	0.6515594541910331	0.5558467081559122	1.2405217696495097	1.007591961994875
522	GK-AS1	5.405939233040713e-15	0.7144208	0.49317738791423	0.39927939731411727	0.9570919211828324	0.6818971233394046
523	TNFAIP3	5.685111276553343e-15	1.0723027	0.3157894736842105	0.20340648542417294	0.46949749131130986	0.2507202622198535
524	HBP1	5.7749229233669016e-15	0.69987255	0.4108187134502924	0.30003275466754015	0.5295529220946157	0.3575442318028642
525	STAT3	6.753463974814868e-15	0.50768393	0.6003898635477583	0.5250573206681952	0.9431902780519836	0.7433494233012902
526	SIK3	9.065005374504201e-15	0.3724127	0.8167641325536062	0.7821814608581723	1.7285134703060965	1.5213461077443757
527	AC092821.3	9.805483162968181e-15	1.1724802	0.2626705653021443	0.14051752374713397	0.33356974203625483	0.161832238198888
528	DLEU2	9.908354741006213e-15	0.28060338	0.9059454191033138	0.8840484769079594	2.0879970165243265	1.9197589243428266
529	AC079921.1	1.2109636604711827e-14	0.8434116	0.35428849902534115	0.23714379299050115	0.487871230151489	0.300453055817422
530	PCTP	1.2930257737995966e-14	1.6477855	0.20126705653021443	0.07664592204389126	0.24812514366472382	0.08606152792746151
531	APMAP	1.3123898562234501e-14	1.0541704	0.2894736842105263	0.1716344579102522	0.35901682108725924	0.18896766623900504
532	NBPF26	1.3433970714347473e-14	1.5537645	0.21150097465886938	0.08843760235833606	0.259588248249651	0.09618116484578614
533	TFDP2	1.5313153934568213e-14	0.9312431	0.30896686159844056	0.1899770717327219	0.41795890539627517	0.2406632055597766
534	CAPN7	1.6215179911215522e-14	0.50614053	0.5687134502923976	0.48804454634785455	0.8430917407630324	0.6585086005065514
535	SLC2A3	1.704799857251093e-14	0.81330854	0.36988304093567254	0.25417622011136587	0.5906631963706482	0.37721034541761334
536	CTSC	1.808586456039589e-14	0.90726584	0.35428849902534115	0.25057320668195215	0.5352974985311971	0.3202546434593481
537	SMPDL3A	1.9658521079182803e-14	2.4474416	0.16130604288499026	0.03635768096953816	0.2013251365654923	0.040074122702439034
538	DGKD	2.0721038609821187e-14	1.0197165	0.3079922027290448	0.19456272518833934	0.4357437647245416	0.23850493861048977
539	IL18	2.2251113302685587e-14	0.59565073	0.5224171539961013	0.43760235833606287	0.8140218217989218	0.6052950895447616
540	PLXDC2	2.317976139371912e-14	0.23331805	0.9634502923976608	0.9626596790042581	2.8706171412608743	2.718790788434369
541	LITAF	2.869339912650441e-14	0.63929707	0.5029239766081871	0.4179495578119882	0.8073514477813287	0.5863253821589011
542	CRYBG1	3.1143258457473244e-14	0.6501866	0.5082846003898636	0.4385849983622666	0.834325647089159	0.604553487061832
543	ADA2	3.353707498403497e-14	0.6281612	0.4405458089668616	0.323943661971831	0.5986077772843853	0.4254449378245238
544	ITPR1	4.834888284898224e-14	0.5636308	0.5107212475633528	0.40877825090075337	0.7840282942780736	0.590748128641386
545	AC004448.2	5.03143215485438e-14	2.7597933	0.15107212475633527	0.027841467409105796	0.2136361956378258	0.03456081512072918
546	CAB39L	5.224970111367038e-14	1.097243	0.3001949317738791	0.19259744513593188	0.459437128305561	0.24105005142869612
547	ETS2	5.43145330179481e-14	0.86947453	0.3157894736842105	0.19456272518833934	0.42297766943092163	0.2532287175078301
548	MPPED2	6.457439101224423e-14	1.9292225	0.18421052631578946	0.06354405502784147	0.2754414974289972	0.07997899506020992
549	CCDC91	7.51006520134915e-14	0.36034298	0.7690058479532164	0.7189649525057321	1.406750027090926	1.2241673020475417
550	WIPI2	8.214011741883774e-14	0.7134006	0.37719298245614036	0.26367507369800197	0.48540116468288025	0.3228584624276526
551	ITPR2	8.429443162382533e-14	0.47212744	0.6613060428849903	0.5732066819521782	1.1067490303761198	0.8999461414164657
552	HIPK2	8.561231855005742e-14	0.4289512	0.682261208576998	0.6252866033409761	1.2793754439883303	1.0740190230311772
553	NBPF14	9.19023514491179e-14	0.8902619	0.3094541910331384	0.1935800851621356	0.38270041343183975	0.22437744391878034
554	PRKAG2	1.0792657294176258e-13	0.3591143	0.7933723196881092	0.7359973796265968	1.5098766555680085	1.3215307410949846
555	MAP2K1	1.0947043030186321e-13	0.45656696	0.6364522417153996	0.5886013756960367	1.0788230746413159	0.8815334234542671
556	AC012368.1	1.1093039385557767e-13	2.687082	0.148635477582846	0.02653128070750082	0.17775624228191353	0.029759471603404794
557	SLC31A2	1.1428354566681943e-13	0.5755678	0.46881091617933723	0.3747133966590239	0.627194549289619	0.4608155645338973
558	PIAS1	1.1719517848685813e-13	0.27699444	0.844541910331384	0.8201768752047167	1.6589430943902588	1.5064436423869922
559	HGF	1.3327117783355527e-13	1.3604054	0.2149122807017544	0.09400589584015723	0.29887721296771175	0.12722326565463235
560	TCF4-AS1	1.4446233216368933e-13	2.5933576	0.15204678362573099	0.031116934163118243	0.21538738805270824	0.03905207444775519
561	AC009313.1	1.5880085221145957e-13	1.1196096	0.27826510721247566	0.1670488044546348	0.42520720089166947	0.21822997357946994
562	ALDH2	1.7354952196955638e-13	0.94808996	0.290448343079922	0.17327219128725843	0.3868561526984775	0.21899484519461002
563	BBX	1.7914395212419473e-13	0.5704392	0.4834307992202729	0.38028169014084506	0.7024551751394037	0.5223627048692834
564	FES	1.8335256390218475e-13	1.0959032	0.25877192982456143	0.14281035047494267	0.31225260477351685	0.1582546257453418
565	MTM1	1.8502280576983994e-13	0.6489871	0.42251461988304095	0.3203406485424173	0.5654058677099526	0.3952642764469606
566	PECAM1	1.8899665903561517e-13	0.64452094	0.4044834307992203	0.2888961677038978	0.5518470149985724	0.3860209974927053
567	DENND1A	1.9461379072335145e-13	0.37372732	0.7426900584795322	0.6770389780543727	1.2646111225964072	1.0857499423653394
568	CD47	2.090660795478716e-13	0.5483802	0.49317738791423	0.401572224041926	0.68958639766334	0.5181545760803222
569	PRKCE	2.1359295724542282e-13	0.42697874	0.6861598440545809	0.6095643629217163	1.2008814168016666	1.003540158778875
570	RNPC3	2.169569903964975e-13	0.48191267	0.5657894736842105	0.4811660661644284	0.807386818440479	0.6362254966181481
571	ANKUB1	2.195617523211407e-13	0.4535042	0.8737816764132553	0.8037995414346545	2.346315876999794	2.0667158365066656
572	VCAN	2.289474563683443e-13	1.6460055	0.1968810916179337	0.07795610874549623	0.3533850803450082	0.12701977154227673
573	PHF3	3.512759213916705e-13	0.64239997	0.4249512670565302	0.32754667540124466	0.5795177928346242	0.4074770902913729
574	FOSB	3.5840015876183067e-13	1.8741181	0.1807992202729045	0.06288896167703897	0.2996238770118981	0.09102901292178053
575	PRCP	3.7246268033232646e-13	0.89382124	0.33674463937621835	0.23845397969210613	0.4936303931809911	0.2952776075288815
576	RGS18	4.3657573356253446e-13	1.8294351	0.17495126705653022	0.05699312151981657	0.21848774981793917	0.0664522804129548
577	KLF4	5.006752538068726e-13	2.0249474	0.1627680311890838	0.04356370782836554	0.2188491932729804	0.058374919913814306
578	STRN3	5.08730501360938e-13	0.37868756	0.6764132553606238	0.6328201768752048	1.1303865924874135	0.9604100168616648
579	MFSD4B	5.674585061696623e-13	0.4756198	0.6164717348927875	0.5414346544382574	1.0180171360844867	0.8203330537135046
580	FPR1	6.172579975258346e-13	0.6670874	0.41130604288499023	0.3042908614477563	0.596268420082082	0.4144098310060891
581	ZFYVE16	6.660793119956028e-13	0.3855154	0.6900584795321637	0.629217163445791	1.1485970678612527	0.9740761802974739
582	ARID5B	7.18991175507578e-13	0.3109085	0.8104288499025342	0.7982312479528333	1.830852146487877	1.6531672836061575
583	ARHGAP24	7.961340078821999e-13	0.46653053	0.692495126705653	0.6059613494923026	1.3668428547912073	1.1363396946455395
584	GRAMD4	9.447500775750539e-13	0.69752586	0.37816764132553604	0.2748116606616443	0.5041555778780236	0.33950603358857395
585	OLFML2B	1.0182227121058462e-12	1.1738244	0.23148148148148148	0.11595152309204061	0.2915413695991611	0.1397910631560743
586	CLIP4	1.0598604994856164e-12	0.4263983	0.6564327485380117	0.599737962659679	1.1679317619242642	0.9739818453463535
587	PRMT2	1.1941351004078966e-12	0.3988102	0.6603313840155945	0.5931870291516541	1.0382432411181997	0.8686390000991123
588	CDC42SE2	1.2261201706972394e-12	0.42780828	0.6276803118908382	0.5774647887323944	1.0205931760540528	0.84130808617727
589	CCDC146	1.2391656360692065e-12	0.6131698	0.42787524366471735	0.3291844087782509	0.586382600836623	0.4196019747736929
590	TSHZ1	1.2452593123886597e-12	0.8743828	0.3026315789473684	0.1906321650835244	0.4191900084641693	0.25002003642105824
591	SH3BP5-AS1	1.42037793947871e-12	1.1100061	0.23927875243664717	0.12512283000327545	0.2708285445411893	0.13462452408910705
592	FYB1	1.5922688947780928e-12	0.405607	0.699317738791423	0.6252866033409761	1.2597717235840118	1.0667363317342438
593	ARRDC3	1.6400494686719447e-12	0.74409884	0.3659844054580897	0.2617097936455945	0.5079396782668102	0.3330087808970509
594	SLC46A3	1.6432538357011704e-12	1.1273619	0.2378167641325536	0.12414018997707173	0.28211975804899053	0.13906478351838394
595	CXCR4	1.8163448094669097e-12	1.8869641	0.1652046783625731	0.049132001310186704	0.20116131003274962	0.05850057302645859
596	NEK7	1.902982626813458e-12	0.418457	0.6418128654970761	0.5728791352767769	1.0468510297612024	0.8684514818334136
597	RFX3	2.0842504038989578e-12	0.52655745	0.5258284600389863	0.4428431051424828	0.8128943575269062	0.626383546722844
598	NFIL3	2.2218775176679458e-12	1.1412779	0.23586744639376217	0.12348509662626925	0.3048503036275022	0.1497868963879532
599	AL162414.1	2.4074118062803445e-12	3.671329	0.1276803118908382	0.012446773665247298	0.20049335299184765	0.01727534903053007
600	ZMAT1	2.498354230938158e-12	1.0351127	0.25389863547758285	0.14281035047494267	0.3082084093319687	0.16224847299693224
601	SRSF7	2.5581328123745122e-12	0.4724333	0.5882066276803118	0.5171962004585653	0.8993179580587534	0.718228621958592
602	STK3	2.655937714583721e-12	0.38744822	0.6793372319688109	0.6056338028169014	1.0966796842472635	0.9260561582437573
603	DMXL2	2.901632703255252e-12	0.2279651	0.9195906432748538	0.9148378643956764	2.237640094399261	2.0977287130086144
604	IQCK	2.908643856062265e-12	1.2078599	0.2256335282651072	0.11464133639043564	0.28654798698496725	0.13422421018250652
605	PHF21A	2.933212853976587e-12	0.4771802	0.5604288499025342	0.4824762528660334	0.8861824921677944	0.7052256948249622
606	CCDC149	3.366698458406603e-12	1.2844164	0.21637426900584794	0.10514248280379954	0.2711938938509893	0.12035241887718999
607	ARGLU1	4.058225020749358e-12	0.37705	0.6749512670565302	0.6134949230265313	1.037523984877441	0.876771591143351
608	REPS2	4.215143521706555e-12	1.239562	0.21637426900584794	0.10350474942679332	0.2799794485903652	0.12824750755130965
609	WIPF1	4.699925526496727e-12	0.33277348	0.7353801169590644	0.693416311824435	1.2743351146688893	1.113705291110542
610	ARHGEF6	4.92428744985892e-12	0.8035198	0.31920077972709554	0.21290533901080905	0.41157562730238456	0.25599201731195304
611	DNMBP-AS1	5.0377942582911165e-12	1.0562061	0.24463937621832357	0.13396659023910906	0.3097395547329121	0.16092645863064883
612	WDFY2	5.140527911936986e-12	0.51576966	0.5058479532163743	0.4245004913200131	0.7377704816755917	0.5671610677760297
613	AC018682.1	5.463438526337976e-12	0.5630619	0.4873294346978557	0.40124467736652475	0.7337225687186933	0.5498088513140424
614	AC008014.1	5.620013001396416e-12	0.8741557	0.3094541910331384	0.20668195217818539	0.4774064070551519	0.2880543714612886
615	CBFB	6.099163749035407e-12	0.5754152	0.46393762183235865	0.3838847035702588	0.6759944377525952	0.49972457659911
616	AC068282.1	6.997647216284479e-12	0.4713097	0.5565302144249513	0.4716672125777923	0.8681083986149636	0.6917152847670722
617	MIR29B2CHG	7.110446702341863e-12	0.55317026	0.4546783625730994	0.3603013429413691	0.6118253032156101	0.45429533110103626
618	KCNQ1OT1	7.2279639799844834e-12	0.94416314	0.3050682261208577	0.2037340320995742	0.5035952369206774	0.2928537715149701
619	TLR4	8.487092793551132e-12	0.7230235	0.3591617933723197	0.2630199803471995	0.48439935816600505	0.32030721401487927
620	ZNF445	8.529594286737208e-12	1.0507251	0.23927875243664717	0.12872584343268917	0.27985276459406155	0.14486971439518845
621	SCRG1	8.96201319835337e-12	1.566351	0.18128654970760233	0.07042253521126761	0.2282215975930346	0.08302052981243553
622	ARIH1	9.61131231245858e-12	0.34682724	0.7085769980506823	0.6583688175565018	1.174235386951196	1.0144808682218274
623	ITGAD	1.0564075778512159e-11	2.742348	0.13693957115009747	0.02587618735669833	0.1735601060650118	0.02793025150007985
624	RIN3	1.1004505615620809e-11	0.35336217	0.7168615984405458	0.6570586308548968	1.2246441278194993	1.0581137072506688
625	OXR1	1.1341254509323513e-11	0.4705563	0.5667641325536062	0.4991811333114969	0.9124319505198887	0.7302409872696167
626	NCF4	1.1423748326821065e-11	1.2215952	0.21637426900584794	0.10809040288241074	0.25736975014081565	0.11855184234972259
627	SP3	1.1480610917438519e-11	0.4393691	0.5906432748538012	0.5312807075008189	0.8951436988302299	0.7263920548765865
628	SOS2	1.4118346407461262e-11	0.3813522	0.6320662768031189	0.5610874549623321	0.9534786785844478	0.7994399655582944
629	TLE4	1.4151397979593168e-11	0.6599597	0.39230019493177387	0.2974123812643302	0.5657122638531686	0.39301788098210166
630	AC009226.1	1.4209183371313952e-11	1.6112934	0.18372319688109162	0.07533573534228627	0.2583754156728044	0.09212107737598167
631	SPATA6	1.4274825744766546e-11	0.96214175	0.2646198830409357	0.15886013756960368	0.338796497032321	0.18812958957837878
632	PDCD4	1.482362315604272e-11	0.46970233	0.5272904483430799	0.43891254503766786	0.7711842060241206	0.6094018840458739
633	LGMN	1.5676882081054133e-11	0.6173212	0.4415204678362573	0.3468719292499181	0.6963956837711168	0.5044789551382383
634	YTHDF3	1.7418582349885184e-11	0.50059086	0.5214424951267057	0.44087782509007534	0.7465246450249715	0.5790394143763278
635	AP1B1	1.8349364242663602e-11	0.5688732	0.44785575048732945	0.3603013429413691	0.611376489844807	0.4499795071000351
636	ANKS1A	1.9855297247599003e-11	0.31598255	0.7655945419103314	0.7297739927939731	1.4305985169779225	1.2684874185224773
637	LINC01578	2.0088451937782353e-11	0.4828407	0.526803118908382	0.4464461185718965	0.759952626753351	0.59577728099854
638	APPL2	2.2286040555483615e-11	0.48410973	0.5287524366471735	0.45103177202751393	0.7698759595850755	0.6037527399324265
639	ADAMTSL4-AS1	2.7374070958369327e-11	0.4118848	0.6491228070175439	0.5696036685227645	1.088330498430627	0.9083455106226478
640	MED13L	2.7547768450393118e-11	0.24127638	0.8903508771929824	0.8735669832951195	1.8922304710768578	1.752060242503456
641	ABCG1	2.859588869132965e-11	2.1211734	0.14717348927875243	0.037667867671143135	0.21815231186869188	0.05452079782207728
642	LST1	2.9851394225574333e-11	1.2258172	0.21101364522417154	0.10415984277759581	0.259295005765396	0.11917160896418835
643	NT5DC1	3.3481554080324184e-11	0.99546605	0.26072124756335285	0.15853259089420244	0.35457802058165316	0.19347517391575747
644	POU2F1	3.3810443045284366e-11	0.4865727	0.5253411306042886	0.4369472649852604	0.8040019059441421	0.6318358528490392
645	ACACB	3.6749899298252535e-11	1.3204248	0.2071150097465887	0.10252210940058959	0.3063471033064234	0.13412082478172396
646	NAALADL2	3.979824406435905e-11	0.47413728	0.5579922027290448	0.48345889289223715	0.9856714511591492	0.792606387513707
647	APP	4.0129987937275244e-11	0.47586033	0.5925925925925926	0.5391418277104487	1.0486157998292462	0.8471032535030907
648	TES	4.061012225501424e-11	1.0861245	0.23684210526315788	0.13298395021290535	0.308844300809951	0.15738020484588497
649	DHRSX	4.2307640700931223e-11	0.44747272	0.5594541910331384	0.4736324926301998	0.8536390115541681	0.6874576524834441
650	ALPK1	5.1222396599097745e-11	0.4670132	0.5243664717348928	0.4434981984932853	0.7783339669649755	0.6163318613805956
651	RNASET2	5.276659220121107e-11	0.713693	0.3489278752436647	0.2535211267605634	0.45910616962612105	0.30400836274702114
652	HECA	5.487397290625351e-11	0.67268115	0.3591617933723197	0.262364886996397	0.46319565047959693	0.3145140366255146
653	S100PBP	5.602189513277152e-11	0.74765676	0.3250487329434698	0.22928267278087128	0.4106083372323406	0.2642022818240371
654	EREG	6.226412707853072e-11	1.924803	0.15350877192982457	0.0461840812315755	0.2543388896946401	0.07350698810137672
655	FBXL20	6.432006935015161e-11	0.40193874	0.6003898635477583	0.5171962004585653	0.905350476919971	0.7489004499721954
656	PCMTD1	6.45284439503413e-11	0.4152578	0.5555555555555556	0.4857517196200459	0.8008869892371039	0.6525836410099803
657	TNFSF8	6.901987329079e-11	1.8607944	0.15935672514619884	0.053717654765804125	0.2125786040937802	0.0631760061707936
658	MAP3K2	6.925207150671025e-11	0.35674447	0.6778752436647173	0.6233213232885686	1.099489371351081	0.9415316111534779
659	SH3PXD2A	7.337985245052063e-11	0.75830376	0.3153021442495127	0.21650835244022273	0.40624010163046465	0.25950096077313944
660	PICALM	7.523415248731611e-11	0.21562275	0.8957115009746589	0.8905994104159842	1.9804419585799775	1.8529874114869633
661	MARCH8	8.073778817703045e-11	0.9852963	0.24707602339181287	0.1451031772027514	0.3104236705371355	0.16878522716698868
662	OLR1	8.330783333597606e-11	0.9387025	0.25292397660818716	0.1467409105797576	0.42014834804907225	0.2409253998326848
663	AUH	8.779451507300452e-11	0.60567087	0.391812865497076	0.30461840812315755	0.5221818996526687	0.37199080152563535
664	SCAPER	9.077602955304697e-11	0.40604934	0.5847953216374269	0.5296429741238127	0.8993291310015545	0.7420796585017492
665	ZBTB16	9.49524891073707e-11	1.1388156	0.21978557504873295	0.11464133639043564	0.36267399134073985	0.18109725388538206
666	TXNIP	9.773818543062644e-11	0.36263168	0.685672514619883	0.6544382574516868	1.319238883548651	1.1415012592992844
667	ATRX	9.993573933656262e-11	0.33449504	0.6988304093567251	0.6521454307238782	1.1307119818406621	0.9797286773239005
668	PRLR	1.0788651388664926e-10	1.6132606	0.17251461988304093	0.06780216180805765	0.24160912031451404	0.08556220760709984
669	LYPLAL1	1.336364270434554e-10	0.61348844	0.37816764132553604	0.2872584343268916	0.5001326762723761	0.353579715890403
670	STAB1	1.4197778355147664e-10	2.0012934	0.1442495126705653	0.03832296102194563	0.21153960972192937	0.05717581182785292
671	USP36	1.4248398835037425e-10	0.64348304	0.3913255360623782	0.3056010481493613	0.5545773264672886	0.3883147567278191
672	PRMT9	1.8913329213697006e-10	0.9948758	0.2626705653021443	0.16606616442843106	0.3638338713335685	0.1990133872955876
673	AC004593.1	1.9570297617173106e-10	1.5123694	0.17153996101364521	0.0674746151326564	0.2064477068331285	0.07731180793872576
674	HSPA6	2.0554309025248415e-10	1.8295488	0.15009746588693956	0.04552898788077301	0.17632783848735342	0.05283241550750613
675	TSC22D1	2.154044571097952e-10	0.47725865	0.4902534113060429	0.40877825090075337	0.713085075236587	0.558056391400973
676	EYS	2.206596311925674e-10	1.1691896	0.2149122807017544	0.11431378971503439	0.287137600146268	0.13793501889750084
677	FMNL2	2.377994364091785e-10	0.33983973	0.8055555555555556	0.7677694071405176	1.8518725359373898	1.657154691703335
678	AL139807.1	2.4311395245181707e-10	1.0458394	0.24463937621832357	0.1480510972813626	0.34485425511973217	0.18186562579617133
679	SIAH2	2.720713940954756e-10	1.2347587	0.2080896686159844	0.10809040288241074	0.26365684840557563	0.1206132776637356
680	MXD1	2.863957397666174e-10	0.8638548	0.29142300194931775	0.19849328529315427	0.3993002809838223	0.2387614629558277
681	SLCO3A1	2.968582932870627e-10	0.40812147	0.6286549707602339	0.5551916148051097	1.0710878469582883	0.8943841314381394
682	DGKA	3.003655030398378e-10	0.913695	0.2553606237816764	0.15525712414018997	0.3347597682636168	0.1914943524944547
683	SNX2	3.0109811357610567e-10	0.43663806	0.5287524366471735	0.4628234523419587	0.7658293812293436	0.6153245196962731
684	AL356124.1	4.055092284135487e-10	0.47074974	0.5048732943469786	0.42417294464461186	0.7992188744782744	0.6329106147005568
685	HNRNPA2B1	4.0917219376135607e-10	0.2792127	0.7504873294346979	0.7169996724533246	1.2532327807363803	1.1188908639717063
686	TAX1BP1	4.124069642902121e-10	0.3589244	0.6228070175438597	0.5663282017687521	0.9379344666303545	0.7940191307468544
687	PTK2	4.181215026044182e-10	0.69271505	0.3391812865497076	0.24729773992793974	0.48186869465733523	0.32427548102463405
688	LAPTM5	4.3173093529916584e-10	0.34821665	0.6481481481481481	0.5922043891254504	1.0256222595653695	0.8776429338905857
689	EXT1	4.49233706972308e-10	1.1084961	0.23538011695906433	0.13953488372093023	0.39766727795734275	0.20415238526700008
690	PHF20L1	4.564327287840606e-10	0.45701897	0.49171539961013644	0.4081231575499509	0.668158602753941	0.5262263711574354
691	MOB3B	5.034784960129023e-10	0.42285755	0.5662768031189084	0.476580412708811	0.9212693654495067	0.7552888219425334
692	GLYATL1	5.264027207130723e-10	1.7222942	0.15789473684210525	0.05699312151981657	0.20597930719819288	0.06702265469788436
693	ZCWPW1	5.421034210466898e-10	1.0607026	0.22514619883040934	0.12774320340648543	0.2797267544515714	0.14387058774932596
694	TBC1D5	6.085937163055637e-10	0.24064511	0.8806042884990254	0.8591549295774648	1.8906855517465244	1.7509182030735198
695	STK4	6.505777749759133e-10	0.41706076	0.5633528265107213	0.5050769734687193	0.8424818314406777	0.6882364258959651
696	MEGF9	6.513761325161095e-10	0.51156545	0.5116959064327485	0.4493940386505077	0.9015262979669365	0.7063051482777501
697	SLC35E3	7.697183033386713e-10	0.52406573	0.44298245614035087	0.36390435637078283	0.6398288725763055	0.4843967249409269
698	SENP7	7.72685242842413e-10	0.47675925	0.4644249512670565	0.3858499836226662	0.6302085655647994	0.48914649002616756
699	CYSLTR2	8.008223411084445e-10	1.4809282	0.16569200779727095	0.06485424172944644	0.2177833163774708	0.08357849243095766
700	ST6GALNAC2	8.03023890185499e-10	1.0640333	0.21150097465886938	0.11234850966262692	0.25578786165562706	0.1305125604439004
701	FARP2	8.572500700233391e-10	0.66130483	0.3469785575048733	0.259744513593187	0.4688787334759142	0.3208118840748695
702	DDX5	9.009595045606704e-10	0.25133264	0.8693957115009746	0.8431051424828038	1.8400669728719223	1.6956306881286034
703	KIAA1109	9.143741820179242e-10	0.31828249	0.692495126705653	0.6354405502784147	1.0889939197593077	0.9481833766453424
704	SPECC1	9.432222045301786e-10	0.6159326	0.35964912280701755	0.2685882738290206	0.4851119263293276	0.3417424649671591
705	STAU2	9.470122888506597e-10	0.44536123	0.5175438596491229	0.4333442515558467	0.7482833168173331	0.5975491885058234
706	PAN3	9.75145246025692e-10	0.23127232	0.8196881091617934	0.803144448083852	1.5786322817260683	1.453560310235565
707	WWOX	1.0649097149780595e-09	0.3367562	0.7850877192982456	0.7294464461185719	1.6684780763930886	1.4834352464831226
708	PDE4A	1.0822054986724106e-09	0.68069	0.3250487329434698	0.2355060596134949	0.43341758648810136	0.2915199716227956
709	STX17-AS1	1.1017072738257835e-09	0.83167064	0.2772904483430799	0.1811333114968883	0.4503541434688593	0.2773546983384382
710	PPM1D	1.1356150911085272e-09	0.760938	0.2987329434697856	0.20831968555519162	0.38382015134586844	0.24381066281622174
711	FBXO34	1.2247867906965854e-09	0.5093184	0.5024366471734892	0.44382574516868656	0.8137185889642342	0.6326573655821064
712	NKTR	1.3148157103484897e-09	0.30485865	0.7305068226120858	0.6858827382902064	1.1932931504133977	1.0508981469082763
713	FGD4	1.3165599304508345e-09	0.21667436	0.9049707602339181	0.9004258106780216	2.3652902194315026	2.230208568171611
714	PRPF38B	1.4293930879490804e-09	0.46735594	0.49171539961013644	0.42613822469701934	0.6903282418554811	0.5418688979933314
715	WDFY3	1.6712751229921021e-09	0.30097157	0.7616959064327485	0.7183098591549296	1.3296685749124042	1.180613521342796
716	ZCWPW2	1.8296105269938428e-09	1.0596734	0.21101364522417154	0.11496888306583689	0.25970994695411537	0.13301662750922408
717	PSTPIP2	1.8420056544983695e-09	1.0092728	0.22709551656920077	0.1320013101867016	0.2989652930137688	0.1596627254439312
718	AC008771.1	2.349106921352713e-09	0.4151374	0.5930799220272904	0.5122830003275467	1.0018694055485202	0.829615267207693
719	UBE2H	2.471058356522639e-09	0.4284621	0.503411306042885	0.4245004913200131	0.6914825232676607	0.5542193458184675
720	TLR5	2.5550555553313506e-09	1.7933114	0.14278752436647174	0.04487389452997052	0.1731234734571512	0.053097009978276266
721	TMEM170B	2.5568726042500044e-09	0.7301525	0.2982456140350877	0.20733704552898788	0.3866213355457396	0.2504006489398317
722	CYBRD1	2.610581594911897e-09	1.001346	0.2134502923976608	0.11758925646904683	0.26526867849221414	0.1412816307282629
723	CLINT1	2.674077680755189e-09	0.43353346	0.4975633528265107	0.4208974778905994	0.6911878839232712	0.5524745748504384
724	ATG10	2.875251281681178e-09	0.58192354	0.388401559454191	0.31215198165738617	0.55999907041424	0.4064662927881394
725	GNB4	3.107758531873395e-09	0.4549952	0.4844054580896686	0.413691451031772	0.6852131961096901	0.5411506515447124
726	CXCL16	3.564142938702049e-09	0.95600384	0.22270955165692008	0.12807075008188668	0.25876230769072195	0.14170388688400448
727	MBD5	3.614298944805322e-09	0.31279287	0.6934697855750487	0.651817884048477	1.2302970637841497	1.0818410915362449
728	CD14	3.8628688952020265e-09	2.7683527	0.11647173489278752	0.01965280052407468	0.16266098696640544	0.02559507805774773
729	FAM117B	4.152750985909444e-09	0.9897276	0.21881091617933723	0.12446773665247297	0.2935998972954792	0.15857755532073148
730	TTC7B	4.271941539099372e-09	0.36818868	0.5847953216374269	0.5240746806419915	0.8865095620572148	0.7444577943140653
731	CREB1	4.36912353694114e-09	0.4432847	0.5024366471734892	0.4346544382574517	0.7320077039920124	0.5843050476334997
732	CIR1	4.44685715584173e-09	0.6429838	0.3284600389863548	0.24172944644611857	0.4064714065887064	0.2785106576022044
733	SLC22A15	4.621991278492086e-09	0.4292661	0.5199805068226121	0.4539796921061251	0.8140549093487952	0.6593466668819871
734	PARP14	4.712057337719653e-09	0.3228685	0.6798245614035088	0.6236488699639698	1.0872968602326865	0.9446725430973797
735	ARID1B	4.787903507705206e-09	0.22963616	0.8474658869395711	0.820504421880118	1.652452416809628	1.5258011687585327
736	ATP1B3-AS1	5.292799785401283e-09	2.3228047	0.12426900584795321	0.028496560759908286	0.1463547379467108	0.03101619133630668
737	JUNB	5.3354077641180494e-09	0.665915	0.3313840155945419	0.246315099901736	0.44475008081619105	0.3023427715800184
738	EPAS1	5.349684440545823e-09	0.74566734	0.32115009746588696	0.24009171306911234	0.4601308390934026	0.29896366744412817
739	RBMS2	5.456049656652953e-09	0.91098046	0.23148148148148148	0.13887979037012774	0.2867920737135906	0.16266605837345924
740	VPS26A	5.785961123180775e-09	0.5267406	0.4098440545808967	0.3314772355060596	0.5501011804660316	0.4115056051063494
741	LYVE1	6.42728311022251e-09	3.1043537	0.10916179337231968	0.013429413691451031	0.17873163194071498	0.02250047978186951
742	GAB1	6.6252285502471655e-09	0.5550865	0.3820662768031189	0.2941369145103177	0.5295309873593257	0.3887681377440263
743	ANKRD12	6.692518466922224e-09	0.28856698	0.7461013645224172	0.7016049787094661	1.2921442670823182	1.1511686526417517
744	CP	6.781968260622316e-09	0.78235835	0.28362573099415206	0.19554536521454308	0.3825904962137429	0.23979199544110302
745	TBC1D15	7.157723021351234e-09	0.54617345	0.3776803118908382	0.29511955453652144	0.48105095927317754	0.35281829865496056
746	SCARB1	7.23109950427239e-09	0.6873343	0.30214424951267055	0.214215525712414	0.3876164850043142	0.25775490012823343
747	NAGK	8.495891363023815e-09	0.56365615	0.37475633528265107	0.29511955453652144	0.48769687307267645	0.3543649428517228
748	NCOA4	8.930297619763421e-09	0.75221336	0.2729044834307992	0.18309859154929578	0.3352184896706784	0.2122325528899913
749	AKIRIN2	8.99909707859858e-09	0.6460138	0.3162768031189084	0.22830003275466754	0.3927496931584735	0.26804837837675377
750	CABLES1	9.867652213657623e-09	0.82996315	0.24561403508771928	0.15263675073698002	0.3283593760834468	0.19774690372461087
751	ARL14EP	1.0431142167726001e-08	0.7574584	0.27582846003898637	0.1883393383557157	0.3468416998423721	0.21933405673881748
752	NHS	1.0536355507965377e-08	2.0118635	0.1286549707602339	0.034719947592531934	0.16206065626029187	0.0426980201171503
753	OSBPL9	1.1254781345726477e-08	0.39750937	0.533625730994152	0.47264985260399606	0.760714406794283	0.6234233574659837
754	ZNF528-AS1	1.1326739202678742e-08	0.99714386	0.21734892787524365	0.12741565673108418	0.2686357507089457	0.1435760761509401
755	PHIP	1.1423812036201065e-08	0.31635496	0.6812865497076024	0.627906976744186	1.1178692385542173	0.9757053670508066
756	PROCR	1.2658657319306444e-08	0.94704175	0.22076023391812866	0.12938093678349163	0.2908235566696646	0.16133143242130246
757	TAF5L	1.2869277593312273e-08	0.70113766	0.290448343079922	0.20471667212577793	0.36267517653937137	0.23814796386239703
758	CSGALNACT1	1.3070703452449636e-08	2.019317	0.13157894736842105	0.03832296102194563	0.2065378755544433	0.05504745479077034
759	CNOT6L	1.408319802596157e-08	0.5970461	0.39473684210526316	0.3259089420242385	0.5614321552413005	0.4040861441846862
760	IDS	1.4516397627269951e-08	0.7927981	0.260233918128655	0.17294464461185718	0.32144696357151703	0.19789798118594548
761	VSIG4	1.553720006000736e-08	0.599508	0.2997076023391813	0.20340648542417294	0.4204238623578362	0.2963267276579081
762	KCNMA1-AS1	1.6266493509505852e-08	2.0030942	0.13206627680311891	0.03996069439895185	0.17883022435300444	0.04769389438453851
763	RALA	1.701654300799508e-08	0.43142176	0.5063352826510721	0.4500491320013102	0.7743187152268443	0.6242973799940527
764	CD37	1.7161652569752116e-08	0.7988546	0.25292397660818716	0.16475597772682607	0.30516396074379465	0.18657734255483024
765	AMPD2	1.9082744161169837e-08	0.8703894	0.22514619883040934	0.13363904356370782	0.27372792620547026	0.1589049567873608
766	ARRB2	1.9104149498006323e-08	0.35893846	0.5657894736842105	0.5057320668195218	0.8047701400078935	0.6749315481661581
767	LRMP	1.9155617467829472e-08	0.75976914	0.2577972709551657	0.16672125777923355	0.3342066332226478	0.2105568226095919
768	AQP9	1.970974254522459e-08	0.44091648	0.47953216374269003	0.41107107762856204	0.7230924352806681	0.5774293513145595
769	AC022217.3	2.0021168814905952e-08	0.58090717	0.358187134502924	0.27906976744186046	0.4898512042737252	0.3524639645588438
770	ARID4B	2.0493844375655447e-08	0.3008693	0.6622807017543859	0.6174254831313463	1.0263401006744195	0.8976102006695672
771	XAF1	2.1878632991298903e-08	0.96083283	0.20565302144249512	0.11398624303963314	0.2659051291590885	0.14539575227403914
772	C20orf194	2.201094489852295e-08	0.23283742	0.8386939571150097	0.8106780216180806	1.5983522086865554	1.4717680335453962
773	THBS1	2.2883719442273907e-08	2.7582834	0.11257309941520467	0.020962987225679658	0.20087414215710317	0.03235214072560829
774	GLUD1	2.548505421910284e-08	0.3824361	0.567738791423002	0.5155584670815592	0.9160151913655606	0.765553093909443
775	CERS6	2.7281880653367573e-08	0.33184093	0.628167641325536	0.5722240419259744	1.0007041988822682	0.8615110032992654
776	TRA2A	2.9206231949567306e-08	0.36109358	0.5672514619883041	0.506059613494923	0.7986265425469773	0.6687501307900564
777	TTBK2	2.923696680327554e-08	0.5280531	0.38937621832358676	0.31477235506059614	0.5375134996869875	0.40118142497569215
778	AREG	3.05971214499915e-08	1.4614862	0.15789473684210525	0.0674746151326564	0.28763223171366875	0.11423496593432164
779	CAPN3	3.1012546731819865e-08	0.89160943	0.21783625730994152	0.12872584343268917	0.2557931562102672	0.14592927915521375
780	AC133065.1	4.447994946311318e-08	2.5732064	0.11208576998050682	0.022273173927284638	0.14402557067278454	0.025697169985241568
781	CACNA2D3	4.479955874058639e-08	1.943519	0.12816764132553607	0.038650507697346875	0.1737902605437939	0.04816716096575041
782	AC069547.2	4.6284511757270014e-08	1.287131	0.17495126705653022	0.08811005568293481	0.22842387210192358	0.09998382367691955
783	YTHDC1	4.8956726024495715e-08	0.46557269	0.4293372319688109	0.35669832951195546	0.5542371708609131	0.42940265824370094
784	EMILIN2	5.343155967622479e-08	0.27997944	0.7115009746588694	0.6691778578447429	1.2106678857432622	1.0784713896421745
785	SERPINB9	5.4777867118677995e-08	1.426739	0.15594541910331383	0.0681297084834589	0.20433662699127747	0.0809621634170167
786	ARAP2	5.558386578211135e-08	0.47078216	0.4615009746588694	0.3986243039633148	0.6953505157572011	0.5450859003458268
787	FRMD4A	5.5601973835321835e-08	0.25320107	0.851364522417154	0.8214870619063217	1.8844575837028141	1.7376793808760007
788	AL031772.1	5.602308098056404e-08	0.7449507	0.2719298245614035	0.19030461840812316	0.3543511316929639	0.22613506800631036
789	AC092652.1	5.8043093490520795e-08	0.96395177	0.20077972709551656	0.11234850966262692	0.24849717376345537	0.13507038397118143
790	WTAP	6.112823287858205e-08	0.4086209	0.49902534113060426	0.4346544382574517	0.6929487563293195	0.5613538393931226
791	CEP350	6.177006521381168e-08	0.31724918	0.6130604288499025	0.568948575171962	0.9255507891872106	0.7986618023713402
792	SERINC1	6.180015401169906e-08	0.5394373	0.3455165692007797	0.2640026203734032	0.43205854017273615	0.31614838352889857
793	WDR45B	6.348738321806991e-08	0.7335873	0.2855750487329435	0.20635440550278414	0.37263961869578455	0.24025381497854176
794	TSHR	6.483628072548161e-08	1.6048737	0.14619883040935672	0.05895840157222404	0.20936199487328302	0.07377667864841289
795	TMTC2	6.563975658436938e-08	0.62110776	0.31335282651072127	0.22961021945627252	0.465340026905369	0.3258898495713699
796	AGTPBP1	6.702930148060114e-08	0.33390212	0.5877192982456141	0.5302980674746152	0.883818384291008	0.7545752977557881
797	CNGA1	6.825928844465476e-08	1.0121249	0.19200779727095516	0.10415984277759581	0.26320244848049895	0.13914011475250743
798	GNG2	7.115991567416514e-08	0.9752007	0.21832358674463936	0.13396659023910906	0.31892420109903813	0.1748604865283132
799	DDX17	7.258818482802256e-08	0.23339564	0.767056530214425	0.7409105797576154	1.3017636669369408	1.1866520409841823
800	TANK	7.420771809427999e-08	0.2973441	0.6754385964912281	0.6547658041270881	1.1782324057035267	1.0402124196274747
801	PRKCQ	7.709955712226206e-08	3.0887623	0.1023391812865497	0.014084507042253521	0.12671514914958928	0.01575430685054495
802	CENPC	8.031994680248825e-08	0.47147945	0.4171539961013645	0.3494923026531281	0.5566972568285702	0.4299887519970982
803	TNFRSF21	8.739898052978943e-08	0.46504512	0.44541910331384016	0.38028169014084506	0.6957051322788177	0.5470568946685356
804	RAB27A	8.9136953210404e-08	0.96686614	0.20272904483430798	0.11693416311824435	0.2512298791355059	0.13638271250908027
805	LPCAT1	9.624958540674995e-08	0.76964307	0.24707602339181287	0.16279069767441862	0.31068313822435345	0.19368844492029774
806	AC087741.1	9.655820948021869e-08	0.8767675	0.2158869395711501	0.12970848345889288	0.25508592000602254	0.14690315980145496
807	ITGA9	9.779709725219365e-08	0.9846492	0.19541910331384016	0.10874549623321324	0.2634071600074656	0.14175132649829453
808	NFKB1	9.901440925494664e-08	0.41455644	0.6398635477582846	0.6308548968227973	1.334791025186542	1.1314348851570812
809	NR4A3	9.925221820613361e-08	0.514183	0.36257309941520466	0.27612184736324924	0.6194764697653066	0.470460411747016
810	CREB5	1.0665487822918283e-07	0.8273263	0.26705653021442494	0.1883393383557157	0.43963602388577594	0.2709216026940204
811	TP53INP1	1.0954527666295235e-07	1.2952919	0.15838206627680312	0.07206026858827383	0.1805949455654004	0.0775601684063166
812	A2ML1-AS1	1.1113380409058171e-07	1.2502356	0.16374269005847952	0.07730101539469375	0.19595931630396868	0.08709716358469748
813	SPOP	1.2241399715965988e-07	0.53032494	0.38596491228070173	0.3196855551916148	0.5222907446185455	0.38859428115313377
814	RGL1	1.2981676575099288e-07	0.47268572	0.4415204678362573	0.3652145430723878	0.7094737856369491	0.5563794623348216
815	RUNX2	1.30829030228837e-07	0.5865392	0.32212475633528265	0.24074680641991483	0.4386766685174044	0.31240021822031805
816	CEP170	1.486642852788166e-07	0.18630202	0.8352826510721247	0.8345889289223715	1.734451334585504	1.629354326039797
817	RRM2B	1.5292235263296793e-07	1.0235009	0.19395711500974658	0.11103832296102195	0.23178784353459783	0.12072866997370484
818	ZDHHC20	1.5448134291469647e-07	0.39779297	0.533625730994152	0.48706190632165086	0.8451602336986023	0.6972601812911602
819	NIPBL	1.576786789658683e-07	0.20983271	0.8036062378167641	0.7811988208319686	1.446641638398891	1.3373805522250037
820	NFKBIA	1.6979863505670546e-07	0.68442076	0.2962962962962963	0.22174909924664266	0.40030263978470815	0.2672152935052115
821	AL157388.1	1.7286700443051368e-07	2.1512542	0.1145224171539961	0.028824107435309533	0.13446119825677907	0.03188509695532496
822	AC009690.2	1.8077429468832881e-07	0.51306045	0.3786549707602339	0.3062561415001638	0.5352047654591996	0.4027803852064043
823	NAAA	1.8101068472451971e-07	0.8942796	0.2124756335282651	0.13003603013429413	0.25390328949323704	0.1445434666814326
824	LCP2	1.8388999023016607e-07	0.34824538	0.5667641325536062	0.5152309204061579	0.8857557523676354	0.751061582841538
825	NIPAL1	2.0260310310069052e-07	1.0007838	0.18664717348927876	0.10219456272518834	0.25912973332894346	0.13786503150262075
826	AXL	2.0329000459209202e-07	1.4683603	0.13937621832358674	0.05404520144120537	0.19426655079224628	0.07463410044237823
827	GALC	2.057708250989553e-07	0.5760412	0.30214424951267055	0.2220766459220439	0.3775539407210195	0.2682736832745551
828	DENND3	2.0860621890908696e-07	1.1285846	0.17884990253411306	0.09662626924336717	0.22320239565587008	0.10829343143920996
829	ELMO1-AS1	2.1183153438893436e-07	0.67198026	0.27387914230019494	0.1919423517851294	0.33927852479694887	0.22596132935520713
830	AC058791.1	2.1659679384556838e-07	0.7813168	0.24074074074074073	0.1591876842450049	0.3099471067084945	0.19178634915406595
831	ANXA1	2.2177622502938975e-07	0.34877333	0.6837231968810916	0.6488699639698657	1.3482950522974957	1.175152767685906
832	C1orf162	2.2638127244477555e-07	0.54238176	0.3313840155945419	0.2528660334097609	0.41327145986476	0.3011335800378802
833	FDX1	2.3740242405022445e-07	0.40909648	0.5219298245614035	0.4788732394366197	0.8802381978207166	0.7241485673858132
834	DIP2A	2.494952666286564e-07	0.3216564	0.577485380116959	0.5270226007206027	0.8399505934547788	0.7193997208632933
835	RNF13	2.667955593566666e-07	0.22264588	0.8669590643274854	0.840812315754995	1.8827556954017428	1.7535051809255608
836	DNAJB6	2.738912515299485e-07	0.37254295	0.5589668615984406	0.5050769734687193	0.8524211299983422	0.7125332988062151
837	STK38	2.822134720122636e-07	0.414205	0.42787524366471735	0.35145758270553557	0.5732150426662594	0.4579348365881146
838	FPR3	3.193187838952187e-07	0.39983103	0.4922027290448343	0.4222076645922044	0.7744416346466734	0.6346323441476354
839	INTS8	3.304724807208973e-07	0.78074497	0.2524366471734893	0.17785784474287586	0.3218339509254709	0.1996576722683337
840	KCNQ1	3.3125190141738805e-07	0.8911174	0.19736842105263158	0.1136586963642319	0.25690073899902316	0.14664227083969192
841	BORCS5	3.3992610956440497e-07	0.60148364	0.38791423001949316	0.33016704880445463	0.5801537482570646	0.4175517233488163
842	RIMKLB	3.4315833677004714e-07	0.7077226	0.25292397660818716	0.17327219128725843	0.31208676979078737	0.20233979972674393
843	AC092652.2	3.534671963299176e-07	0.85670835	0.2149122807017544	0.13396659023910906	0.2668719446510464	0.1560687550634559
844	PLTP	3.704838520413143e-07	1.8001559	0.12573099415204678	0.04290861447756305	0.1743477023650365	0.05324884516462896
845	GPBP1	3.714299441145062e-07	0.30676907	0.5960038986354775	0.5587946282345234	0.8830539679866677	0.7638869629950918
846	ATG7	4.013709909905843e-07	0.09050153	0.9658869395711501	0.9737962659679005	2.80672412170536	2.747896088205406
847	NAV1	4.037050346844361e-07	0.60493225	0.28362573099415206	0.2017687520471667	0.3823099636635862	0.267104285500241
848	FAM198B-AS1	4.0995167943836845e-07	0.82396245	0.21539961013645223	0.1333114968883066	0.28004457575962177	0.16768629249863493
849	PMP22	4.119987030233307e-07	1.9852529	0.11695906432748537	0.03406485424172945	0.15601020369221258	0.04175903599534881
850	ZHX2	4.1643959968764704e-07	0.5326402	0.3304093567251462	0.25253848673435964	0.47604977676192034	0.3516991082223477
851	TXLNB	4.1783815264204304e-07	1.8248825	0.12183235867446393	0.038978054372748115	0.1438721346830204	0.04274961671946733
852	NMRK1	4.371235564781781e-07	1.0285994	0.1861598440545809	0.10612512283000328	0.2282356776319691	0.11838242606994115
853	VNN1	4.4229602110300037e-07	1.7860954	0.13352826510721247	0.05240746806419915	0.18785164145894326	0.05819405008831385
854	SKIL	4.756020814201965e-07	0.7709652	0.22709551656920077	0.14608581722895514	0.2824892634398095	0.17504076796971482
855	CPLANE1	4.794648691887816e-07	0.5002866	0.3611111111111111	0.28856862102849656	0.4814254908998405	0.36267844454593234
856	ARMCX4	4.985068513302136e-07	0.55413944	0.32943469785575047	0.2571241401899771	0.4328219498387598	0.31398192619998183
857	AL391863.1	5.103417065886414e-07	1.957881	0.11598440545808966	0.0337373075663282	0.13733195720476485	0.03719220950314168
858	CHD2	5.75602244845967e-07	0.23925348	0.7553606237816765	0.7363249263019981	1.3876598209081583	1.2658712650854265
859	WASHC4	5.857176803400804e-07	0.2561138	0.6910331384015594	0.6577137242056993	1.1134095684946383	0.9977336901239372
860	RNF217	6.091154344705628e-07	0.48594937	0.3937621832358674	0.32885686210284965	0.5523105388702032	0.422928589477164
861	CROCC2	6.252534488645613e-07	3.0854414	0.09307992202729044	0.010809040288241074	0.10815043660481001	0.01336621435461776
862	PLD1	6.746943110880439e-07	0.3291806	0.5804093567251462	0.5244022273173927	0.9354204185594792	0.8030846903786178
863	HIBADH	6.787487219245704e-07	0.52174944	0.36062378167641324	0.29118899443170654	0.5150111583200746	0.3847317937774525
864	ALKBH1	6.796302669105972e-07	0.70639354	0.24610136452241715	0.168686537831641	0.30020189430129696	0.19439676211362023
865	CMTM6	6.832356893705309e-07	0.45901325	0.39230019493177387	0.3272191287258434	0.5174392248028082	0.4008106185617213
866	AC073167.1	6.879914936312527e-07	0.55369157	0.35526315789473684	0.28791352767769407	0.49734497886196743	0.36393390956073574
867	DCAF6	7.016459649176203e-07	0.3320033	0.5414230019493177	0.48280379954143465	0.7911950005428938	0.6719799132652216
868	BIRC3	7.260454553815472e-07	1.0957242	0.17982456140350878	0.1012119226989846	0.2539910271203113	0.12689554220694155
869	FRYL	7.738521592284558e-07	0.274925	0.6642300194931774	0.61840812315755	1.0303061999215408	0.9119926257499662
870	SESN3	8.21379180565593e-07	0.9616942	0.18031189083820662	0.09924664264657714	0.2328599843051986	0.12630657529598083
871	GNA13	8.223162371997919e-07	0.25606385	0.7807017543859649	0.7297739927939731	1.5191052075836653	1.383251696241409
872	RTN1	8.294798124945105e-07	0.34538978	0.5901559454191033	0.5253848673435965	1.0498754237879853	0.9009205247479959
873	SGK3	8.607821922131335e-07	0.24211644	0.7402534113060428	0.7104487389452997	1.3687623415329386	1.2463813073959469
874	NT5C2	8.625731331252665e-07	0.25725782	0.6617933723196882	0.6357680969538159	1.077070768151276	0.9631215571973089
875	PIP5K1B	8.73048837250128e-07	1.0940806	0.17446393762183235	0.0959711758925647	0.2326218929755824	0.11572314191401123
876	PLAUR	8.746047666011651e-07	0.5139109	0.43128654970760233	0.385522436947265	0.7122784079063933	0.5466031491101236
877	ZNF217	8.765534335325635e-07	0.6566746	0.28118908382066277	0.2089747789059941	0.3605517340561246	0.24324372256660282
878	PUM2	8.833849077275711e-07	0.25654593	0.6744639376218323	0.6436292171634458	1.0631770151004662	0.9504022675824318
879	PDE3B	8.963157442114616e-07	0.291652	0.7056530214424951	0.663937111038323	1.4645084076758879	1.3128502275406824
880	TGIF1	1.0055900380007562e-06	0.70251137	0.23635477582846004	0.15853259089420244	0.2813138534917527	0.18201545275759337
881	IPMK	1.0113452756137888e-06	0.38102558	0.4624756335282651	0.4009171306911235	0.6540673301734966	0.5359265217516814
882	JAZF1	1.023655446070144e-06	0.27531004	0.6515594541910331	0.6075990828693089	1.1214096641952234	0.9968397990825003
883	RAB20	1.1338340022445436e-06	0.31009877	0.6101364522417154	0.5646904683917459	1.0321558957483576	0.8991818157753644
884	LILRB2	1.142753475796978e-06	1.2657629	0.14571150097465888	0.06616442843105143	0.18563130781801349	0.08142362642608302
885	LINC01678	1.1440411873046585e-06	1.1527613	0.155458089668616	0.07566328201768752	0.18037352758895586	0.08517016857965251
886	VPS35	1.1472384929792733e-06	0.49624038	0.35428849902534115	0.2908614477563053	0.44855176573923605	0.3373981879406384
887	ENSA	1.1497687533182299e-06	0.4975722	0.3689083820662768	0.3029806747461513	0.49022371817853416	0.37027086907213813
888	KIAA0513	1.1913400161103292e-06	0.9501179	0.1817738791423002	0.10284965607599082	0.21924146085938104	0.11945085143814949
889	WDR91	1.1960668136324959e-06	0.64218503	0.26413255360623783	0.19161480510972814	0.3248927041826141	0.2199138112582148
890	ATXN1	1.2671298521465248e-06	0.20446727	0.8864522417153996	0.860792662954471	1.9296083008470275	1.8097505633909012
891	AL138999.2	1.2832349484205645e-06	0.7909931	0.21393762183235868	0.13658696364231904	0.2630430031110171	0.1603264009199981
892	MGAT4A	1.318604157207889e-06	0.7337985	0.2475633528265107	0.17359973796265968	0.3235094038736193	0.20675816575567876
893	RNMT	1.3741564159967211e-06	0.3599897	0.49074074074074076	0.4271208647232231	0.6798492065552971	0.5645092503037868
894	HUS1	1.4169464858255343e-06	0.7086167	0.23927875243664717	0.16475597772682607	0.2824006868914965	0.1820475733360274
895	JMY	1.4313303015417738e-06	1.0666302	0.16130604288499026	0.0828693088765149	0.19112047626852685	0.09580995136424834
896	IFI44	1.4573353259103477e-06	0.6743808	0.25877192982456143	0.18571896495250573	0.3261588081877003	0.21643273624615872
897	TNFRSF1B	1.5099831588126092e-06	0.41491702	0.4346978557504873	0.3730756632820177	0.6279645474812892	0.5040422079423607
898	GRAMD2B	1.522100569695747e-06	1.1116558	0.17251461988304093	0.09728136259416967	0.22823574971650978	0.11211702721880705
899	SFXN2	1.5301566249765159e-06	1.2863905	0.14376218323586745	0.06583688175565018	0.16388456045562957	0.07046567237444876
900	MYCBP2-AS1	1.6263083358699243e-06	0.39617187	0.43567251461988304	0.37078283655420896	0.6234188763134676	0.5053182067437373
901	AP001439.1	1.661714513424079e-06	1.1671503	0.1608187134502924	0.08450704225352113	0.19270547944215927	0.09042341688916894
902	PPARD	1.6716892730525755e-06	0.34908745	0.4800194931773879	0.4081231575499509	0.7092405477284044	0.5936329550467777
903	C11orf65	1.6859458585359831e-06	0.7269844	0.24074074074074073	0.16672125777923355	0.3039857227131732	0.19443917731239085
904	VNN2	1.7207727356215233e-06	2.002757	0.10916179337231968	0.030789387487717	0.128564447002237	0.03366027336944406
905	SERINC3	1.7291701579368538e-06	0.75767297	0.2290448343079922	0.15558467081559121	0.27791364213442943	0.17351957725943604
906	NEK1	1.7748251194595926e-06	0.5521167	0.3148148148148148	0.2479528332787422	0.4119998680011598	0.2984116873003465
907	AC044781.1	1.806887912614468e-06	1.5695119	0.13352826510721247	0.05699312151981657	0.1713279608104068	0.061061262324289274
908	PDK3	1.8197106966828347e-06	0.6440133	0.2573099415204678	0.18440877825090074	0.3297043561657481	0.2230869381403566
909	MPHOSPH8	1.827252955166195e-06	0.36521587	0.48586744639376217	0.43432689158205046	0.6840046524098095	0.5665753664450721
910	AL138828.1	1.829275156191339e-06	2.1333556	0.10721247563352826	0.029151654110710776	0.15838427974895805	0.0383703650393756
911	ULK1	1.8699939531956624e-06	1.2761251	0.13596491228070176	0.05732066819521782	0.15420769183959598	0.06657828670858144
912	TXK	1.981137719308152e-06	0.800331	0.2202729044834308	0.14641336390435636	0.27822581081904113	0.16906743736445218
913	SORL1	2.003673755070068e-06	1.3622475	0.13401559454191034	0.05601048149361284	0.16921409658835876	0.06926194988660209
914	RB1CC1	2.0397951162356293e-06	0.34414613	0.48586744639376217	0.416311824434982	0.6635617816292364	0.5549441200783032
915	XRN1	2.076541526095326e-06	0.29760888	0.5657894736842105	0.5237471339665902	0.8126764339513864	0.7031960671932702
916	TRIM5	2.2029062981978977e-06	0.78273976	0.21637426900584794	0.14248280379954142	0.2778617286877479	0.1707383077723801
917	MTMR6	2.217994037950688e-06	0.53156614	0.3216374269005848	0.2551588601375696	0.40438898046215255	0.2962345676940156
918	CCDC144A	2.2543740037457877e-06	0.52296156	0.3260233918128655	0.2558139534883721	0.43354942591495804	0.32041834713081946
919	WDR27	2.3267536289323023e-06	0.64992	0.25146198830409355	0.17851293809367835	0.31162912278784033	0.20947720240645296
920	AC090825.1	2.3480156809978975e-06	0.56419736	0.28411306042884993	0.21159515230920406	0.36922293564648234	0.2639449333993077
921	SYT17	2.456804187296495e-06	0.8341267	0.20029239766081872	0.1254503766786767	0.2529051827014105	0.14963625592930252
922	TMBIM4	2.4975289677408107e-06	0.3725296	0.42592592592592593	0.35604323616115297	0.5474394222973786	0.44658187574047864
923	OSBPL8	2.649370253205542e-06	0.2677705	0.7100389863547758	0.7032427120864724	1.3669409772003749	1.2320134040701314
924	FAM107B	2.7147900189353275e-06	0.32338074	0.5730994152046783	0.5309531608254177	1.0051642503924154	0.8689852971351237
925	AC007262.2	2.7376299468955995e-06	1.4182272	0.13304093567251463	0.05666557484441533	0.1757077330737404	0.06940899555369229
926	ATG14	2.7640519226565007e-06	0.47655597	0.3406432748538012	0.2731739272846381	0.42055532328648326	0.3189894372119033
927	TBC1D4	2.7874211706420003e-06	0.5327378	0.31773879142300193	0.2486079266295447	0.4245586370304784	0.3116000703411388
928	ZFHX3	2.8071287365783823e-06	0.24317181	0.7110136452241715	0.6829348182115952	1.2112328058135524	1.0959155746369518
929	AL356805.1	2.873293186739113e-06	0.85152155	0.19395711500974658	0.11922698984605307	0.2312620556106831	0.13470305356822335
930	CCNG2	2.885396049028076e-06	1.194312	0.14327485380116958	0.06649197510645267	0.16949110332623363	0.07762168579415102
931	BTN3A1	3.026501013179329e-06	1.0201265	0.16325536062378168	0.08712741565673109	0.19119306333512487	0.09883771242347074
932	ARRDC2	3.056887877907272e-06	0.6470855	0.23538011695906433	0.16017032427120864	0.2751755944708496	0.18421503307749557
933	STK24	3.5721849918973e-06	0.3821409	0.4546783625730994	0.400262037340321	0.6307852894512429	0.5155269925787739
934	CASS4	3.641213348128087e-06	0.37346745	0.4775828460038986	0.41401899770717326	0.7561544345997503	0.6271828923410722
935	CHD6	3.756712056038083e-06	0.36594355	0.44883040935672514	0.3865050769734687	0.5925052456044028	0.4869683706987255
936	WAS	3.83398290660823e-06	0.94833237	0.17153996101364521	0.09662626924336717	0.1944039875386333	0.10544554542558873
937	H3F3A	3.865784847005563e-06	0.4277578	0.388401559454191	0.3259089420242385	0.5077503141236874	0.39998767939588925
938	ALDH1A1	3.870658162401043e-06	1.5948011	0.12524366471734893	0.05044218801179168	0.16717647275918965	0.05849723030037048
939	RB1	4.086632831854625e-06	0.2195832	0.7188109161793372	0.6996396986570587	1.2365088429116935	1.130941134458987
940	SPG11	4.231339369322487e-06	0.26173636	0.6223196881091618	0.5944972158532591	0.9738641795182754	0.8648715497815143
941	CCDC170	4.2891510018000124e-06	0.8799528	0.18421052631578946	0.11005568293481821	0.245071825434571	0.14054874483200872
942	ATP8A1	4.4001044563504545e-06	1.0120922	0.16861598440545808	0.0953160825417622	0.21518322825514302	0.11247347726201644
943	TCN2	4.641050589521109e-06	0.97874224	0.16617933723196882	0.09171306911234851	0.1937111725390847	0.1029709788516792
944	SIDT2	4.674260345059364e-06	0.54538804	0.2772904483430799	0.20406157877497544	0.33734749995808805	0.24288565412098911
945	CYP1B1-AS1	4.695077579677096e-06	0.90988886	0.17738791423001948	0.10317720275139207	0.2202782854959689	0.12323750012215383
946	PLCL1	4.800724806549465e-06	0.3221227	0.5258284600389863	0.4608581722895513	0.9392239521211224	0.809252503038228
947	AC025171.2	4.898226129659422e-06	0.9396203	0.17007797270955166	0.0959711758925647	0.1936494226601407	0.105621851519707
948	DDX27	5.184289460019185e-06	0.70283425	0.22660818713450293	0.1546020307893875	0.2719838756572652	0.17565708221202977
949	WSB1	5.5126054292915755e-06	0.15531634	0.8118908382066277	0.8080576482148706	1.512488890630278	1.4295707466470953
950	ZMYND15	5.683094064312713e-06	0.78497934	0.1881091617933723	0.11300360301342942	0.21522397055671794	0.13047327737917574
951	ARHGAP9	5.694585358548575e-06	0.7809629	0.2149122807017544	0.14477563052735015	0.26161792865795497	0.16044144728305543
952	SFMBT1	5.781481773959628e-06	0.5931188	0.30116959064327486	0.2397641663937111	0.42227956230898483	0.29885578563272397
953	KMT2A	5.811261298017156e-06	0.40530047	0.4015594541910331	0.3422862757943007	0.530288744205138	0.4240379477971776
954	AC013437.1	5.907166478422264e-06	2.3967984	0.09551656920077972	0.021290533901080905	0.10879401591184229	0.021589311251656754
955	GPCPD1	5.9514571141390055e-06	0.20375626	0.7958089668615984	0.7933180478218146	1.6232490666047565	1.5114995265879618
956	ADIPOR1	6.217974777374535e-06	0.8642349	0.18323586744639375	0.11169341631182443	0.2085117008234196	0.11987886293658233
957	JDP2	6.268503547820784e-06	0.6791326	0.26900584795321636	0.20537176547658043	0.3635365485169981	0.24200711971560687
958	IFNGR2	6.290894968298325e-06	0.3392934	0.5087719298245614	0.4608581722895513	0.7417060782444795	0.6254502687336078
959	SNAPC1	6.54947483667442e-06	0.9715093	0.17202729044834308	0.09957418932197838	0.21717046407871937	0.11662394625923808
960	LRRC8C	6.558745720053025e-06	0.58747554	0.26169590643274854	0.1899770717327219	0.34560137955100545	0.24274789585322357
961	ZNF141	6.578225446401933e-06	0.57203	0.3182261208576998	0.26203734032099574	0.42223098666720005	0.30261570784994213
962	CALCOCO1	6.65669927270266e-06	0.60292333	0.2378167641325536	0.16410088437602358	0.2743979635244429	0.18887332455868497
963	VEGFA	6.902870744859782e-06	1.6732622	0.11257309941520467	0.038650507697346875	0.14739954421799695	0.048595862807177655
964	SMARCA5	7.280413404783016e-06	0.53011936	0.2953216374269006	0.22961021945627252	0.35573290991650075	0.25916925352240544
965	NOTCH2NLA	7.296634307491713e-06	1.2372671	0.13742690058479531	0.06419914837864396	0.1485055421807355	0.0657036126588702
966	LATS2	7.4661737443767436e-06	0.50784504	0.31432748538011696	0.2499181133311497	0.39927449634752105	0.2964874761376885
967	PRKCH	7.558174129485483e-06	0.44108808	0.4083820662768031	0.35800851621356045	0.6211373148453175	0.4911695394448403
968	GAB3	7.841789228414276e-06	0.37858996	0.42884990253411304	0.3717654765804127	0.5809023173034363	0.47365463096725047
969	PRKACB	8.053587687339754e-06	0.356976	0.4926900584795322	0.44022273173927284	0.7843042335583016	0.6574371489595142
970	TCP11L2	8.210169142144903e-06	1.039623	0.1574074074074074	0.08548968227972487	0.18866278050415233	0.09622279653607942
971	PTAFR	8.357198246547747e-06	0.72170407	0.21198830409356725	0.13986243039633148	0.26617400857253615	0.16967792975470697
972	PIK3IP1	8.37721813578493e-06	0.4894026	0.30896686159844056	0.24074680641991483	0.3820766442437755	0.2862759880114851
973	EDEM3	8.60785501035323e-06	0.44980097	0.3503898635477583	0.28431051424828035	0.4528277313473548	0.3501903914312599
974	OGFRL1	8.730156301029622e-06	0.33755252	0.4824561403508772	0.417622011136587	0.717679672614543	0.6046940965373087
975	EFCAB2	9.930831713392463e-06	0.46942273	0.35185185185185186	0.29577464788732394	0.4899173123094866	0.37610162212813253
976	KIFAP3	9.998679307736173e-06	0.5798306	0.2772904483430799	0.2119226989846053	0.34841542232985323	0.24597741913826973
977	YPEL5	1.0046705725170741e-05	0.8828636	0.18567251461988304	0.11595152309204061	0.22521986325367033	0.12837686583083535
978	ATP8B1	1.0086820702157014e-05	0.44392982	0.37280701754385964	0.3137897150343924	0.5487187986020708	0.43009557476940136
979	SF1	1.0149778369151316e-05	0.3039367	0.5224171539961013	0.4788732394366197	0.7215520264479466	0.6188098135314053
980	MR1	1.0724915457837584e-05	0.46008503	0.3284600389863548	0.26498526039960696	0.42113080721138996	0.32258215692691283
981	JADE3	1.1048385058540188e-05	2.2611775	0.09649122807017543	0.024566000655093352	0.13569494723886488	0.029866123263183542
982	ABCB10	1.1447218183392295e-05	0.5271791	0.3172514619883041	0.2577792335407796	0.41257772573630197	0.30334730805883503
983	AL360178.2	1.2100851592480545e-05	1.6635028	0.1067251461988304	0.034392400917130694	0.13140450983582738	0.04337502563162636
984	NBPF10	1.282972368955894e-05	0.996161	0.155458089668616	0.08483458892892237	0.1758618835294822	0.0920255627705129
985	SCN9A	1.2904357819125877e-05	1.2893927	0.14571150097465888	0.0769734687192925	0.2266274470806242	0.0989993548146889
986	TRIM38	1.3715558940232546e-05	0.31686652	0.48586744639376217	0.43891254503766786	0.6680910555672127	0.5670627337518878
987	SLC25A51	1.3922300799770573e-05	0.60339075	0.2577972709551657	0.1912872584343269	0.3293963171392946	0.22855664231316933
988	AL078600.1	1.401101684497655e-05	0.8703806	0.1783625730994152	0.10907304290861448	0.22102733745233155	0.12690150663083444
989	FOLR2	1.5378465114135843e-05	1.6476998	0.1101364522417154	0.03930560104814936	0.14424009222886153	0.04833248691751274
990	IFT88	1.5653620828141883e-05	0.52437884	0.28460038986354774	0.21945627251883393	0.36770764905415465	0.26925319719044816
991	DZIP1L	1.6059679255207043e-05	0.7670597	0.1905458089668616	0.12053717654765804	0.22562284456956713	0.1386542027385095
992	ZNF277	1.6376526796285844e-05	0.4100238	0.3820662768031189	0.32820176875204715	0.5290304252464008	0.42185340506915736
993	NR4A1	1.771068888025917e-05	1.6465907	0.11208576998050682	0.041925974451359316	0.162386944632458	0.05478554673172094
994	TMLHE-AS1	1.8596462738416852e-05	0.3031676	0.5131578947368421	0.44972158532590895	0.8267451685252182	0.7140068235164131
995	AC025917.1	1.8693018020955366e-05	1.101397	0.15253411306042886	0.08483458892892237	0.18465175572744838	0.09031384591595136
996	MMP24OS	1.8843254189603105e-05	0.5405622	0.2797270955165692	0.2148706190632165	0.3519571742603378	0.25465887354159766
997	AC025164.1	1.9011991231975184e-05	0.79748714	0.17884990253411306	0.10907304290861448	0.21536721842910303	0.12950662471710386
998	MT2A	1.9188003267248966e-05	0.45344844	0.39473684210526316	0.34261382246970196	0.6456680033205426	0.5083634350145665
999	CLEC10A	1.9280778460472823e-05	2.6597574	0.0847953216374269	0.014412053717654767	0.11550736947160156	0.019190776253579775
1000	PIK3R6	1.9729680117448644e-05	0.72979456	0.2037037037037037	0.1362594169669178	0.23875898061662737	0.15066725955761293
1001	CPNE8	2.0023744923035075e-05	0.21946256	0.6915204678362573	0.6590239109073043	1.1171460712242072	1.0173918013072565
1002	ZNF10	2.100468659615071e-05	0.8915606	0.17446393762183235	0.10743530953160825	0.21423129204209038	0.12113685598105539
1003	YPEL3	2.1126817293805506e-05	1.7178824	0.10282651072124756	0.03275466754012447	0.11844428875908473	0.03751304701085171
1004	TCAIM	2.1330642294135413e-05	0.43982938	0.36062378167641324	0.3056010481493613	0.49263371009211926	0.38480707508813394
1005	SLC36A4	2.1476845732075368e-05	0.2766863	0.5779727095516569	0.5276776940714052	0.903806132123074	0.7941786241626206
1006	GRAMD1B	2.2023663990475117e-05	0.52571255	0.2894736842105263	0.22830003275466754	0.39557488804590396	0.2904686242846741
1007	EVI5	2.2147603319887237e-05	0.19606337	0.7076023391812866	0.6940714051752375	1.168419143723792	1.0767754565182663
1008	LRP5L	2.2416808102450485e-05	0.946403	0.16130604288499026	0.09302325581395349	0.1862598617837932	0.10096885398007523
1009	PLB1	2.2428414763739686e-05	1.0525931	0.15107212475633527	0.0828693088765149	0.1863296736735461	0.0941673511588539
1010	HEATR5A	2.2839254504888236e-05	0.32284987	0.5004873294346979	0.45856534556174255	0.7419624183081346	0.6309951511559134
1011	CTPS2	2.3060757626102662e-05	0.8745866	0.16812865497076024	0.09957418932197838	0.19943134518595065	0.11366487784118522
1012	ALDH1A2	2.332745226711273e-05	0.27933925	0.5989278752436648	0.555519161480511	1.0556488136931197	0.9337313817700478
1013	NUP58	2.4098599654564734e-05	0.38284785	0.4137426900584795	0.3596462495905667	0.5558792619263636	0.45119418999551475
1014	TREM1	2.475650140071351e-05	2.573816	0.08333333333333333	0.013756960366852276	0.09818542143043876	0.017179498719367827
1015	CARD8	2.5470747418420946e-05	0.3257791	0.442495126705653	0.3901080904028824	0.5761321448136251	0.4834461847945938
1016	MSR1	2.5556053497907575e-05	0.14721932	0.9234892787524367	0.9200786112020963	2.488099125200518	2.3949390940853226
1017	IFI44L	2.6237118562958818e-05	1.7125201	0.10526315789473684	0.03635768096953816	0.15084130760674574	0.04848374263883029
1018	BBS2	2.6445686475537986e-05	0.5744304	0.253411306042885	0.18964952505732066	0.3072387243198486	0.2163475956765099
1019	SLC2A13	2.6536365496657314e-05	0.46758175	0.32748538011695905	0.26826072715361937	0.4607410234522023	0.35293410773482725
1020	FAM110B	2.6589777226820032e-05	1.4951469	0.1145224171539961	0.04585653455617426	0.15709606081763675	0.05859425193614854
1021	SPDYA	2.7924197772779675e-05	1.079534	0.15155945419103314	0.08417949557811988	0.19318140246618057	0.09607020316794944
1022	AC010260.1	2.897085974096975e-05	1.1806371	0.13499025341130605	0.06714706845725515	0.17173640706323479	0.07941841296809647
1023	GASK1B	2.991575012657264e-05	0.57200724	0.23294346978557504	0.16541107107762856	0.2901611956241855	0.20412630291540676
1024	AL162253.2	3.0501332266966174e-05	0.8789778	0.16764132553606237	0.10088437602358336	0.20047912291126666	0.11395938101232775
1025	MAP3K20-AS1	3.071458725145344e-05	0.6323747	0.2246588693957115	0.15951523092040615	0.27474033260698705	0.18563087415534565
1026	TSPAN4	3.09345122986608e-05	0.6577349	0.20760233918128654	0.14018997707173272	0.251003537789078	0.16623720002667652
1027	RALGPS2	3.156980569011476e-05	1.0233829	0.15107212475633527	0.08417949557811988	0.19677381213654202	0.10164116361210832
1028	CISD2	3.272224094697154e-05	0.7078427	0.1983430799220273	0.13134621683589912	0.23481746407499626	0.15018143398947342
1029	RAD51B	3.3154447440558937e-05	0.18055333	0.7846003898635477	0.7739927939731411	1.6863994476614588	1.5856381702012967
1030	MEF2C-AS2	3.33175662526797e-05	0.8270868	0.1827485380116959	0.11693416311824435	0.2383027920188008	0.1412207768293856
1031	UACA	3.366886380069546e-05	0.52896285	0.30116959064327486	0.246315099901736	0.40547437965987215	0.2975353916869197
1032	HBEGF	3.402080225197538e-05	1.6250486	0.10916179337231968	0.041598427775958076	0.1526478296867694	0.05208488255033045
1033	CELF6	3.4134562413588685e-05	0.949009	0.15350877192982457	0.08614477563052735	0.17386290756204292	0.09382000510439019
1034	LRBA	3.579277758884083e-05	0.2164102	0.6627680311890838	0.6285620700949885	1.0574085827599011	0.9620967523251959
1035	ECHDC3	3.732738871641485e-05	1.3539027	0.11647173489278752	0.04880445463478546	0.13210386041333924	0.05378007475222164
1036	AC009542.1	3.911428726115154e-05	0.7692275	0.17884990253411306	0.11202096298722568	0.20811656209591792	0.1272881800005005
1037	BACH2	3.931996854388899e-05	1.1363674	0.13499025341130605	0.06780216180805765	0.197382017660903	0.09464104518218168
1038	NOTCH2NLC	3.9711096494867394e-05	0.6320857	0.22076023391812866	0.1562397641663937	0.25980087273042585	0.1751504161831395
1039	HSDL2	4.015805271127897e-05	0.42251247	0.3182261208576998	0.2551588601375696	0.4081219670969676	0.3192094657091665
1040	DEC1	4.0664242234509634e-05	2.198231	0.09015594541910331	0.02292826727808713	0.11464185886698716	0.02612500524689318
1041	EIF1	4.112653346896265e-05	0.42865404	0.3786549707602339	0.3262364886996397	0.5166658393346975	0.40716759998946883
1042	AC018797.3	4.28538866379754e-05	0.5632516	0.25	0.18604651162790697	0.30517449831100296	0.21633252954422372
1043	ERICH1	4.3615577555374465e-05	0.3038379	0.4951267056530214	0.4487389452997052	0.6891374985476859	0.5897908003723986
1044	AL031587.2	4.55194888145139e-05	0.83542377	0.17543859649122806	0.11103832296102195	0.21587704703835753	0.1266614566123448
1045	NDUFB9	4.6699390814985e-05	0.5601288	0.2675438596491228	0.2089747789059941	0.3452106008921376	0.24657129525081056
1046	KIF1BP	4.76047704102832e-05	0.8950862	0.16910331384015595	0.10448738945299706	0.19992809947455886	0.11243934084736215
1047	ZNF592	4.813357317930801e-05	0.41890725	0.35282651072124754	0.29806747461513267	0.4521228566659554	0.35598442073618786
1048	TAFA2	4.857714754585278e-05	0.44347268	0.3460038986354776	0.2902063544055028	0.4903015701163585	0.38208976237779363
1049	EFCAB13	4.8829751005599834e-05	0.42960173	0.3216374269005848	0.2617097936455945	0.40939692915714426	0.3189051592164251
1050	PRKAR2A	4.925693028134764e-05	0.42837518	0.36500974658869395	0.3131346216835899	0.49967259918856166	0.39316481026493144
1051	RNF150	4.927531689892124e-05	1.8256447	0.10331384015594541	0.037340320995741895	0.1699663449063059	0.05094595609090722
1052	C8orf37-AS1	4.9829950445361764e-05	1.1164992	0.13450292397660818	0.06845725515886014	0.17809293320927444	0.08609229437911708
1053	AL357093.2	4.9896075643511066e-05	1.1733499	0.13742690058479531	0.07238781526367508	0.1670899746578816	0.07754909434655498
1054	DENND6A	5.0446880368262466e-05	0.33574295	0.42592592592592593	0.37405830330822143	0.5737136490172093	0.4786965740611548
1055	LINC00894	5.070239121476858e-05	0.59878945	0.23927875243664717	0.17622011136586962	0.3009436341252013	0.20852195095747722
1056	TSNAX	5.157009239209353e-05	0.66267115	0.20224171539961014	0.137897150343924	0.23488375823248417	0.1546522753284596
1057	ZMYM6	5.16683175640711e-05	0.3488191	0.39230019493177387	0.3334425155584671	0.5109915180510383	0.421142573011899
1058	ZBTB20-AS5	5.245402203438109e-05	0.596439	0.22514619883040934	0.16082541762201114	0.2862507345986807	0.19819503493303808
1059	GPAT4	5.353545967171601e-05	0.6750112	0.22076023391812866	0.15951523092040615	0.26947530609160547	0.17706512542467354
1060	AC025034.1	5.3914700710371615e-05	1.3643849	0.11403508771929824	0.047821814608581724	0.13285740238163474	0.05371766192184086
1061	GPR34	5.473723862117814e-05	0.8507623	0.17982456140350878	0.11693416311824435	0.24137281058336213	0.1409557936961705
1062	IFI16	5.6753562222564765e-05	0.39334813	0.39230019493177387	0.3409760890926957	0.5386555159827159	0.4339774376852046
1063	KIF21B	5.690794036058702e-05	1.3694475	0.11306042884990253	0.04716672125777923	0.12865818840580462	0.05177715047230421
1064	HMBOX1	5.800931601169852e-05	0.26570356	0.5277777777777778	0.48738945299705205	0.7469753597366893	0.654299658333189
1065	LSAMP	6.0250661338724785e-05	0.46966016	0.28460038986354774	0.21781853914182772	0.4929242184276655	0.37848400028870277
1066	CASP9	6.036448234537366e-05	0.8506833	0.17007797270955166	0.10579757615460203	0.21278486995198495	0.12353307043455541
1067	HLA-B	6.32278823136615e-05	0.3413531	0.44590643274853803	0.3986243039633148	0.623308617001664	0.5204680509923021
1068	EDA	6.517044944163e-05	0.84643203	0.17251461988304093	0.10809040288241074	0.27489640733106774	0.16208940482741738
1069	PRUNE2	6.640631807124873e-05	1.1794162	0.1310916179337232	0.06681952178185391	0.16093726704348854	0.07426866098969193
1070	RNF145	6.720504037983543e-05	0.2837183	0.5263157894736842	0.49099246642646577	0.7840771343847267	0.6820187496131669
1071	TUBGCP2	6.73669710324981e-05	0.3124446	0.45857699805068225	0.4055027841467409	0.6089915880434911	0.5159836262524342
1072	ZC3HAV1	6.866178282493377e-05	0.60589576	0.26949317738791423	0.21290533901080905	0.3723371128246278	0.2596033477820486
1073	SCN1A-AS1	6.887191089927234e-05	1.2765875	0.1388888888888889	0.07631837536849001	0.2518419012956054	0.11173321456976804
1074	EFCAB11	6.907983347833926e-05	0.72632533	0.1895711500974659	0.12577792335407795	0.24636922798421063	0.1560323005920571
1075	TMEM156	7.037138658601963e-05	1.9435403	0.0935672514619883	0.028496560759908286	0.12311987777944168	0.0334950008973849
1076	ABCA9	7.20919036068637e-05	1.9555737	0.09454191033138401	0.029806747461513267	0.14108380392206085	0.03832118964252286
1077	WDR49	7.413742217073561e-05	2.0363286	0.08820662768031189	0.02292826727808713	0.11922370357884837	0.030401471010428338
1078	MAMDC2	7.496299473826225e-05	1.6955723	0.10818713450292397	0.04421880117916803	0.1841753889137372	0.06056238342120114
1079	PTGER4	7.636139279334124e-05	0.8770314	0.1652046783625731	0.1018670160497871	0.20146962861193507	0.11469286683262252
1080	KIF16B	7.69108085966365e-05	0.30442896	0.47076023391812866	0.42482803799541435	0.6693667825866579	0.571941810874838
1081	ERO1B	7.71697295995444e-05	0.36127132	0.398635477582846	0.3452341958729119	0.5530090874610869	0.4541840413864158
1082	KLF2	7.866743259317791e-05	1.7990693	0.09210526315789473	0.026858827382902063	0.12369053068047366	0.03713721088969114
1083	AC093849.4	8.022175242195539e-05	1.3096956	0.11306042884990253	0.04814936128398297	0.1281504295956468	0.05368793326605007
1084	SIRT5	8.305877397706018e-05	0.8901041	0.15692007797270954	0.09367834916475598	0.18674897586866002	0.10506976401831566
1085	MAP2K5	8.429664782425859e-05	0.25903907	0.5263157894736842	0.49230265312807076	0.768682757531355	0.6763958060430703
1086	ZC3H6	8.438500270048515e-05	0.4723783	0.2855750487329435	0.22600720602685884	0.36236280852649455	0.27366714927579505
1087	LRRFIP2	8.545899157714241e-05	0.26098728	0.5623781676413255	0.5139207337045529	0.8286584973822421	0.7307947067693918
1088	SYT1	8.618098971617585e-05	1.0997007	0.13401559454191034	0.07042253521126761	0.20465208465713972	0.10072004087215071
1089	RBM47	8.87661143901486e-05	0.105997205	0.9541910331384016	0.9567638388470358	2.550243340459682	2.4827053837073305
1090	IRF2BP2	8.981692867190296e-05	0.6783169	0.20224171539961014	0.14084507042253522	0.24329922913648427	0.15882018128391145
1091	USP9Y	8.984217659177899e-05	0.711771	0.19736842105263158	0.1356043236161153	0.28790881697419834	0.18540679342248617
1092	LCORL	9.090136847452657e-05	0.24451542	0.5687134502923976	0.5289878807730102	0.8553406959644099	0.7614460228985601
1093	HNRNPU	9.243444810989602e-05	0.2326544	0.6403508771929824	0.6102194562725188	0.9910790075903048	0.8927467574956437
1094	EPHA1-AS1	9.279454814830757e-05	1.1745769	0.12621832358674465	0.06256141500163773	0.16164448010480648	0.07485078348395274
1095	DLGAP1	9.349250394178695e-05	0.6833858	0.19639376218323587	0.13363904356370782	0.24366204488746301	0.15855097891306777
1096	LMBRD1	9.71426814231422e-05	0.31548315	0.4444444444444444	0.3979692106125123	0.6044522217735817	0.5111295586471598
1097	ARL5A	9.749279492846865e-05	0.6221452	0.23586744639376217	0.1788404847690796	0.29417467098744504	0.20066126850510388
1098	GANC	9.774639524520882e-05	0.40658826	0.33869395711500977	0.28562070094988534	0.43638588664179173	0.3455306816531199
1099	DST	9.986149430076385e-05	0.19775645	0.7529239766081871	0.7192924991811334	1.4158562344232422	1.3138193420576045
1100	AC093535.1	0.00010061755233161782	1.148349	0.12962962962962962	0.06681952178185391	0.1612180405372579	0.07596345841191171
1101	AL451123.1	0.00010306191211754991	0.8624853	0.16033138401559455	0.09891909597117589	0.18666039433486284	0.10694291813215376
1102	AGO2	0.0001044754224993654	0.27218413	0.5263157894736842	0.4867343596462496	0.7877179574290618	0.689305542109548
1103	DOCK5	0.00010739592597120493	0.15485927	0.7641325536062378	0.7733377006223386	1.4732618715421166	1.3915588445570848
1104	BEAN1	0.00011053363796702928	1.818378	0.09161793372319688	0.028169014084507043	0.10889746668657657	0.03209990466233282
1105	DNAJC5B	0.00011163108796928344	1.6830761	0.09502923976608187	0.03144448083851949	0.11529569514237438	0.037350594176714706
1106	GATAD1	0.00011354602231143753	0.39019442	0.3557504873294347	0.30756632820176877	0.44934278408597017	0.35966631047901576
1107	AL050309.1	0.00011942178025519622	0.39519235	0.3460038986354776	0.2908614477563053	0.5357186971990266	0.43104745868982114
1108	NHLRC3	0.00011977145944973809	0.31275532	0.41569200779727095	0.3609564362921716	0.536477173207663	0.45209458741771874
1109	PSEN1	0.00012079290453072208	0.21149634	0.6384015594541911	0.6105470029479201	0.9890640959868567	0.8995291145820008
1110	BTN2A2	0.00012166878557086244	1.049761	0.12914230019493178	0.06616442843105143	0.14739661570446572	0.07391433034388603
1111	AAK1	0.0001245041611321201	0.16390717	0.7733918128654971	0.7602358336062889	1.390366148946541	1.3062714634230068
1112	INSIG1	0.0001263724686932856	0.5307902	0.32699805068226123	0.2852931542744841	0.5592734780400185	0.41786594214912215
1113	EIF1B-AS1	0.00012881849049548426	0.8561684	0.15935672514619884	0.09793645594497216	0.20175873436448136	0.11644393374832089
1114	TANGO2	0.00012921437714069888	0.44274122	0.2948343079922027	0.23648869963969865	0.35369483776742344	0.271695640336625
1115	CASP10	0.00012921946004670323	0.8042727	0.15789473684210525	0.0953160825417622	0.1765232626514829	0.10486186369252196
1116	ZNF577	0.00013001981760855209	0.37545446	0.35428849902534115	0.29937766131673765	0.4850066231505882	0.3928265278351928
1117	LPAR6	0.0001325687227522401	0.36663187	0.3961988304093567	0.3462168358991156	0.5583329901703267	0.4573952989512806
1118	RPA2	0.00013818155547316461	0.6410782	0.21296296296296297	0.15427448411398625	0.2619631134109571	0.17566254599880493
1119	ERVK3-1	0.00014164372812966634	0.6476833	0.1983430799220273	0.13756960366852278	0.22580015743645593	0.14988323715529847
1120	PKIB	0.00014691591834959354	1.9475862	0.08966861598440545	0.027513920733704553	0.11886899372632101	0.032199100072909
1121	AC016831.7	0.00014697329141360598	0.3303912	0.35185185185185186	0.29249918113331147	0.4610234093903036	0.38241221269638376
1122	DENND6A-AS1	0.00014706513219838664	0.4495784	0.2987329434697856	0.24369472649852603	0.3986576893706245	0.3065111547873575
1123	AC079209.2	0.0001500912481032121	1.5900333	0.10185185185185185	0.040288241074353096	0.12661554629790894	0.04385961304204107
1124	SESN2	0.000150138078236584	0.7897182	0.15935672514619884	0.09695381591876842	0.19295803185523372	0.11610528273392243
1125	AL355612.1	0.00015296127811670562	0.9612203	0.14083820662768032	0.07926629544710122	0.22305783776521834	0.12075686903112291
1126	SCTR	0.00015835764426118707	1.911569	0.08674463937621832	0.024566000655093352	0.10387334369025761	0.028679590359748035
1127	RASSF1	0.000158585564849662	0.5974329	0.21783625730994152	0.15853259089420244	0.26378859874737737	0.18190759810520074
1128	ADAMTSL4	0.000161269636854693	0.6487061	0.1983430799220273	0.13822469701932524	0.2393280153451131	0.15911445772568839
1129	AC026202.2	0.00016727783233788825	0.3067157	0.4853801169590643	0.4418604651162791	0.723464875713103	0.6196370062321668
1130	IL16	0.00016729727814595707	1.3017398	0.10916179337231968	0.04749426793318048	0.12110550826851782	0.05090534771591316
1131	IRAK4	0.0001688598512764005	0.43077156	0.28654970760233917	0.22830003275466754	0.3385952927374062	0.2615588205184934
1132	TOM1	0.00017004077944832773	0.4738054	0.2807017543859649	0.2250245660006551	0.352560195536192	0.26572350100011255
1133	AC066613.2	0.0001726728997249684	0.27352148	0.5073099415204678	0.46446118571896494	0.787739749575624	0.6888638431209397
1134	SNRNP70	0.00018008414013416413	0.31927106	0.39473684210526316	0.3406485424172945	0.5068897555297003	0.42465926509521573
1135	STXBP5	0.00018013972598202033	0.24318416	0.5638401559454191	0.5188339338355715	0.8679585542166592	0.7736475599846925
1136	TTTY14	0.00018109414080989185	0.82696927	0.20321637426900585	0.14772355060596135	0.4367806837882356	0.26907595461315276
1137	C11orf58	0.00018115001971916306	0.3439368	0.3679337231968811	0.3144448083851949	0.4630148384610771	0.38114067883376335
1138	NPL	0.00018853216209917755	0.15457426	0.76364522417154	0.7635113003603013	1.4503041906984688	1.3693361255948888
1139	PCSK5	0.00019309472624911897	0.60833025	0.20419103313840156	0.14477563052735015	0.2683399380687113	0.1839016397239527
1140	LINC02073	0.0002021762908458779	2.7229345	0.07504873294346978	0.014084507042253521	0.10314879227826056	0.016323776660783933
1141	MSL3	0.00020737319218510502	0.7273612	0.17251461988304093	0.11300360301342942	0.2026657137775287	0.1272476034698658
1142	WDR48	0.00021620719744737374	0.48552614	0.24561403508771928	0.1876842450049132	0.2886759536731902	0.21432543266366788
1143	HACD4	0.0002166944132613837	1.4190556	0.1067251461988304	0.04683917458237799	0.12824316493388896	0.049902227861937334
1144	MPP7	0.00021708327183570634	1.0993983	0.12573099415204678	0.06583688175565018	0.15928459212302415	0.07750512279119211
1145	VMO1	0.0002180624444284144	1.9267969	0.08235867446393762	0.021290533901080905	0.09563466355196759	0.026052798578954192
1146	ARL8B	0.00021941348808800955	0.24786115	0.5769980506822612	0.53946937438585	0.8568462444075223	0.7616051036992191
1147	FAM135A	0.0002205789772989338	0.32389095	0.40253411306042886	0.34916475597772684	0.5448715370799017	0.45661538517513106
1148	FGFR1OP2	0.00022290194554827868	0.422727	0.29434697855750486	0.24041925974451359	0.3543815777617791	0.2755679542207892
1149	PRNP	0.0002256682890482369	0.9716226	0.1466861598440546	0.0887651490337373	0.1809999709647814	0.09638076471415216
1150	HNRNPUL1	0.0002295115730696143	0.40242365	0.3216374269005848	0.2698984605306256	0.4094801631210685	0.3241529922171067
1151	KMT2E	0.00023186103485170486	0.165748	0.7889863547758285	0.7658041270881101	1.3914232962991333	1.306367281368402
1152	BRWD3	0.00023207253190101748	0.41208914	0.307504873294347	0.2528660334097609	0.3925958249797001	0.30847871929286147
1153	AC090517.5	0.0002327434675828955	0.64611894	0.17884990253411306	0.11857189649525057	0.21669601070186098	0.14376770545330217
1154	FIG4	0.00024642923811303655	0.30039436	0.4186159844054581	0.3645594497215853	0.5642483552529827	0.4797195224056523
1155	AC010894.3	0.00025712443365005343	0.2660781	0.5151072124756335	0.46871929249918115	0.7566421218218354	0.6629990820022795
1156	DLG2	0.00025738662173948966	0.89643526	0.16033138401559455	0.10284965607599082	0.23627044177267453	0.13381047711663502
1157	EPDR1	0.0002597086299955164	1.3417797	0.10477582846003898	0.04487389452997052	0.12522520899508677	0.051293924480437285
1158	LINC01278	0.0002670544146300836	0.36088037	0.35526315789473684	0.30592859482476253	0.4880010427382251	0.39866844778967053
1159	TMEM131L	0.0002757530835768652	0.7267164	0.1705653021442495	0.11234850966262692	0.22318122210341773	0.14071616640432955
1160	TARSL2	0.00027814643300791273	0.9492326	0.13840155945419103	0.07959384212250245	0.17024476923898388	0.09177769354679137
1161	AEBP2	0.0002846526826076452	0.34037215	0.3854775828460039	0.339993449066492	0.5201365563393017	0.43104998759487584
1162	AC084198.2	0.00029450351053980075	0.9497835	0.1276803118908382	0.0681297084834589	0.14195157221037763	0.07599908040276473
1163	TK2	0.00029561877251609156	0.6608897	0.19298245614035087	0.13691451031772028	0.23147191921466836	0.15249275356005568
1164	LINC02391	0.00031261973274994247	0.7803483	0.16764132553606237	0.1107107762856207	0.22248582063538386	0.1354727788188467
1165	CEP68	0.0003156171438748433	0.25537434	0.4848927875243665	0.4379299050114641	0.6927711368590388	0.6082098859840334
1166	DUS2	0.0003207363607571015	0.4333691	0.25	0.1919423517851294	0.2942000909450751	0.2257802435253859
1167	RLF	0.0003218964498359903	0.26063988	0.4824561403508772	0.4392400917130691	0.6705730977895725	0.5863711237203618
1168	MAP4K4	0.00032588473865030094	0.2652702	0.5019493177387915	0.46577137242056993	0.7825988090942784	0.6870077533147729
1169	GFOD1	0.0003280729628314094	0.33575875	0.4727095516569201	0.4441532918440878	0.7714902694510916	0.6531129461909462
1170	PZP	0.00033432301214798404	0.57603586	0.19541910331384016	0.1356043236161153	0.30458299242975634	0.21418048088348499
1171	UBAP1	0.00034131653583416326	0.31585675	0.4273879142300195	0.39043563707828366	0.5873289808339164	0.49593773630503124
1172	AL034397.3	0.00034358881583410023	1.4236529	0.0935672514619883	0.034392400917130694	0.11931385484278924	0.0461565741290845
1173	PDS5B	0.000345593462877444	0.32680884	0.40692007797270957	0.36062888961677037	0.5652338019274811	0.47364343171412104
1174	AC007216.4	0.00034976507694879216	0.52219874	0.24610136452241715	0.19259744513593188	0.31348814802792246	0.22822962544791897
1175	SARNP	0.00035258531376521556	0.27579108	0.46101364522417154	0.41172617097936454	0.6241650156280438	0.5399265425182553
1176	NR3C2	0.0003530683008352976	0.44889647	0.29580896686159847	0.24729773992793974	0.4035838918706304	0.3105946917755703
1177	AL163541.1	0.0003559397560088443	0.73489136	0.17592592592592593	0.11922698984605307	0.29629801380685555	0.18832040115868093
1178	PHLDB3	0.00036281875274757255	1.5098804	0.09064327485380116	0.031772027513920734	0.1042387025937272	0.037852619577769545
1179	CENPE	0.0003642416595310892	0.9783351	0.1276803118908382	0.06943989518506387	0.15842965280122293	0.08354437315866303
1180	KHDRBS2	0.0003656697827156273	1.9415166	0.08187134502923976	0.023255813953488372	0.12185819812452586	0.03318215012330641
1181	ACSM5	0.0003686505366787314	1.0561967	0.11988304093567251	0.06190632165083525	0.1331700603763311	0.06625690245933376
1182	LPAR1	0.0003692494068969759	0.46167573	0.28167641325536064	0.22895512610547003	0.3897297921602593	0.29718640292580617
1183	TAGLN	0.0003791652681183284	0.83567315	0.14035087719298245	0.08188666885031116	0.16759271869439454	0.09733850553333441
1184	RALB	0.00038116684834758207	0.43478787	0.2855750487329435	0.2355060596134949	0.3608408906540324	0.27874493209087603
1185	TCF12	0.00038158801158610554	0.12807105	0.8903508771929824	0.879462823452342	1.8756141084036781	1.8009691999482482
1186	DECR1	0.0003833334381210348	0.24790803	0.4868421052631579	0.4326891582050442	0.6697151021613467	0.5895131363718438
1187	PDE5A	0.0003871882839505997	0.38236648	0.32115009746588696	0.2692433671798231	0.4324296717335851	0.34715860737804155
1188	YTHDC2	0.00038868603582747853	0.34843025	0.36500974658869395	0.3173927284638061	0.47128555509866527	0.3872162594892673
1189	ITGA9-AS1	0.0003951665043140788	0.8463379	0.14571150097465888	0.08843760235833606	0.1873589677669427	0.10850418647564085
1190	TIA1	0.00039547137789016127	0.5677166	0.2124756335282651	0.15853259089420244	0.24618805872687424	0.17255005418805747
1191	NUP98	0.00039673676829017016	0.24000211	0.5253411306042886	0.48738945299705205	0.7382243811615993	0.6548368580047954
1192	ZRSR2	0.00040323895953285133	0.457795	0.26120857699805067	0.20831968555519162	0.31571801638516866	0.23925447684034246
1193	MAP1LC3B	0.00040922539606245924	0.79406327	0.15497076023391812	0.09826400262037341	0.18217943336253056	0.10907424497889798
1194	EEPD1	0.00040943536723951054	0.25268075	0.5102339181286549	0.46053062561415004	0.8138752418194165	0.7201488698087765
1195	B2M	0.0004096004151840709	0.20194437	0.7227095516569201	0.7097936455944972	1.291010503966875	1.1915195793710214
1196	FARP1	0.0004144594435138444	0.47459516	0.2733918128654971	0.21945627251883393	0.41664946710446016	0.31625179876978027
1197	GRASP	0.00042419985005283454	1.104942	0.11793372319688109	0.06059613494923027	0.15355746378119567	0.07433276564655922
1198	TMEM184C	0.00043277715072886084	0.6135461	0.2246588693957115	0.17294464461185718	0.291361965572799	0.19973203043897544
1199	MPPE1	0.00043501012778454537	0.6648166	0.18372319688109162	0.12807075008188668	0.21619978489974354	0.14170465877218896
1200	CMSS1	0.0004352324278368184	0.3536069	0.442495126705653	0.3986243039633148	0.703403038034097	0.5870978550633297
1201	NDEL1	0.0004365684567918686	0.29612362	0.4566276803118908	0.4271208647232231	0.6585125937644699	0.5647387082136619
1202	AF305872.2	0.000458572454812758	0.67193025	0.17251461988304093	0.11562397641663937	0.20025877578375184	0.1302959520527468
1203	STX17	0.00046750757460354626	0.5670677	0.2046783625730994	0.14936128398296758	0.2311808521632504	0.16174080401267968
1204	COL10A1	0.0004687315453954271	1.0648701	0.12134502923976608	0.06452669505404521	0.14934121271573206	0.07417341485653306
1205	AL035665.2	0.00047002675737575734	1.0621989	0.12378167641325535	0.06714706845725515	0.1746221850153075	0.08743618426170523
1206	NARS2	0.0004768469801665805	0.54309547	0.23050682261208577	0.17622011136586962	0.30687340344297137	0.22033678050800184
1207	NBEA	0.0004772968498699508	0.6019868	0.20224171539961014	0.14772355060596135	0.2684422429422302	0.184714886419746
1208	STARD8	0.0004885138526233151	0.8913745	0.13840155945419103	0.08188666885031116	0.16679228168997023	0.09335504048168984
1209	PPIL4	0.0004889385706289048	0.38544196	0.32407407407407407	0.27546675401244675	0.39774337413918315	0.3176820674159823
1210	SMIM35	0.0005022768937784325	2.4666808	0.07163742690058479	0.014412053717654767	0.09176332842087569	0.017236713138796243
1211	MARCO	0.0005129835883371394	0.9998157	0.12914230019493178	0.07304290861447757	0.17885536105913197	0.09343241221493491
1212	ARHGAP18	0.0005292906298196508	0.16305207	0.8070175438596491	0.7874222076645923	1.5410437405225599	1.4533264940864183
1213	AL137789.1	0.0005353077699046476	1.8891733	0.07992202729044834	0.02292826727808713	0.09768478865385052	0.027325404842533225
1214	WDR70	0.0005358281321833232	0.17155728	0.6866471734892787	0.6649197510645267	1.1030765462045369	1.025211621618333
1215	RBKS	0.0005402994253790984	1.0984464	0.1189083820662768	0.06288896167703897	0.1440841465166677	0.06987976333249674
1216	STON2	0.0005544400462614424	0.9695941	0.13450292397660818	0.07893874877169997	0.1827791323870285	0.09749905291148814
1217	ZNF532	0.0005580937545595766	0.50764745	0.22612085769980506	0.1722895512610547	0.2801382413802498	0.20490461146072086
1218	FAM177A1	0.0005690675062148961	0.48763	0.25097465886939574	0.19914837864395676	0.3141745070531747	0.23369645227406574
1219	ARHGAP21	0.0005692102755662743	0.26230362	0.47514619883040937	0.43891254503766786	0.6783815910909081	0.5929481356992795
1220	COBLL1	0.0005701493042636919	1.0897244	0.13206627680311891	0.07795610874549623	0.1919704882690958	0.09479807406627272
1221	LIPN	0.0005791423032768582	2.3910353	0.07017543859649122	0.013429413691451031	0.08302275736979628	0.016368818776056657
1222	CCNE2	0.0005806573783043571	1.690928	0.08966861598440545	0.0337373075663282	0.11336807978962771	0.0365064376348531
1223	OGA	0.0005821136551008239	0.20798425	0.554093567251462	0.5132656403537504	0.7611549921591958	0.6869266035903001
1224	AZIN1	0.0005821761428865839	0.3968465	0.3391812865497076	0.29577464788732394	0.4543713486844824	0.3624608297356876
1225	ALDH7A1	0.0005824678351364465	0.9319351	0.13499025341130605	0.07959384212250245	0.1628102515925225	0.0886311787819785
1226	AC245297.3	0.000593144602273459	0.425306	0.2651072124756335	0.21094005895840157	0.3095412474315534	0.23915076721410056
1227	LINC00877	0.0006030124786324818	2.3695319	0.07115009746588694	0.01473960039305601	0.08882126235953562	0.017814460702235465
1228	MAGT1	0.0006077432948601416	0.38483146	0.34649122807017546	0.30396331477235505	0.45996977240084336	0.36969089055007165
1229	SBF2	0.0006194900921200581	0.08890961	0.9049707602339181	0.9092695709138552	2.0359039925630436	1.9825416285751145
1230	ICAM1	0.0006277510284002071	1.0136485	0.14717348927875243	0.09433344251555846	0.2096071455082831	0.10930174075201801
1231	TMEM255B	0.0006359560282766474	2.2632937	0.07309941520467836	0.017032427120864724	0.08340168948387525	0.017955070199491444
1232	AC027018.1	0.0006365669190191391	0.40633422	0.28460038986354774	0.23354077956108746	0.39032411397485955	0.30767694159095677
1233	RNF115	0.0006436658103501099	0.30267152	0.44883040935672514	0.4156567310841795	0.637291724384357	0.5438713891500263
1234	C5	0.0006441004842966389	1.2894258	0.10428849902534112	0.04880445463478546	0.12533488851486768	0.05318823597525943
1235	CCDC82	0.0006465534873464375	0.37322634	0.31432748538011696	0.2666229937766132	0.38297476992514895	0.3076847305910172
1236	AC005856.1	0.0006494762714152985	0.95323896	0.12426900584795321	0.06845725515886014	0.13620746915989904	0.07265859723758124
1237	CCPG1	0.0006550332225419517	0.39647794	0.30214424951267055	0.25319358008516213	0.37936647623259795	0.30047414348218665
1238	CCL18	0.0006670597845886169	3.5300982	0.06286549707602339	0.006878480183426138	0.1045919645782464	0.009499009582862856
1239	ZNF280D	0.0006790990487916246	0.3671668	0.35964912280701755	0.3183753684900098	0.4761510064508844	0.3871866474600457
1240	JMJD1C	0.0006821342314515786	0.11827709	0.9254385964912281	0.9132001310186701	2.1155872294933387	2.0438517052194243
1241	RNASE1	0.0006856912137770321	1.7927997	0.0847953216374269	0.029151654110710776	0.13734173585515475	0.041611516005966194
1242	KLHL6-AS1	0.0006887781265503605	0.9171131	0.1398635477582846	0.08647232230592859	0.1714922545220711	0.09446331023420133
1243	LINC02006	0.0006908269558764414	1.518225	0.08576998050682261	0.029806747461513267	0.10510995091381108	0.03796357060054638
1244	NSUN7	0.0006926855380586808	1.9142097	0.0804093567251462	0.024893547330494595	0.10291326111304787	0.02835334737706111
1245	TRAF3IP2-AS1	0.0006977466701228096	0.29204223	0.41764132553606237	0.3717654765804127	0.5832961622989974	0.49883959208771567
1246	AC092120.3	0.0006978206291698019	0.53161734	0.20272904483430798	0.1473960039305601	0.23671675075015758	0.16954171753842043
1247	VRK2	0.000698363218168167	0.26377138	0.496588693957115	0.4664264657713724	0.7242328499648952	0.6341951541632725
1248	LINC01176	0.0007009582528381555	0.8407324	0.13840155945419103	0.08385194890271863	0.156070963551035	0.0901259649274453
1249	BORCS7	0.0007014783339186682	0.80289346	0.14376218323586745	0.08811005568293481	0.16699587396804086	0.09910158745964624
1250	UBE2B	0.0007037361650310307	0.2631884	0.4405458089668616	0.39305601048149363	0.5805071629377799	0.5042341868566196
1251	OAT	0.0007079721933306054	1.2729545	0.10623781676413255	0.05142482803799541	0.12688517210273567	0.054472243919765954
1252	LINC01138	0.0007229091550349679	0.5082897	0.21052631578947367	0.15558467081559121	0.25271026693916315	0.18409963510868826
1253	RNF146	0.0007357005486189487	0.4858881	0.25584795321637427	0.20831968555519162	0.30912321953665683	0.23004222391348644
1254	TMEM176B	0.0007377748834023706	1.8097638	0.08333333333333333	0.028169014084507043	0.10306419358137807	0.03049635081367415
1255	RNF213-AS1	0.0007509158250273068	0.35114342	0.31920077972709554	0.2653128070750082	0.4066299477715209	0.33171223992254206
1256	ST5	0.000765186507150942	0.4041328	0.25633528265107214	0.20045856534556175	0.33655652553140686	0.2641820985566337
1257	RAP2B	0.00076941397529586	0.52126807	0.20614035087719298	0.15198165738617753	0.24307758126411805	0.17540225829158881
1258	PIK3R1	0.0007724429893245697	0.17418787	0.6842105263157895	0.6770389780543727	1.2074509643885432	1.1243605406003248
1259	KSR1	0.0007873686022957972	1.0320966	0.11793372319688109	0.06321650835244022	0.14822549450897135	0.0752276054856808
1260	DDIT4	0.000810202958404386	1.4857748	0.09113060428849902	0.03635768096953816	0.10694863778450542	0.03951252197632353
1261	ISG20	0.0008152017556920847	2.1909308	0.07212475633528265	0.017032427120864724	0.08926687878089543	0.02024321511618553
1262	AL136441.1	0.0008178547065751829	1.3628318	0.09161793372319688	0.03635768096953816	0.10652885763449635	0.04277887628666271
1263	PIK3CA	0.0008327494495211768	0.28469515	0.4137426900584795	0.37078283655420896	0.5649765260721081	0.48452777526239077
1264	TMEM131	0.0008426815681910253	0.1918496	0.6535087719298246	0.6236488699639698	1.0219433394755804	0.9388831633415307
1265	STAG2	0.0008428872025485904	0.19971877	0.5964912280701754	0.5735342286275794	0.9088988715014109	0.8285732753576721
1266	FEZ2	0.0008445339536998299	0.24736442	0.4722222222222222	0.4317065181788405	0.6393509813774491	0.5620068741416476
1267	SNHG14	0.0008521000282480059	0.21737845	0.5409356725146199	0.49950867998689813	0.798983491092443	0.718900667517451
1268	LUC7L3	0.0008593998222378489	0.1860788	0.6364522417153996	0.6177530298067475	0.9565462729077314	0.8791090504824242
1269	MOB1B	0.0008653415723234133	0.32006386	0.3932748538011696	0.35735342286275795	0.5369548303195985	0.4506721457423218
1270	DLGAP1-AS1	0.0008676927027719372	0.8657724	0.13791423001949318	0.08483458892892237	0.1545796319810817	0.08776673835161175
1271	MEF2C-AS1	0.0008751162401769388	1.2913893	0.10331384015594541	0.049459547985587944	0.14092150934077943	0.05999264656842465
1272	ZNF83	0.0008753292039311353	0.31848636	0.3776803118908382	0.33442515558467084	0.48070473122936513	0.40209297624972357
1273	SLC35D2	0.0008813729738862186	0.58120066	0.19103313840155944	0.13756960366852278	0.2273024263864376	0.15750262509702875
1274	LONP2	0.0008826906125013482	0.22712311	0.52046783625731	0.491320013101867	0.7274508550793398	0.6491783360358581
1275	TTC21B	0.0008955947823434836	0.445732	0.2524366471734893	0.20111365869636424	0.31053096214493	0.23693806872641793
1276	DAB2	0.0009035839240194571	0.3675293	0.40253411306042886	0.3671798231247953	0.5819926817244814	0.47749217955936596
1277	NBPF19	0.0009043362825966984	0.5668405	0.19103313840155944	0.13822469701932524	0.22278964097867598	0.15569931104420867
1278	COQ2	0.0009080438308857888	0.9731245	0.1232943469785575	0.06943989518506387	0.14005375742381782	0.07379048144525484
1279	PLD2	0.0009093668624550153	0.7368031	0.15253411306042886	0.09891909597117589	0.17196714134431793	0.10669599101693096
1280	EYA2	0.0009195696104798091	1.1494579	0.11257309941520467	0.05895840157222404	0.17727981395488795	0.08382486774552486
1281	DCP2	0.0009198244400789821	0.27583566	0.4015594541910331	0.3527677694071405	0.515431112987792	0.4427624751444589
1282	FBXL17	0.0009228875035902043	0.1620978	0.7344054580896686	0.709466098919096	1.3117721558937723	1.2309406040344466
1283	LINC00278	0.0009235588073878887	0.45136237	0.2631578947368421	0.21225024566000655	0.5358280383974442	0.4176756177596851
1284	RASL10A	0.0009501609613925779	1.752112	0.07846003898635477	0.023910907304290862	0.08681603408144811	0.0265685484386
1285	TENT4B	0.0009902541991886422	0.21120358	0.5297270955165692	0.4972158532590894	0.8223637900911291	0.7429463712825587
1286	PSIP1	0.0010039514154741565	0.68636787	0.1827485380116959	0.13298395021290535	0.22468155546933294	0.1454411617206281
1287	PLEKHG2	0.0010119961375198033	0.7080492	0.14961013645224172	0.09564362921716345	0.1807367924755404	0.11445863395124652
1288	STIM2	0.0010198901436428505	0.29831943	0.4317738791423002	0.39633147723550605	0.6017538454527308	0.5135104080704017
1289	LINC02256	0.0010714316280673003	0.5452667	0.20175438596491227	0.15034392400917132	0.24477418151662914	0.17399230062244897
1290	ZMIZ2	0.0010722391147118878	0.45828313	0.24415204678362573	0.19456272518833934	0.2882601217561532	0.2176713658361684
1291	XPO6	0.0010820470154633962	0.33255398	0.3723196881091618	0.3350802489354733	0.4991312271865858	0.4147760580421669
1292	RNF19B	0.0010891406421113662	1.0307856	0.12134502923976608	0.06911234850966262	0.15082561495407956	0.07666323134049119
1293	SNRK	0.0010975896934332838	0.3120861	0.3669590643274854	0.32165083524402227	0.47533794989471106	0.3988960888738233
1294	KLHDC1	0.0011016863083914495	0.5781017	0.20126705653021443	0.15165411071077628	0.2462656619510717	0.17146869533848685
1295	UTY	0.0011150505698265742	0.50323725	0.24171539961013644	0.19489027186374058	0.42357486726311055	0.3163429872579565
1296	GRINA	0.0011208129377769608	0.7993636	0.13499025341130605	0.08221421552571241	0.15630290548719677	0.09277190388107806
1297	LINC01422	0.0011287570908592446	1.4251121	0.08820662768031189	0.034719947592531934	0.1018980068904832	0.03916928703353292
1298	DMXL1	0.001144099829872237	0.17981301	0.6583820662768031	0.6341303635768097	1.0407634675798436	0.9619415936537172
1299	RBM5	0.0011593983081459463	0.24563101	0.45321637426900585	0.4156567310841795	0.5937016798149573	0.5210319167457378
1300	CEP85L	0.001168230636210341	0.2594334	0.4848927875243665	0.44775630527350146	0.7120853593419575	0.6245256650315425
1301	CCDC14	0.0011683498795067924	0.28668377	0.37524366471734893	0.3272191287258434	0.4809550217632744	0.4096655805212725
1302	PHLPP1	0.0011697418826216025	0.28237683	0.3732943469785575	0.323943661971831	0.5268695633762257	0.4512798405982415
1303	AC107884.1	0.0011699408652713855	1.6915853	0.07992202729044834	0.02653128070750082	0.09270237889653792	0.02962844703697679
1304	NPHP3	0.0012170834036420103	0.3930826	0.2909356725146199	0.24533245987553226	0.3559663235975094	0.2818552795644684
1305	MED29	0.0012443160423984963	1.0242908	0.11793372319688109	0.06583688175565018	0.13687573394643845	0.06963639296312686
1306	CD2AP	0.0012637936934432978	0.30085742	0.36306042884990253	0.32001310186701604	0.4718909756887041	0.3984509233200563
1307	CNEP1R1	0.0012969268019357048	0.48687577	0.22855750487329435	0.17916803144448085	0.26855704228902844	0.1987140435575574
1308	AC093827.4	0.0013002575081290492	0.7545591	0.14814814814814814	0.09662626924336717	0.17983078204055425	0.11044603861082544
1309	HECTD2	0.0013284860437767529	0.45304197	0.2680311890838207	0.22338683262364886	0.3524928668158321	0.26904699346966504
1310	ME2	0.001330815199811829	0.2409592	0.49122807017543857	0.47264985260399606	0.7365517160548913	0.6529793136209354
1311	PPP3CA	0.0013626297775139753	0.1702506	0.7490253411306043	0.7179823124795284	1.3993005639841025	1.3117326339119166
1312	RNF213	0.0013651976686543657	0.17533849	0.7066276803118908	0.6642646577137242	1.1695957397644972	1.0874009899009243
1313	DTWD1	0.0013681378665926002	0.3717155	0.2797270955165692	0.23190304618408122	0.3355518865683263	0.26861378163640753
1314	ZC3H12D	0.0014139426367371685	0.7395019	0.14814814814814814	0.09728136259416967	0.17550844480662647	0.10877282494098599
1315	NIPSNAP3B	0.0014225944955356803	1.1541579	0.10282651072124756	0.050769734687192924	0.11620875951623708	0.05389225665781302
1316	DEPTOR	0.001424597997029734	1.2299515	0.10428849902534112	0.05273501473960039	0.13968982542061845	0.061954947897448855
1317	HLA-E	0.0014347506700896522	0.33312115	0.35282651072124754	0.3095316082541762	0.449692942794794	0.37208328902556304
1318	KIAA1958	0.0014360003902765567	0.74164325	0.1617933723196881	0.11202096298722568	0.2236482818590507	0.13966790225722242
1319	NME3	0.0014559380501982585	0.876867	0.1398635477582846	0.09040288241074353	0.17035977199824714	0.09634580314876857
1320	TMF1	0.0014692402588039099	0.39377335	0.2894736842105263	0.24402227317392727	0.36190770751048257	0.28661096100498706
1321	AC011092.2	0.0015162804181201423	0.31305203	0.3611111111111111	0.3157549950867999	0.5037054347920394	0.42337475914070544
1322	DCUN1D4	0.0015196712425754964	0.52740484	0.2080896686159844	0.1591876842450049	0.25687268199847796	0.18498548576090743
1323	LINC02798	0.0015526733864368236	1.559625	0.08382066276803118	0.03209957418932198	0.11152016126733358	0.03924204347169279
1324	BTBD8	0.0015585745046460442	0.7489088	0.14181286549707603	0.09007533573534228	0.16442067062739743	0.10105911115170729
1325	BMF	0.0015798114219493444	1.7038854	0.07748538011695906	0.025548640681297086	0.08244917813335473	0.026039084637381783
1326	TBCK	0.001621365008109015	0.21294004	0.5126705653021443	0.48411398624303964	0.744054585003928	0.6693129211801444
1327	CLEC1B	0.0016345350395721987	1.9041388	0.07212475633528265	0.02030789387487717	0.08116588766803587	0.0223385505462619
1328	CRIM1	0.0016431156142194276	0.6989497	0.1807992202729045	0.13396659023910906	0.2503055244405544	0.16144445980351363
1329	CDKN1B	0.0016472031623832116	0.8350884	0.1286549707602339	0.07762856207009498	0.14619254524578917	0.08456265843967965
1330	PLAGL1	0.0016573258191651835	0.26878652	0.41764132553606237	0.3737307566328202	0.5826915053312725	0.5046592186937575
1331	GAA	0.0016760790190792198	0.4285407	0.24317738791423002	0.19587291188994432	0.28702278602305226	0.22075514927248144
1332	INPP5A	0.0017035055264511463	0.42828152	0.25097465886939574	0.2037340320995742	0.33271482891475207	0.2572409286148443
1333	ZDHHC14	0.0017071671065697562	0.3785922	0.26413255360623783	0.214215525712414	0.3630307423452272	0.29017259127759465
1334	CORO7	0.0017085209034237278	0.44069836	0.22270955165692008	0.17261709793645594	0.26129692230600426	0.19886036395545661
1335	AC087672.2	0.0017123620251225486	0.8009484	0.12962962962962962	0.07828365542089748	0.15036686655542714	0.08904786277088222
1336	ASCC1	0.0017352898018649647	0.39499804	0.2573099415204678	0.20831968555519162	0.31991599689734246	0.25209174039511156
1337	MBNL1	0.0017521939924156392	0.117523134	0.9049707602339181	0.8994431706518179	2.1030491502274185	2.0318963362847433
1338	AC011511.2	0.0017616311549066488	0.97348875	0.13157894736842105	0.08221421552571241	0.17806409367482545	0.09463566724098679
1339	PHF10	0.0017780684510282172	0.6818925	0.1476608187134503	0.09662626924336717	0.16890823254985282	0.10858801147139777
1340	AC009522.1	0.0017892814708266053	2.1254992	0.06871345029239766	0.017359973796265967	0.09125248086408938	0.021660059735288572
1341	INTS6L	0.0017990203994949874	0.61500967	0.1627680311890838	0.11169341631182443	0.1947194758233695	0.1313435353122294
1342	SHMT1	0.001814405866480105	0.9269398	0.12134502923976608	0.07075008188666886	0.14583914383912097	0.0793498778106577
1343	MXD4	0.0018260092227915569	0.88452595	0.1189083820662768	0.06780216180805765	0.13938211444498289	0.07789881014193112
1344	CALCRL	0.0018773492302856275	1.3884323	0.0891812865497076	0.03832296102194563	0.1230859115483765	0.048820924990489206
1345	AFF3	0.001930959133542464	1.1811788	0.11647173489278752	0.0674746151326564	0.21019768884906662	0.09817650918169173
1346	LMNA	0.0019513270271164062	0.27777204	0.5346003898635477	0.5145758270553554	0.9522296890614295	0.8384396804038189
1347	SLC43A2	0.002000012722799557	0.26894048	0.3586744639376218	0.3072387815263675	0.5143696619011504	0.44352922036357867
1348	STX7	0.002030946944511274	0.13612421	0.7470760233918129	0.7366524729773993	1.2934414695936998	1.225869635031469
1349	TENM4	0.0020629905137257813	1.6327575	0.07943469785575048	0.028824107435309533	0.10342094840501954	0.0345326868345674
1350	ATP2B1-AS1	0.0020688356293495753	1.0952871	0.09941520467836257	0.04880445463478546	0.11738374997278916	0.05665928460248226
1351	POR	0.0020792194161974695	0.3875271	0.25097465886939574	0.20209629872256796	0.3098100461585072	0.2449976343069705
1352	USP8	0.0020969271407918527	0.22167951	0.5029239766081871	0.4683917458237799	0.6822689435248577	0.6092273892373402
1353	MAN2A2	0.0020975402117308765	0.3693298	0.2733918128654971	0.22633475270226008	0.31743730795704045	0.2540388485189042
1354	AC018816.1	0.0021025872534324547	0.6488086	0.16861598440545808	0.12053717654765804	0.2139629503006632	0.14164354770826024
1355	TMOD2	0.0021107268032396586	1.076306	0.097953216374269	0.04716672125777923	0.11440511734337035	0.05588970663894866
1356	CCDC28A	0.002151511012032514	0.79771703	0.13157894736842105	0.08188666885031116	0.1495665630336722	0.08874956101531543
1357	RNF217-AS1	0.0021543718442335546	0.8713483	0.12475633528265107	0.07533573534228627	0.16800261577599188	0.0953114327010248
1358	PPA2	0.0022001948970568875	0.2347054	0.4649122807017544	0.429741238126433	0.6524767767562093	0.577802102568674
1359	DENND11	0.002229628376489157	1.1828582	0.09941520467836257	0.04978709466098919	0.11925698221515173	0.05428994589472727
1360	AC023051.1	0.0022353270824646463	0.66907674	0.1642300194931774	0.11595152309204061	0.21142849160664612	0.1380834554339576
1361	OSER1	0.002242487340877906	0.5069036	0.1871345029239766	0.1385522436947265	0.20814938204403263	0.15086646016141456
1362	STX6	0.0022822826048734327	0.28494298	0.3684210526315789	0.3278742220766459	0.49433198539246465	0.4218666432795507
1363	AL390774.2	0.0023084767490465694	0.511622	0.20955165692007796	0.16213560432361612	0.2773623195417594	0.20229513408323588
1364	AF228727.1	0.0023196587908771694	2.648803	0.060916179337231965	0.010809040288241074	0.06952101025580501	0.011414310343471616
1365	PPP3R1	0.002370899314586191	0.23821573	0.5151072124756335	0.4903373730756633	0.7898968134909304	0.7031165885633713
1366	TCF4-AS2	0.002374942225271214	2.332682	0.06432748538011696	0.014412053717654767	0.07719762707124246	0.015806328325795104
1367	UBE2W	0.0024021080896567152	0.20969094	0.5531189083820662	0.5158860137569604	0.8015160777344843	0.7240025351483563
1368	FCAR	0.0024605260785773384	1.8416139	0.0726120857699805	0.02292826727808713	0.091815479122723	0.026476639687776173
1369	ANKAR	0.0024700844844243934	0.35234323	0.3084795321637427	0.26826072715361937	0.4000493937756855	0.3259234515189398
1370	MAF	0.0025377070012376902	0.5344711	0.2236842105263158	0.18080576482148705	0.2952489916806148	0.21279368686691388
1371	AC006230.1	0.002600458426324415	0.49873593	0.20419103313840156	0.15787749754339994	0.2587596738109589	0.18979983276369386
1372	MAPK1	0.00262377869280382	0.18140091	0.5828460038986355	0.5617425483131346	0.8683285477520832	0.7972940622044494
1373	NFE2L2	0.0026924927471225733	0.19207388	0.6120857699805068	0.5948247625286603	0.9649486944303474	0.884649099855348
1374	AC127502.2	0.0027589926024617793	0.73621047	0.12914230019493178	0.0799213887979037	0.14149151595073106	0.08731666536347751
1375	TBRG1	0.0027819315228217877	0.26835182	0.39571150097465885	0.3589911562397642	0.5079867960124131	0.43798969530941717
1376	GSPT1	0.002816978957138779	0.28520453	0.38499025341130605	0.34719947592531936	0.5177309700038566	0.44247870290815
1377	AC006547.1	0.002902193644634849	0.5119376	0.20857699805068225	0.16475597772682607	0.2485013529794168	0.18051398120259113
1378	AC104695.4	0.002906781803151725	1.7732189	0.06871345029239766	0.01965280052407468	0.07545455496709881	0.022669875969111828
1379	AL157395.1	0.0029082514115284872	1.4354539	0.08430799220272904	0.03570258761873567	0.10050286874054067	0.03834574594785412
1380	PNPLA7	0.0029168069450806926	0.54344785	0.16325536062378168	0.11398624303963314	0.18458858895869423	0.13023367415391202
1381	ZNF207	0.0029477230011238057	0.1667375	0.6086744639376218	0.5899115623976416	0.8916890689756884	0.8251222165154742
1382	MBNL1-AS1	0.0029480020401640777	1.1502241	0.09551656920077972	0.04683917458237799	0.12093805448222021	0.056305783584662976
1383	GCNT1	0.0030042968026214056	0.49754646	0.20857699805068225	0.16246315099901737	0.26299530599762533	0.1931579248446616
1384	SEC22B	0.0030997201671477564	0.4144	0.2300194931773879	0.18375368490009827	0.2594775659304649	0.2007242885233532
1385	USP11	0.003102350280460593	0.53851813	0.1895711500974659	0.14313789715034392	0.22191992694713714	0.15791532029511496
1386	LINC02316	0.0031181737364230685	0.66008544	0.14473684210526316	0.09662626924336717	0.1859688394820983	0.12163604925165951
1387	CBX7	0.0031363337026031135	1.3927157	0.08187134502923976	0.033409760890926954	0.09056707659294726	0.03546597141815376
1388	TNFRSF10B	0.003161523058869215	0.57304895	0.1807992202729045	0.1356043236161153	0.22934361938191675	0.15979849265159393
1389	ATP5IF1	0.0032157770484770812	0.8517196	0.12378167641325535	0.07599082869308876	0.1450468508599713	0.0829571594757203
1390	INSYN2B	0.003220916065386001	0.24044074	0.44005847953216376	0.3979692106125123	0.6113907694300824	0.5385860152950144
1391	USP40	0.0032770191609446547	0.31796578	0.31189083820662766	0.26891582050442187	0.39253155589226224	0.3261602231846096
1392	CMKLR1	0.0033368217765522407	0.72309107	0.12816764132553607	0.07959384212250245	0.166318642022024	0.10401650362274839
1393	SLC15A2	0.0033497577633705756	0.8017013	0.1232943469785575	0.07566328201768752	0.14048160676336216	0.08298525747995189
1394	ZNF281	0.003423537322093935	0.61383766	0.1530214424951267	0.10547002947920078	0.16663305123433045	0.11197520655948
1395	TTN	0.0034799205945961146	0.81854236	0.14571150097465888	0.10055682934818212	0.2055618240717247	0.12168755662642787
1396	DYNC2H1	0.0034983583612178187	0.56293935	0.1695906432748538	0.12283000327546675	0.20980936288338028	0.14671384417709105
1397	ITGB1	0.0035874357084486478	0.19139168	0.5653021442495126	0.5463478545692761	0.8404967135680513	0.7672477017793056
1398	TMEM241	0.0035918875836131636	0.32395086	0.32992202729044834	0.2895512610547003	0.45192830904842934	0.3759889493868308
1399	BRD4	0.003655762001025203	0.202091	0.48927875243664715	0.45856534556174255	0.660904948691049	0.5956049610776644
1400	AC087500.1	0.0036580258225975913	0.48642424	0.1968810916179337	0.15132656403537503	0.24369622314293152	0.17979810685747516
1401	CDADC1	0.003728263640232144	0.72756195	0.14717348927875243	0.1018670160497871	0.17304639643481443	0.1080415365557397
1402	MYO7A	0.003814636536019775	1.1500903	0.09697855750487329	0.05011464133639044	0.11357445408638087	0.05277809640714209
1403	SGO1-AS1	0.0038342070390436794	1.0912844	0.11403508771929824	0.06878480183426139	0.17775491194657125	0.08737197654179485
1404	AL590617.2	0.00385090178019975	1.3771211	0.0813840155945419	0.03406485424172945	0.09174752756230961	0.03632477413869104
1405	RAPGEF2	0.003861235708720185	0.19401635	0.5526315789473685	0.5280052407468064	0.8397922351895148	0.7656102375157101
1406	MYADM	0.0038898738374991376	0.9330097	0.11500974658869395	0.06845725515886014	0.14483300391408566	0.07846628430378574
1407	MAPK8	0.003923528753975854	0.21235985	0.5102339181286549	0.4896822797248608	0.7900242460848894	0.7123254684255119
1408	NET1	0.0039638982198992095	1.6274257	0.07309941520467836	0.02587618735669833	0.08451977090946906	0.028145617771442897
1409	CFLAR	0.0039638982198992095	0.14307187	0.7461013645224172	0.722895512610547	1.295163788615162	1.2241441898755567
1410	MTURN	0.003966822251811814	0.93497604	0.10575048732943469	0.0586308548968228	0.11821323166517124	0.06357047955869567
1411	C9orf147	0.003972066040972727	0.6052998	0.16374269005847952	0.11889944317065182	0.20609666448991767	0.14014927200480526
1412	SAP25	0.00398391817520528	1.0172155	0.09941520467836257	0.05240746806419915	0.11464693800632265	0.058286105842981085
1413	ABAT	0.004006980792926147	0.48957837	0.17982456140350878	0.13298395021290535	0.21457499698793153	0.1573988694930049
1414	TTC33	0.004093796594573701	0.38578808	0.22855750487329435	0.18146085817228955	0.27469060681868596	0.21668149260636205
1415	TUT7	0.004149189513177073	0.2225885	0.5151072124756335	0.49295774647887325	0.7833570891349158	0.7025229813617875
1416	CLEC2B	0.004222771438804608	0.6472975	0.16666666666666666	0.1238126433016705	0.2082588974556952	0.13787095655012224
1417	CAVIN2	0.004236076517025366	3.2326915	0.05360623781676413	0.006550933508024894	0.06894539583349629	0.007564526435629382
1418	B3GNTL1	0.00424267853259493	0.5555407	0.18323586744639375	0.14018997707173272	0.22070485069436532	0.15531763278510247
1419	LMF1	0.004279613671470834	0.5171058	0.18323586744639375	0.13887979037012774	0.21219877550594293	0.1528801285527354
1420	AC007364.1	0.004303830114270466	0.8578608	0.1111111111111111	0.06419914837864396	0.14346425429506543	0.08168976766350242
1421	MGMT	0.00437030211669911	0.27413103	0.3757309941520468	0.3409760890926957	0.5166089219120188	0.444232348248466
1422	AL592295.4	0.00442772877963576	1.3360796	0.08333333333333333	0.0366852276449394	0.09802407731720264	0.03998351675880456
1423	Z83843.1	0.004467613875522339	0.4358299	0.21539961013645223	0.17196200458565344	0.2453861342392707	0.18697855463008295
1424	ABCA9-AS1	0.004498389847564125	2.574399	0.05847953216374269	0.011791680314444808	0.08920627492952037	0.01554387479841795
1425	ZDHHC7	0.0045253732415609016	0.3059025	0.30896686159844056	0.2666229937766132	0.3779038018025538	0.31589166410341163
1426	HLA-F	0.004540917119469264	0.82630354	0.12378167641325535	0.07861120209629872	0.14336543245671696	0.08336381768186903
1427	ACCS	0.0045424328205185835	0.77134395	0.11500974658869395	0.0681297084834589	0.1240459685338045	0.07452735665193241
1428	CCDC30	0.004548500208648332	0.7951831	0.1232943469785575	0.07730101539469375	0.15311571975833785	0.0910735320897315
1429	NR1D2	0.004616846357191984	0.4858466	0.19005847953216373	0.14477563052735015	0.23019145383095047	0.1696015295267623
1430	SEPTIN6	0.004645175467017235	0.3839893	0.2412280701754386	0.19751064526695053	0.30265038641742226	0.23968402330397187
1431	TMEM150B	0.004735257900451331	1.0600034	0.0935672514619883	0.04716672125777923	0.10080331828154275	0.04961764542463832
1432	TTLL3	0.004750878920148459	0.28612	0.3260233918128655	0.28562070094988534	0.4015161907191149	0.34018258688382125
1433	LUC7L2	0.004761798221973592	0.18210477	0.5497076023391813	0.512610547002948	0.7653598443775039	0.699836713652873
1434	DAPP1	0.004769426435933839	0.4104219	0.2412280701754386	0.19882083196855552	0.30190132810366216	0.235204779288703
1435	PART1	0.004822115937765247	0.45461404	0.2168615984405458	0.17425483131346217	0.2927117734407877	0.22165528163538686
1436	PLK2	0.004926259293714614	2.4832633	0.056530214424951264	0.010153946937438586	0.06910579686447743	0.012714707042625997
1437	CNOT2	0.004961671986135	0.19195792	0.5394736842105263	0.5165411071077629	0.7735015684593842	0.7040430765456911
1438	AC020656.1	0.0049800635931122215	1.3949269	0.07797270955165692	0.031772027513920734	0.09432374186970964	0.036923826963769675
1439	SWAP70	0.00498216084976148	0.3117724	0.36744639376218324	0.3422862757943007	0.5098287719428132	0.42902736603360414
1440	AC138150.1	0.0049923588901518955	0.44384035	0.18908382066276802	0.14346544382574516	0.21665883546663656	0.16369395534363596
1441	UBAC2	0.005016579543110437	0.13654943	0.7085769980506823	0.6901408450704225	1.19103506840188	1.1261097096790578
1442	UBR5-AS1	0.005107015268908215	0.81401646	0.11257309941520467	0.06649197510645267	0.12845869271251867	0.07507724690875275
1443	IPO9-AS1	0.005117597564770207	0.50454766	0.18128654970760233	0.1362594169669178	0.23283552412603956	0.16957522313875084
1444	FCN1	0.005130814835713649	1.450908	0.06773879142300195	0.021290533901080905	0.09351403847926831	0.0352291499080805
1445	PRDM2	0.005161672054984595	0.1890389	0.5029239766081871	0.46315099901735995	0.6827325259527469	0.6200459446665644
1446	NCK1-DT	0.005164457413979508	0.6456758	0.1564327485380117	0.11333114968883067	0.19379499897535257	0.1281203868567827
1447	KIZ	0.005207648561698897	0.5782157	0.15350877192982457	0.10809040288241074	0.18019285416566602	0.12420609849493006
1448	ERCC1	0.00521154860735379	0.5800212	0.1627680311890838	0.11857189649525057	0.2068022864852104	0.14296123997668286
1449	LINC02196	0.005271312760813619	3.7871823	0.05019493177387914	0.004258106780216181	0.062090041059703394	0.00462927743583165
1450	IKBKB	0.0052975448220706055	0.22555794	0.4186159844054581	0.38224697019325254	0.5409108125935657	0.4785373567598223
1451	EIF2AK3	0.005324212922992847	0.24400955	0.43859649122807015	0.41663937111038324	0.6546265593300173	0.5769386191628485
1452	HRH2	0.005343016512536544	0.6203261	0.15350877192982457	0.10907304290861448	0.19089670725798283	0.12824154511567898
1453	ADHFE1	0.005350043356834227	1.1633451	0.08333333333333333	0.037340320995741895	0.09048626477531528	0.041414629044196315
1454	ODF2L	0.005433722271255254	0.43427795	0.21881091617933723	0.17654765804127087	0.26716828476162846	0.20428867180035465
1455	AC005237.1	0.005449624213765359	1.1761014	0.07992202729044834	0.0337373075663282	0.09304275971894521	0.04224694261311511
1456	AC087627.1	0.005604633844215278	0.93711776	0.1023391812865497	0.05699312151981657	0.12475276692433884	0.06709198683795864
1457	CDK19	0.005605633788389271	0.18821016	0.5453216374269005	0.5109728136259417	0.8117197972487856	0.7413072900193913
1458	PARP8	0.005654660679898598	0.14972481	0.6466861598440545	0.6236488699639698	1.0522921630148445	0.9859808037833444
1459	MICU1	0.005690712778756617	0.20990902	0.4766081871345029	0.4500491320013102	0.6871599832890065	0.6174909349146296
1460	EZR	0.005737175551637267	0.36648637	0.31237816764132553	0.2780871274156567	0.474545455592176	0.38597720319393225
1461	ODF3B	0.005785008912554463	0.982014	0.09649122807017543	0.05109728136259417	0.10925165464374409	0.05680144000454652
1462	AHCTF1	0.005824224228179248	0.32039922	0.3391812865497076	0.30887651490337376	0.4523424022224722	0.37711862573214155
1463	CD302	0.005832337818961914	0.25488362	0.36062378167641324	0.32165083524402227	0.47568899762596334	0.41242615548469713
1464	EXOC3	0.005908965267666621	0.43149328	0.20419103313840156	0.16115296429741238	0.23393537363979175	0.17850614332684475
1465	RAB21	0.005965311046494596	0.29259536	0.3138401559454191	0.2748116606616443	0.3894186714119749	0.3283836036439988
1466	ETFDH	0.005966192523084105	0.37822607	0.22514619883040934	0.1804782181460858	0.2682608172297429	0.21247084270633904
1467	AL356599.1	0.005971836753128291	0.32143646	0.27923976608187134	0.23714379299050115	0.35402637704671763	0.2926323304454942
1468	ZNF506	0.005989152150547445	0.34085217	0.25048732943469787	0.20668195217818539	0.2948185555057354	0.23959273441233978
1469	VDR	0.006074438211470367	1.2302635	0.08089668615984405	0.03570258761873567	0.11253682634197683	0.049524063754257636
1470	CLK1	0.006217856178659833	0.2372241	0.42056530214424953	0.38978054372748117	0.5513394698759293	0.48492012691150077
1471	ZSWIM6	0.006225729309585531	0.09667215	0.8357699805068226	0.8401572224041925	1.7282408346518479	1.6734658398132016
1472	CAPS2	0.006249770247100057	0.6124051	0.155458089668616	0.11300360301342942	0.1903917472480916	0.1285525696847806
1473	AP000787.1	0.006261177511284524	0.9624362	0.10575048732943469	0.06125122830003275	0.13434720061411634	0.07119581225987437
1474	MTFR1	0.006295881953945619	0.29836583	0.35185185185185186	0.31935800851621354	0.4661887527735332	0.394033204027786
1475	LINC02207	0.0063238815446712985	3.027619	0.05214424951267056	0.007206026858827383	0.061088540274731894	0.007695135920280304
1476	BTAF1	0.00635385881872426	0.17945796	0.5453216374269005	0.5145758270553554	0.7602132485076151	0.6959134002741794
1477	ANP32A	0.006379093548064638	0.27054042	0.3001949317738791	0.25548640681297086	0.3620364045834395	0.3087017315183294
1478	LUC7L	0.0065138722822830454	0.20600066	0.4342105263157895	0.401572224041926	0.568309944380013	0.5088941429389573
1479	FBXO33	0.006573651268907841	0.28044313	0.30701754385964913	0.26498526039960696	0.3913053413826356	0.3323959773705472
1480	TOP1	0.006601600722547522	0.20130533	0.5287524366471735	0.5093350802489355	0.7802535598728604	0.7070906767997085
1481	AC005162.1	0.006644987889371023	1.9780858	0.06042884990253411	0.015722240419259743	0.07082998824291206	0.018459112771956384
1482	F2RL2	0.006688435853227185	0.86282593	0.11159844054580896	0.06780216180805765	0.1296667090462614	0.07337080617249654
1483	MINK1	0.006695082596284529	0.27317214	0.3055555555555556	0.2630199803471995	0.3849367483856974	0.3282442112079835
1484	ZCCHC14	0.0066960605591482765	0.31825823	0.3128654970760234	0.27841467409105797	0.40917645926949925	0.3403874587145971
1485	SAMD9	0.006776494130415667	0.84253645	0.11647173489278752	0.0733704552898788	0.1351171426584196	0.0775881422078205
1486	BRAF	0.006905909048112349	0.16238622	0.6076998050682261	0.5804127088110056	0.9201346992924079	0.8539566316239345
1487	AC108210.1	0.006921006769498514	0.92004675	0.09746588693957114	0.05306256141500164	0.10607770908698984	0.0574597298870916
1488	SNU13	0.0070613031371170535	0.77505624	0.14083820662768032	0.09957418932197838	0.1803374283846615	0.1092876748195401
1489	CRISPLD2	0.007074444675206345	2.0326664	0.0594541910331384	0.015067147068457255	0.07701760767265212	0.01937819093727511
1490	DNM1	0.007079995344823993	0.64004505	0.13937621832358674	0.0959711758925647	0.17209203632758102	0.11377651424792233
1491	YPEL2	0.007146701645318328	0.24466717	0.3484405458089669	0.3072387815263675	0.46973225309259625	0.40948360259557787
1492	RGL2	0.007155416853300871	0.81636757	0.10964912280701754	0.06583688175565018	0.12591441790136312	0.07343602335605108
1493	CHD3	0.007283707667889075	0.4721844	0.17446393762183235	0.13134621683589912	0.20581264413364286	0.1524943722174521
1494	RHD	0.007337255397054659	0.85860515	0.09844054580896686	0.05404520144120537	0.11318543794128127	0.06399754911270047
1495	CREG1	0.007354048045701177	0.42081326	0.23440545808966862	0.19685555191614806	0.28929473562460256	0.22363035473420317
1496	EAF2	0.007440679598514822	0.52243465	0.17495126705653022	0.13232885686210286	0.21694184066420247	0.1558652237415787
1497	NEK3	0.007495693878758615	0.49239174	0.18128654970760233	0.13920733704552898	0.21398389769250806	0.1566701032437161
1498	CRIP1	0.0075388796927628	0.82197815	0.11159844054580896	0.0681297084834589	0.14394018937151898	0.08394913335554428
1499	AC009093.2	0.00757070549678655	0.19489554	0.5087719298245614	0.4805109728136259	0.7794818053481728	0.7086216123944623
1500	HNRNPH3	0.007674862374004793	0.27111825	0.3347953216374269	0.29642974123812643	0.4075369302165906	0.34848300935647586
1501	PDE4DIP	0.007792395828671493	0.18080123	0.5160818713450293	0.48706190632165086	0.7372263475284248	0.6738251612135279
1502	MAP3K20	0.007805853430466256	0.21591647	0.45760233918128657	0.43367179823124796	0.6447626007165089	0.5764248201850034
1503	PTGER2	0.0079559521699687	0.6544334	0.13060428849902533	0.08745496233213233	0.1547583331877224	0.10105548772921054
1504	CYP1B1	0.00805052337105187	0.99226916	0.10038986354775828	0.057648214870619066	0.12606600001522586	0.06535643535179168
1505	FAM122C	0.00820740601089893	0.71762854	0.12231968810916179	0.07959384212250245	0.13979939581330347	0.08731523134729373
1506	HEXD	0.008328879383205489	0.66865414	0.1301169590643275	0.08712741565673109	0.14799291990483993	0.09562224562269009
1507	RFX3-AS1	0.008400519247855641	0.34769493	0.26364522417153996	0.22633475270226008	0.3417015808841374	0.27771031333487217
1508	ZNF449	0.008413232754973297	0.57594556	0.13401559454191034	0.09040288241074353	0.14539838769479377	0.09983412250722624
1509	TOR1AIP1	0.008444971418338987	0.44564545	0.20224171539961014	0.16246315099901737	0.23902345178154344	0.18086646588514385
1510	SMAD4	0.00859866555410368	0.21932916	0.4186159844054581	0.3914182771044874	0.5480355195788971	0.4866865940121439
1511	PBLD	0.008767798137450114	1.1383303	0.07992202729044834	0.0366852276449394	0.08590376143880687	0.03994163273597149
1512	FAM172A	0.008793235515497952	0.12242642	0.7563352826510721	0.7441860465116279	1.3381455853457667	1.276253456779994
1513	ENTPD6	0.008806478991755982	0.5261167	0.1530214424951267	0.11005568293481821	0.17578448488572893	0.12527019275680443
1514	SEMA4D	0.008845814311133168	0.7789689	0.1067251461988304	0.06354405502784147	0.1283388062203114	0.0767806944922586
1515	AC092944.1	0.008856112404682152	0.7336719	0.12621832358674465	0.08417949557811988	0.15450638448179643	0.09574478465781297
1516	SLC35A1	0.00885837439480052	0.34804046	0.20662768031189083	0.16279069767441862	0.23185179374408144	0.18648123508893363
1517	AC104461.1	0.008862648451004904	0.89944327	0.10136452241715399	0.0586308548968228	0.11934175116078179	0.06574326287654012
1518	EMB	0.00887120209029488	0.594696	0.17348927875243664	0.1349492302653128	0.229131674124415	0.1574458850424761
1519	CEP120	0.008931284332962157	0.49556127	0.19395711500974658	0.15525712414018997	0.23316640583602088	0.17079912443091033
1520	RAB9A	0.009015958958080819	0.458249	0.21734892787524365	0.1794955781198821	0.2709094901581943	0.20414920297355793
1521	NIN	0.00905228394760233	0.22767295	0.40594541910331383	0.3806092368162463	0.5565393418463754	0.4922039480635321
1522	LINC00174	0.009147806817314036	0.37580016	0.20857699805068225	0.1663937111038323	0.2530776169232148	0.2004416491872448
1523	ALPK3	0.00921138024005179	0.6782296	0.16471734892787523	0.12643301670488044	0.2583525878345818	0.16909016155067255
1524	ZNF552	0.00929238502579426	0.50743455	0.16617933723196882	0.12446773665247297	0.19503844010895002	0.14106385520126172
1525	HERC3	0.009329438989193306	0.23537911	0.39766081871345027	0.3678349164755978	0.5330730111412375	0.46885170483181626
1526	VPS4B	0.009351840121612437	0.24527743	0.3469785575048733	0.309204061578775	0.42452671658715263	0.3689257586021841
1527	CXorf21	0.009434211458883662	0.4360034	0.1895711500974659	0.1480510972813626	0.22425660853026103	0.1704377888176571
1528	ZNF852	0.009472836830443655	1.2674419	0.07748538011695906	0.03504749426793318	0.08065155232553874	0.034295506242349914
1529	AC007098.1	0.009523930998311742	0.7087013	0.11647173489278752	0.0740255486406813	0.14292844442361588	0.08985189981910031
1530	JOSD1	0.009524735481111837	0.3964353	0.2158869395711501	0.17490992466426467	0.25397502766190755	0.19857947073278998
1531	C5orf56	0.00955642657871107	0.517071	0.16666666666666666	0.1261054700294792	0.19471280993209436	0.1399472375187044
1532	AL035106.1	0.009596847581504224	1.250648	0.07651072124756335	0.03406485424172945	0.0877735316484265	0.037830277504644814
1533	NEDD4L	0.009648537583798932	0.50428313	0.16130604288499026	0.11922698984605307	0.20855899124156513	0.15142676102765032
1534	AC024145.1	0.009660208772172597	0.4980649	0.1983430799220273	0.16017032427120864	0.2597079602149255	0.19059965699287798
1535	LUCAT1	0.009665641518772215	0.8699777	0.11306042884990253	0.07173272191287258	0.15148590447919322	0.0857131476515216
1536	PHYKPL	0.009683588911683926	0.1996881	0.4195906432748538	0.38093678349164756	0.5406774795650795	0.48518011493768093
1537	PIK3R5	0.009689033377322066	0.09813581	0.8421052631578947	0.8470357025876187	1.7968201515270055	1.740402351946139
1538	AC027097.2	0.009732140668148618	0.3913987	0.24415204678362573	0.20700949885358663	0.3312728120747965	0.2619186707746251
1539	ATXN7L1	0.009775967737025507	0.17579687	0.5214424951267057	0.4959056665574844	0.7602931474728892	0.6972618815557662
1540	TRA2B	0.009921013360169085	0.19765717	0.4770955165692008	0.44448083851948905	0.6433738535128363	0.5806999359642857
1541	BCL11A	0.00998515885472902	0.59678864	0.14473684210526316	0.10317720275139207	0.2002313268089438	0.13678682517591434
1542	HTR7	0.010001672991126469	1.1387773	0.0769980506822612	0.034392400917130694	0.10534214502752762	0.04921979662375881
1543	NBN	0.010042924239753849	0.33356032	0.310916179337232	0.28037995414346545	0.4045418064232812	0.3333883958706726
1544	HMGB2	0.010051080113052944	0.62955	0.12475633528265107	0.08221421552571241	0.14145087099239032	0.09368449571375112
1545	TOM1L2	0.010089124803880866	0.2520396	0.3503898635477583	0.31280707500818866	0.4551376428082671	0.39474103765997265
1546	ZNF559	0.010148844120247023	0.598854	0.13742690058479531	0.0959711758925647	0.15453647866268896	0.10466953463286105
1547	TMEM120A	0.010157360524753955	1.1880263	0.0769980506822612	0.034719947592531934	0.08668756567650877	0.038975728658122426
1548	DAZAP2	0.010186363914084024	0.50465226	0.1817738791423002	0.14281035047494267	0.21803792413101375	0.1584734166190296
1549	UBN2	0.010214013941794563	0.29156965	0.2977582846003899	0.2590894202423845	0.36071828002911493	0.3037107237299026
1550	AC100849.1	0.01024287516142699	0.43627056	0.18372319688109162	0.14215525712414018	0.2752040634121791	0.2103648281812723
1551	CYB5A	0.010297940288095043	0.44990116	0.17592592592592593	0.13462168358991156	0.20797705138971728	0.15636154168499122
1552	GSTK1	0.010368009748407634	0.32391533	0.2651072124756335	0.2273173927284638	0.3158852835693189	0.2598759920123276
1553	SPOPL	0.010462678675720495	0.32313013	0.3162768031189084	0.2836554208974779	0.41467370991494656	0.3441278427473644
1554	TBC1D7	0.01046588639545738	0.7416102	0.1154970760233918	0.0740255486406813	0.12906188735140323	0.07917215503809984
1555	SLIRP	0.010603173345236517	0.27573502	0.3153021442495127	0.2774320340648542	0.39324502533321315	0.3350180366063945
1556	BOD1L1	0.010603763462404346	0.19393738	0.4678362573099415	0.43498198493285295	0.6282865851358724	0.5678172917743687
1557	AC004540.1	0.010645144319380465	0.67713785	0.1310916179337232	0.09007533573534228	0.1602244420027093	0.1031694599356028
1558	CEP128	0.010665295360565945	0.2516774	0.31871345029239767	0.27972486079266295	0.44344777256630447	0.38440054988221584
1559	ZFP14	0.010683994971157542	0.42751506	0.20565302144249512	0.1663937111038323	0.2525373331065579	0.19359953993386153
1560	TTC28-AS1	0.010746537735432656	0.6568013	0.13450292397660818	0.09400589584015723	0.1599997972936649	0.10440943253411157
1561	JAK2	0.010779727374382464	0.17883874	0.5409356725146199	0.5244022273173927	0.7899159954323047	0.7241289912907387
1562	LINC00862	0.010946742669410574	0.837551	0.10331384015594541	0.06190632165083525	0.11465564198328451	0.06577213681322326
1563	HS3ST2	0.01102927594326422	0.68235195	0.1817738791423002	0.1451031772027514	0.4275194829081955	0.28699534591776366
1564	FPGT	0.01105099024559262	0.467546	0.16666666666666666	0.12479528332787422	0.19339752834058407	0.14349778641668506
1565	ZBTB1	0.011097912192646517	0.18997738	0.46588693957115007	0.43137897150343923	0.6388005185627006	0.5787905746264026
1566	PHF6	0.011171562767243407	0.40424982	0.21198830409356725	0.17425483131346217	0.25338627407380615	0.19713542334397455
1567	FTCDNL1	0.011239741664292936	0.39119148	0.23050682261208577	0.19325253848673435	0.29820706454277557	0.23501160796602533
1568	TBC1D22A	0.011245647139573791	0.08409531	0.8508771929824561	0.84736324926302	1.6658440071561467	1.6188358733384394
1569	AATK	0.011396698771321786	0.46016738	0.17592592592592593	0.1349492302653128	0.21373014928292403	0.15974557214159665
1570	KIF13A	0.011663691330842755	0.16385853	0.5687134502923976	0.5565018015067147	0.9108386432856164	0.8445016873319086
1571	AC024257.1	0.011757471077147016	2.1437118	0.05701754385964912	0.015722240419259743	0.07620397090087733	0.017760136588066425
1572	PRIMPOL	0.01182328671955445	0.6102254	0.15497076023391812	0.1166066164428431	0.19055089821255594	0.1288458430801056
1573	CLIC2	0.011932285746286549	1.0071816	0.09551656920077972	0.055027841467409105	0.11994578069357363	0.06147269906486383
1574	RAB8B	0.011980540065729288	0.12408229	0.6642300194931774	0.6698329511955453	1.1451646421172017	1.0873330093295932
1575	ZNF487	0.012006544061325591	0.60526544	0.12378167641325535	0.08254176220111366	0.14086339146567645	0.09479701580936571
1576	TVP23C	0.012025667441888295	0.34786463	0.22660818713450293	0.18702915165411071	0.2614559553090912	0.21090616565070386
1577	OTUD5	0.012034248752785463	0.4522639	0.17787524366471735	0.13822469701932524	0.20318100586041568	0.15243472278280296
1578	AL031846.2	0.01206035604782658	1.7596493	0.060916179337231965	0.01965280052407468	0.06860921499016262	0.02075600706258698
1579	AC025171.1	0.012100772273283069	0.51114756	0.16666666666666666	0.12741565673108418	0.2005238497927435	0.1447922497282188
1580	ZADH2	0.012308026929859531	0.49951273	0.17007797270955166	0.13069112348509662	0.20118265241114358	0.1463753639676811
1581	LDB1	0.012608281202121563	1.0222145	0.08966861598440545	0.049132001310186704	0.10089698457581733	0.05094998150600481
1582	PNPLA8	0.012625839498931776	0.24956536	0.35233918128654973	0.31772027513920736	0.4598391911371364	0.399500324406258
1583	LIPE-AS1	0.012627562065145129	1.0511982	0.08382066276803118	0.04290861447756305	0.10516131359775312	0.05212913627079962
1584	AL031602.2	0.01267242187177854	1.2443264	0.07943469785575048	0.038978054372748115	0.10035089124159603	0.043592759082400546
1585	SATB1	0.01280819771945559	0.58418745	0.14083820662768032	0.10088437602358336	0.1693670737393447	0.11609512604280628
1586	SIN3B	0.012859225765710192	0.377967	0.24463937621832357	0.2119226989846053	0.29841068686487815	0.2371049922137933
1587	CYB5R4	0.012926604919861596	0.18342656	0.4800194931773879	0.4529970520799214	0.6525041436004436	0.5935825340731702
1588	TP53I3	0.0129632322177073	0.39338964	0.2236842105263158	0.18637405830330822	0.2647582538943491	0.2076431425543766
1589	HNRNPA3	0.01303109310748356	0.17430638	0.5199805068226121	0.504749426793318	0.7171751953186323	0.6571552636588706
1590	ANKRA2	0.013076152733629658	0.5965988	0.12621832358674465	0.0858172289551261	0.14005258830896272	0.09478071901241078
1591	OAZ2	0.013097132783833726	0.40839845	0.1627680311890838	0.12086472322305929	0.17984506659749253	0.13841800911214974
1592	APLF	0.013259570817698914	0.5230743	0.18226120857699804	0.1457582705535539	0.23260420633823586	0.16741121692628053
1593	BCAT1	0.013385648810344554	0.1486809	0.6101364522417154	0.6056338028169014	1.084246388720701	1.0172396516795015
1594	ZNF518A	0.013516809610867481	0.17980982	0.4766081871345029	0.44841139862430396	0.663158656191555	0.6046746534009971
1595	ACE	0.013635823899842503	0.30312634	0.2821637426900585	0.2469701932525385	0.3747678925062147	0.3137110035829688
1596	TNFRSF14	0.013662396889014352	0.19223614	0.4580896686159844	0.4303963314772355	0.6216700386326257	0.5621808180223983
1597	NT5DC3	0.013857544892310388	0.8638241	0.10038986354775828	0.06059613494923027	0.12070803832810247	0.06812357619653454
1598	NEK10	0.013943810780143869	1.2659601	0.07066276803118908	0.03013429413691451	0.08611511164996005	0.036713402809882834
1599	AL160272.1	0.014021099165377554	0.409349	0.19346978557504874	0.15492957746478872	0.25170713505880743	0.19516584389799174
1600	C1QA	0.014051741568861907	0.75154316	0.12573099415204678	0.08647232230592859	0.17476167098088305	0.10744129704328528
1601	GNG7	0.01412841605738003	0.7760292	0.10087719298245613	0.06059613494923027	0.12196237674831363	0.07301616103326493
1602	PSPC1	0.014134885672645287	0.16967662	0.4624756335282651	0.429741238126433	0.6102181895870518	0.5582066835211286
1603	AC109587.1	0.014252170039470177	0.4091504	0.1827485380116959	0.14346544382574516	0.21563098299412875	0.1665489445565177
1604	SLC44A1	0.014289789700508546	0.16788816	0.530214424951267	0.5103177202751392	0.851260525072246	0.7862305420423499
1605	ICA1L	0.014302477246108164	0.4939821	0.1466861598440546	0.10612512283000328	0.1715222055751763	0.12474553936025776
1606	PAX8-AS1	0.01444114575633605	0.2893387	0.3148148148148148	0.28431051424828035	0.4446841515970599	0.3772254414733109
1607	TIAL1	0.014566529782839264	0.2643231	0.31432748538011696	0.28037995414346545	0.38186119738647006	0.3272594186912934
1608	GRK2	0.01459117339983061	0.40592292	0.1871345029239766	0.1487061906321651	0.22356026806507734	0.1731812083350996
1609	FAM13A-AS1	0.014631150524228084	0.5806757	0.12378167641325535	0.0835244022273174	0.13469700171360469	0.09204371153541734
1610	AC020916.1	0.014807881932845766	0.3294525	0.3162768031189084	0.2875859810022928	0.46469265630138923	0.3857781241349819
1611	P2RY14	0.014939264133993456	2.9406285	0.047270955165692005	0.007206026858827383	0.0864517298658655	0.011692912255910628
1612	BROX	0.015046314778467164	0.4263089	0.18908382066276802	0.15132656403537503	0.21830009897644814	0.16682401427379556
1613	LINC00937	0.015055567901296262	1.6291128	0.060916179337231965	0.020962987225679658	0.07788515680216039	0.025848782304865994
1614	AL031768.2	0.01513866742962946	0.48766205	0.15107212475633527	0.11103832296102195	0.17767524977271285	0.1298598798148917
1615	AC067817.2	0.015241685839825998	1.1417034	0.07553606237816764	0.03570258761873567	0.08168770613733098	0.037851530845834404
1616	CREBBP	0.01537235114742067	0.15748869	0.526803118908382	0.5070422535211268	0.7377008659149569	0.6822293759707869
1617	BDNF-AS	0.015383831138979866	0.5922709	0.14035087719298245	0.1018670160497871	0.1724136588765486	0.11761615126382136
1618	SMS	0.015445048109615868	0.2546145	0.37280701754385964	0.3455617425483131	0.5415961129289795	0.471541526666084
1619	HCK	0.015469347580573447	0.2975336	0.3162768031189084	0.2852931542744841	0.43332832024459	0.3655491686695965
1620	CNNM2	0.015549898924401031	0.55780923	0.13255360623781676	0.092368162463151	0.16060011129074261	0.11185456971879255
1621	PTS	0.015620424079636628	0.28815246	0.3138401559454191	0.2866033409760891	0.3976403470922319	0.3364011275589869
1622	AC108449.1	0.01568080011830583	0.3498008	0.2475633528265107	0.21290533901080905	0.3267961571736812	0.26489827787457343
1623	AC009152.3	0.015779086973065758	1.5073607	0.06481481481481481	0.02522109400589584	0.07268751771866384	0.026174738997949854
1624	LEPROTL1	0.01579251254475302	0.5185033	0.15984405458089668	0.12217490992466426	0.19096530490211047	0.1370552538669456
1625	MTMR3	0.01580888854353396	0.16317187	0.5155945419103314	0.4945954798558795	0.7215681474894091	0.665031066398393
1626	LAIR1	0.015840002009542675	0.3383962	0.27485380116959063	0.24074680641991483	0.34572450818897366	0.2826648832218199
1627	RELL1	0.015859791217427817	0.22003852	0.40497076023391815	0.37798886341303634	0.5669251226960411	0.5037581226232011
1628	MAPK8IP3	0.015870747776610388	0.24759832	0.2982456140350877	0.25876187356698327	0.35816239356383267	0.3095236271987716
1629	SULF2	0.016149401648179497	0.58513737	0.16715399610136453	0.1320013101867016	0.23283169891896682	0.16106231835149445
1630	PADI2	0.01615068579537832	1.226612	0.07504873294346978	0.03570258761873567	0.09860605556734686	0.04333126048335628
1631	DENND5A	0.016243380573598233	0.21040533	0.40789473684210525	0.37405830330822143	0.559983261906623	0.5000336128638759
1632	LINC00639	0.016489804075486305	1.2293587	0.07212475633528265	0.03275466754012447	0.08630767543209832	0.03772542270949398
1633	TM7SF3	0.016521218831259406	0.30384535	0.2875243664717349	0.25483131346216836	0.35698927894492616	0.2982847088148373
1634	AC034195.1	0.016537820024238255	0.44200987	0.17592592592592593	0.13822469701932524	0.24183195069862912	0.18347476297749463
1635	AMY2B	0.01672669897889093	0.52863926	0.13742690058479531	0.09859154929577464	0.1547140376167829	0.10974230493660093
1636	ARID4A	0.016882278239325955	0.19258073	0.4571150097465887	0.4333442515558467	0.635270015905387	0.574715446838456
1637	MED26	0.017054387151383566	0.5351741	0.148635477582846	0.1107107762856207	0.17074194898648393	0.12087285356355343
1638	AC092436.3	0.017062471339126705	0.4989012	0.15009746588693956	0.11103832296102195	0.1783365273384021	0.129405768126031
1639	HOXB-AS1	0.017295197664283467	1.2423321	0.07309941520467836	0.034392400917130694	0.08237868740466556	0.03565184741843657
1640	ELL	0.01743845510921407	0.405944	0.2134502923976608	0.17851293809367835	0.2727022274727565	0.21238067263798194
1641	CEP57	0.017441660567290858	0.2911332	0.2719298245614035	0.23714379299050115	0.33489491767920204	0.2814884265329297
1642	AL356356.1	0.01745540409708801	0.83843	0.10331384015594541	0.06518178840484769	0.12547635433506094	0.07210246457245309
1643	ZBTB46	0.01757306895450663	0.5516627	0.13060428849902533	0.09171306911234851	0.1657546864562608	0.11599962032668411
1644	AP002381.2	0.017632161689668586	0.8394056	0.09454191033138401	0.05568293481821159	0.10867983420360852	0.06218736453134476
1645	MRPS21	0.017653903481031193	0.38805106	0.21052631578947367	0.1752374713396659	0.2517484034364974	0.19783250686786877
1646	HSD17B11	0.017724378318352798	0.32364592	0.24317738791423002	0.20864723223059287	0.29534389178271503	0.2425881281790504
1647	HPS4	0.017848302683932896	0.3984623	0.20614035087719298	0.17065181788404848	0.24243878216851095	0.1890841413130692
1648	AL161785.1	0.017891808380679577	1.1666802	0.07602339181286549	0.037340320995741895	0.08530913350827296	0.03890194321124634
1649	MAX	0.018129674672777485	0.22493319	0.40058479532163743	0.3730756632820177	0.5342343342533393	0.4726245997084599
1650	AC114763.1	0.018139625836744784	0.39126688	0.20321637426900585	0.1670488044546348	0.2704637195352989	0.21252633908991717
1651	ANGEL1	0.01819705672705019	0.25957862	0.29434697855750486	0.2590894202423845	0.3572068119569279	0.3064799540803409
1652	CRHBP	0.01821798012653528	1.6510226	0.05799220272904483	0.01899770717327219	0.07029372516574428	0.02292321470106562
1653	ATP6V1C1	0.01825035772304008	0.23254968	0.39571150097465885	0.37962659679004257	0.5325991408826853	0.4691564466444786
1654	HERPUD2	0.018278013708622295	0.26799253	0.2850877192982456	0.24893547330494595	0.3404419550887035	0.2902894330338684
1655	CXCL8	0.01833200059071704	3.5089471	0.04434697855750487	0.0055682934818211596	0.0783127630518837	0.007130193718665352
1656	CYSTM1	0.018477451415885266	0.1645726	0.5350877192982456	0.520799213887979	0.8057305481665663	0.7442347486820022
1657	OSTF1	0.018550796526234464	0.1937838	0.43567251461988304	0.4091057975761546	0.5841649034228785	0.5269498718487102
1658	GABPB1-IT1	0.018591438547881922	0.5500769	0.1364522417153996	0.09859154929577464	0.1516425572759275	0.1060114588064526
1659	SCIMP	0.01862245617035883	0.52355623	0.14619883040935672	0.10809040288241074	0.17185112090810223	0.12260340899626689
1660	TTC21A	0.01886879681342008	1.1603168	0.07115009746588694	0.03242712086472322	0.0798985044652465	0.03653888038423675
1661	AC025423.4	0.01888106558624174	1.0320091	0.08430799220272904	0.0461840812315755	0.09385113124504331	0.046996717068631094
1662	TTC8	0.018982426140935833	0.3703673	0.22076023391812866	0.18604651162790697	0.26624532055467437	0.21186924894534498
1663	ATP10A	0.019048614829603683	0.25088024	0.31237816764132553	0.27448411398624306	0.44868998566704865	0.38925086229265715
1664	AL606534.1	0.019245897033238094	0.7586447	0.10428849902534112	0.06616442843105143	0.12029829922170791	0.0728377361606949
1665	AL365295.2	0.019316393021664026	1.3467925	0.0638401559454191	0.02522109400589584	0.06658242608566918	0.026709167053588466
1666	SAT2	0.01942331487090095	0.53674674	0.1617933723196881	0.1261054700294792	0.19168536555513802	0.13596930204951269
1667	KANTR	0.01957326613983136	0.40821403	0.1895711500974659	0.153946937438585	0.22782722182097734	0.17631272355511085
1668	EDEM1	0.01968346487553512	0.36110544	0.24415204678362573	0.21225024566000655	0.30004403386060063	0.24093244498419022
1669	WAC	0.019719638137691137	0.113162346	0.6398635477582846	0.6370782836554209	0.9960050563573997	0.947259496136517
1670	MLLT3	0.019944077819102037	0.7156825	0.10867446393762183	0.07075008188666886	0.13829267155530253	0.08646154666312583
1671	LINC01376	0.02001886833260918	0.39366257	0.1968810916179337	0.16082541762201114	0.2574946438384361	0.2017575953679305
1672	AAMDC	0.02035086219342341	0.37630394	0.2202729044834308	0.18702915165411071	0.2679726454485083	0.21249132552226113
1673	ITFG1	0.020530797175110502	0.09830313	0.7577972709551657	0.7510645266950541	1.3604224192300127	1.3102126290030338
1674	AC242426.2	0.020679143728159943	0.403171	0.18518518518518517	0.1480510972813626	0.22009310198812532	0.17072926479001885
1675	IL1R2	0.020878749615692985	1.7827387	0.05604288499025341	0.018015067147068457	0.08458417236452737	0.02532889385847361
1676	AC124248.1	0.021071927387044866	1.0864714	0.07456140350877193	0.0366852276449394	0.08312504104091978	0.04000649512888704
1677	GAS6	0.021180221310343385	2.1490307	0.050682261208576995	0.012774320340648543	0.0759974193673297	0.017645983119395903
1678	OGT	0.021218238557537076	0.16790953	0.48927875243664715	0.4683917458237799	0.6766805436700611	0.6211444122080754
1679	EXOC4	0.021224761764772986	0.065260574	0.8932748538011696	0.8951850638716017	1.9644499254863088	1.9256829072600634
1680	AKR1B1	0.02122802402341854	1.246282	0.06676413255360623	0.028824107435309533	0.0780452509837328	0.03364414605136125
1681	PAIP2	0.02147943438464942	0.2836927	0.26949317738791423	0.2345234195872912	0.3290188615548016	0.277672765545936
1682	ATP6V0E1	0.02171623420791348	0.20587043	0.38011695906432746	0.34916475597772684	0.49361215863926483	0.4404134030621951
1683	POU2F2	0.021773425353686145	0.29517147	0.20175438596491227	0.16180805764821488	0.2558816876125438	0.2132118112208179
1684	CRBN	0.022018092830035717	0.30298713	0.2378167641325536	0.20111365869636424	0.2747338914167646	0.22816060294782453
1685	ABCC4	0.022249283195524244	0.44327685	0.17592592592592593	0.14117261709793646	0.21865735036184714	0.16530297788590773
1686	GARNL3	0.022362254051252858	1.425906	0.06676413255360623	0.02947920078611202	0.08983612216795131	0.03438556105225173
1687	RIT1	0.02258911874602443	0.39824995	0.17738791423001948	0.14084507042253522	0.19917122519102537	0.15463154307402913
1688	PHTF2	0.02271338965008666	0.13883367	0.5706627680311891	0.5479855879462824	0.8564105098849998	0.8021829493530426
1689	LINC00513	0.022741663261779822	0.13319352	0.6427875243664717	0.6207009498853586	1.1251759495757743	1.0637649464884398
1690	USP34	0.02332067201183725	0.10120105	0.8001949317738791	0.787094660989191	1.4038822952773422	1.351427441227059
1691	BDH2	0.023325983161018658	1.2632006	0.06578947368421052	0.028496560759908286	0.07172607538588752	0.03050998389311747
1692	PDZD8	0.02338506661674887	0.35478392	0.2597465886939571	0.22993776613167377	0.3362863015897595	0.27200316783545186
1693	PCGF5	0.02339039049402679	0.27388772	0.3216374269005848	0.29380936783491646	0.44818536052938907	0.38369133572751074
1694	LYSMD3	0.02343242687018281	0.6332298	0.12524366471734893	0.0894202423845398	0.14209408659618725	0.09389179115702664
1695	FOLR1	0.023643593731070056	0.6141734	0.12085769980506822	0.08483458892892237	0.13135534694795065	0.08774180597439526
1696	VCAN-AS1	0.023693800874180933	1.6608464	0.056530214424951264	0.019325253848673438	0.08439847805297805	0.02746928136430512
1697	WWC3	0.02381070990910533	1.0830148	0.07358674463937621	0.03635768096953816	0.09107400582298088	0.044025664919565596
1698	EVA1C	0.024192451457301763	0.54963344	0.13157894736842105	0.0953160825417622	0.1657558644402321	0.11615461479710448
1699	FAM106A	0.024283974964088975	0.38442132	0.16325536062378168	0.1261054700294792	0.1848788510532575	0.1445947519029384
1700	AL391863.2	0.024286419693788894	2.0383246	0.05019493177387914	0.013101867016049788	0.05303379805133882	0.013172233631773625
1701	TAPT1	0.024528889845729623	0.30127317	0.23732943469785575	0.20340648542417294	0.28532514446654456	0.23741298765988206
1702	GCA	0.024700794804774166	0.35447875	0.21296296296296297	0.1794955781198821	0.25703182503738814	0.2063945239297839
1703	AC004593.3	0.024702655571632967	1.2704676	0.0682261208576998	0.03144448083851949	0.08073464938161794	0.0342609522483853
1704	AC114781.2	0.024784027562643408	1.6934695	0.05701754385964912	0.02030789387487717	0.06505476523167908	0.020569454296279568
1705	NPIPB5	0.024832588249507775	0.26388198	0.31335282651072127	0.2866033409760891	0.39354107220090756	0.3376245161598233
1706	NBR1	0.0249168303414435	0.35960284	0.19444444444444445	0.1604978709466099	0.23193731641430435	0.18519214221812866
1707	SRSF3	0.025214576546514395	0.2912692	0.26608187134502925	0.23354077956108746	0.3215868224765486	0.2700038575813648
1708	AC090630.1	0.02544658420003025	2.098967	0.04922027290448343	0.012446773665247298	0.06772037045191681	0.01622288304503877
1709	CWF19L2	0.025797414441928655	0.21924676	0.3791423001949318	0.3527677694071405	0.49630795210198064	0.4395709814183143
1710	SLC9A8	0.02583285540204063	0.23697585	0.35185185185185186	0.32427120864723225	0.45798760329230653	0.4007188637911879
1711	GLIPR1L1	0.026220267778237893	0.7472963	0.10477582846003898	0.06911234850966262	0.13268228514486435	0.08114197464096795
1712	HELB	0.02631446216475465	0.554107	0.13937621832358674	0.10448738945299706	0.16669343086400204	0.11648638375699506
1713	KIF9-AS1	0.026317082844198283	0.4782621	0.14961013645224172	0.1136586963642319	0.18108706969476213	0.1332237643116313
1714	TP53BP2	0.026345925206559394	0.22056481	0.4351851851851852	0.4277759580740256	0.6425995019452471	0.5730241868066411
1715	IRF3	0.0265809531669348	0.4661472	0.1574074074074074	0.12217490992466426	0.1805532489559758	0.13387011269292837
1716	UMAD1	0.02662658698966137	0.18073143	0.43226120857699807	0.40386505076973467	0.6136098284554565	0.5580987971512759
1717	HP1BP3	0.02669615959514404	0.15654804	0.4824561403508772	0.4634785456927612	0.654994370639622	0.6043157647806212
1718	USP15	0.026746614802961654	0.06764153	0.8723196881091618	0.876842450049132	1.8792526323254597	1.839670475062179
1719	LTC4S	0.02696464549836891	2.554915	0.04337231968810916	0.006878480183426138	0.05773320269661945	0.010063047035669417
1720	LINC02035	0.02700749724472759	1.6563064	0.0550682261208577	0.018670160497870947	0.06377338939275777	0.02067597119422355
1721	SLC6A16	0.027071885085089308	0.779471	0.09746588693957114	0.06190632165083525	0.10863874638421628	0.0647166338276918
1722	TTC19	0.027108161440213392	0.12556762	0.5862573099415205	0.5732066819521782	0.8725210286524685	0.8227821118804782
1723	MRVI1-AS1	0.027190273636529264	3.4709156	0.04093567251461988	0.004585653455617425	0.05878218938216874	0.005445526930403833
1724	HOOK2	0.02724760974872032	0.47998574	0.17202729044834308	0.13920733704552898	0.2103216963500767	0.15514577636772922
1725	SIAH1	0.027313167810489408	0.2983423	0.297270955165692	0.2718637405830331	0.3825949773795896	0.32136816381117533
1726	ANKRD36	0.02735378728269227	0.19788384	0.38596491228070173	0.3583360628889617	0.5038649696179245	0.45180141522028766
1727	CCDC171	0.0274073490715689	0.3581606	0.2236842105263158	0.19161480510972814	0.28850569472206783	0.23183366314138465
1728	GTF2IRD2	0.027456243667992687	1.5694032	0.059941520467836254	0.023910907304290862	0.06889239452890857	0.023747214959241734
1729	DCTN4	0.027608841712014952	0.15093681	0.526803118908382	0.5145758270553554	0.7506059699268651	0.6967402444896179
1730	CCDC69	0.027617037209981148	0.72544813	0.09454191033138401	0.05830330822142155	0.10772519201330648	0.0665290222952768
1731	SPATA13	0.027684730164320225	0.19969404	0.3503898635477583	0.3150999017359974	0.4839262569263902	0.4330630597047554
1732	MUC6	0.02801635396048702	0.7825807	0.1023391812865497	0.06714706845725515	0.1344380128263313	0.08033421236077658
1733	RFX7	0.028480203560254547	0.17332149	0.4439571150097466	0.41336390435637077	0.6322181482313824	0.5777146402953979
1734	NINJ1	0.02860669820398163	1.1551872	0.07212475633528265	0.03635768096953816	0.08939677321468094	0.041131122609073555
1735	PLEKHA7	0.028766911640432272	1.5650046	0.054093567251461985	0.018015067147068457	0.05819050199950098	0.020048194103614247
1736	AC078845.1	0.02925434903679917	0.55063224	0.13255360623781676	0.09826400262037341	0.16268047560100124	0.11387310597255776
1737	KCTD12	0.02936506867434076	0.6918907	0.11939571150097465	0.08548968227972487	0.14371447150921626	0.09137122499166385
1738	TPT1	0.029505782717673495	0.5284262	0.19639376218323587	0.16737635113003602	0.301145187905567	0.21803709413266895
1739	UBL3	0.0296071655111038	0.23065405	0.3304093567251462	0.3036357680969538	0.4313147130119219	0.3781627367964549
1740	SKP1	0.029610066559082465	0.3555355	0.20565302144249512	0.17261709793645594	0.24191953861533888	0.1938480534043708
1741	XRCC6	0.029615143981295222	0.2756312	0.25389863547758285	0.22043891254503767	0.30342464967827937	0.25684122037063106
1742	SLC25A45	0.029830532753542558	0.5922645	0.12231968810916179	0.08712741565673109	0.14063291117295	0.09545544559040624
1743	RCOR3	0.029888245458609828	0.22383834	0.361598440545809	0.33311496888306585	0.46105885236794164	0.40651145849230585
1744	DDX46	0.029944589430491112	0.1457336	0.4956140350877193	0.4710121192269898	0.6785217150942521	0.6300324715351835
1745	WDR59	0.0303956697938196	0.20369978	0.2928849902534113	0.2558139534883721	0.36778199652154225	0.32641624889395837
1746	CSNK1D	0.03040828268246497	0.20680599	0.38060428849902533	0.3527677694071405	0.48775314658184904	0.43482861816617463
1747	NEK9	0.030464724708969826	0.3078372	0.25292397660818716	0.2243694726498526	0.3201604282260892	0.26608187465464844
1748	IQCH-AS1	0.03061592573267872	0.48101753	0.13304093567251463	0.09760890926957091	0.15652526109998655	0.11457723858124062
1749	RAPH1	0.03061891152624446	0.16830625	0.5492202729044834	0.5329184408778251	0.8784807905192333	0.8119448854191782
1750	CNST	0.030749785018599003	0.24718668	0.33723196881091616	0.31280707500818866	0.44351288040834824	0.38545313489775945
1751	SCRN3	0.030886402683496815	0.56605464	0.13693957115009747	0.10317720275139207	0.161256805916019	0.11171734427853891
1752	FGGY	0.03091499291416248	0.17597257	0.46345029239766083	0.4412053717654766	0.6670109935245455	0.6094938257864894
1753	HORMAD1	0.031357245310606095	0.6401083	0.10818713450292397	0.0733704552898788	0.12423165193872868	0.08146774059362066
1754	STPG2	0.03155894233522171	0.5491025	0.13255360623781676	0.09826400262037341	0.17576574899417083	0.12339391070471084
1755	MBTPS1	0.03161721250569933	0.21999754	0.307504873294347	0.275794300687848	0.37245067812020655	0.32747473276575095
1756	LINC02576	0.03181648465254746	0.4538123	0.14961013645224172	0.11529642974123813	0.1758445880144709	0.13134912943107133
1757	TBC1D16	0.032076603726164915	0.35651866	0.195906432748538	0.16246315099901737	0.24317734024840956	0.1947590243487712
1758	TENT5A	0.03234793216001151	0.18715125	0.42348927875243664	0.3986243039633148	0.6870724846309189	0.6247074326891455
1759	NDUFC1	0.03238394413534894	0.7535668	0.09697855750487329	0.06223386832623649	0.10982783906307499	0.06658765623080715
1760	ATG2B	0.03241763855821758	0.33678645	0.23830409356725146	0.2089747789059941	0.2908177251839909	0.23684917761682098
1761	LINC01374	0.032619648310125184	0.15642326	0.5009746588693957	0.46315099901735995	0.8849133212737291	0.8226741950677798
1762	CHN2	0.03270249116562353	0.52920127	0.1310916179337232	0.09629872256796594	0.2024223255437314	0.14450811913423928
1763	ZC2HC1A	0.03295210158964739	0.29625842	0.26072124756335285	0.23059285948247626	0.31567256617842976	0.26411331494262613
1764	TMEM14B	0.03312420414014942	0.32236314	0.23148148148148148	0.20045856534556175	0.2911626930366205	0.2392564579512064
1765	RBM23	0.03318174235396926	0.29894355	0.21539961013645223	0.1811333114968883	0.25498374328670226	0.2119482555348678
1766	ZNF528	0.033232158435378176	0.5238124	0.14376218323586745	0.11136586963642318	0.16407164157644288	0.11690475240196979
1767	SIPA1L2	0.033244171921527295	0.15571754	0.459551656920078	0.4271208647232231	0.6598920736303137	0.6092014751347696
1768	RASSF5	0.03435636330746665	0.40867504	0.1476608187134503	0.11267605633802817	0.17128383266148678	0.13167716039484864
1769	AC002460.2	0.03469225439647263	2.2525468	0.04678362573099415	0.012119226989846053	0.06524062104316816	0.01404829499131428
1770	AC079760.2	0.03476293038457497	1.1862168	0.06481481481481481	0.03013429413691451	0.09167609169673602	0.041326037434083786
1771	LY86	0.034837897773383385	0.290703	0.23391812865497075	0.2017687520471667	0.3060635105925053	0.25675033019136456
1772	ZBTB20-AS2	0.03484540209962326	1.1511433	0.06578947368421052	0.031116934163118243	0.07508376017373859	0.03450713567838767
1773	AC012181.1	0.03506446714993206	0.81792724	0.08382066276803118	0.049132001310186704	0.09029360645797327	0.05221592821336847
1774	CLASP1	0.0351198365008652	0.11863166	0.5960038986354775	0.5791025221094006	0.8700438731209331	0.8230896415211988
1775	DDX3Y	0.03534374893249456	0.7027898	0.09015594541910331	0.05535538814281035	0.1050335611046494	0.06582671055948675
1776	RNF114	0.0355196860663112	0.27412817	0.2490253411306043	0.21749099246642647	0.29304765162874014	0.2480952143347348
1777	CCS	0.03555699913366233	0.43978837	0.14376218323586745	0.10940058958401572	0.16416132547386497	0.12356836015361233
1778	IQCG	0.03565297912473736	0.2884668	0.2324561403508772	0.20045856534556175	0.27628395249275467	0.2315491459282192
1779	ZFP36L1	0.03576111412646768	0.1986969	0.4283625730994152	0.40648542417294464	0.6058337584604482	0.5455933225427427
1780	AC104806.2	0.03605284568018441	0.61245435	0.11354775828460038	0.08024893547330494	0.1270630059450194	0.08491154047852278
1781	NIPSNAP3A	0.036253346121520286	0.38281617	0.17007797270955166	0.13593187029151654	0.195977780740417	0.15361528808526817
1782	RARRES1	0.03642967115430712	0.21582007	0.3503898635477583	0.3232885686210285	0.5625228096636005	0.5008839139848116
1783	LRRC63	0.03664762238158319	0.5728483	0.1232943469785575	0.08974778905994105	0.15031597496093901	0.10350026887758915
1784	ATP6V1B2	0.03673040318395129	0.14533417	0.49317738791423	0.47625286603340977	0.7260237387122036	0.6752937513308125
1785	GOLPH3L	0.03698935278096635	0.33583322	0.21052631578947367	0.1788404847690796	0.2534274094679858	0.20582138727461713
1786	CD99	0.03714934232502942	0.21162926	0.42251461988304095	0.4009171306911235	0.632131010822209	0.5660690009560637
1787	BTK	0.03715550751651211	0.23468475	0.31920077972709554	0.2915165411071078	0.384556077973347	0.3354410752419543
1788	GKAP1	0.03718546512450904	0.85421425	0.08284600389863547	0.04880445463478546	0.10107381243393537	0.05716816181206843
1789	RBM41	0.03720397862386285	0.3567613	0.20419103313840156	0.17392728463806092	0.24360688819921267	0.1950813672172523
1790	ABHD12B	0.03734971505613902	1.1135983	0.06725146198830409	0.033082214215525714	0.074539385791376	0.03513930070773969
1791	DEUP1	0.03765689832179049	0.5644941	0.1189083820662768	0.08516213560432362	0.14778976319909196	0.10228272809465648
1792	PICK1	0.037968920000066915	0.66795975	0.097953216374269	0.06387160170324271	0.1078457773404554	0.06922105602643604
1793	PPCDC	0.038124403167810635	0.44340557	0.17202729044834308	0.14051752374713397	0.21331620679046207	0.16114869615336927
1794	PABPC4-AS1	0.03813430766120022	0.6337939	0.09746588693957114	0.06321650835244022	0.10220576505635129	0.06705407204040104
1795	STXBP5-AS1	0.038261459151748056	0.7780846	0.0891812865497076	0.05535538814281035	0.1125050669934178	0.06713436297430717
1796	ARID3B	0.03846873564651199	0.5616697	0.12914230019493178	0.09629872256796594	0.16243863871573463	0.11288030962194648
1797	UBA1	0.03850685481454667	0.33844507	0.18518518518518517	0.15198165738617753	0.21346865012396637	0.1724434886968338
1798	SMARCA2	0.03854500608161118	0.17387521	0.4395711500974659	0.41729446446118573	0.6132254171057786	0.5597746924721567
1799	CCDC152	0.0387517610550689	1.1436164	0.06871345029239766	0.03504749426793318	0.08678133759740767	0.0402144700236327
1800	KLRD1	0.039007168510470674	0.76886314	0.0935672514619883	0.06026858827382902	0.10957488241176179	0.06575291068476329
1801	ABCC5	0.03911377947851653	0.12150154	0.5297270955165692	0.5027841467409105	0.767730508319018	0.7234784325498066
1802	MCOLN1	0.03913310617085279	0.2201364	0.31773879142300193	0.2882410743530953	0.4186294939842108	0.36901294983662986
1803	BTBD11	0.03918560522137205	1.0440352	0.06676413255360623	0.03275466754012447	0.09916359922199562	0.04932006806040687
1804	AL137779.2	0.03926215815288448	0.950844	0.07651072124756335	0.04290861447756305	0.0868701958215446	0.04588146568418455
1805	ZSCAN18	0.04004126618383117	0.85891384	0.08723196881091617	0.05404520144120537	0.10165552944297157	0.057322675934811086
1806	MED11	0.04022936224108359	0.7153201	0.09844054580896686	0.06550933508024893	0.11553622674572	0.07194473285823627
1807	CFTR	0.04035958499418029	2.7382774	0.04093567251461988	0.007206026858827383	0.054575943257149664	0.008371117294429941
1808	AC132153.1	0.04041726104587009	2.3363872	0.042884990253411304	0.00917130691123485	0.05447886846592986	0.011025359032255903
1809	VPS13B	0.04082963274314777	0.038805015	0.8601364522417154	0.8725843432689159	1.7081986427251854	1.6862286555190713
1810	PIPOX	0.040964371103191115	1.2489574	0.06286549707602339	0.02947920078611202	0.07152031820737717	0.03071789184899753
1811	CDK5RAP3	0.041082216320600114	0.3659425	0.17105263157894737	0.137897150343924	0.19599960240329042	0.15530677748047925
1812	UBALD2	0.04110716343066362	0.6589678	0.10282651072124756	0.06976744186046512	0.1159611894394391	0.07498643470901749
1813	TMPO	0.04127059564474552	0.43052664	0.17787524366471735	0.1480510972813626	0.2227780380830345	0.16987674907709552
1814	FAM76B	0.04131684072632672	0.360725	0.18372319688109162	0.15165411071077628	0.21325382589893602	0.16983847924630924
1815	SOS1	0.041720444826896796	0.11338969	0.6408382066276803	0.6233213232885686	1.0107180062162633	0.9614477257504918
1816	VNN3	0.04224903504213683	2.2350433	0.041423001949317736	0.007861120209629872	0.04557263268480155	0.009855546875086385
1817	FAM91A1	0.042688064025729375	0.18535666	0.39522417153996103	0.3724205699312152	0.5063591426518806	0.45727024504851893
1818	ZNF630	0.042876686386320674	1.1960456	0.06335282651072124	0.03013429413691451	0.07144172068044713	0.03181162881242151
1819	CDRT4	0.04295034023732026	0.4704968	0.12085769980506822	0.08712741565673109	0.14086862606647305	0.10361778484208431
1820	ITGA4	0.043001163905138695	0.2547923	0.20565302144249512	0.1716344579102522	0.2578994479456611	0.22040266338901982
1821	CLHC1	0.0430889791747994	0.47821376	0.1354775828460039	0.10284965607599082	0.15484671880703446	0.11353175176104896
1822	NKAIN2	0.04344779173917126	0.99666715	0.06725146198830409	0.03406485424172945	0.08448011749613528	0.043229535929593874
1823	KCNMA1-AS3	0.04356157102051365	2.1265798	0.04337231968810916	0.010153946937438586	0.043672671411619464	0.010170748827603271
1824	IQGAP1	0.04365035211945483	0.088067986	0.7919103313840156	0.7880773010153947	1.3825637025756068	1.3371914385114518
1825	UFSP2	0.04373422883260514	0.38328227	0.18128654970760233	0.15132656403537503	0.2132752164275239	0.16742945045862648
1826	TAGLN2	0.04432927692550591	0.42316526	0.15692007797270954	0.1254503766786767	0.18681747106619764	0.14253198462408456
1827	AC007533.1	0.04448397524063485	0.5410375	0.1232943469785575	0.09105797576154602	0.13635658784300977	0.09567789998914732
1828	TMEM144	0.044515790790065526	0.33744064	0.22514619883040934	0.19718309859154928	0.2882321495526026	0.23459400916492282
1829	MIR181A2HG	0.044518870732821535	0.6487423	0.11062378167641325	0.07828365542089748	0.14453328648465155	0.0945677349736851
1830	WBP1	0.04459078712043623	1.2786655	0.05701754385964912	0.023910907304290862	0.0630610114375676	0.026475728727721828
1831	ESYT2	0.045257028232723026	0.1398803	0.5799220272904484	0.5853259089420242	0.9653768856224239	0.9064610865976104
1832	KAT2B	0.04532265227510203	0.29102865	0.23927875243664717	0.21061251228300032	0.3042450166402945	0.25513792219823306
1833	MKNK2	0.045460410384756976	1.0427376	0.06968810916179337	0.03701277432034065	0.08252108106415358	0.04090712117105217
1834	TSPYL2	0.04550640810248799	2.1198742	0.04434697855750487	0.011464133639043564	0.05399183139072403	0.012682426409680213
1835	AC008945.2	0.045715983258337964	1.5880089	0.05214424951267056	0.019325253848673438	0.06706809861128056	0.022811812087955113
1836	RPH3AL	0.04578847510037397	0.3621978	0.18031189083820662	0.14936128398296758	0.21479990076270944	0.17093565505778152
1837	JAK3	0.046320923234548755	1.4800491	0.05214424951267056	0.019325253848673438	0.06147817283764041	0.022475549924557983
1838	AC090559.1	0.04636765321126208	0.30510235	0.21832358674463936	0.1883393383557157	0.2560519391432674	0.21203773176809385
1839	GOLGA8A	0.04655177196209093	0.52993584	0.14327485380116958	0.11300360301342942	0.17317656272889825	0.12305915998759348
1840	SLC40A1	0.04659229655559342	1.6140327	0.04824561403508772	0.0153946937438585	0.06677702210864382	0.022309124436945722
1841	SAMD9L	0.046714048528653324	0.30258265	0.22612085769980506	0.19652800524074682	0.2754175457333585	0.22879853535107095
1842	AL138694.1	0.04681571292734956	1.5679585	0.05165692007797271	0.01899770717327219	0.0679365220540904	0.02343354671494834
1843	AZIN1-AS1	0.04746428101054284	0.67120224	0.12085769980506822	0.09007533573534228	0.1619610147667085	0.10472794992871476
1844	BRCA2	0.04757165924669972	0.35110608	0.155458089668616	0.1225024566000655	0.1933556559241652	0.1546374441169476
1845	GAS6-AS1	0.047597721068007	1.0253676	0.06725146198830409	0.034719947592531934	0.07800385509562256	0.039082628568924464
1846	IQCN	0.0476553167803375	1.0910025	0.06920077972709551	0.03701277432034065	0.08553061010187304	0.041063399847503686
1847	PMFBP1	0.04771079437041999	0.43502337	0.15838206627680312	0.12839829675728792	0.190661459035863	0.14442060299232323
1848	SERPINB6	0.04793543312468398	0.23330665	0.3153021442495127	0.29118899443170654	0.39497932361937593	0.3450292622800656
1849	KLRB1	0.04795291793187935	1.4851784	0.049707602339181284	0.017032427120864724	0.05727072099619737	0.020835917149979472
1850	TPT1-AS1	0.04810833057535553	0.21778558	0.31189083820662766	0.2872584343268916	0.3881250184751163	0.34200634290310106
1851	KLHL13	0.048137928698531576	1.1719962	0.06286549707602339	0.030461840812315753	0.0886413810118387	0.040312318353316653
1852	CDC14A	0.04823120788932117	0.32174575	0.20906432748538012	0.1804782181460858	0.2654248573044431	0.21770368478341218
1853	AC090644.1	0.04867331653542394	0.37791952	0.1617933723196881	0.13036357680969538	0.19172777298582952	0.15069028138666288
1854	SLC47A1	0.04873311151953061	1.1629586	0.06189083820662768	0.02947920078611202	0.0709227165392208	0.03229680596745392
1855	APOE	0.049221515060377925	0.28878075	0.3567251461988304	0.3380281690140845	0.5672201470260163	0.48543412181256523
1856	RANBP9	0.04931319681087018	0.21157277	0.3567251461988304	0.3314772355060596	0.4718384614375547	0.41916731543314995
1857	APBB3	0.04941735069133337	1.1250516	0.06189083820662768	0.02947920078611202	0.07141107106490184	0.03337511631443239
1858	AC067930.8	0.049468935843093406	0.8592696	0.08528265107212475	0.053717654765804125	0.10559295635190435	0.059579681512634666
1859	FCGBP	0.049475667670243965	0.8196279	0.07017543859649122	0.037667867671143135	0.08846344290963641	0.05107913709407321
1860	AC037198.1	0.04998727625280825	2.9133017	0.03752436647173489	0.0052407468064199145	0.04660597750108012	0.0063130381242635
1861	RACGAP1	0.050260654370915876	0.6093354	0.10282651072124756	0.07107762856207009	0.11645265659241491	0.07784667229742563
1862	MAMDC2-AS1	0.05061300050066174	1.8724469	0.05214424951267056	0.02030789387487717	0.09356334652849209	0.026434171906473684
1863	RAB38	0.05104338237989173	1.014008	0.06481481481481481	0.03275466754012447	0.07046995390881454	0.03551521868146011
1864	KDM7A	0.05182579267315962	0.20122448	0.3708576998050682	0.3475270226007206	0.5055447492624756	0.45250086680524876
1865	HSDL1	0.05225068823859821	0.7659832	0.08430799220272904	0.05273501473960039	0.0944568373170307	0.05661989883736106
1866	MTMR10	0.05240356143434487	0.2004325	0.31773879142300193	0.28987880773010155	0.3927531903229643	0.34970942649794573
1867	AL158801.3	0.052547367032948065	0.734695	0.10477582846003898	0.07435309531608254	0.13218038002752422	0.08150814053156813
1868	RHBDD2	0.0527909351008034	0.9517702	0.0638401559454191	0.031772027513920734	0.0716180325330342	0.03766610537303318
1869	EXTL3	0.053155672847713914	0.59363157	0.10331384015594541	0.07173272191287258	0.118799089609555	0.08028140090399395
1870	TTTY10	0.0531568643497862	1.4007998	0.05555555555555555	0.023910907304290862	0.06871501174325682	0.026582177397077078
1871	AL592295.3	0.05335376798735059	1.079663	0.0638401559454191	0.03209957418932198	0.07426475361702765	0.03582574882575358
1872	CLEC4A	0.05352491023044205	0.84087455	0.07456140350877193	0.04290861447756305	0.0800000600684956	0.045450903643304806
1873	SPSB3	0.05384568265696586	0.48470208	0.13693957115009747	0.10645266950540452	0.15871301013244854	0.11593241781864795
1874	GAPT	0.05399037187375144	1.6814083	0.04678362573099415	0.015067147068457255	0.05062984065546868	0.01606202250945264
1875	FGD3	0.05418621693881487	0.3491784	0.17884990253411306	0.14903373730756633	0.21222695842987124	0.17025208411654746
1876	MFF	0.054204380689628975	0.3057887	0.22660818713450293	0.19751064526695053	0.26849587319092016	0.22247802791191185
1877	ISCU	0.05435230132010674	0.67002785	0.0891812865497076	0.057648214870619066	0.10146697759220547	0.06496254061741935
1878	ANKRD37	0.054809085452985774	0.7787622	0.07943469785575048	0.047821814608581724	0.08622471723804431	0.051156763826973234
1879	SLC66A2	0.05494000669090146	0.27317747	0.2080896686159844	0.17785784474287586	0.24433681937349483	0.2062247143881705
1880	LINC02062	0.05508100704699567	0.8389852	0.07846003898635477	0.04716672125777923	0.08283208269056117	0.04714887205262812
1881	PARP10	0.055137491595797096	0.91913617	0.07651072124756335	0.04552898788077301	0.08937314004570897	0.048255890875243054
1882	SLFN12	0.05528999485074039	0.64360756	0.09649122807017543	0.06518178840484769	0.1068775341113975	0.0697155426758262
1883	KCNMB4	0.05559481919357843	1.2721133	0.05360623781676413	0.021945627251883395	0.07080496378360147	0.02992749572147194
1884	TESK2	0.05607897085614916	0.22823629	0.26072124756335285	0.22961021945627252	0.3498948090485818	0.30573410405066437
1885	AC011092.3	0.056289857636852535	0.5135253	0.12816764132553607	0.09859154929577464	0.15360681991161126	0.11002598832347239
1886	AC105916.1	0.05638991571189415	0.7438434	0.0935672514619883	0.06321650835244022	0.11973171077905537	0.07320741133376439
1887	GEMIN7-AS1	0.056604286380568976	0.36955884	0.18128654970760233	0.15296429741238127	0.22233328093835142	0.176237375212441
1888	ECHDC1	0.05675512658048253	0.18288371	0.4166666666666667	0.4074680641991484	0.5699966324799182	0.5168825776242173
1889	KAT2A	0.05694919476320141	0.7160405	0.08820662768031189	0.05732066819521782	0.10105582056198621	0.06272612116837213
1890	SPATA1	0.05708435914798895	0.24381112	0.31140350877192985	0.2895512610547003	0.4258839750430229	0.3704509067968785
1891	AL691403.1	0.057365644956601215	1.866711	0.04532163742690058	0.014084507042253521	0.05731917163308061	0.016046521458991696
1892	MMP24	0.057621315964339774	0.27986816	0.2256335282651072	0.19718309859154928	0.28272937286013955	0.23833139930055267
1893	RELB	0.05780250971817767	0.34099415	0.18567251461988304	0.1568948575171962	0.23931958469505665	0.1934821710085685
1894	HIPK1	0.05828071932097628	0.24086496	0.26949317738791423	0.24303963314772356	0.3338158785240084	0.28919509287312134
1895	SCN1B	0.058583688509667005	2.3169918	0.03996101364522417	0.008843760235833607	0.047833960437392506	0.009784850804138297
1896	TOX4	0.058795896335638816	0.30049762	0.19103313840155944	0.16148051097281363	0.2147417122592408	0.17772870591877218
1897	CASP4	0.059177915270601206	0.31532255	0.18908382066276802	0.1591876842450049	0.217760208993094	0.17858483802028177
1898	NEGR1	0.05918442996486338	0.9828485	0.0682261208576998	0.037340320995741895	0.09846869866619223	0.05103403796546919
1899	AL031123.1	0.059351408910088804	0.3279796	0.14473684210526316	0.11267605633802817	0.16580528594227054	0.13424299831253758
1900	CPSF6	0.05959867838635564	0.19798435	0.33723196881091616	0.3150999017359974	0.42255967434506037	0.3773603353922411
1901	RHBDL3	0.059834967089845856	2.5142486	0.0384990253411306	0.0075335735342286275	0.04712312594632312	0.008410369584520537
1902	METTL21A	0.060105019479928135	0.33681127	0.19883040935672514	0.17065181788404848	0.24366304851552872	0.19759273853859974
1903	CDC14B	0.06047152414626056	1.3665452	0.054093567251461985	0.023255813953488372	0.06636409563390493	0.0262625692633649
1904	CST3	0.060515310379534205	0.52123153	0.18128654970760233	0.15492957746478872	0.29099193648514166	0.2113454287461525
1905	DLEU7	0.06072265570594247	0.492682	0.12426900584795321	0.09433344251555846	0.16172199440989043	0.1175626083359168
1906	CRY2	0.060757270426952996	0.35084218	0.18128654970760233	0.15263675073698002	0.2138276273339494	0.17138099619174096
1907	FAM118A	0.06100671211359448	0.62752056	0.10087719298245613	0.07075008188666886	0.11992116135947585	0.07924512979853149
1908	VPS37B	0.06129186837001973	0.36232564	0.21393762183235868	0.18899443170651817	0.2755247292175518	0.22055602903812466
1909	AGFG1	0.061675141120424666	0.11458661	0.6018518518518519	0.5846708155912218	0.8929957305558628	0.8468554225827721
1910	FRAT1	0.06171425177034775	1.3673022	0.05360623781676413	0.02292826727808713	0.059492214872733575	0.023481981777682764
1911	AC023590.1	0.06195746694513985	2.0585659	0.04337231968810916	0.012774320340648543	0.05358966353228338	0.013128821590103942
1912	CLEC12B	0.06214582541235822	1.8641105	0.04093567251461988	0.010153946937438586	0.04358667213610697	0.012163419316146434
1913	BICRAL	0.06259900037534316	0.1810925	0.3669590643274854	0.34359646249590564	0.49169845395024536	0.4447963029897168
1914	GADD45B	0.06274656163032413	0.3306785	0.195906432748538	0.16835899115623976	0.251788888390865	0.20512168470757594
1915	C12orf40	0.06283414097411484	0.52724934	0.13255360623781676	0.10415984277759581	0.17059212919742833	0.12139057714650293
1916	PSMD6-AS2	0.06332039158404483	0.57968473	0.10477582846003898	0.07468064199148379	0.11970517932200224	0.08166019527975095
1917	AC016831.5	0.06352183929664648	0.5174792	0.11744639376218323	0.08745496233213233	0.13234995653052134	0.09426971559255294
1918	GIMAP8	0.06383332607740527	1.4979941	0.04532163742690058	0.01473960039305601	0.0564910171688324	0.02036726228113276
1919	TERF2IP	0.06388050472637898	0.282371	0.25097465886939574	0.2273173927284638	0.3209436886861385	0.27091076751370785
1920	GTF2B	0.06420598652977612	0.25209767	0.25389863547758285	0.22862757943006878	0.31304554129571655	0.2689966876404146
1921	LRRC6	0.0642450246265121	0.52549005	0.10769980506822611	0.07762856207009498	0.1177996971187305	0.08328674104728942
1922	DOCK2	0.06456783717260675	0.08614552	0.8523391812865497	0.8329511955453652	1.6546960680391867	1.606677436514986
1923	CD99L2	0.06485543585769044	0.2894102	0.19639376218323587	0.16737635113003602	0.2234156578661728	0.18634467858910203
1924	MARCKS	0.0649004245336223	0.39392537	0.15350877192982457	0.12348509662626925	0.19648660583511063	0.1529268560036897
1925	DERA	0.06538851076629451	0.16026403	0.41471734892787526	0.39764166393711103	0.5587667580133481	0.5127140049698242
1926	NUFIP2	0.0655599126055449	0.13570526	0.51364522417154	0.5106452669505405	0.7309663651686044	0.6832943663970671
1927	DDB2	0.06556842150050515	0.31736925	0.20516569200779727	0.17785784474287586	0.2525842127275497	0.20750662827522248
1928	MBP	0.06591807087819773	0.09690318	0.6954191033138402	0.688175565018015	1.2173843375982398	1.17057249461543
1929	CLDN7	0.06626353283284524	0.48420283	0.10721247563352826	0.0769734687192925	0.11723633519551281	0.08518815274917835
1930	TMLHE	0.06644112352157883	0.20162989	0.3357699805068226	0.31346216835899116	0.4346995880866117	0.3876260638952335
1931	SYCP3	0.0665042337335604	1.0167559	0.06432748538011696	0.034392400917130694	0.07314180882688025	0.03681727957552598
1932	AC003681.1	0.06654011379970459	0.24018814	0.21637426900584794	0.18670160497870947	0.25059288791749734	0.21600658337612774
1933	MRPL41	0.06655303452582337	0.7485479	0.07797270955165692	0.047821814608581724	0.08769317089163674	0.05311617575783154
1934	PRXL2C	0.06695604596452381	0.5861427	0.1111111111111111	0.08221421552571241	0.12750968872524243	0.08671862898020403
1935	BEST1	0.06750039109638166	0.33000255	0.16228070175438597	0.13298395021290535	0.18085705791958379	0.14644388757731686
1936	CLEC1A	0.06781911775213527	1.7548469	0.04191033138401559	0.011791680314444808	0.045925484771066234	0.013829181725079878
1937	SLC35E2B	0.06801913250984427	0.4545569	0.11988304093567251	0.09040288241074353	0.1333236650809103	0.09900745249985979
1938	SEMA4A	0.0684220862417897	0.5699054	0.10818713450292397	0.07861120209629872	0.14565763886398594	0.10041538779748765
1939	TAPT1-AS1	0.06869721406555818	0.6540189	0.09941520467836257	0.07075008188666886	0.12147072872939454	0.07888493878944537
1940	AL136114.1	0.06887424510647157	0.98990035	0.06773879142300195	0.03799541434654438	0.09307128947344906	0.04794466594507376
1941	TENT2	0.06888753753155037	0.07214972	0.7865497076023392	0.7821814608581723	1.4364792095514027	1.3985880828610129
1942	AMIGO2	0.068946640480775	1.0812188	0.05847953216374269	0.028496560759908286	0.06273999081906675	0.030143805955918458
1943	LINC00486	0.06908273537866166	0.16123845	0.4137426900584795	0.3914182771044874	0.5467970800683588	0.5012359124694471
1944	BLM	0.06908865755059333	0.34401006	0.1564327485380117	0.12708811005568293	0.1860983308374323	0.14940836274963368
1945	STK38L	0.06910642656872325	0.25661764	0.2655945419103314	0.24238453979692107	0.34707705707014574	0.2981120843611207
1946	PCED1B	0.06916123800856873	0.12640254	0.4956140350877193	0.47690795938421227	0.8428461375617347	0.7938921783217118
1947	EPHB2	0.06918791594235986	0.25753716	0.17641325536062377	0.1457582705535539	0.21652557058965144	0.18417939858522034
1948	KRBOX4	0.069281355282784	0.40699893	0.12914230019493178	0.09924664264657714	0.14643061506199054	0.1123744661577479
1949	DSE	0.06989647187794304	0.22653165	0.3230994152046784	0.30265312807075007	0.44189120674237814	0.38859284560753077
1950	MPP1	0.07007753433219867	0.13353114	0.37719298245614036	0.3488372093023256	0.48038736403827237	0.4460839842631505
1951	HSF2BP	0.07041223627480724	1.0081033	0.06432748538011696	0.034719947592531934	0.07095185449826949	0.03590642872969152
1952	AC093583.1	0.0710234563421628	0.6706782	0.0891812865497076	0.05961349492302653	0.10101658387523409	0.06464074524084742
1953	PCMTD2	0.0710719351368993	0.44319588	0.1301169590643275	0.1012119226989846	0.14821363775793425	0.11109808199617484
1954	ANKRD26	0.07110679602458174	0.2055252	0.27826510721247566	0.2515558467081559	0.3491469953590072	0.3092300014450823
1955	ZBTB4	0.07122816047813853	0.39868334	0.14083820662768032	0.11169341631182443	0.16191840861843151	0.12515672186466878
1956	TXN	0.07163291871477236	0.49605677	0.1354775828460039	0.10809040288241074	0.1639493884518723	0.11895495008507326
1957	SERAC1	0.07179473761432001	0.46350482	0.14230019493177387	0.11595152309204061	0.1695961913297977	0.12578661924313222
1958	CLDND1	0.07182836016815293	0.4186875	0.13840155945419103	0.10940058958401572	0.1567160357807452	0.1194936075634527
1959	TNK2	0.07201964234506518	0.30834457	0.17202729044834308	0.1437929905011464	0.2011352469733997	0.16544508002639718
1960	CTBS	0.07256053560679802	0.32793257	0.19736842105263158	0.17196200458565344	0.23665719958756873	0.19286428440002512
1961	USP4	0.07322268784440428	0.122111276	0.49902534113060426	0.48476907959384213	0.6924901503871949	0.6510926524623216
1962	AC078788.1	0.07323977071434712	1.489642	0.04337231968810916	0.013756960366852276	0.044430104110877784	0.016048866573157308
1963	D2HGDH	0.0732894848746853	0.25420824	0.17982456140350878	0.14936128398296758	0.20135184711753096	0.17144583729089805
1964	DCP1A	0.07373971740289845	0.19645856	0.32943469785575047	0.30658368817556503	0.41686457295551044	0.37249605753800735
1965	LINC01503	0.07441851743215006	0.5753844	0.09210526315789473	0.06288896167703897	0.10000013682813975	0.0682015707822092
1966	ARL4A	0.07449722858488828	0.4896599	0.1388888888888889	0.11234850966262692	0.16761457317388978	0.12218357647987592
1967	AC025159.1	0.07489180524260229	0.37974048	0.15058479532163743	0.12217490992466426	0.18311501703721167	0.14362166602304818
1968	VAMP4	0.07503585418907496	0.32778934	0.17641325536062377	0.14936128398296758	0.20169233702736525	0.16386255178455061
1969	CABP4	0.07550597460144245	0.9824623	0.06286549707602339	0.0337373075663282	0.07186739711289813	0.03701837219325539
1970	CIRBP	0.07587452695052424	0.19890563	0.32894736842105265	0.3085489682279725	0.41681014248883763	0.3719192793969769
1971	TNNI3K	0.07625096596726573	0.9189209	0.07212475633528265	0.04356370782836554	0.08495993562441527	0.045833209772390394
1972	AC006960.2	0.0764051829135625	2.4766934	0.036062378167641324	0.006878480183426138	0.03854801310041394	0.007035771227180423
1973	CCDC180	0.07706668309086419	1.1903383	0.05019493177387914	0.020962987225679658	0.05264708096865654	0.02341182993264334
1974	AC079760.1	0.07707639812312471	1.1340894	0.053118908382066274	0.023910907304290862	0.07057122810095362	0.032772629211734156
1975	NEMP1	0.07712336818315053	0.40562436	0.12621832358674465	0.09728136259416967	0.14252625339226743	0.10942784930109486
1976	ITSN2	0.07743655652303817	0.098965496	0.6447368421052632	0.6259416966917786	0.9801893449131854	0.9378869184221369
1977	IL3RA	0.07771817000138008	0.7268789	0.07456140350877193	0.04552898788077301	0.09105401767792407	0.05600048865669615
1978	HDAC2-AS2	0.07830357991479454	0.89266485	0.07212475633528265	0.04356370782836554	0.09059900375531733	0.049815462921829014
1979	NISCH	0.07841353759503397	0.45481446	0.12816764132553607	0.10055682934818212	0.15026879471938887	0.11181217238928964
1980	SLC35G2	0.07855979509106772	0.3978486	0.15155945419103314	0.12446773665247297	0.18680916032881573	0.14487432022380675
1981	ARHGEF40	0.07932093295058794	0.30959547	0.19103313840155944	0.16410088437602358	0.23303910340069744	0.19206315555406478
1982	AIF1	0.07936735508477316	1.090262	0.06237816764132553	0.0337373075663282	0.08503656415750711	0.04084149258881568
1983	UNG	0.0794453276143948	0.7463788	0.07212475633528265	0.043236161152964296	0.07591748875794321	0.04594455578510093
1984	AC092683.1	0.07957819003646949	0.563412	0.09941520467836257	0.07107762856207009	0.10450282721519887	0.07189663120298291
1985	AC025280.3	0.0797794876211685	2.627037	0.03508771929824561	0.006223386832623649	0.041304016144217075	0.0068029470550415696
1986	MZF1	0.08006968218257897	0.27090326	0.2124756335282651	0.18539141827710448	0.24516026089485854	0.20722747142758732
1987	SPICE1	0.08007469304878999	0.39718035	0.15204678362573099	0.12446773665247297	0.1770693532988548	0.13723254899969853
1988	APPBP2	0.08026194779265995	0.18047525	0.37280701754385964	0.35440550278414673	0.47964878638131464	0.43381337418979965
1989	AL365318.1	0.08083762947429338	0.7356398	0.07943469785575048	0.05109728136259417	0.08851523227848605	0.054091885742640095
1990	PYROXD2	0.08093193592039205	1.2444857	0.05165692007797271	0.02292826727808713	0.05914539242650932	0.02539070470205438
1991	DUSP22	0.08097069479339696	0.30855438	0.1817738791423002	0.15525712414018997	0.21137736858475661	0.17400073408812283
1992	CCDC107	0.081408194568164	0.3350344	0.1739766081871345	0.1473960039305601	0.20681896279402023	0.1673311566770759
1993	ACSM3	0.0814166593468612	0.75283563	0.0769980506822612	0.04847690795938421	0.08795466113386799	0.05312331891408175
1994	SEC31B	0.08161663554536676	0.54949665	0.10477582846003898	0.0769734687192925	0.11632314721596446	0.08092167012855755
1995	PSMA3-AS1	0.08177112650018309	0.16438831	0.3723196881091618	0.35178512938093676	0.46526056937988874	0.4243709077758259
1996	RPGRIP1	0.08190373605999701	2.3157036	0.03557504873294347	0.006878480183426138	0.03918182893634605	0.007994426213410434
1997	SDC3	0.08215924471178124	0.506497	0.10964912280701754	0.08155912217490993	0.13014264254318483	0.0933443951190902
1998	PPWD1	0.08217971329690754	0.30808112	0.2134502923976608	0.1906321650835244	0.25494491850662865	0.21070888018956205
[truncated: 32,617 more rows]
