# Supplementary material for: Selective remodelling of the adipose niche in obesity and weight loss
Source: Nature. 2025 Jul 9;644(8077):769–79. doi: 10.1038/s41586-025-09233-2 (PMC12367556; doi:10.1038/s41586-025-09233-2)
Supplement: Supplementary file 4 — Supplementary Tables 1-12 [file 41586_2025_9233_MOESM4_ESM.zip › 2024-05-10393C-s4/ST6_compass_all.csv]

	wilcox_stat	wilcox_pval	cohens_d	adjusted_pval	metadata_r_id	reaction_name	formula	associated_genes	subsystem	EC_number	confidence	Comparison	Cell_Type
2HBO_neg	173.0	0.0114062526659013	-0.7815248292524621	0.0620572626229267	2HBO	2-Hydroxybutyrate:NAD+ oxidoreductase	1.00 * 2-Hydroxybutyrate [c] + 1.00 * Nicotinamide adenine dinucleotide [c] --> 1.00 * proton [c] + 1.00 * 2-Oxobutanoate [c] + 1.00 * Nicotinamide adenine dinucleotide - reduced [c] LDHA; LDHAL6B; LDHB; LDHC; UEVLD	LDHA; LDHAL6B; LDHB; LDHC; UEVLD	Propanoate metabolism	1.1.1.27	4.0	Lean	adipocytes
2HBO_pos	371.0	0.1585396829067847	0.251314848853763	0.374317023466781	2HBO	2-Hydroxybutyrate:NAD+ oxidoreductase	1.00 * 2-Hydroxybutyrate [c] + 1.00 * Nicotinamide adenine dinucleotide [c] --> 1.00 * proton [c] + 1.00 * 2-Oxobutanoate [c] + 1.00 * Nicotinamide adenine dinucleotide - reduced [c] LDHA; LDHAL6B; LDHB; LDHC; UEVLD	LDHA; LDHAL6B; LDHB; LDHC; UEVLD	Propanoate metabolism	1.1.1.27	4.0	Lean	adipocytes
34DHOXPEGOX_pos	295.0	0.9282872148296558	-0.1508291525300782	0.9868347288671128	34DHOXPEGOX	3,4-Dihydroxyphenylethyleneglycol:NAD+ oxidoreductase	1.00 * proton [c] + 1.00 * Nicotinamide adenine dinucleotide - reduced [c] + 1.00 * 3,4-Dihydroxymandelaldehyde [c] --> 1.00 * Nicotinamide adenine dinucleotide [c] + 1.00 * 3,4-Dihydroxyphenylethyleneglycol [c] ADH1; ADH4; ADH5; ADH6A; ADH7; ADHFE1	ADH1; ADH4; ADH5; ADH6A; ADH7; ADHFE1	Tyrosine metabolism	1.1.1.1	4.0	Lean	adipocytes
34DHPLACOX_NADP__neg	426.0	0.0120731161608253	0.7590130364516356	0.065086799385659	34DHPLACOX_NADP_	3,4-Dihydroxyphenylacetaldehyde:NADP+ oxidoreductase	1.00 * Water [c] + 1.00 * Nicotinamide adenine dinucleotide phosphate [c] + 1.00 * 3,4-Dihydroxyphenylacetaldehyde [c] --> 2.00 * proton [c] + 1.00 * Nicotinamide adenine dinucleotide phosphate - reduced [c] + 1.00 * (3,4-dihydroxyphenyl)acetate [c] ALDH3A1; ALDH3B1; ALDH3B3	ALDH3A1; ALDH3B1; ALDH3B3	Tyrosine metabolism	1.2.1.5	4.0	Lean	adipocytes
34DHPLACOX_pos	426.0	0.0120731161608253	0.7590130364516356	0.065086799385659	34DHPLACOX	3,4-Dihydroxyphenylacetaldehyde:NAD+ oxidoreductase	1.00 * Water [c] + 1.00 * Nicotinamide adenine dinucleotide [c] + 1.00 * 3,4-Dihydroxyphenylacetaldehyde [c] --> 2.00 * proton [c] + 1.00 * Nicotinamide adenine dinucleotide - reduced [c] + 1.00 * (3,4-dihydroxyphenyl)acetate [c] ALDH1A3; ALDH3A1; ALDH3B1; ALDH3B3	ALDH1A3; ALDH3A1; ALDH3B1; ALDH3B3	Tyrosine metabolism	1.2.1.5	4.0	Lean	adipocytes
34DHXMANDACOX_NADP__neg	425.0	0.0127743095298863	0.7562463079051417	0.067799699927382	34DHXMANDACOX_NADP_	3,4-Dihydroxymandelaldehyde:NADP+ oxidoreductase	1.00 * Water [c] + 1.00 * Nicotinamide adenine dinucleotide phosphate [c] + 1.00 * 3,4-Dihydroxymandelaldehyde [c] --> 2.00 * proton [c] + 1.00 * Nicotinamide adenine dinucleotide phosphate - reduced [c] + 1.00 * 3,4-Dihydroxymandelate [c] ALDH3B1; ALDH3B3	ALDH3B1; ALDH3B3	Tyrosine metabolism	1.2.1.5	4.0	Lean	adipocytes
34DHXMANDACOX_pos	425.0	0.0127743095298863	0.7562463079051405	0.067799699927382	34DHXMANDACOX	3,4-Dihydroxymandelaldehyde:NAD+ oxidoreductase	1.00 * Water [c] + 1.00 * Nicotinamide adenine dinucleotide [c] + 1.00 * 3,4-Dihydroxymandelaldehyde [c] --> 2.00 * proton [c] + 1.00 * Nicotinamide adenine dinucleotide - reduced [c] + 1.00 * 3,4-Dihydroxymandelate [c] ALDH1A3; ALDH3A1; ALDH3B1	ALDH1A3; ALDH3A1; ALDH3B1	Tyrosine metabolism	1.2.1.5	4.0	Lean	adipocytes
34HPPOR_pos	234.0	0.190195835590478	-0.4069285413476238	0.4182508625168099	34HPPOR	4-Hydroxyphenylpyruvate:oxygen oxidoreductase	1.00 * O2 [c] + 1.00 * 3-(4-hydroxyphenyl)pyruvate [c] --> 1.00 * carbon dioxide [c] + 1.00 * homogentisate [c] HPD	HPD	Tyrosine metabolism	1.13.11.27	4.0	Lean	adipocytes
3DSPHR_pos	253.0	0.3523710844905158	-0.2938915738787393	0.5898838813428829	3DSPHR	3-Dehydrosphinganine reductase	1.00 * proton [c] + 1.00 * Nicotinamide adenine dinucleotide phosphate - reduced [c] + 1.00 * (2S)-1-hydroxy-3-oxooctadecan-2-aminium [c] --> 1.00 * Nicotinamide adenine dinucleotide phosphate [c] + 1.00 * sphinganine(1+) [c] KDSR	KDSR	Sphingolipid metabolism	1.1.1.102	4.0	Lean	adipocytes
3HAO_pos	291.0	0.8650101366499232	-0.1176698906745407	0.9785502362971228	3HAO	3-hydroxyanthranilate 3,4-dioxygenase	1.00 * O2 [c] + 1.00 * 3-hydroxyanthranilate [c] --> 1.00 * proton [c] + 1.00 * cis,cis-2-amino-3-(3-oxoprop-1-enyl)but-2-enedioate [c] HAAO	HAAO	Tryptophan metabolism	1.13.11.6	4.0	Lean	adipocytes
3HLYTCL_pos	335.0	0.4901941873486188	0.2297444683272092	0.7002620366800137	3HLYTCL	3-Hydroxy-L-tyrosine carboxy-lyase	1.00 * proton [c] + 1.00 * L-dopa [c] --> 1.00 * carbon dioxide [c] + 1.00 * dopaminium(1+) [c] DDC	DDC	Tyrosine metabolism	4.1.1.28	4.0	Lean	adipocytes
3SALACBOXL_pos	407.0	0.03317161336721	0.6664829167054512	0.1400698820119634	3SALACBOXL	3-Sulfino-L-alanine carboxy-lyase	2.00 * proton [c] + 1.00 * 3-Sulfino-L-alanine [c] --> 1.00 * carbon dioxide [c] + 1.00 * Hypotaurine [c] CSAD; GAD1; GAD2	CSAD; GAD1; GAD2	Taurine and hypotaurine metabolism	4.1.1.15	4.0	Lean	adipocytes
41R1H2MAE12BOOX_pos	411.0	0.0271051622928399	0.5312818397723703	0.1190906759213434	41R1H2MAE12BOOX	4-[(1R)-1-Hydroxy-2-(methylamino)ethyl]-1,2-benzenediol:oxygen oxidoreductase(deaminating)(flavin-containing)	1.00 * Water [c] + 1.00 * O2 [c] + 1.00 * Adrenaline [c] --> 1.00 * Hydrogen peroxide [c] + 1.00 * 3,4-Dihydroxymandelaldehyde [c] + 1.00 * methylammonium [c] MAOA; MAOB	MAOA; MAOB	Tyrosine metabolism	1.4.3.4	4.0	Lean	adipocytes
41R2A1H12BOOX_pos	295.0	0.9282872148296558	-0.1508291525300441	0.9868347288671128	41R2A1H12BOOX	4-[(1R)-2-Amino-1-hydroxyethyl]-1,2-benzenediol:oxygen oxidoreductase(deaminating)(flavin-containing)	1.00 * Water [c] + 1.00 * O2 [c] + 1.00 * Norepinephrine [c] --> 1.00 * Hydrogen peroxide [c] + 1.00 * Ammonium [c] + 1.00 * 3,4-Dihydroxymandelaldehyde [c] MAOA; MAOB	MAOA; MAOB	Tyrosine metabolism	1.4.3.4	4.0	Lean	adipocytes
4NPHSULT_pos	381.0	0.1073978562962393	0.4156668080626193	0.2906979413143217	4NPHSULT	4-Nitrophenol Sulfotransferase	1.00 * (2R,3S,4R,5R)-5-(6-amino-9H-purin-9-yl)-4-hydroxy-2-({[(sulfonatooxy)phosphinato]oxy}methyl)oxolan-3-yl phosphate [c] + 1.00 * 4-nitrophenolate [c] --> 1.00 * proton [c] + 1.00 * adenosine 3',5'-bismonophosphate(4-) [c] + 1.00 * 4-Nitrophenyl sulfate [c] SULT1A1	SULT1A1	Cytochrome metabolism	2.8.2.1	4.0	Lean	adipocytes
5ADTSTSTERONESULT_pos	298.0	0.9760670531717748	-0.0586361976571975	0.9868347288671128	5ADTSTSTERONESULT	5alpha-Dihydrotestosterone sulfotransferase	1.00 * (2R,3S,4R,5R)-5-(6-amino-9H-purin-9-yl)-4-hydroxy-2-({[(sulfonatooxy)phosphinato]oxy}methyl)oxolan-3-yl phosphate [c] + 1.00 * 17beta-hydroxy-5alpha-androstan-3-one [c] --> 1.00 * proton [c] + 1.00 * adenosine 3',5'-bismonophosphate(4-) [c] + 1.00 * 5alpha-Dihydrotestosterone sulfate [c] SULT1A1; SULT2A1	SULT1A1; SULT2A1	Steroid metabolism	2.8.2.2	4.0	Lean	adipocytes
5HLTDL_pos	456.0	0.0018708734390282	0.7429170590821081	0.0173911049539378	5HLTDL	5-Hydroxy-L-tryptophan decarboxy-lyase	1.00 * proton [c] + 1.00 * 5-hydroxy-L-tryptophan [c] --> 1.00 * carbon dioxide [c] + 1.00 * serotonin(1+) [c] DDC	DDC	Tryptophan metabolism	4.1.1.28	4.0	Lean	adipocytes
A4GALTg_pos	389.0	0.0767271407257424	0.5337273969439785	0.2340663406949864	A4GALTg	Lactosylceramide 4-alpha-galactosyltransferase	1.00 * galactosyl glucosyl ceramide [g] + 1.00 * UDP-D-galactose(2-) [g] --> 1.00 * proton [g] + 1.00 * trihexosyl ceramide [g] + 1.00 * UDP [g] A4GALT	A4GALT	Sphingolipid metabolism	2.4.1.228	4.0	Lean	adipocytes
AACOAT_pos	240.0	0.2340463920462174	-0.4502803768583738	0.4760674814144223	AACOAT	Acetoacetyl-CoA:acetate CoA-transferase	1.00 * ATP [c] + 1.00 * Coenzyme A [c] + 1.00 * acetoacetate [c] --> 1.00 * Acetoacetyl-CoA [c] + 1.00 * AMP [c] + 1.00 * Diphosphate [c] AACS	AACS	Propanoate metabolism	6.2.1.16	4.0	Lean	adipocytes
AACTOOR_pos	319.0	0.7113824903989066	0.158276402616721	0.8755373302488528	AACTOOR	Aminoacetone:oxygen oxidoreductase(deaminating)(flavin-containing)	1.00 * Water [c] + 1.00 * O2 [c] + 1.00 * ammonioacetone [c] --> 1.00 * Hydrogen peroxide [c] + 1.00 * Ammonium [c] + 1.00 * methylglyoxal [c] AOC3	AOC3	Glycine, serine, alanine and threonine metabolism	1.4.3.6	4.0	Lean	adipocytes
AATAi_neg	185.0	0.0220213166488227	-0.7725785783220604	0.1033112526560128	AATAi	2-aminoadipate transaminase, irreversible	1.00 * L-2-aminoadipate(1-) [c] + 1.00 * 2-Oxoglutarate [c] --> 1.00 * 2-oxoadipate(2-) [c] + 1.00 * L-glutamate(1-) [c] AADAT	AADAT	Lysine metabolism	2.6.1.39	4.0	Lean	adipocytes
AATAi_pos	373.0	0.1470585192192967	0.3627114413746061	0.3590655852007368	AATAi	2-aminoadipate transaminase, irreversible	1.00 * L-2-aminoadipate(1-) [c] + 1.00 * 2-Oxoglutarate [c] --> 1.00 * 2-oxoadipate(2-) [c] + 1.00 * L-glutamate(1-) [c] AADAT	AADAT	Lysine metabolism	2.6.1.39	4.0	Lean	adipocytes
ABTArm_neg	237.0	0.2112995473337107	-0.3980198018483681	0.4452481070273495	ABTArm	4-aminobutyrate transaminase, reversible (mitochondrial)	1.00 * 2-Oxoglutarate [m] + 1.00 * 4-Aminobutanoate [m] --> 1.00 * L-glutamate(1-) [m] + 1.00 * Succinic semialdehyde [m] ABAT	ABAT	Glutamate metabolism	2.6.19.4	4.0	Lean	adipocytes
ABTArm_pos	230.0	0.1645288773553378	-0.4261627415952567	0.3838613857838592	ABTArm	4-aminobutyrate transaminase, reversible (mitochondrial)	1.00 * 2-Oxoglutarate [m] + 1.00 * 4-Aminobutanoate [m] --> 1.00 * L-glutamate(1-) [m] + 1.00 * Succinic semialdehyde [m] ABAT	ABAT	Glutamate metabolism	2.6.19.4	4.0	Lean	adipocytes
ABUTD_pos	441.0	0.0049541499975717	0.9450884428567808	0.0351928537491257	ABUTD	Aminobutyraldehyde dehydrogenase	1.00 * Water [c] + 1.00 * Nicotinamide adenine dinucleotide [c] + 1.00 * 4-Aminobutanal [c] --> 2.00 * proton [c] + 1.00 * Nicotinamide adenine dinucleotide - reduced [c] + 1.00 * 4-Aminobutanoate [c] ALDH9A1	ALDH9A1	beta-Alanine metabolism	1.2.1.19	4.0	Lean	adipocytes
ACACT10m_neg	273.0	0.5961119307897529	-0.1996458200638528	0.7920972705021283	ACACT10m	acetyl-CoA C-acetyltransferase, mitochondrial	1.00 * Coenzyme A [m] + 1.00 * 2-methylacetoacetyl-CoA(4-) [m] --> 1.00 * Acetyl-CoA [m] + 1.00 * Propanoyl-CoA [m] ACAA2; ACAT1; HADHB	ACAA2; ACAT1; HADHB	Valine, leucine, and isoleucine metabolism	2.3.1.9	4.0	Lean	adipocytes
ACACT10m_pos	171.0	0.010169851497982	-0.8064363568765175	0.0575436727803211	ACACT10m	acetyl-CoA C-acetyltransferase, mitochondrial	1.00 * Coenzyme A [m] + 1.00 * 2-methylacetoacetyl-CoA(4-) [m] --> 1.00 * Acetyl-CoA [m] + 1.00 * Propanoyl-CoA [m] ACAA2; ACAT1; HADHB	ACAA2; ACAT1; HADHB	Valine, leucine, and isoleucine metabolism	2.3.1.9	4.0	Lean	adipocytes
ACACT1r_neg	273.0	0.5961119307897529	-0.3241225583439144	0.7920972705021283	ACACT1r	acetyl-CoA C-acetyltransferase	2.00 * Acetyl-CoA [c] --> 1.00 * Coenzyme A [c] + 1.00 * Acetoacetyl-CoA [c] ACAT3	ACAT3	Tryptophan metabolism	2.3.1.9	0.0	Lean	adipocytes
ACACT1r_pos	201.0	0.048838370560445	-0.5873165001071099	0.1730889309568715	ACACT1r	acetyl-CoA C-acetyltransferase	2.00 * Acetyl-CoA [c] --> 1.00 * Coenzyme A [c] + 1.00 * Acetoacetyl-CoA [c] ACAT3	ACAT3	Tryptophan metabolism	2.3.1.9	0.0	Lean	adipocytes
ACACT1rm_pos	275.0	0.6241338988347811	-0.1583755471756261	0.8133865971796356	ACACT1rm	acetyl-CoA C-acetyltransferase, mitochondrial	2.00 * Acetyl-CoA [m] --> 1.00 * Coenzyme A [m] + 1.00 * Acetoacetyl-CoA [m] ACAT1; HADHA; HADHB	ACAT1; HADHA; HADHB	Tryptophan metabolism	2.3.1.9	0.0	Lean	adipocytes
ACACT1x_pos	259.0	0.4179401757432032	-0.3519748553921363	0.6417028606798072	ACACT1x	acetyl-CoA C-acetyltransferase, mitochondrial	2.00 * Acetyl-CoA [x] --> 1.00 * Acetoacetyl-CoA [x] + 1.00 * Coenzyme A [x] ACAT3	ACAT3	Cholesterol metabolism	2.3.1.9	4.0	Lean	adipocytes
ACACT4p_pos	242.0	0.2501438712743007	-0.3796485607105814	0.4999036149821483	ACACT4p	acetyl-CoA C-acetyltransferase (octanoyl-CoA), peroxisomal	1.00 * Coenzyme A [x] + 1.00 * 3-Oxodecanoyl-CoA [x] --> 1.00 * Acetyl-CoA [x] + 1.00 * Octanoyl-CoA (n-C8:0CoA) [x] ACAA1B	ACAA1B	Fatty acid oxidation	2.3.1.16	4.0	Lean	adipocytes
ACACT5p_pos	242.0	0.2501438712743007	-0.3796485607105804	0.4999036149821483	ACACT5p	acetyl-CoA C-acyltransferase (decanoyl-CoA), peroxisomal	1.00 * Coenzyme A [x] + 1.00 * 3-Oxododecanoyl-CoA [x] --> 1.00 * Acetyl-CoA [x] + 1.00 * Decanoyl-CoA (n-C10:0CoA) [x] ACAA1B	ACAA1B	Fatty acid oxidation	2.3.1.16	4.0	Lean	adipocytes
ACACT6p_pos	242.0	0.2501438712743007	-0.3796485607105784	0.4999036149821483	ACACT6p	acetyl-CoA C-acetyltransferase (dodecanoyl), peroxisomal	1.00 * Coenzyme A [x] + 1.00 * 3-Oxotetradecanoyl-CoA [x] --> 1.00 * Acetyl-CoA [x] + 1.00 * Dodecanoyl-CoA (n-C12:0CoA) [x] ACAA1B	ACAA1B	Fatty acid oxidation	2.3.1.16	4.0	Lean	adipocytes
ACACT7p_pos	240.0	0.2340463920462174	-0.4128475929152128	0.4760674814144223	ACACT7p	acetyl-CoA acyltransferase (tetradecanoyl-CoA), peroxisomal	1.00 * Coenzyme A [x] + 1.00 * 3-oxopalmitoyl-CoA(4-) [x] --> 1.00 * Acetyl-CoA [x] + 1.00 * Tetradecanoyl-CoA (n-C14:0CoA) [x] ACAA1B	ACAA1B	Fatty acid oxidation	2.3.1.16	4.0	Lean	adipocytes
ACCOACm_pos	277.0	0.6527104405758399	-0.3473276951389507	0.8339263374881191	ACCOACm	Acetyl-Coa carboxylase, beta isoform	1.00 * Acetyl-CoA [m] + 1.00 * ATP [m] + 1.00 * Bicarbonate [m] --> 1.00 * proton [m] + 1.00 * ADP [m] + 1.00 * Malonyl-CoA [m] + 1.00 * hydrogenphosphate [m] ACACB	ACACB	Fatty acid oxidation	6.4.1.2	4.0	Lean	adipocytes
ACCOAL_pos	221.0	0.116415111277106	-0.4934714642691042	0.3059422976898743	ACCOAL	acetate-CoA ligase (ADP-forming)	1.00 * ATP [c] + 1.00 * Coenzyme A [c] + 1.00 * propionate [c] --> 1.00 * ADP [c] + 1.00 * hydrogenphosphate [c] + 1.00 * Propanoyl-CoA [c] ACSS2	ACSS2	Propanoate metabolism	6.2.1.13	4.0	Lean	adipocytes
ACGAM2E_neg	284.0	0.7565609563559614	-0.0172153196407553	0.900318606987608	ACGAM2E	N-acetylglucosamine 2-epimerase	1.00 * N-acetyl-D-glucosamine [c] --> 1.00 * N-acetyl-D-mannosamine [c] RENBP	RENBP	Aminosugar metabolism	5.1.3.8	4.0	Lean	adipocytes
ACGAM2E_pos	335.0	0.4901941873486188	0.1808199264296317	0.7002620366800137	ACGAM2E	N-acetylglucosamine 2-epimerase	1.00 * N-acetyl-D-glucosamine [c] --> 1.00 * N-acetyl-D-mannosamine [c] RENBP	RENBP	Aminosugar metabolism	5.1.3.8	4.0	Lean	adipocytes
ACGAMK_pos	288.0	0.8180917697159883	-0.0002079991300678	0.9514429214552164	ACGAMK	N-acetylglucosamine kinase	1.00 * ATP [c] + 1.00 * N-acetyl-D-glucosamine [c] --> 1.00 * ADP [c] + 1.00 * proton [c] + 1.00 * N-acetyl-D-glucosamine 6-phosphate(2-) [c] NAGK	NAGK	Aminosugar metabolism	2.7.1.59	4.0	Lean	adipocytes
ACGAMPM_pos	284.0	0.7565609563559614	-0.0172153196407552	0.900318606987608	ACGAMPM	phosphoacetylglucosamine mutase	1.00 * N-acetyl-D-glucosamine 6-phosphate(2-) [c] --> 1.00 * N-Acetyl-D-glucosamine 1-phosphate [c] PGM3	PGM3	Aminosugar metabolism	5.4.2.3	4.0	Lean	adipocytes
ACGPID_pos	423.0	0.0142856214705428	0.7668496374890617	0.0731941251250568	ACGPID	N-acetylglucosaminylphosphatidylinositol deacetylase	1.00 * Water [c] + 1.00 * 6-(N-acetyl-alpha-D-glucosaminyl)-1-phosphatidyl-1D-myo-inositol(1-) [c] --> 1.00 * acetate [c] + 1.00 * 6-(alpha-D-glucosaminyl)-1-phosphatidyl-1D-myo-inositol [c] PIGL	PIGL	Phosphatidylinositol phosphate metabolism	3.5.1.89	4.0	Lean	adipocytes
ACHEe_pos	300.0	1.0	-0.0611071660551881	1.0	ACHEe	Acetylcholinesterase	1.00 * Water [e] + 1.00 * acetylcholine [e] --> 1.00 * proton [e] + 1.00 * acetate [e] + 1.00 * Choline [e] ACHE	ACHE	Glycerophospholipid metabolism	3.1.1.7	4.0	Lean	adipocytes
ACITL_pos	242.0	0.2501438712743007	-0.4268719385875165	0.4999036149821483	ACITL	ATP-Citrate lyase	1.00 * ATP [c] + 1.00 * Coenzyme A [c] + 1.00 * Citrate [c] --> 1.00 * ADP [c] + 1.00 * hydrogenphosphate [c] + 1.00 * Acetyl-CoA [c] + 1.00 * Oxaloacetate [c] ACLY	ACLY	Other	2.3.3.8	4.0	Lean	adipocytes
ACNAM9PL2_pos	466.0	0.000932959712215	0.8865965372622676	0.0105947100303379	ACNAM9PL2	N-Acetylneuraminate 9-phosphate pyruvate-lyase (pyruvate-phosphorylating)	1.00 * Water [c] + 1.00 * Phosphoenolpyruvate [c] + 1.00 * D-Mannose 6-phosphate [c] --> 1.00 * hydrogenphosphate [c] + 1.00 * 2-keto-3-deoxy-D-glycero-D-galactononic acid 9-phosphate [c] NANS	NANS	Aminosugar metabolism	2.5.1.56	4.0	Lean	adipocytes
ACNAM9PL_pos	397.0	0.0536068377541099	0.5613523910104904	0.1838796485324159	ACNAM9PL	N-Acetylneuraminate 9-phosphate pyruvate-lyase (pyruvate-phosphorylating)	1.00 * Water [c] + 1.00 * N-acetyl-D-mannosamine 6-phosphate(2-) [c] + 1.00 * Phosphoenolpyruvate [c] --> 1.00 * hydrogenphosphate [c] + 1.00 * N-Acetylneuraminate 9-phosphate [c] NANS	NANS	Aminosugar metabolism	2.5.1.56	4.0	Lean	adipocytes
ACOAD10m_pos	107.0	0.0001181178248378	-1.2626398783483828	0.0027160527236749	ACOAD10m	acyl-CoA dehydrogenase (2-methylbutanoyl-CoA), mitochondrial	1.00 * 2-methylbutanoyl-CoA(4-) [m] + 1.00 * Flavin adenine dinucleotide oxidized [m] --> 1.00 * 2-methylcrotonoyl-CoA(4-) [m] + 1.00 * Flavin adenine dinucleotide reduced [m] ACADM; ACADSB	ACADM; ACADSB	Valine, leucine, and isoleucine metabolism	1.3.99.12	4.0	Lean	adipocytes
ACOAD1fm_pos	262.0	0.4532547047537364	-0.2348977621946285	0.672748258173486	ACOAD1fm	acyl-CoA dehydrogenase (butanoyl-CoA), mitochondrial	1.00 * Flavin adenine dinucleotide oxidized [m] + 1.00 * Butanoyl-CoA [m] --> 1.00 * crotonoyl-CoA(4-) [m] + 1.00 * Flavin adenine dinucleotide reduced [m] ACAD11; ACAD12; ACAD8; ACAD9; ACADM; ACADS; ACADSB	ACAD11; ACAD12; ACAD8; ACAD9; ACADM; ACADS; ACADSB	Butanoate metabolism	1.3.99.2	4.0	Lean	adipocytes
ACOAD8m_pos	179.0	0.0159525205214674	-0.760462579929225	0.0802187411384765	ACOAD8m	acyl-CoA dehydrogenase (isovaleryl-CoA), mitochondrial	1.00 * Flavin adenine dinucleotide oxidized [m] + 1.00 * Isovaleryl-CoA [m] --> 1.00 * Flavin adenine dinucleotide reduced [m] + 1.00 * 3-methylbut-2-enoyl-CoA(4-) [m] IVD	IVD	Valine, leucine, and isoleucine metabolism	1.3.99.10	4.0	Lean	adipocytes
ACOAD9m_pos	159.0	0.0049541499975717	-0.9328364287055816	0.0351928537491257	ACOAD9m	acyl-CoA dehydrogenase (isobutyryl-CoA), mitochondrial	1.00 * Flavin adenine dinucleotide oxidized [m] + 1.00 * isobutyryl-CoA(4-) [m] --> 1.00 * Flavin adenine dinucleotide reduced [m] + 1.00 * 2-Methylprop-2-enoyl-CoA [m] ACAD8; ACADM	ACAD8; ACADM	Valine, leucine, and isoleucine metabolism	1.3.99.12	4.0	Lean	adipocytes
ACOAHi_pos	197.0	0.0403644308114087	-0.6767203583929864	0.1610370026301882	ACOAHi	acetyl-CoA hydrolase	1.00 * Water [c] + 1.00 * Acetyl-CoA [c] --> 1.00 * proton [c] + 1.00 * Coenzyme A [c] + 1.00 * acetate [c] ACOT12	ACOT12	Pyruvate metabolism	3.1.2.1	0.0	Lean	adipocytes
ACOAO7p_pos	317.0	0.7413999621186929	0.1289893195186467	0.8895979261490568	ACOAO7p	acyl-CoA oxidase (hexadecanoyl-CoA), peroxisomal	1.00 * Palmitoyl-CoA (n-C16:0CoA) [x] + 1.00 * O2 [x] --> 1.00 * Hydrogen peroxide [x] + 1.00 * trans-Hexadec-2-enoyl-CoA [x] ACOX1	ACOX1	Fatty acid oxidation	1.3.3.6	4.0	Lean	adipocytes
ACONT_neg	283.0	0.7413999621186929	-0.1020448597451325	0.8895979261490568	ACONT	aconitase	1.00 * Citrate [c] --> 1.00 * Isocitrate [c] ACO1; IREB2	ACO1; IREB2	Other	4.2.1.3	0.0	Lean	adipocytes
ACONT_pos	283.0	0.7413999621186929	-0.1020448597451325	0.8895979261490568	ACONT	aconitase	1.00 * Citrate [c] --> 1.00 * Isocitrate [c] ACO1; IREB2	ACO1; IREB2	Other	4.2.1.3	0.0	Lean	adipocytes
ACONTm_neg	303.0	0.960122388323255	0.0336950524454251	0.9868347288671128	ACONTm	Aconitate hydratase	1.00 * Citrate [m] --> 1.00 * Isocitrate [m] ACO1; ACO2	ACO1; ACO2	Citric acid cycle	4.2.1.3	0.0	Lean	adipocytes
ACONTm_pos	303.0	0.960122388323255	0.0336950524454251	0.9868347288671128	ACONTm	Aconitate hydratase	1.00 * Citrate [m] --> 1.00 * Isocitrate [m] ACO1; ACO2	ACO1; ACO2	Citric acid cycle	4.2.1.3	0.0	Lean	adipocytes
ACOX2x_pos	286.0	0.787160253603921	-0.0295013935722755	0.9240576890132984	ACOX2x	acyl-Coenzyme A oxidase 2, branched chain	1.00 * O2 [x] + 1.00 * Flavin adenine dinucleotide reduced [x] + 1.00 * 3alpha,7alpha,12alpha-Trihydroxy-5beta-cholestanoyl-CoA(S) [x] --> 1.00 * Flavin adenine dinucleotide oxidized [x] + 2.00 * Water [x] + 1.00 * 3alpha,7alpha,12alpha-Trihydroxy-5beta-cholest-24-enoyl-CoA [x] ACOX2	ACOX2	Bile acid synthesis	1.3.3.6	4.0	Lean	adipocytes
ACS2_pos	205.0	0.0587579600808188	-0.6552689286199238	0.1931000233565092	ACS2	acetyl-CoA synthase (propionate)	1.00 * ATP [c] + 1.00 * Coenzyme A [c] + 1.00 * propionate [c] --> 1.00 * AMP [c] + 1.00 * Diphosphate [c] + 1.00 * Propanoyl-CoA [c] AACS; ACSS2	AACS; ACSS2	Propanoate metabolism	6.2.1.16	4.0	Lean	adipocytes
ACS_pos	201.0	0.048838370560445	-0.6640679544261244	0.1730889309568715	ACS	acetyl-CoA synthetase	1.00 * ATP [c] + 1.00 * Coenzyme A [c] + 1.00 * acetate [c] --> 1.00 * AMP [c] + 1.00 * Diphosphate [c] + 1.00 * Acetyl-CoA [c] AACS; ACSS2	AACS; ACSS2	Glycolysis/gluconeogenesis	6.2.1.1	4.0	Lean	adipocytes
ADA_pos	330.0	0.5551906495069299	0.1851599370884038	0.7560957631522798	ADA	Adenosine deaminase	1.00 * Water [c] + 1.00 * proton [c] + 1.00 * Adenosine [c] --> 1.00 * Ammonium [c] + 1.00 * Inosine [c] ADA	ADA	Purine catabolism	3.5.4.4	4.0	Lean	adipocytes
ADAe_pos	336.0	0.4777041361799734	0.1744363143234845	0.6933796150174185	ADAe	Adenosine deaminase, extracellular	1.00 * proton [e] + 1.00 * Water [e] + 1.00 * Adenosine [e] --> 1.00 * Inosine [e] + 1.00 * Ammonium [e] ADA	ADA	Purine catabolism	3.5.4.4	4.0	Lean	adipocytes
ADK1m_neg	246.0	0.2846193087118784	-0.402146403884413	0.5447111299377039	ADK1m	adenylate kinase, mitochondrial	1.00 * ATP [m] + 1.00 * AMP [m] --> 2.00 * ADP [m] AK2; AK4	AK2; AK4	Nucleotide interconversion	2.7.4.3	4.0	Lean	adipocytes
ADK1m_pos	246.0	0.2846193087118784	-0.402146403884413	0.5447111299377039	ADK1m	adenylate kinase, mitochondrial	1.00 * ATP [m] + 1.00 * AMP [m] --> 2.00 * ADP [m] AK2; AK4	AK2; AK4	Nucleotide interconversion	2.7.4.3	4.0	Lean	adipocytes
ADKd_neg	267.0	0.5156922216117295	-0.2029581238668228	0.7211711338980278	ADKd	adenylate kinase (d form)	1.00 * dAMP(2-) [c] + 1.00 * dATP [c] --> 2.00 * dADP [c] AK5	AK5	Nucleotide interconversion	2.7.4.3	4.0	Lean	adipocytes
ADKd_pos	267.0	0.5156922216117295	-0.2029581238668227	0.7211711338980278	ADKd	adenylate kinase (d form)	1.00 * dAMP(2-) [c] + 1.00 * dATP [c] --> 2.00 * dADP [c] AK5	AK5	Nucleotide interconversion	2.7.4.3	4.0	Lean	adipocytes
ADMDC_pos	280.0	0.6965365469280352	-0.1972785468668349	0.8661118499638306	ADMDC	adenosylmethionine decarboxylase	1.00 * proton [c] + 1.00 * S-Adenosyl-L-methionine [c] --> 1.00 * carbon dioxide [c] + 1.00 * S-Adenosylmethioninamine [c] AMD1	AMD1	Arginine and Proline Metabolism	4.1.1.50	4.0	Lean	adipocytes
ADNCYC_pos	212.0	0.0801183137276341	-0.5941170334602833	0.2402441785371961	ADNCYC	adenylate cyclase	1.00 * ATP [c] --> 1.00 * Diphosphate [c] + 1.00 * 3',5'-cyclic AMP(1-) [c] ADCY1; ADCY10; ADCY2; ADCY3; ADCY4; ADCY5; ADCY6; ADCY7; ADCY8; ADCY9	ADCY1; ADCY10; ADCY2; ADCY3; ADCY4; ADCY5; ADCY6; ADCY7; ADCY8; ADCY9	Nucleotide interconversion	4.6.1.1	4.0	Lean	adipocytes
ADPRDP_pos	241.0	0.2420009688420364	-0.3545902060332713	0.4894934113320272	ADPRDP	ADPribose diphosphatase	1.00 * Water [c] + 1.00 * ADPribose [c] --> 2.00 * proton [c] + 1.00 * AMP [c] + 1.00 * alpha-D-Ribose 5-phosphate [c] NUDT5	NUDT5	Nucleotide interconversion	3.6.1.13	4.0	Lean	adipocytes
ADPT_pos	214.0	0.0872658730480638	-0.509907700487436	0.2499291531354538	ADPT	adenine phosphoribosyltransferase	1.00 * Adenine [c] + 1.00 * 5-Phospho-alpha-D-ribose 1-diphosphate [c] --> 1.00 * AMP [c] + 1.00 * Diphosphate [c] APRT	APRT	Nucleotide salvage pathway	2.4.2.7	4.0	Lean	adipocytes
ADRNCPT1_pos	247.0	0.2937181127517918	-0.4222740201548118	0.5522172088055213	ADRNCPT1	carnitine O-palmitoyltransferase	1.00 * adrenyl coenzyme A [c] + 1.00 * L-Carnitine [c] --> 1.00 * Coenzyme A [c] + 1.00 * Adrenyl carnitine [c] CPT1A; CPT1B; CPT1C	CPT1A; CPT1B; CPT1C	Fatty acid oxidation	2.3.1.21	4.0	Lean	adipocytes
ADSK_pos	309.0	0.8650101366499232	-0.0052771355170848	0.9785502362971228	ADSK	adenylyl-sulfate kinase	1.00 * ATP [c] + 1.00 * 5'-adenylyl sulfate(2-) [c] --> 1.00 * ADP [c] + 1.00 * proton [c] + 1.00 * (2R,3S,4R,5R)-5-(6-amino-9H-purin-9-yl)-4-hydroxy-2-({[(sulfonatooxy)phosphinato]oxy}methyl)oxolan-3-yl phosphate [c] PAPSS1; PAPSS2	PAPSS1; PAPSS2	Nucleotide interconversion	2.7.1.25	4.0	Lean	adipocytes
ADSL1_pos	380.0	0.1118348050389388	0.3719884691514176	0.2969029279430334	ADSL1	adenylosuccinate lyase	1.00 * N6-(1,2-Dicarboxyethyl)-AMP [c] --> 1.00 * AMP [c] + 1.00 * Fumarate [c] ADSL	ADSL	Nucleotide interconversion	4.3.2.2	4.0	Lean	adipocytes
ADSL2_pos	273.0	0.5961119307897529	-0.3117865784631119	0.7920972705021283	ADSL2	adenylosuccinate lyase	1.00 * (S)-2-[5-Amino-1-(5-phospho-D-ribosyl)imidazole-4-carboxamido]succinate [c] --> 1.00 * Fumarate [c] + 1.00 * 5-Amino-1-(5-Phospho-D-ribosyl)imidazole-4-carboxamide [c] ADSL	ADSL	Purine synthesis	4.3.2.2	4.0	Lean	adipocytes
AG13T10g_pos	401.0	0.0444311888588629	0.5842109451875174	0.1680893871538495	AG13T10g	N-acetyllactosaminide beta-1,3-N-acetylglucosaminyltransferase, Golgi apparatus	1.00 * UDP-N-acetyl-alpha-D-glucosamine(2-) [g] + 1.00 * keratan sulfate I biosynthesis, precursor 18 [g] --> 1.00 * proton [g] + 1.00 * UDP [g] + 1.00 * keratan sulfate I biosynthesis, precursor 19 [g] B3GNT2; B3GNT3; B3GNT4; B3GNT7; B3GNT8; B3GNTL1; B4GAT1	B3GNT2; B3GNT3; B3GNT4; B3GNT7; B3GNT8; B3GNTL1; B4GAT1	Keratan sulfate synthesis	2.4.1.149	4.0	Lean	adipocytes
AG13T11g_pos	401.0	0.0444311888588629	0.5842109451875174	0.1680893871538495	AG13T11g	N-acetyllactosaminide beta-1,3-N-acetylglucosaminyltransferase, Golgi apparatus	1.00 * UDP-N-acetyl-alpha-D-glucosamine(2-) [g] + 1.00 * keratan sulfate I biosynthesis, precursor 21 [g] --> 1.00 * proton [g] + 1.00 * UDP [g] + 1.00 * keratan sulfate I biosynthesis, precursor 22 [g] B3GNT2; B3GNT3; B3GNT4; B3GNT7; B3GNT8; B3GNTL1; B4GAT1	B3GNT2; B3GNT3; B3GNT4; B3GNT7; B3GNT8; B3GNTL1; B4GAT1	Keratan sulfate synthesis	2.4.1.149	4.0	Lean	adipocytes
AG13T12g_pos	401.0	0.0444311888588629	0.5842109451875174	0.1680893871538495	AG13T12g	N-acetyllactosaminide beta-1,3-N-acetylglucosaminyltransferase, Golgi apparatus	1.00 * UDP-N-acetyl-alpha-D-glucosamine(2-) [g] + 1.00 * keratan sulfate I biosynthesis, precursor 24 [g] --> 1.00 * proton [g] + 1.00 * UDP [g] + 1.00 * keratan sulfate I biosynthesis, precursor 25 [g] B3GNT2; B3GNT3; B3GNT4; B3GNT7; B3GNT8; B3GNTL1; B4GAT1	B3GNT2; B3GNT3; B3GNT4; B3GNT7; B3GNT8; B3GNTL1; B4GAT1	Keratan sulfate synthesis	2.4.1.149	4.0	Lean	adipocytes
AG13T13g_pos	401.0	0.0444311888588629	0.5842109451875174	0.1680893871538495	AG13T13g	N-acetyllactosaminide beta-1,3-N-acetylglucosaminyltransferase, Golgi apparatus	1.00 * UDP-N-acetyl-alpha-D-glucosamine(2-) [g] + 1.00 * keratan sulfate I biosynthesis, precursor 27 [g] --> 1.00 * proton [g] + 1.00 * UDP [g] + 1.00 * keratan sulfate I biosynthesis, precursor 28 [g] B3GNT2; B3GNT3; B3GNT4; B3GNT7; B3GNT8; B3GNTL1; B4GAT1	B3GNT2; B3GNT3; B3GNT4; B3GNT7; B3GNT8; B3GNTL1; B4GAT1	Keratan sulfate synthesis	2.4.1.149	4.0	Lean	adipocytes
AG13T14g_pos	401.0	0.0444311888588629	0.5842109451875174	0.1680893871538495	AG13T14g	N-acetyllactosaminide beta-1,3-N-acetylglucosaminyltransferase, Golgi apparatus	1.00 * UDP-N-acetyl-alpha-D-glucosamine(2-) [g] + 1.00 * keratan sulfate I biosynthesis, precursor 30 [g] --> 1.00 * proton [g] + 1.00 * UDP [g] + 1.00 * keratan sulfate I biosynthesis, precursor 31 [g] B3GNT2; B3GNT3; B3GNT4; B3GNT7; B3GNT8; B3GNTL1; B4GAT1	B3GNT2; B3GNT3; B3GNT4; B3GNT7; B3GNT8; B3GNTL1; B4GAT1	Keratan sulfate synthesis	2.4.1.149	4.0	Lean	adipocytes
AG13T15g_pos	401.0	0.0444311888588629	0.5842109451875174	0.1680893871538495	AG13T15g	N-acetyllactosaminide beta-1,3-N-acetylglucosaminyltransferase, Golgi apparatus	1.00 * UDP-N-acetyl-alpha-D-glucosamine(2-) [g] + 1.00 * keratan sulfate I biosynthesis, precursor 33 [g] --> 1.00 * proton [g] + 1.00 * UDP [g] + 1.00 * keratan sulfate I biosynthesis, precursor 34 [g] B3GNT2; B3GNT3; B3GNT4; B3GNT7; B3GNT8; B3GNTL1; B4GAT1	B3GNT2; B3GNT3; B3GNT4; B3GNT7; B3GNT8; B3GNTL1; B4GAT1	Keratan sulfate synthesis	2.4.1.149	4.0	Lean	adipocytes
AG13T16g_pos	451.0	0.0026124768975389	0.9010929599143372	0.0221924114520703	AG13T16g	N-acetyllactosaminide beta-1,3-N-acetylglucosaminyltransferase, Golgi apparatus	1.00 * UDP-N-acetyl-alpha-D-glucosamine(2-) [g] + 1.00 * keratan sulfate II boisynthesis, precursor 2 [g] --> 1.00 * proton [g] + 1.00 * UDP [g] + 1.00 * keratan sulfate II biosynthesis, precursor 3 [g] B3GNT2; B3GNT3; B3GNT4; B3GNT7; B3GNT8; B3GNTL1; B4GAT1	B3GNT2; B3GNT3; B3GNT4; B3GNT7; B3GNT8; B3GNTL1; B4GAT1	Keratan sulfate synthesis	2.4.1.149	4.0	Lean	adipocytes
AG13T17g_pos	451.0	0.0026124768975389	0.9010929599143372	0.0221924114520703	AG13T17g	N-acetyllactosaminide beta-1,3-N-acetylglucosaminyltransferase, Golgi apparatus	1.00 * UDP-N-acetyl-alpha-D-glucosamine(2-) [g] + 1.00 * keratan sulfate II biosynthesis, precursor 4 [g] --> 1.00 * proton [g] + 1.00 * UDP [g] + 1.00 * keratan sulfate II biosynthesis, precursor 5 [g] B3GNT2; B3GNT3; B3GNT4; B3GNT7; B3GNT8; B3GNTL1; B4GAT1	B3GNT2; B3GNT3; B3GNT4; B3GNT7; B3GNT8; B3GNTL1; B4GAT1	Keratan sulfate synthesis	2.4.1.149	4.0	Lean	adipocytes
AG13T18g_pos	451.0	0.0026124768975389	0.9010929599143388	0.0221924114520703	AG13T18g	N-acetyllactosaminide beta-1,3-N-acetylglucosaminyltransferase, Golgi apparatus	1.00 * UDP-N-acetyl-alpha-D-glucosamine(2-) [g] + 1.00 * keratan sulfate II biosynthesis, precursor 7 [g] --> 1.00 * proton [g] + 1.00 * UDP [g] + 1.00 * keratan sulfate II biosynthesis, precursor 8 [g] B3GNT2; B3GNT3; B3GNT4; B3GNT7; B3GNT8; B3GNTL1; B4GAT1	B3GNT2; B3GNT3; B3GNT4; B3GNT7; B3GNT8; B3GNTL1; B4GAT1	Keratan sulfate synthesis	2.4.1.149	4.0	Lean	adipocytes
AG13T1g_pos	445.0	0.0038524182643757	0.8966981428960453	0.0299137060218291	AG13T1g	N-acetyllactosaminide beta-1,3-N-acetylglucosaminyltransferase, Golgi apparatus	1.00 * UDP-N-acetyl-alpha-D-glucosamine(2-) [g] + 1.00 * keratan sulfate II biosynthesis, precursor 2 [g] --> 1.00 * proton [g] + 1.00 * UDP [g] + 1.00 * keratan sulfate II biosynthesis, precursor 3 [g] B3GNT2; B3GNT3; B3GNT4; B3GNT7; B3GNT8; B3GNTL1; B4GAT1	B3GNT2; B3GNT3; B3GNT4; B3GNT7; B3GNT8; B3GNTL1; B4GAT1	Keratan sulfate synthesis	2.4.1.149	4.0	Lean	adipocytes
AG13T2g_pos	445.0	0.0038524182643757	0.8966981428960453	0.0299137060218291	AG13T2g	N-acetyllactosaminide beta-1,3-N-acetylglucosaminyltransferase, Golgi apparatus	1.00 * UDP-N-acetyl-alpha-D-glucosamine(2-) [g] + 1.00 * keratan sulfate II biosynthesis, precursor 4 [g] --> 1.00 * proton [g] + 1.00 * UDP [g] + 1.00 * keratan sulfate II biosynthesis, precursor 5 [g] B3GNT2; B3GNT3; B3GNT4; B3GNT7; B3GNT8; B3GNTL1; B4GAT1	B3GNT2; B3GNT3; B3GNT4; B3GNT7; B3GNT8; B3GNTL1; B4GAT1	Keratan sulfate synthesis	2.4.1.149	4.0	Lean	adipocytes
AG13T3g_pos	445.0	0.0038524182643757	0.8966981428960453	0.0299137060218291	AG13T3g	N-acetyllactosaminide beta-1,3-N-acetylglucosaminyltransferase, Golgi apparatus	1.00 * UDP-N-acetyl-alpha-D-glucosamine(2-) [g] + 1.00 * keratan sulfate II biosynthesis, precursor 7 [g] --> 1.00 * proton [g] + 1.00 * UDP [g] + 1.00 * keratan sulfate II biosynthesis, precursor 8 [g] B3GNT2; B3GNT3; B3GNT4; B3GNT7; B3GNT8; B3GNTL1; B4GAT1	B3GNT2; B3GNT3; B3GNT4; B3GNT7; B3GNT8; B3GNTL1; B4GAT1	Keratan sulfate synthesis	2.4.1.149	4.0	Lean	adipocytes
AG13T4g_pos	401.0	0.0444311888588629	0.5842109451874565	0.1680893871538495	AG13T4g	N-acetyllactosaminide beta-1,3-N-acetylglucosaminyltransferase, Golgi apparatus	1.00 * UDP-N-acetyl-alpha-D-glucosamine(2-) [g] + 1.00 * keratan sulfate I biosynthesis, precursor 1 [g] --> 1.00 * proton [g] + 1.00 * UDP [g] + 1.00 * keratan sulfate I biosynthesis, precursor 2 [g] B3GNT2; B3GNT3; B3GNT4; B3GNT7; B3GNT8; B3GNTL1; B4GAT1	B3GNT2; B3GNT3; B3GNT4; B3GNT7; B3GNT8; B3GNTL1; B4GAT1	Keratan sulfate synthesis	2.4.1.149	4.0	Lean	adipocytes
AG13T5g_pos	401.0	0.0444311888588629	0.5842109451874565	0.1680893871538495	AG13T5g	N-acetyllactosaminide beta-1,3-N-acetylglucosaminyltransferase, Golgi apparatus	1.00 * UDP-N-acetyl-alpha-D-glucosamine(2-) [g] + 1.00 * keratan sulfate I biosynthesis, precursor 3 [g] --> 1.00 * proton [g] + 1.00 * UDP [g] + 1.00 * keratan sulfate I biosynthesis, precursor 4 [g] B3GNT2; B3GNT3; B3GNT4; B3GNT7; B3GNT8; B3GNTL1; B4GAT1	B3GNT2; B3GNT3; B3GNT4; B3GNT7; B3GNT8; B3GNTL1; B4GAT1	Keratan sulfate synthesis	2.4.1.149	4.0	Lean	adipocytes
AG13T6g_pos	401.0	0.0444311888588629	0.5842109451874565	0.1680893871538495	AG13T6g	N-acetyllactosaminide beta-1,3-N-acetylglucosaminyltransferase, Golgi apparatus	1.00 * UDP-N-acetyl-alpha-D-glucosamine(2-) [g] + 1.00 * keratan sulfate I biosynthesis, precursor 6 [g] --> 1.00 * proton [g] + 1.00 * UDP [g] + 1.00 * keratan sulfate I biosynthesis, precursor 7 [g] B3GNT2; B3GNT3; B3GNT4; B3GNT7; B3GNT8; B3GNTL1; B4GAT1	B3GNT2; B3GNT3; B3GNT4; B3GNT7; B3GNT8; B3GNTL1; B4GAT1	Keratan sulfate synthesis	2.4.1.149	4.0	Lean	adipocytes
AG13T7g_pos	401.0	0.0444311888588629	0.5842109451874957	0.1680893871538495	AG13T7g	N-acetyllactosaminide beta-1,3-N-acetylglucosaminyltransferase, Golgi apparatus	1.00 * UDP-N-acetyl-alpha-D-glucosamine(2-) [g] + 1.00 * keratan sulfate I biosynthesis, precursor 9 [g] --> 1.00 * proton [g] + 1.00 * UDP [g] + 1.00 * keratan sulfate I biosynthesis, precursor 10 [g] B3GNT2; B3GNT3; B3GNT4; B3GNT7; B3GNT8; B3GNTL1; B4GAT1	B3GNT2; B3GNT3; B3GNT4; B3GNT7; B3GNT8; B3GNTL1; B4GAT1	Keratan sulfate synthesis	2.4.1.149	4.0	Lean	adipocytes
AG13T8g_pos	401.0	0.0444311888588629	0.5842109451875132	0.1680893871538495	AG13T8g	N-acetyllactosaminide beta-1,3-N-acetylglucosaminyltransferase, Golgi apparatus	1.00 * UDP-N-acetyl-alpha-D-glucosamine(2-) [g] + 1.00 * keratan sulfate I biosynthesis, precursor 12 [g] --> 1.00 * proton [g] + 1.00 * UDP [g] + 1.00 * keratan sulfate I biosynthesis, precursor 13 [g] B3GNT2; B3GNT3; B3GNT4; B3GNT7; B3GNT8; B3GNTL1; B4GAT1	B3GNT2; B3GNT3; B3GNT4; B3GNT7; B3GNT8; B3GNTL1; B4GAT1	Keratan sulfate synthesis	2.4.1.149	4.0	Lean	adipocytes
AG13T9g_pos	401.0	0.0444311888588629	0.5842109451875132	0.1680893871538495	AG13T9g	N-acetyllactosaminide beta-1,3-N-acetylglucosaminyltransferase, Golgi apparatus	1.00 * UDP-N-acetyl-alpha-D-glucosamine(2-) [g] + 1.00 * keratan sulfate I biosynthesis, precursor 15 [g] --> 1.00 * proton [g] + 1.00 * UDP [g] + 1.00 * keratan sulfate I biosynthesis, precursor 16 [g] B3GNT2; B3GNT3; B3GNT4; B3GNT7; B3GNT8; B3GNTL1; B4GAT1	B3GNT2; B3GNT3; B3GNT4; B3GNT7; B3GNT8; B3GNTL1; B4GAT1	Keratan sulfate synthesis	2.4.1.149	4.0	Lean	adipocytes
AGMTm_pos	282.0	0.7263386976487618	-0.0856448599657599	0.8802916568449419	AGMTm	agmatinase (m)	1.00 * Water [m] + 1.00 * agmatinium(2+) [m] --> 1.00 * Putrescine [m] + 1.00 * Urea [m] AGMAT	AGMAT	Arginine and Proline Metabolism	3.5.3.11	4.0	Lean	adipocytes
AGPAT1_pos	204.0	0.056133213319545	-0.5276926270972044	0.1884720428639212	AGPAT1	1-acylglycerol-3-phosphate O-acyltransferase 1	1.00 * R total 2 coenzyme A [c] + 1.00 * lysophosphatidic acid [c] --> 1.00 * Coenzyme A [c] + 1.00 * phosphatidate(2-) [c] AGPAT1; AGPAT2; AGPAT3; AGPAT4; AGPAT5; GPAT4; MBOAT2	AGPAT1; AGPAT2; AGPAT3; AGPAT4; AGPAT5; GPAT4; MBOAT2	Triacylglycerol synthesis	2.3.1.51	4.0	Lean	adipocytes
AGTim_pos	224.0	0.131043424177833	-0.4187041690147893	0.3301198455769103	AGTim	alanine-glyoxylate transaminase (irreversible), mitochondrial	1.00 * L-alanine [m] + 1.00 * glyoxylate [m] --> 1.00 * pyruvate [m] + 1.00 * Glycine [m] AGXT2; ETNPPL	AGXT2; ETNPPL	Alanine and aspartate metabolism	2.6.1.44	4.0	Lean	adipocytes
AGTix_pos	391.0	0.0702957871680775	0.5666482501151003	0.2187540349606316	AGTix	alanine-glyoxylate transaminase (irreversible), (peroxisomal)	1.00 * L-alanine [x] + 1.00 * glyoxylate [x] --> 1.00 * Glycine [x] + 1.00 * pyruvate [x] AGXT	AGXT	Alanine and aspartate metabolism	2.6.1.44	4.0	Lean	adipocytes
AHC_pos	283.0	0.7413999621186929	-0.034258514013217	0.8895979261490568	AHC	adenosylhomocysteinase	1.00 * Water [c] + 1.00 * S-Adenosyl-L-homocysteine [c] --> 1.00 * Adenosine [c] + 1.00 * L-homocysteine [c] AHCYL1; GM4737	AHCYL1; GM4737	Methionine and cysteine metabolism	3.3.1.1	4.0	Lean	adipocytes
AHEXASE2ly_pos	399.0	0.048838370560445	0.598046304658172	0.1730889309568715	AHEXASE2ly	beta-N-acetylhexosaminidase, lysosomal	3.00 * Water [l] + 1.00 * reducing GlcNAc removed form of n2m2nmasn (w/o peptide) [l] --> 1.00 * (alpha-D-mannosyl)2-beta-D-mannosyl-N-acetylglucosamine [l] + 3.00 * N-acetyl-D-glucosamine [l] HEXA; HEXB	HEXA; HEXB	N-glycan degradation	3.2.1.52	4.0	Lean	adipocytes
AHEXASEly_pos	394.0	0.0614838178589319	0.6027096180286001	0.1992406388486404	AHEXASEly	beta-N-acetylhexosaminidase, lysosomal	2.00 * Water [l] + 1.00 * de-Fuc, reducing GlcNAc removed, de-Sia, de-Gal form of PA6 (w/o peptide linkage) [l] --> 1.00 * (alpha-D-mannosyl)2-beta-D-mannosyl-N-acetylglucosamine [l] + 2.00 * N-acetyl-D-glucosamine [l] HEXA; HEXB	HEXA; HEXB	N-glycan degradation	3.2.1.52	4.0	Lean	adipocytes
AICART_neg	369.0	0.1706869016439339	0.3777511702192411	0.3945505040842196	AICART	phosphoribosylaminoimidazolecarboxamide formyltransferase	1.00 * 10-Formyltetrahydrofolate [c] + 1.00 * 5-Amino-1-(5-Phospho-D-ribosyl)imidazole-4-carboxamide [c] --> 1.00 * 5-Formamido-1-(5-phospho-D-ribosyl)imidazole-4-carboxamide [c] + 1.00 * 5,6,7,8-Tetrahydrofolate [c] ATIC	ATIC	Purine synthesis	2.1.2.3	4.0	Lean	adipocytes
AICART_pos	361.0	0.2262788928879547	0.3996374733586076	0.4668347355808249	AICART	phosphoribosylaminoimidazolecarboxamide formyltransferase	1.00 * 10-Formyltetrahydrofolate [c] + 1.00 * 5-Amino-1-(5-Phospho-D-ribosyl)imidazole-4-carboxamide [c] --> 1.00 * 5-Formamido-1-(5-phospho-D-ribosyl)imidazole-4-carboxamide [c] + 1.00 * 5,6,7,8-Tetrahydrofolate [c] ATIC	ATIC	Purine synthesis	2.1.2.3	4.0	Lean	adipocytes
AKGDm_pos	223.0	0.1260167289279568	-0.4525993042474183	0.321565041229104	AKGDm	2-oxoglutarate dehydrogenase	1.00 * 2-Oxoglutarate [m] + 1.00 * Coenzyme A [m] + 1.00 * Nicotinamide adenine dinucleotide [m] --> 1.00 * carbon dioxide [m] + 1.00 * Nicotinamide adenine dinucleotide - reduced [m] + 1.00 * Succinyl-CoA [m] DLD; DLST; OGDH; PDHX	DLD; DLST; OGDH; PDHX	Citric acid cycle	2.3.1.61	0.0	Lean	adipocytes
AKR1C1_pos	362.0	0.2186971048513838	0.3358487299789183	0.4559634928766276	AKR1C1	aldo-keto reductase family 1, member C1 (chlordecone reductase; 3-alpha hydroxysteroid dehydrogenase, type I; dihydrodiol dehydrogenase 4)	1.00 * proton [c] + 1.00 * Nicotinamide adenine dinucleotide phosphate - reduced [c] + 1.00 * progesterone [c] --> 1.00 * Nicotinamide adenine dinucleotide phosphate [c] + 1.00 * (20S)-20-hydroxypregn-4-en-3-one [c] AKR1C6	AKR1C6	Steroid metabolism	1.3.1.20	4.0	Lean	adipocytes
AKR1C41_pos	281.0	0.7113824903989066	-0.1302876343206781	0.8755373302488528	AKR1C41	aldo-keto reductase family 1, member C4 (chlordecone reductase; 3-alpha hydroxysteroid dehydrogenase, type I; dihydrodiol dehydrogenase 4)	1.00 * proton [c] + 1.00 * Nicotinamide adenine dinucleotide - reduced [c] + 1.00 * 7alpha-hydroxy-5beta-cholestan-3-one [c] --> 1.00 * Nicotinamide adenine dinucleotide [c] + 1.00 * 5beta-cholestane-3alpha,7alpha-diol [c] AKR1C6	AKR1C6	Bile acid synthesis	1.1.1.50	4.0	Lean	adipocytes
AKR1C42_pos	281.0	0.7113824903989066	-0.1302876343206781	0.8755373302488528	AKR1C42	aldo-keto reductase family 1, member C4 (chlordecone reductase; 3-alpha hydroxysteroid dehydrogenase, type I; dihydrodiol dehydrogenase 4)	1.00 * proton [c] + 1.00 * Nicotinamide adenine dinucleotide - reduced [c] + 1.00 * 7alpha,12alpha-dihydroxy-5beta-cholestan-3-one [c] --> 1.00 * Nicotinamide adenine dinucleotide [c] + 1.00 * 5beta-cholestane-3alpha,7alpha,12alpha-triol [c] AKR1C6	AKR1C6	Bile acid synthesis	1.1.1.50	4.0	Lean	adipocytes
AKR1D2_pos	319.0	0.7113824903989066	0.118503747584665	0.8755373302488528	AKR1D2	aldo-keto reductase family 1, member D1 (delta 4-3-ketosteroid-5-beta-reductase)	1.00 * proton [c] + 1.00 * Nicotinamide adenine dinucleotide phosphate - reduced [c] + 1.00 * 7alpha,12alpha-Dihydroxycholest-4-en-3-one [c] --> 1.00 * Nicotinamide adenine dinucleotide phosphate [c] + 1.00 * 7alpha,12alpha-dihydroxy-5beta-cholestan-3-one [c] AKR1D1	AKR1D1	Bile acid synthesis	1.3.99.6	4.0	Lean	adipocytes
AKR1D_pos	222.0	0.121141516004118	-0.4318469832514504	0.3128047002534904	AKR1D	aldo-keto reductase family 1, member D1 (delta 4-3-ketosteroid-5-beta-reductase)	1.00 * proton [c] + 1.00 * Nicotinamide adenine dinucleotide phosphate - reduced [c] + 1.00 * 7alpha-hydroxycholest-4-en-3-one [c] --> 1.00 * Nicotinamide adenine dinucleotide phosphate [c] + 1.00 * 7alpha-hydroxy-5beta-cholestan-3-one [c] AKR1D1	AKR1D1	Bile acid synthesis	1.3.99.6	4.0	Lean	adipocytes
ALATA_L_neg	132.0	0.000808115603728	-1.061371713020259	0.0094068125822153	ALATA_L	L-alanine transaminase	1.00 * 2-Oxoglutarate [c] + 1.00 * L-alanine [c] --> 1.00 * pyruvate [c] + 1.00 * L-glutamate(1-) [c] GPT; GPT2	GPT; GPT2	Glutamate metabolism	2.6.1.2	4.0	Lean	adipocytes
ALATA_L_pos	206.0	0.0614838178589319	-0.5997426445639334	0.1992406388486404	ALATA_L	L-alanine transaminase	1.00 * 2-Oxoglutarate [c] + 1.00 * L-alanine [c] --> 1.00 * pyruvate [c] + 1.00 * L-glutamate(1-) [c] GPT; GPT2	GPT; GPT2	Glutamate metabolism	2.6.1.2	4.0	Lean	adipocytes
ALCD1_neg	211.0	0.0767271407257424	-0.5696740548783468	0.2340663406949864	ALCD1	alcohol dehydrogenase (methanol)	1.00 * Nicotinamide adenine dinucleotide [c] + 1.00 * methanol [c] --> 1.00 * proton [c] + 1.00 * Nicotinamide adenine dinucleotide - reduced [c] + 1.00 * formaldehyde [c] ADH1; ADH4; ADH5; ADH6A; ADH7; ADHFE1; ZADH2	ADH1; ADH4; ADH5; ADH6A; ADH7; ADHFE1; ZADH2	Miscellaneous	1.1.1.1	4.0	Lean	adipocytes
ALCD1_pos	254.0	0.3628225097835944	-0.228499266997721	0.5987537588541336	ALCD1	alcohol dehydrogenase (methanol)	1.00 * Nicotinamide adenine dinucleotide [c] + 1.00 * methanol [c] --> 1.00 * proton [c] + 1.00 * Nicotinamide adenine dinucleotide - reduced [c] + 1.00 * formaldehyde [c] ADH1; ADH4; ADH5; ADH6A; ADH7; ADHFE1; ZADH2	ADH1; ADH4; ADH5; ADH6A; ADH7; ADHFE1; ZADH2	Miscellaneous	1.1.1.1	4.0	Lean	adipocytes
ALCD2if_pos	171.0	0.010169851497982	-0.7836677607993545	0.0575436727803211	ALCD2if	alcohol dehydrogenase, forward rxn (ethanol -> acetaldehyde)	1.00 * Nicotinamide adenine dinucleotide [c] + 1.00 * ethanol [c] --> 1.00 * proton [c] + 1.00 * Nicotinamide adenine dinucleotide - reduced [c] + 1.00 * acetaldehyde [c] ADH1; ADH4; ADH5; ADH6A; ADH7; ADHFE1; ZADH2	ADH1; ADH4; ADH5; ADH6A; ADH7; ADHFE1; ZADH2	Glycolysis/gluconeogenesis	1.1.1.1	0.0	Lean	adipocytes
ALCD2yf_pos	210.0	0.0734539113974525	-0.6505196906847481	0.2254550006901998	ALCD2yf	alcohol dehydrogenase (ethanol, NADP), forward reaction	1.00 * Nicotinamide adenine dinucleotide phosphate [c] + 1.00 * ethanol [c] --> 1.00 * proton [c] + 1.00 * Nicotinamide adenine dinucleotide phosphate - reduced [c] + 1.00 * acetaldehyde [c] AKR1A1	AKR1A1	Glycolysis/gluconeogenesis	1.1.1.2	0.0	Lean	adipocytes
ALDD2x_pos	494.0	0.0001088353532673	1.085350131344359	0.0027160527236749	ALDD2x	aldehyde dehydrogenase (acetaldehyde, NAD)	1.00 * Water [c] + 1.00 * Nicotinamide adenine dinucleotide [c] + 1.00 * acetaldehyde [c] --> 2.00 * proton [c] + 1.00 * Nicotinamide adenine dinucleotide - reduced [c] + 1.00 * acetate [c] ALDH1A1; ALDH1A2; ALDH1A3; ALDH1B1; ALDH3A1; ALDH3A2; ALDH3B1; ALDH3B3; ALDH7A1; ALDH9A1	ALDH1A1; ALDH1A2; ALDH1A3; ALDH1B1; ALDH3A1; ALDH3A2; ALDH3B1; ALDH3B3; ALDH7A1; ALDH9A1	Glycolysis/gluconeogenesis	1.2.1.3	0.0	Lean	adipocytes
ALDD2xm_pos	216.0	0.0949193636058946	-0.541012369817352	0.2673767528067344	ALDD2xm	aldehyde dehydrogenase (acetylaldehyde, NAD), mitochondrial	1.00 * Water [m] + 1.00 * Nicotinamide adenine dinucleotide [m] + 1.00 * acetaldehyde [m] --> 2.00 * proton [m] + 1.00 * Nicotinamide adenine dinucleotide - reduced [m] + 1.00 * acetate [m] ALDH1B1; ALDH2	ALDH1B1; ALDH2	Glycolysis/gluconeogenesis	1.2.1.3	0.0	Lean	adipocytes
ALDD2y_pos	348.0	0.3421122526169636	0.1635861006101595	0.5838249220505067	ALDD2y	aldehyde dehydrogenase (acetaldehyde, NADP)	1.00 * Water [c] + 1.00 * Nicotinamide adenine dinucleotide phosphate [c] + 1.00 * acetaldehyde [c] --> 2.00 * proton [c] + 1.00 * Nicotinamide adenine dinucleotide phosphate - reduced [c] + 1.00 * acetate [c] ALDH1A2; ALDH1B1; ALDH3A1; ALDH3A2; ALDH3B1; ALDH3B3; ALDH9A1	ALDH1A2; ALDH1B1; ALDH3A1; ALDH3A2; ALDH3B1; ALDH3B3; ALDH9A1	Glycolysis/gluconeogenesis	1.2.1.4	0.0	Lean	adipocytes
ALOX52_pos	204.0	0.056133213319545	-0.5291098222910051	0.1884720428639212	ALOX52	Arachidonate 5-lipoxygenase	1.00 * 5(S)-HPETE(1-) [c] --> 1.00 * Water [c] + 1.00 * leukotriene A4(1-) [c] ALOX5	ALOX5	Eicosanoid metabolism	1.13.11.34	4.0	Lean	adipocytes
ALOX5_pos	273.0	0.5961119307897529	-0.1065378522223622	0.7920972705021283	ALOX5	Arachidonate 5-lipoxygenase	1.00 * O2 [c] + 1.00 * arachidonate [c] --> 1.00 * 5(S)-HPETE(1-) [c] ALOX5	ALOX5	Eicosanoid metabolism	1.13.11.34	4.0	Lean	adipocytes
ALR2_pos	347.0	0.3523710844905158	0.2359284275951855	0.5898838813428829	ALR2	aldose reductase (methylglyoxal)	1.00 * proton [c] + 1.00 * Nicotinamide adenine dinucleotide phosphate - reduced [c] + 1.00 * methylglyoxal [c] --> 1.00 * Nicotinamide adenine dinucleotide phosphate [c] + 1.00 * hydroxyacetone [c] AKR1A1; AKR1B3; AKR7A5	AKR1A1; AKR1B3; AKR7A5	Pyruvate metabolism	1.1.1.21	4.0	Lean	adipocytes
ALR3_pos	347.0	0.3523710844905158	0.2359284275951855	0.5898838813428829	ALR3	aldose reductase (acetol)	1.00 * proton [c] + 1.00 * Nicotinamide adenine dinucleotide phosphate - reduced [c] + 1.00 * hydroxyacetone [c] --> 1.00 * Nicotinamide adenine dinucleotide phosphate [c] + 1.00 * (S)-propane-1,2-diol [c] AKR1A1; AKR1B3; AKR7A5	AKR1A1; AKR1B3; AKR7A5	Pyruvate metabolism	1.1.1.21	4.0	Lean	adipocytes
AMACRp_pos	286.0	0.787160253603921	-0.0295013935722755	0.9240576890132984	AMACRp	alpha-methylacyl-CoA racemase	1.00 * (25R)-3alpha,7alpha,12alpha-trihydroxy-5beta-cholestan-26-oyl-CoA(4-) [x] --> 1.00 * 3alpha,7alpha,12alpha-Trihydroxy-5beta-cholestanoyl-CoA(S) [x] AMACR	AMACR	Bile acid synthesis	5.1.99.4	4.0	Lean	adipocytes
AMANK_pos	397.0	0.0536068377541099	0.5613523910104904	0.1838796485324159	AMANK	N-acetyl-D-mannosamine kinase	1.00 * ATP [c] + 1.00 * N-acetyl-D-mannosamine [c] --> 1.00 * ADP [c] + 1.00 * proton [c] + 1.00 * N-acetyl-D-mannosamine 6-phosphate(2-) [c] GNE; NAGK	GNE; NAGK	Aminosugar metabolism	2.7.1.60	4.0	Lean	adipocytes
AMPDA_pos	472.0	0.0006035812492172	1.131653613586572	0.0078550063773135	AMPDA	Adenosine monophosphate deaminase	1.00 * Water [c] + 1.00 * proton [c] + 1.00 * AMP [c] --> 1.00 * Ammonium [c] + 1.00 * IMP [c] AMPD1; AMPD2; AMPD3	AMPD1; AMPD2; AMPD3	Nucleotide interconversion	3.5.4.6	4.0	Lean	adipocytes
AMPTASECGe_pos	511.0	2.5537068827469863e-05	1.4912631956719369	0.0012782285143103	AMPTASECGe	alanyl aminopeptidase (cys-gly) (e)	1.00 * Water [e] + 1.00 * L-cysteinylglycine [e] --> 1.00 * L-cysteine [e] + 1.00 * Glycine [e] ANPEP	ANPEP	Glutathione metabolism	3.4.11.2	4.0	Lean	adipocytes
AMY1e_pos	170.0	0.0095975931942523	-0.8580951779847736	0.0554631784325045	AMY1e	alpha-amylase, extracellular (strch1 -> strch2)	8.00 * Water [e] + 1.00 * starch, structure 1 (1,6-{7[1,4-Glc], 4[1,4-Glc]}) [e] --> 8.00 * D-glucose [e] + 1.00 * starch, structure 2 (1,6-{2[1,4-Glc], [1,4-Glc]}) [e] AMY2A5; SLC3A1; SLC3A2; SLC7A9	AMY2A5; SLC3A1; SLC3A2; SLC7A9	Starch and sucrose metabolism	3.2.1.1	0.0	Lean	adipocytes
AMY2e_pos	170.0	0.0095975931942523	-0.8580951779847762	0.0554631784325045	AMY2e	alpha-amylase, extracellular (glygn2 -> glygn4)	8.00 * Water [e] + 1.00 * glycogen, structure 2 (glycogenin-1,6-{7[1,4-Glc], 4[1,4-Glc]}) [e] --> 8.00 * D-glucose [e] + 1.00 * glycogen, structure 4 (glycogenin-1,6-{2[1,4-Glc], [1,4-Glc]}) [e] AMY2A5; SLC3A1; SLC3A2; SLC7A9	AMY2A5; SLC3A1; SLC3A2; SLC7A9	Starch and sucrose metabolism	3.2.1.1	0.0	Lean	adipocytes
ARABR_pos	281.0	0.7113824903989066	-0.1490159876964294	0.8755373302488528	ARABR	arabinose reductase	1.00 * proton [c] + 1.00 * Nicotinamide adenine dinucleotide phosphate - reduced [c] + 1.00 * L-arabinose [c] --> 1.00 * Nicotinamide adenine dinucleotide phosphate [c] + 1.00 * L-arabinitol [c] AKR1A1; AKR1B3; AKR7A5	AKR1A1; AKR1B3; AKR7A5	Pentose phosphate pathway	1.1.1.21	4.0	Lean	adipocytes
ARACHCPT1_pos	338.0	0.4532547047537364	0.2737005202843666	0.672748258173486	ARACHCPT1	carnitine transferase	1.00 * L-Carnitine [c] + 1.00 * arachidyl coenzyme A [c] --> 1.00 * Coenzyme A [c] + 1.00 * arachidyl carnitine [c] CPT1A; CPT1B; CPT1C	CPT1A; CPT1B; CPT1C	Fatty acid oxidation	2.3.1.21	4.0	Lean	adipocytes
ARGDCm_pos	282.0	0.7263386976487618	-0.0856448599657599	0.8802916568449419	ARGDCm	arginine decarboxylase (m)	1.00 * proton [m] + 1.00 * L-argininium(1+) [m] --> 1.00 * carbon dioxide [m] + 1.00 * agmatinium(2+) [m] AZIN2	AZIN2	Arginine and Proline Metabolism	4.1.1.19	4.0	Lean	adipocytes
ARGN_pos	225.0	0.1362242359334508	-0.4452359539072528	0.3385833090981531	ARGN	arginase	1.00 * Water [c] + 1.00 * L-argininium(1+) [c] --> 1.00 * Ornithine [c] + 1.00 * Urea [c] ARG1; ARG2	ARG1; ARG2	Urea cycle	3.5.3.1	4.0	Lean	adipocytes
ARGNm_pos	247.0	0.2937181127517918	-0.3170515157858437	0.5522172088055213	ARGNm	arginase (m)	1.00 * Water [m] + 1.00 * L-argininium(1+) [m] --> 1.00 * Urea [m] + 1.00 * Ornithine [m] ARG2	ARG2	Urea cycle	3.5.3.1	4.0	Lean	adipocytes
ARGSL_pos	231.0	0.1706869016439339	-0.5020965184095953	0.3945505040842196	ARGSL	argininosuccinate lyase	1.00 * N(omega)-(L-Arginino)succinate [c] --> 1.00 * Fumarate [c] + 1.00 * L-argininium(1+) [c] No genes		Alanine and aspartate metabolism	4.3.2.1	4.0	Lean	adipocytes
ARSA_pos	400.0	0.0465909355004236	0.5616773025575432	0.1730889309568715	ARSA	Arylsulfatase A	1.00 * Water [l] + 1.00 * sulfatide galactocerebroside [l] --> 1.00 * proton [l] + 1.00 * D-galactosyl-N-acylsphingosine [l] + 1.00 * sulfate [l] ARSA	ARSA	Sphingolipid metabolism	3.1.6.8	4.0	Lean	adipocytes
ASAH1_pos	320.0	0.6965365469280352	0.0257405068032449	0.8661118499638306	ASAH1	N-acylsphingosine amidohydrolase	1.00 * Water [l] + 1.00 * N-acylsphingosine [l] --> 1.00 * R total [l] + 1.00 * sphingosine(1+) [l] ASAH1	ASAH1	Sphingolipid metabolism	3.5.1.23	4.0	Lean	adipocytes
ASNS1_pos	257.0	0.3953250862453847	-0.3076693221961272	0.6197013577929942	ASNS1	asparagine synthase (glutamine-hydrolysing)	1.00 * Water [c] + 1.00 * ATP [c] + 1.00 * L-aspartate(1-) [c] + 1.00 * L-glutamine [c] --> 1.00 * proton [c] + 1.00 * L-glutamate(1-) [c] + 1.00 * AMP [c] + 1.00 * Diphosphate [c] + 1.00 * L-asparagine [c] ASNS	ASNS	Alanine and aspartate metabolism	6.3.5.4	4.0	Lean	adipocytes
ASPCTr_pos	227.0	0.1470585192192967	-0.4029814801773875	0.3590655852007368	ASPCTr	aspartate carbamoyltransferase (reversible)	1.00 * L-aspartate(1-) [c] + 1.00 * Carbamoyl phosphate [c] --> 1.00 * proton [c] + 1.00 * hydrogenphosphate [c] + 1.00 * N-Carbamoyl-L-aspartate [c] CAD	CAD	Pyrimidine synthesis	2.1.3.2	4.0	Lean	adipocytes
ASPNATm_pos	228.0	0.1527170190734782	-0.4112923506792467	0.3656106118878304	ASPNATm	aspartate N-acetyltransferase, mitochondrial	1.00 * L-aspartate(1-) [m] + 1.00 * Acetyl-CoA [m] --> 1.00 * proton [m] + 1.00 * Coenzyme A [m] + 1.00 * N-acetyl-L-aspartate(2-) [m] No genes		Alanine and aspartate metabolism	2.3.1.17	4.0	Lean	adipocytes
ASPTA_neg	247.0	0.2937181127517918	-0.3445032227309617	0.5522172088055213	ASPTA	aspartate transaminase	1.00 * 2-Oxoglutarate [c] + 1.00 * L-aspartate(1-) [c] --> 1.00 * L-glutamate(1-) [c] + 1.00 * Oxaloacetate [c] GOT1	GOT1	Alanine and aspartate metabolism	2.6.1.1	4.0	Lean	adipocytes
ASPTA_pos	214.0	0.0872658730480638	-0.4843188739585919	0.2499291531354538	ASPTA	aspartate transaminase	1.00 * 2-Oxoglutarate [c] + 1.00 * L-aspartate(1-) [c] --> 1.00 * L-glutamate(1-) [c] + 1.00 * Oxaloacetate [c] GOT1	GOT1	Alanine and aspartate metabolism	2.6.1.1	4.0	Lean	adipocytes
ASPTAm_neg	213.0	0.0836302752271898	-0.4866145371056598	0.2484850232435271	ASPTAm	aspartate transaminase	1.00 * 2-Oxoglutarate [m] + 1.00 * L-aspartate(1-) [m] --> 1.00 * L-glutamate(1-) [m] + 1.00 * Oxaloacetate [m] GOT2	GOT2	Alanine and aspartate metabolism	2.6.1.1	4.0	Lean	adipocytes
ASPTAm_pos	245.0	0.275713144064071	-0.2977004005999928	0.5352223831816557	ASPTAm	aspartate transaminase	1.00 * 2-Oxoglutarate [m] + 1.00 * L-aspartate(1-) [m] --> 1.00 * L-glutamate(1-) [m] + 1.00 * Oxaloacetate [m] GOT2	GOT2	Alanine and aspartate metabolism	2.6.1.1	4.0	Lean	adipocytes
ATPH1e_pos	411.0	0.0271051622928399	0.6672125412723003	0.1190906759213434	ATPH1e	ATP diphosphohydrolase	2.00 * Water [e] + 1.00 * ATP [e] --> 2.00 * proton [e] + 1.00 * AMP [e] + 2.00 * hydrogenphosphate [e] ENTPD1; ENTPD2; ENTPD3; ENTPD5; ENTPD6	ENTPD1; ENTPD2; ENTPD3; ENTPD5; ENTPD6	Nucleotide interconversion	3.6.1.5	4.0	Lean	adipocytes
ATPH2e_pos	321.0	0.6818059475446452	0.1717259481024395	0.8563040534014682	ATPH2e	ATP diphosphohydrolase	1.00 * Water [e] + 1.00 * ADP [e] --> 1.00 * proton [e] + 1.00 * AMP [e] + 1.00 * hydrogenphosphate [e] ENTPD1; ENTPD2; ENTPD3; ENTPD5; ENTPD6; ENTPD8	ENTPD1; ENTPD2; ENTPD3; ENTPD5; ENTPD6; ENTPD8	Nucleotide interconversion	3.6.1.5	4.0	Lean	adipocytes
ATPS4m_pos	314.0	0.787160253603921	-0.0418769539220481	0.9240576890132984	ATPS4m	ATP synthase (four protons for one ATP)	4.00 * proton [c] + 1.00 * ADP [m] + 1.00 * hydrogenphosphate [m] --> 3.00 * proton [m] + 1.00 * Water [m] + 1.00 * ATP [m] ATP5A1; ATP5B; ATP5C1; ATP5D; ATP5E; ATP5F1; ATP5G1; ATP5G2; ATP5G3; ATP5H; ATP5J; ATP5J2; ATP5K; ATP5O; ATP5S; GM5426; NSF	ATP5A1; ATP5B; ATP5C1; ATP5D; ATP5E; ATP5F1; ATP5G1; ATP5G2; ATP5G3; ATP5H; ATP5J; ATP5J2; ATP5K; ATP5O; ATP5S; GM5426; NSF	Oxidative phosphorylation	3.6.3.14	4.0	Lean	adipocytes
ATPasel_pos	329.0	0.5686776980926483	0.2349652572058875	0.767555648514595	ATPasel	V-type ATPase, H+ transporting, lysosomal	1.00 * Water [c] + 1.00 * ATP [c] --> 1.00 * ADP [c] + 1.00 * hydrogenphosphate [c] + 1.00 * proton [l] ATP6V0A1; ATP6V0A2; ATP6V0A4; ATP6V0B; ATP6V0C; ATP6V0D1; ATP6V0D2; ATP6V0E; ATP6V1A; ATP6V1B1; ATP6V1B2; ATP6V1C1; ATP6V1C2; ATP6V1D; ATP6V1E1; ATP6V1E2; ATP6V1F; ATP6V1G1; ATP6V1G2; ATP6V1G3; ATP6V1H; TCIRG1	ATP6V0A1; ATP6V0A2; ATP6V0A4; ATP6V0B; ATP6V0C; ATP6V0D1; ATP6V0D2; ATP6V0E; ATP6V1A; ATP6V1B1; ATP6V1B2; ATP6V1C1; ATP6V1C2; ATP6V1D; ATP6V1E1; ATP6V1E2; ATP6V1F; ATP6V1G1; ATP6V1G2; ATP6V1G3; ATP6V1H; TCIRG1	Transport, lysosomal	3.6.3.14	4.0	Lean	adipocytes
A_MANASEly_pos	395.0	0.0587579600808188	0.5906313023532633	0.1931000233565092	A_MANASEly	alpha-mannosidase, lysosomal	2.00 * Water [l] + 1.00 * (alpha-D-mannosyl)2-beta-D-mannosyl-N-acetylglucosamine [l] --> 2.00 * D-Mannose [l] + 1.00 * beta-1,4-mannose-N-acetylglucosamine [l] MAN2B1	MAN2B1	N-glycan degradation	3.2.1.24	0.0	Lean	adipocytes
B3GALT3g_pos	389.0	0.0767271407257424	0.5337273969439785	0.2340663406949864	B3GALT3g	Beta-1,3-galactosyltransferase 3	1.00 * trihexosyl ceramide [g] + 1.00 * UDP-N-acetyl-D-galactosamine(2-) [g] --> 1.00 * proton [g] + 1.00 * UDP [g] + 1.00 * globoside [g] B3GALNT1	B3GALNT1	Sphingolipid metabolism	2.4.1.79	4.0	Lean	adipocytes
B3GALT41g_pos	367.0	0.1835182713005615	0.4104024273814726	0.4150689577173284	B3GALT41g	Beta-1,3-galactosyltransferase 4	1.00 * UDP-D-galactose(2-) [g] + 1.00 * GA2 [g] --> 1.00 * proton [g] + 1.00 * UDP [g] + 1.00 * gibberellin A1(1-) [g] B3GALT4	B3GALT4	Sphingolipid metabolism	2.4.1.62	4.0	Lean	adipocytes
B3GALT42g_pos	353.0	0.2937181127517918	0.3188011231462083	0.5522172088055213	B3GALT42g	Beta-1,3-galactosyltransferase 4	1.00 * UDP-D-galactose(2-) [g] + 1.00 * N-acetyl-beta-D-galactosaminyl-(1->4)-[alpha-N-acetylneuraminosyl-(2->3)]-beta-D-galactosyl-beta-D-glucosyl-(1<->1)-ceramide anion [g] --> 1.00 * proton [g] + 1.00 * UDP [g] + 1.00 * ganglioside GM1 [g] B3GALT4	B3GALT4	Sphingolipid metabolism	2.4.1.62	4.0	Lean	adipocytes
B3GALT43g_pos	349.0	0.3320464921270591	0.2627683472607735	0.5723513971578209	B3GALT43g	Beta-1,3-galactosyltransferase 4	1.00 * UDP-D-galactose(2-) [g] + 1.00 * GD2 [g] --> 1.00 * proton [g] + 1.00 * UDP [g] + 1.00 * GD1b [g] B3GALT4	B3GALT4	Sphingolipid metabolism	2.4.1.62	4.0	Lean	adipocytes
B3GALT44g_pos	346.0	0.3628225097835944	0.2611622197411883	0.5987537588541336	B3GALT44g	Beta-1,3-galactosyltransferase 4	1.00 * UDP-D-galactose(2-) [g] + 1.00 * GT2 [g] --> 1.00 * proton [g] + 1.00 * UDP [g] + 1.00 * GT1c [g] B3GALT4	B3GALT4	Sphingolipid metabolism	2.4.1.62	4.0	Lean	adipocytes
BAAT1x_pos	339.0	0.372961618509673	0.2368305575044657	0.6055675356804797	BAAT1x	bile acid Coenzyme A: amino acid N-acyltransferase	1.00 * Glycine [x] + 1.00 * choloyl-CoA(4-) [x] --> 1.00 * Coenzyme A [x] + 1.00 * glycocholate [x] BAAT	BAAT	Bile acid synthesis	2.3.1.65	4.0	Lean	adipocytes
BAAT2x_pos	382.5	0.0970405157134232	0.5269807799654987	0.2715882304289226	BAAT2x	bile acid Coenzyme A: amino acid N-acyltransferase	1.00 * choloyl-CoA(4-) [x] + 1.00 * Taurine [x] --> 1.00 * Coenzyme A [x] + 1.00 * taurocholate [x] BAAT	BAAT	Bile acid synthesis	2.3.1.65	4.0	Lean	adipocytes
BACCL_pos	257.0	0.3953250862453847	-0.2746100134311998	0.6197013577929942	BACCL	biotin-[acetyl-CoA-carboxylase] ligase	1.00 * ATP [c] + 1.00 * proton [c] + 1.00 * Biotin [c] --> 1.00 * Diphosphate [c] + 1.00 * Biotinyl-5'-AMP [c] HLCS	HLCS	Biotin metabolism	6.3.4.15	4.0	Lean	adipocytes
BCDO_pos	179.0	0.0159525205214674	-0.8443361759873445	0.0802187411384765	BCDO	beta-Carotene dioxygenase	1.00 * O2 [c] + 1.00 * beta-carotene [c] --> 2.00 * retinal [c] BCO1	BCO1	Vitamin A metabolism	1.14.99.36	4.0	Lean	adipocytes
BDHm_neg	207.0	0.0643135495912274	-0.5999913885812769	0.2065588683070665	BDHm	(R)-3-Hydroxybutanoate:NAD+ oxidoreductase	1.00 * Nicotinamide adenine dinucleotide [m] + 1.00 * (R)-3-hydroxybutyrate [m] --> 1.00 * proton [m] + 1.00 * Nicotinamide adenine dinucleotide - reduced [m] + 1.00 * acetoacetate [m] BDH1	BDH1	Butanoate metabolism	1.1.1.30	4.0	Lean	adipocytes
BDHm_pos	103.0	8.494586157752228e-05	-1.329973231160031	0.0026574169292545	BDHm	(R)-3-Hydroxybutanoate:NAD+ oxidoreductase	1.00 * Nicotinamide adenine dinucleotide [m] + 1.00 * (R)-3-hydroxybutyrate [m] --> 1.00 * proton [m] + 1.00 * Nicotinamide adenine dinucleotide - reduced [m] + 1.00 * acetoacetate [m] BDH1	BDH1	Butanoate metabolism	1.1.1.30	4.0	Lean	adipocytes
BDMT_L_pos	399.0	0.048838370560445	0.6010512799429467	0.1730889309568715	BDMT_L	GDPmannose:chitobiosyldiphosphodolichol beta-D-mannosyltransferase (liver)	0.10 * N,N'-Diacetylchitobiosyldiphosphodolichol, human liver homolog [c] + 1.00 * GDP-alpha-D-mannose(2-) [c] --> 1.00 * proton [c] + 1.00 * GDP [c] + 0.10 * beta-D-Mannosyldiacetylchitobiosyldiphosphodolichol, human liver homolog [c] ALG1	ALG1	N-glycan synthesis	2.4.1.142	0.0	Lean	adipocytes
BDMT_U_pos	399.0	0.048838370560445	0.6010512799430323	0.1730889309568715	BDMT_U	GDPmannose:chitobiosyldiphosphodolichol beta-D-mannosyltransferase (uterus)	1.00 * GDP-alpha-D-mannose(2-) [c] + 0.10 * N,N'-Diacetylchitobiosyldiphosphodolichol, human uterine homolog [c] --> 1.00 * proton [c] + 1.00 * GDP [c] + 0.10 * beta-D-Mannosyldiacetylchitobiosyldiphosphodolichol, human uterine homolog [c] ALG1	ALG1	N-glycan synthesis	2.4.1.142	0.0	Lean	adipocytes
BHMT_pos	343.0	0.3953250862453847	0.1798183040795076	0.6197013577929942	BHMT	betaine-homocysteine S-methyltransferase	1.00 * L-homocysteine [c] + 1.00 * glycine betaine [c] --> 1.00 * N,N-dimethylglycine [c] + 1.00 * L-methionine [c] BHMT; BHMT2	BHMT; BHMT2	Glycine, serine, alanine and threonine metabolism	2.1.1.5	4.0	Lean	adipocytes
BILIRED_pos	316.0	0.7565609563559614	0.0788585911676155	0.900318606987608	BILIRED	Nad(p)h biliverdin reductase	1.00 * proton [c] + 1.00 * Nicotinamide adenine dinucleotide phosphate - reduced [c] + 1.00 * biliverdin(2-) [c] --> 1.00 * Nicotinamide adenine dinucleotide phosphate [c] + 1.00 * bilirubin(2-) [c] BLVRA; BLVRB	BLVRA; BLVRB	Heme degradation	1.3.1.24	0.0	Lean	adipocytes
BPNT2_pos	309.0	0.8650101366499232	-0.0052771355169714	0.9785502362971228	BPNT2	3',5'-bisphosphate nucleotidase (paps)	1.00 * Water [c] + 1.00 * (2R,3S,4R,5R)-5-(6-amino-9H-purin-9-yl)-4-hydroxy-2-({[(sulfonatooxy)phosphinato]oxy}methyl)oxolan-3-yl phosphate [c] --> 1.00 * hydrogenphosphate [c] + 1.00 * 5'-adenylyl sulfate(2-) [c] BPNT1	BPNT1	Nucleotide interconversion	3.1.3.7	4.0	Lean	adipocytes
BPNT_pos	295.0	0.9282872148296558	-0.0516057662941704	0.9868347288671128	BPNT	3',5'-bisphosphate nucleotidase	1.00 * Water [c] + 1.00 * adenosine 3',5'-bismonophosphate(4-) [c] --> 1.00 * hydrogenphosphate [c] + 1.00 * AMP [c] BPNT1	BPNT1	Nucleotide interconversion	3.1.3.7	4.0	Lean	adipocytes
BTND1_pos	257.0	0.3953250862453847	-0.2746100134311999	0.6197013577929942	BTND1	biotinidase (biotin)	1.00 * Water [c] + 1.00 * Biocytin [c] --> 1.00 * L-lysinium(1+) [c] + 1.00 * Biotin [c] BTD	BTD	Biotin metabolism	3.5.1.12	4.0	Lean	adipocytes
BTND1n_pos	257.0	0.3953250862453847	-0.2744601315638434	0.6197013577929942	BTND1n	biotinidase (biotin), nuclear	1.00 * Biocytin [n] + 1.00 * Water [n] --> 1.00 * Biotin [n] + 1.00 * L-lysinium(1+) [n] BTD	BTD	Biotin metabolism	3.5.1.12	4.0	Lean	adipocytes
BTNDe_pos	311.0	0.8336676730351154	0.0184532256629525	0.960969982008768	BTNDe	biotinidase (biotin), extracellular	1.00 * Water [e] + 1.00 * Biocytin [e] --> 1.00 * L-lysinium(1+) [e] + 1.00 * Biotin [e] BTD	BTD	Biotin metabolism	3.5.1.12	4.0	Lean	adipocytes
BTNDm_pos	299.0	0.9920212873707368	-0.0941530748329481	0.9943133883119816	BTNDm	biotinidase (biotin), mitochondrial	1.00 * Water [m] + 1.00 * Biocytin [m] --> 1.00 * L-lysinium(1+) [m] + 1.00 * Biotin [m] BTD	BTD	Biotin metabolism	3.5.1.12	4.0	Lean	adipocytes
BUP2_pos	247.0	0.2937181127517918	-0.3014562717494115	0.5522172088055213	BUP2	beta-ureidopropionase (D-3-amino-isobutanoate forming)	1.00 * Water [c] + 2.00 * proton [c] + 1.00 * 3-Ureidoisobutyrate [c] --> 1.00 * Ammonium [c] + 1.00 * carbon dioxide [c] + 1.00 * D-3-Amino-isobutanoate [c] UPB1	UPB1	Pyrimidine catabolism	3.5.1.6	4.0	Lean	adipocytes
B_MANNASEly_pos	395.0	0.0587579600808188	0.5906313023532633	0.1931000233565092	B_MANNASEly	beta-mannosidase, lysosomal	1.00 * Water [l] + 1.00 * beta-1,4-mannose-N-acetylglucosamine [l] --> 1.00 * D-Mannose [l] + 1.00 * N-acetyl-D-glucosamine [l] MANBA	MANBA	N-glycan degradation	3.2.1.25	0.0	Lean	adipocytes
C14STRr_pos	165.0	0.0071452019047994	-0.8583957414851173	0.0441117920251709	C14STRr	C-14 sterol reductase	1.00 * proton [r] + 1.00 * 4,4-dimethyl-5alpha-cholesta-8,14,24-trien-3beta-ol [r] + 1.00 * Nicotinamide adenine dinucleotide phosphate - reduced [r] --> 1.00 * 14-demethyllanosterol [r] + 1.00 * Nicotinamide adenine dinucleotide phosphate [r] TM7SF2	TM7SF2	Cholesterol metabolism	1.3.1.70	4.0	Lean	adipocytes
C160CPT1_pos	314.0	0.787160253603921	0.2164433638397049	0.9240576890132984	C160CPT1	production of Palmitoylcarnitine	1.00 * L-Carnitine [c] + 1.00 * Palmitoyl-CoA (n-C16:0CoA) [c] --> 1.00 * Coenzyme A [c] + 1.00 * L-palmitoylcarnitine [c] CPT1A; CPT1B; CPT1C	CPT1A; CPT1B; CPT1C	Fatty acid oxidation	2.3.1.21	4.0	Lean	adipocytes
C160CPT2_pos	313.0	0.8025873486341526	0.0439123265202041	0.9376006961512444	C160CPT2	C160 transport into the mitochondria	1.00 * Coenzyme A [m] + 1.00 * L-palmitoylcarnitine [m] --> 1.00 * L-Carnitine [m] + 1.00 * Palmitoyl-CoA (n-C16:0CoA) [m] CPT1A; CPT2	CPT1A; CPT2	Fatty acid oxidation	2.3.1.21	4.0	Lean	adipocytes
C161CPT12_pos	263.0	0.4653901846017948	-0.2855635043464171	0.6841858262437184	C161CPT12	carnitine O-palmitoyltransferase	1.00 * L-Carnitine [c] + 1.00 * trans-Hexadec-2-enoyl-CoA [c] --> 1.00 * Coenzyme A [c] + 1.00 * trans-Hexadec-2-enoyl carnitine [c] CPT1A; CPT1B; CPT1C	CPT1A; CPT1B; CPT1C	Fatty acid oxidation	2.3.1.21	4.0	Lean	adipocytes
C161CPT1_pos	258.0	0.4065387836561368	-0.2910504503992345	0.6307457952433195	C161CPT1	production of palmitoleoylcarnitine	1.00 * L-Carnitine [c] + 1.00 * Hexadecenoyl-CoA (n-C16:1CoA) [c] --> 1.00 * Coenzyme A [c] + 1.00 * Hexadecenoyl carnitine [c] CPT1A; CPT1B; CPT1C	CPT1A; CPT1B; CPT1C	Fatty acid oxidation	2.3.1.21	4.0	Lean	adipocytes
C161CPT22_pos	263.0	0.4653901846017948	-0.2855635043464171	0.6841858262437184	C161CPT22	C161 transport into the mitochondria	1.00 * Coenzyme A [m] + 1.00 * trans-Hexadec-2-enoyl carnitine [m] --> 1.00 * L-Carnitine [m] + 1.00 * trans-Hexadec-2-enoyl-CoA [m] CPT2	CPT2	Fatty acid oxidation	2.3.1.21	4.0	Lean	adipocytes
C180CPT1_pos	357.0	0.2584762244800357	0.423344465448222	0.5127758514303635	C180CPT1	production of stearoylcarnitine	1.00 * L-Carnitine [c] + 1.00 * Stearoyl-CoA (n-C18:0CoA) [c] --> 1.00 * Coenzyme A [c] + 1.00 * stearoylcarnitine [c] CPT1A; CPT1B; CPT1C	CPT1A; CPT1B; CPT1C	Fatty acid oxidation	2.3.1.21	4.0	Lean	adipocytes
C180CPT2_pos	357.0	0.2584762244800357	0.423344465448222	0.5127758514303635	C180CPT2	carnitine O-stearoyl transferase	1.00 * Coenzyme A [m] + 1.00 * stearoylcarnitine [m] --> 1.00 * L-Carnitine [m] + 1.00 * Stearoyl-CoA (n-C18:0CoA) [m] CPT2	CPT2	Fatty acid oxidation	2.3.1.21	4.0	Lean	adipocytes
C181CPT1_pos	331.0	0.5418618075660113	0.2600889342183318	0.7449598102328409	C181CPT1	transport of Octadecenoyl-CoA into mitochondrial matrix	1.00 * L-Carnitine [c] + 1.00 * Octadecenoyl-CoA (n-C18:1CoA) [c] --> 1.00 * Coenzyme A [c] + 1.00 * octadecenoyl carnitine [c] CPT1A; CPT1B; CPT1C	CPT1A; CPT1B; CPT1C	Fatty acid oxidation	2.3.1.21	4.0	Lean	adipocytes
C204CPT1_pos	272.0	0.5823193735766927	-0.1366854948146703	0.7788596431374182	C204CPT1	carnitine C20:4 transferase	1.00 * L-Carnitine [c] + 1.00 * arachidonoyl-CoA(4-) [c] --> 1.00 * Coenzyme A [c] + 1.00 * C20:4 carnitine [c] CPT1A; CPT1B; CPT1C	CPT1A; CPT1B; CPT1C	Fatty acid oxidation	2.3.1.21	4.0	Lean	adipocytes
C226CPT1_pos	241.0	0.2420009688420364	-0.397034129947338	0.4894934113320272	C226CPT1	carnitine C22:6 transferase	1.00 * L-Carnitine [c] + 1.00 * cervonyl coenzyme A [c] --> 1.00 * Coenzyme A [c] + 1.00 * cervonyl carnitine [c] CPT1A; CPT1B; CPT1C	CPT1A; CPT1B; CPT1C	Fatty acid oxidation	2.3.1.21	4.0	Lean	adipocytes
CAATPS_pos	363.0	0.2112995473337107	0.4221617000714607	0.4452481070273495	CAATPS	Ca ATPase	1.00 * Water [c] + 1.00 * ATP [c] + 1.00 * calcium(2+) [c] --> 1.00 * ADP [c] + 1.00 * hydrogenphosphate [c] + 1.00 * proton [e] + 1.00 * calcium(2+) [e] ATP2B1; ATP2B2; ATP2B3; ATP2B4	ATP2B1; ATP2B2; ATP2B3; ATP2B4	Transport, extracellular	3.6.3.6	4.0	Lean	adipocytes
CATm_pos	320.0	0.6965365469280352	0.0992714035121676	0.8661118499638306	CATm	catalase	2.00 * Hydrogen peroxide [m] --> 1.00 * O2 [m] + 2.00 * Water [m] CAT	CAT	ROS detoxification	1.11.1.6	4.0	Lean	adipocytes
CATp_pos	376.0	0.131043424177833	0.2867093518680009	0.3301198455769103	CATp	catalase A, peroxisomal	2.00 * Hydrogen peroxide [x] --> 1.00 * O2 [x] + 2.00 * Water [x] CAT	CAT	Miscellaneous	1.11.1.6	0.0	Lean	adipocytes
CBPSam_pos	271.0	0.5686776980926483	-0.198665828211378	0.767555648514595	CBPSam	carbamoyl-phosphate synthase (ammonia) (mitochondria	2.00 * ATP [m] + 1.00 * Bicarbonate [m] + 1.00 * Ammonium [m] --> 2.00 * proton [m] + 2.00 * ADP [m] + 1.00 * hydrogenphosphate [m] + 1.00 * Carbamoyl phosphate [m] CPS1	CPS1	Glutamate metabolism	6.3.4.16	4.0	Lean	adipocytes
CBR2_pos	385.0	0.0910279546430996	0.4564366328835421	0.2583161364424985	CBR2	Carbonyl reductase [NADPH] 1	1.00 * proton [c] + 1.00 * Nicotinamide adenine dinucleotide phosphate - reduced [c] + 1.00 * prostaglandin E2(1-) [c] --> 1.00 * Nicotinamide adenine dinucleotide phosphate [c] + 1.00 * prostaglandin F2alpha(1-) [c] CBR1	CBR1	Eicosanoid metabolism	1.1.1.197	4.0	Lean	adipocytes
CDIPTr_neg	371.0	0.1585396829067847	0.3485545118535821	0.374317023466781	CDIPTr	phosphatidylinositol synthase (Homo sapiens)	1.00 * CDP-diacylglycerol(2-) [c] + 1.00 * myo-inositol [c] --> 1.00 * proton [c] + 1.00 * CMP [c] + 1.00 * 1-phosphatidyl-1D-myo-inositol(1-) [c] CDIPT	CDIPT	Glycerophospholipid metabolism	2.7.8.11	4.0	Lean	adipocytes
CDIPTr_pos	302.0	0.9760670531717748	-0.0184649612224422	0.9868347288671128	CDIPTr	phosphatidylinositol synthase (Homo sapiens)	1.00 * CDP-diacylglycerol(2-) [c] + 1.00 * myo-inositol [c] --> 1.00 * proton [c] + 1.00 * CMP [c] + 1.00 * 1-phosphatidyl-1D-myo-inositol(1-) [c] CDIPT	CDIPT	Glycerophospholipid metabolism	2.7.8.11	4.0	Lean	adipocytes
CDS_pos	302.0	0.9760670531717748	-0.0184649612224422	0.9868347288671128	CDS	phosphatidate cytidylyltransferase	1.00 * proton [c] + 1.00 * phosphatidate(2-) [c] + 1.00 * CTP [c] --> 1.00 * Diphosphate [c] + 1.00 * CDP-diacylglycerol(2-) [c] CDS1; CDS2	CDS1; CDS2	Glycerophospholipid metabolism	2.7.7.41	4.0	Lean	adipocytes
CDSm_pos	296.0	0.9441936596389576	-0.0930512109304854	0.9868347288671128	CDSm	phosphatidate cytidylyltransferase	1.00 * proton [m] + 1.00 * CTP [m] + 1.00 * phosphatidate(2-) [m] --> 1.00 * Diphosphate [m] + 1.00 * CDP-diacylglycerol(2-) [m] CDS1; CDS2	CDS1; CDS2	Glycerophospholipid metabolism	2.7.7.41	4.0	Lean	adipocytes
CERK_pos	234.0	0.190195835590478	-0.4050238252917619	0.4182508625168099	CERK	Ceramide kinase	1.00 * ATP [c] + 1.00 * N-acylsphingosine [c] --> 1.00 * ADP [c] + 1.00 * proton [c] + 1.00 * ceramide 1-phosphate(2-) [c] CERK	CERK	Sphingolipid metabolism	2.7.1.138	4.0	Lean	adipocytes
CHAT_neg	312.0	0.3477455989106975	0.2798809270631374	0.5898838813428829	CHAT	Choline O-acetyltransferase	1.00 * Acetyl-CoA [c] + 1.00 * Choline [c] --> 1.00 * Coenzyme A [c] + 1.00 * acetylcholine [c] CHAT	CHAT	Glycerophospholipid metabolism	2.3.1.6	4.0	Lean	adipocytes
CHAT_pos	312.0	0.3477455989106975	0.2798809270631374	0.5898838813428829	CHAT	Choline O-acetyltransferase	1.00 * Acetyl-CoA [c] + 1.00 * Choline [c] --> 1.00 * Coenzyme A [c] + 1.00 * acetylcholine [c] CHAT	CHAT	Glycerophospholipid metabolism	2.3.1.6	4.0	Lean	adipocytes
CHATn_neg	312.0	0.3477455989106975	0.2798809270631374	0.5898838813428829	CHATn	Choline O-acetyltransferase	1.00 * Acetyl-CoA [n] + 1.00 * Choline [n] --> 1.00 * acetylcholine [n] + 1.00 * Coenzyme A [n] CHAT	CHAT	Glycerophospholipid metabolism	2.3.1.6	4.0	Lean	adipocytes
CHATn_pos	312.0	0.3477455989106975	0.2798809270631374	0.5898838813428829	CHATn	Choline O-acetyltransferase	1.00 * Acetyl-CoA [n] + 1.00 * Choline [n] --> 1.00 * acetylcholine [n] + 1.00 * Coenzyme A [n] CHAT	CHAT	Glycerophospholipid metabolism	2.3.1.6	4.0	Lean	adipocytes
CHLPCTD_pos	236.0	0.2040846301496383	-0.5035953785051267	0.4372666079630214	CHLPCTD	choline phosphate cytididyltransferase	1.00 * proton [c] + 1.00 * CTP [c] + 1.00 * choline phosphate(1-) [c] --> 1.00 * Diphosphate [c] + 1.00 * CDPcholine [c] PCYT1A; PCYT1B	PCYT1A; PCYT1B	Glycerophospholipid metabolism	2.7.7.15	4.0	Lean	adipocytes
CHLP_pos	167.0	0.0080491770855166	-0.8779686006434617	0.0490871558532864	CHLP	choline phosphate phosphatase	1.00 * Water [c] + 1.00 * choline phosphate(1-) [c] --> 1.00 * hydrogenphosphate [c] + 1.00 * Choline [c] PHOSPHO1	PHOSPHO1	Glycerophospholipid metabolism	2.7.7.15	0.0	Lean	adipocytes
CHOLD2m_pos	378.0	0.121141516004118	0.4392824320559439	0.3128047002534904	CHOLD2m	choline dehydrogenase (FAD acceptor), mitochondrial	1.00 * Flavin adenine dinucleotide oxidized [m] + 1.00 * Choline [m] --> 1.00 * Flavin adenine dinucleotide reduced [m] + 1.00 * betaine aldehyde [m] CHDH	CHDH	Glycine, serine, alanine and threonine metabolism	1.1.99.1	4.0	Lean	adipocytes
CHSTEROLSULT_pos	304.0	0.9441936596389576	-0.0098729618040068	0.9868347288671128	CHSTEROLSULT	steroid sulfotransferase	1.00 * (2R,3S,4R,5R)-5-(6-amino-9H-purin-9-yl)-4-hydroxy-2-({[(sulfonatooxy)phosphinato]oxy}methyl)oxolan-3-yl phosphate [c] + 1.00 * cholesterol [c] --> 1.00 * proton [c] + 1.00 * adenosine 3',5'-bismonophosphate(4-) [c] + 1.00 * cholesterol sulfate [c] SULT1A1; SULT2B1	SULT1A1; SULT2B1	Steroid metabolism	2.8.2.2	4.0	Lean	adipocytes
CHTNASEe_pos	287.5	0.6478038049082551	-0.2033456291871407	0.8339263374881191	CHTNASEe	chitinase, extracellular	2.00 * Water [e] + 1.00 * chitin [e] --> 3.00 * N-acetyl-D-glucosamine [e] CHIL5	CHIL5	Aminosugar metabolism	3.2.1.14	4.0	Lean	adipocytes
CITL_pos	231.0	0.1706869016439339	-0.3885323568508822	0.3945505040842196	CITL	Citrate lyase	1.00 * Citrate [c] --> 1.00 * acetate [c] + 1.00 * Oxaloacetate [c] CLYBL	CLYBL	Other	4.1.3.6	0.0	Lean	adipocytes
CK_pos	309.0	0.8650101366499232	-0.0707348753394545	0.9785502362971228	CK	ATP Creatine kinase	1.00 * ATP [m] + 1.00 * creatine [m] --> 1.00 * ADP [m] + 1.00 * N-phosphocreatinate(2-) [m] CKMT1; CKMT2	CKMT1; CKMT2	Urea cycle	2.7.3.2	4.0	Lean	adipocytes
CKc_neg	309.0	0.8650101366499232	-0.0707348753394545	0.9785502362971228	CKc	ATP Creatine kinase (c)	1.00 * ATP [c] + 1.00 * creatine [c] --> 1.00 * ADP [c] + 1.00 * N-phosphocreatinate(2-) [c] CKB; CKM	CKB; CKM	Urea cycle	2.7.3.2	4.0	Lean	adipocytes
CORE2GTg_pos	445.0	0.0038524182643757	0.8861015703613678	0.0299137060218291	CORE2GTg	Core 2 acetylglucosaminyltransferase, Golgi apparatus	1.00 * T antigen (core 1) [g] + 1.00 * UDP-N-acetyl-alpha-D-glucosamine(2-) [g] --> 1.00 * proton [g] + 1.00 * UDP [g] + 1.00 * Core 2 [g] GCNT1; GCNT3; GCNT4	GCNT1; GCNT3; GCNT4	O-glycan synthesis	2.4.1.102	0.0	Lean	adipocytes
CORE3GTg_pos	451.0	0.0026124768975389	0.9010929599143372	0.0221924114520703	CORE3GTg	Core 3 beta-GlcNAc-transferase, Golgi apparatus	1.00 * UDP-N-acetyl-alpha-D-glucosamine(2-) [g] + 1.00 * Tn antigen [g] --> 1.00 * proton [g] + 1.00 * UDP [g] + 1.00 * Core 3 [g] B3GNT6	B3GNT6	O-glycan synthesis	2.4.1.147	0.0	Lean	adipocytes
CORE4GTg_pos	451.0	0.0026124768975389	0.9010929599143372	0.0221924114520703	CORE4GTg	Core 4 beta6-GalNAc-transferase, Golgi apparatus	1.00 * UDP-N-acetyl-alpha-D-glucosamine(2-) [g] + 1.00 * Core 3 [g] --> 1.00 * proton [g] + 1.00 * UDP [g] + 1.00 * Core 4 [g] GCNT3	GCNT3	O-glycan synthesis	2.4.1.148	0.0	Lean	adipocytes
CORE6GTg_pos	484.0	0.0002425504685707	1.2159316197478514	0.003748873869334	CORE6GTg	Core 6 beta-GlcNAc-transferase A, Golgi apparatus	1.00 * UDP-N-acetyl-alpha-D-glucosamine(2-) [g] + 1.00 * Tn antigen [g] --> 1.00 * proton [g] + 1.00 * UDP [g] + 1.00 * Core 6 [g] GCNT1	GCNT1	O-glycan synthesis	2.4.1.102	0.0	Lean	adipocytes
CSNAT2m_pos	310.0	0.8493091305304091	0.1373220773847669	0.9702342893892858	CSNAT2m	carnitine O-aceyltransferase, mitochondrial	1.00 * Coenzyme A [m] + 1.00 * propionyl-carnitine [m] --> 1.00 * Propanoyl-CoA [m] + 1.00 * L-Carnitine [m] CRAT	CRAT	Fatty acid oxidation	2.3.1.7	4.0	Lean	adipocytes
CSNAT2x_neg	251.0	0.3320464921270591	-0.3732616173603348	0.5723513971578209	CSNAT2x	carnitine dimethyl nonanoyl transferase, revsible, peroxisomal	1.00 * L-Carnitine [x] + 1.00 * 4,8 dimethylnonanoyl-CoA [x] --> 1.00 * Coenzyme A [x] + 1.00 * 4,8-dimethylnonanoyl carnitine [x] CRAT; CROT	CRAT; CROT	Fatty acid oxidation	2.3.1.7	4.0	Lean	adipocytes
CSNAT2x_pos	251.0	0.3320464921270591	-0.3732616173603348	0.5723513971578209	CSNAT2x	carnitine dimethyl nonanoyl transferase, revsible, peroxisomal	1.00 * L-Carnitine [x] + 1.00 * 4,8 dimethylnonanoyl-CoA [x] --> 1.00 * Coenzyme A [x] + 1.00 * 4,8-dimethylnonanoyl carnitine [x] CRAT; CROT	CRAT; CROT	Fatty acid oxidation	2.3.1.7	4.0	Lean	adipocytes
CSNAT3x_pos	309.0	0.8650101366499232	0.0378919732870747	0.9785502362971228	CSNAT3x	carnitine O-aceyltransferase, peroxisomal	1.00 * L-Carnitine [x] + 1.00 * Propanoyl-CoA [x] --> 1.00 * Coenzyme A [x] + 1.00 * propionyl-carnitine [x] CRAT	CRAT	Fatty acid oxidation	2.3.1.7	4.0	Lean	adipocytes
CSNATm_pos	313.0	0.8025873486341526	-0.0754247174154938	0.9376006961512444	CSNATm	carnitine O-aceyltransferase, mitochondrial	1.00 * Coenzyme A [m] + 1.00 * O-acetylcarnitine [m] --> 1.00 * Acetyl-CoA [m] + 1.00 * L-Carnitine [m] CRAT	CRAT	Fatty acid oxidation	2.3.1.7	4.0	Lean	adipocytes
CSNATr_neg	330.0	0.5551906495069299	0.0554970532310089	0.7560957631522798	CSNATr	carnitine O-acetyltransferase	1.00 * Acetyl-CoA [c] + 1.00 * L-Carnitine [c] --> 1.00 * Coenzyme A [c] + 1.00 * O-acetylcarnitine [c] CRAT	CRAT	Fatty acid oxidation	2.3.1.7	4.0	Lean	adipocytes
CSNATr_pos	330.0	0.5551906495069299	0.0554970532310089	0.7560957631522798	CSNATr	carnitine O-acetyltransferase	1.00 * Acetyl-CoA [c] + 1.00 * L-Carnitine [c] --> 1.00 * Coenzyme A [c] + 1.00 * O-acetylcarnitine [c] CRAT	CRAT	Fatty acid oxidation	2.3.1.7	4.0	Lean	adipocytes
CSm_pos	240.0	0.2340463920462174	-0.3079328010563496	0.4760674814144223	CSm	citrate synthase	1.00 * Water [m] + 1.00 * Acetyl-CoA [m] + 1.00 * Oxaloacetate [m] --> 1.00 * proton [m] + 1.00 * Coenzyme A [m] + 1.00 * Citrate [m] CSL	CSL	Citric acid cycle	4.1.3.7	0.0	Lean	adipocytes
CYSGLTH_neg	538.0	2.0341664851374063e-06	1.736281207498325	0.0005199655361608	CYSGLTH	Glutathione:cystine oxidoreductase	1.00 * L-cystine [c] + 2.00 * Reduced glutathione [c] --> 2.00 * L-cysteine [c] + 1.00 * Oxidized glutathione [c] No genes		Methionine and cysteine metabolism	1.8.4.4	4.0	Lean	adipocytes
CYSGLTH_pos	555.0	3.580635144996677e-07	2.1371384900260177	0.000321978400654	CYSGLTH	Glutathione:cystine oxidoreductase	1.00 * L-cystine [c] + 2.00 * Reduced glutathione [c] --> 2.00 * L-cysteine [c] + 1.00 * Oxidized glutathione [c] No genes		Methionine and cysteine metabolism	1.8.4.4	4.0	Lean	adipocytes
CYSO_pos	335.0	0.4901941873486188	0.1732738603685876	0.7002620366800137	CYSO	cysteine oxidase	1.00 * O2 [c] + 1.00 * L-cysteine [c] --> 2.00 * proton [c] + 1.00 * 3-Sulfino-L-alanine [c] CDO1	CDO1	Taurine and hypotaurine metabolism	1.13.11.20	4.0	Lean	adipocytes
CYSTGL_pos	280.0	0.6965365469280352	-0.046263836148103	0.8661118499638306	CYSTGL	cystathionine g-lyase	1.00 * Water [c] + 1.00 * L-cystathionine [c] --> 1.00 * Ammonium [c] + 1.00 * 2-Oxobutanoate [c] + 1.00 * L-cysteine [c] CTH	CTH	Methionine and cysteine metabolism	4.4.1.1	4.0	Lean	adipocytes
CYSTS_pos	280.0	0.6965365469280352	-0.046263836148103	0.8661118499638306	CYSTS	cystathionine beta-synthase	1.00 * L-homocysteine [c] + 1.00 * L-serine [c] --> 1.00 * Water [c] + 1.00 * L-cystathionine [c] CBS	CBS	Methionine and cysteine metabolism	4.2.1.22	4.0	Lean	adipocytes
CYTK10_neg	456.0	0.0018708734390282	0.8230475018766792	0.0173911049539378	CYTK10	cytidylate kinase (CMP,dGTP)	1.00 * CMP [c] + 1.00 * dGTP [c] --> 1.00 * CDP [c] + 1.00 * dGDP [c] CMPK1	CMPK1	Nucleotide interconversion	2.7.4.14	4.0	Lean	adipocytes
CYTK10_pos	456.0	0.0018708734390282	0.8230475018766792	0.0173911049539378	CYTK10	cytidylate kinase (CMP,dGTP)	1.00 * CMP [c] + 1.00 * dGTP [c] --> 1.00 * CDP [c] + 1.00 * dGDP [c] CMPK1	CMPK1	Nucleotide interconversion	2.7.4.14	4.0	Lean	adipocytes
CYTK10n_neg	489.0	0.0001632475474053	1.1302876756671256	0.0029102788793609	CYTK10n	cytidylate kinase (CMP,dGTP),nuclear	1.00 * CMP [n] + 1.00 * dGTP [n] --> 1.00 * CDP [n] + 1.00 * dGDP [n] CMPK1	CMPK1	Nucleotide interconversion	2.7.4.14	4.0	Lean	adipocytes
CYTK10n_pos	489.0	0.0001632475474053	1.1302876756671256	0.0029102788793609	CYTK10n	cytidylate kinase (CMP,dGTP),nuclear	1.00 * CMP [n] + 1.00 * dGTP [n] --> 1.00 * CDP [n] + 1.00 * dGDP [n] CMPK1	CMPK1	Nucleotide interconversion	2.7.4.14	4.0	Lean	adipocytes
CYTK11_neg	456.0	0.0018708734390282	0.8230475018766787	0.0173911049539378	CYTK11	cytidylate kinase (dCMP,dGTP)	1.00 * dGTP [c] + 1.00 * dCMP [c] --> 1.00 * dGDP [c] + 1.00 * dCDP [c] CMPK1	CMPK1	Nucleotide interconversion	2.7.4.14	4.0	Lean	adipocytes
CYTK11_pos	456.0	0.0018708734390282	0.8230475018766792	0.0173911049539378	CYTK11	cytidylate kinase (dCMP,dGTP)	1.00 * dGTP [c] + 1.00 * dCMP [c] --> 1.00 * dGDP [c] + 1.00 * dCDP [c] CMPK1	CMPK1	Nucleotide interconversion	2.7.4.14	4.0	Lean	adipocytes
CYTK11n_neg	489.0	0.0001632475474053	1.1302876756671256	0.0029102788793609	CYTK11n	cytidylate kinase (dCMP,dGTP),nuclear	1.00 * dGTP [n] + 1.00 * dCMP [n] --> 1.00 * dGDP [n] + 1.00 * dCDP [n] CMPK1	CMPK1	Nucleotide interconversion	2.7.4.14	4.0	Lean	adipocytes
CYTK11n_pos	489.0	0.0001632475474053	1.1302876756671256	0.0029102788793609	CYTK11n	cytidylate kinase (dCMP,dGTP),nuclear	1.00 * dGTP [n] + 1.00 * dCMP [n] --> 1.00 * dGDP [n] + 1.00 * dCDP [n] CMPK1	CMPK1	Nucleotide interconversion	2.7.4.14	4.0	Lean	adipocytes
CYTK12_neg	456.0	0.0018708734390282	0.8230475018766787	0.0173911049539378	CYTK12	cytidylate kinase (dCMP,dCTP)	1.00 * dCMP [c] + 1.00 * dCTP [c] --> 2.00 * dCDP [c] CMPK1	CMPK1	Nucleotide interconversion	2.7.4.14	4.0	Lean	adipocytes
CYTK12_pos	456.0	0.0018708734390282	0.8230475018766792	0.0173911049539378	CYTK12	cytidylate kinase (dCMP,dCTP)	1.00 * dCMP [c] + 1.00 * dCTP [c] --> 2.00 * dCDP [c] CMPK1	CMPK1	Nucleotide interconversion	2.7.4.14	4.0	Lean	adipocytes
CYTK12n_neg	489.0	0.0001632475474053	1.1302876756671256	0.0029102788793609	CYTK12n	cytidylate kinase (dCMP,dCTP),nuclear	1.00 * dCMP [n] + 1.00 * dCTP [n] --> 2.00 * dCDP [n] CMPK1	CMPK1	Nucleotide interconversion	2.7.4.14	4.0	Lean	adipocytes
CYTK12n_pos	489.0	0.0001632475474053	1.1302876756671256	0.0029102788793609	CYTK12n	cytidylate kinase (dCMP,dCTP),nuclear	1.00 * dCMP [n] + 1.00 * dCTP [n] --> 2.00 * dCDP [n] CMPK1	CMPK1	Nucleotide interconversion	2.7.4.14	4.0	Lean	adipocytes
CYTK13_neg	456.0	0.0018708734390282	0.8230475018766787	0.0173911049539378	CYTK13	cytidylate kinase (dCMP,dATP)	1.00 * dATP [c] + 1.00 * dCMP [c] --> 1.00 * dADP [c] + 1.00 * dCDP [c] CMPK1	CMPK1	Nucleotide interconversion	2.7.4.14	4.0	Lean	adipocytes
CYTK13_pos	456.0	0.0018708734390282	0.8230475018766792	0.0173911049539378	CYTK13	cytidylate kinase (dCMP,dATP)	1.00 * dATP [c] + 1.00 * dCMP [c] --> 1.00 * dADP [c] + 1.00 * dCDP [c] CMPK1	CMPK1	Nucleotide interconversion	2.7.4.14	4.0	Lean	adipocytes
CYTK13n_neg	489.0	0.0001632475474053	1.1302876756671256	0.0029102788793609	CYTK13n	cytidylate kinase (dCMP,dATP),nuclear	1.00 * dCMP [n] + 1.00 * dATP [n] --> 1.00 * dCDP [n] + 1.00 * dADP [n] CMPK1	CMPK1	Nucleotide interconversion	2.7.4.14	4.0	Lean	adipocytes
CYTK13n_pos	489.0	0.0001632475474053	1.1302876756671256	0.0029102788793609	CYTK13n	cytidylate kinase (dCMP,dATP),nuclear	1.00 * dCMP [n] + 1.00 * dATP [n] --> 1.00 * dCDP [n] + 1.00 * dADP [n] CMPK1	CMPK1	Nucleotide interconversion	2.7.4.14	4.0	Lean	adipocytes
CYTK14_neg	456.0	0.0018708734390282	0.8230475018766792	0.0173911049539378	CYTK14	cytidylate kinase (dCMP,UTP)	1.00 * UTP [c] + 1.00 * dCMP [c] --> 1.00 * UDP [c] + 1.00 * dCDP [c] CMPK1	CMPK1	Nucleotide interconversion	2.7.4.14	4.0	Lean	adipocytes
CYTK14_pos	456.0	0.0018708734390282	0.8230475018766797	0.0173911049539378	CYTK14	cytidylate kinase (dCMP,UTP)	1.00 * UTP [c] + 1.00 * dCMP [c] --> 1.00 * UDP [c] + 1.00 * dCDP [c] CMPK1	CMPK1	Nucleotide interconversion	2.7.4.14	4.0	Lean	adipocytes
CYTK14n_neg	489.0	0.0001632475474053	1.1302876756671256	0.0029102788793609	CYTK14n	cytidylate kinase (dCMP,CTP),nuclear	1.00 * dCMP [n] + 1.00 * UTP [n] --> 1.00 * dCDP [n] + 1.00 * UDP [n] CMPK1	CMPK1	Nucleotide interconversion	2.7.4.14	4.0	Lean	adipocytes
CYTK14n_pos	489.0	0.0001632475474053	1.1302876756671256	0.0029102788793609	CYTK14n	cytidylate kinase (dCMP,CTP),nuclear	1.00 * dCMP [n] + 1.00 * UTP [n] --> 1.00 * dCDP [n] + 1.00 * UDP [n] CMPK1	CMPK1	Nucleotide interconversion	2.7.4.14	4.0	Lean	adipocytes
CYTK1n_neg	489.0	0.0001632475474053	1.1302876756671256	0.0029102788793609	CYTK1n	cytidylate kinase (CMP),nuclear	1.00 * ATP [n] + 1.00 * CMP [n] --> 1.00 * CDP [n] + 1.00 * ADP [n] CMPK1	CMPK1	Nucleotide interconversion	2.7.4.14	4.0	Lean	adipocytes
CYTK1n_pos	489.0	0.0001632475474053	1.1302876756671256	0.0029102788793609	CYTK1n	cytidylate kinase (CMP),nuclear	1.00 * ATP [n] + 1.00 * CMP [n] --> 1.00 * CDP [n] + 1.00 * ADP [n] CMPK1	CMPK1	Nucleotide interconversion	2.7.4.14	4.0	Lean	adipocytes
CYTK2n_neg	489.0	0.0001632475474053	1.1302876756671256	0.0029102788793609	CYTK2n	cytidylate kinase (dCMP),nuclear	1.00 * ATP [n] + 1.00 * dCMP [n] --> 1.00 * dCDP [n] + 1.00 * ADP [n] CMPK1	CMPK1	Nucleotide interconversion	2.7.4.14	4.0	Lean	adipocytes
CYTK2n_pos	489.0	0.0001632475474053	1.1302876756671256	0.0029102788793609	CYTK2n	cytidylate kinase (dCMP),nuclear	1.00 * ATP [n] + 1.00 * dCMP [n] --> 1.00 * dCDP [n] + 1.00 * ADP [n] CMPK1	CMPK1	Nucleotide interconversion	2.7.4.14	4.0	Lean	adipocytes
CYTK3n_neg	489.0	0.0001632475474053	1.1302876756671256	0.0029102788793609	CYTK3n	cytidylate kinase (dCMP,CTP),nuclear	1.00 * CTP [n] + 1.00 * dCMP [n] --> 1.00 * CDP [n] + 1.00 * dCDP [n] CMPK1	CMPK1	Nucleotide interconversion	2.7.4.14	4.0	Lean	adipocytes
CYTK3n_pos	489.0	0.0001632475474053	1.1302876756671256	0.0029102788793609	CYTK3n	cytidylate kinase (dCMP,CTP),nuclear	1.00 * CTP [n] + 1.00 * dCMP [n] --> 1.00 * CDP [n] + 1.00 * dCDP [n] CMPK1	CMPK1	Nucleotide interconversion	2.7.4.14	4.0	Lean	adipocytes
CYTK4n_neg	489.0	0.0001632475474053	1.1302876756671256	0.0029102788793609	CYTK4n	cytidylate kinase (dCMP,GTP),nuclear	1.00 * dCMP [n] + 1.00 * GTP [n] --> 1.00 * dCDP [n] + 1.00 * GDP [n] CMPK1	CMPK1	Nucleotide interconversion	2.7.4.14	4.0	Lean	adipocytes
CYTK4n_pos	489.0	0.0001632475474053	1.1302876756671256	0.0029102788793609	CYTK4n	cytidylate kinase (dCMP,GTP),nuclear	1.00 * dCMP [n] + 1.00 * GTP [n] --> 1.00 * dCDP [n] + 1.00 * GDP [n] CMPK1	CMPK1	Nucleotide interconversion	2.7.4.14	4.0	Lean	adipocytes
CYTK5_neg	456.0	0.0018708734390282	0.8230475018766792	0.0173911049539378	CYTK5	cytidylate kinase (dCMP)	1.00 * CTP [c] + 1.00 * dCMP [c] --> 1.00 * CDP [c] + 1.00 * dCDP [c] CMPK1	CMPK1	Nucleotide interconversion	2.7.4.14	4.0	Lean	adipocytes
CYTK5_pos	456.0	0.0018708734390282	0.8230475018766791	0.0173911049539378	CYTK5	cytidylate kinase (dCMP)	1.00 * CTP [c] + 1.00 * dCMP [c] --> 1.00 * CDP [c] + 1.00 * dCDP [c] CMPK1	CMPK1	Nucleotide interconversion	2.7.4.14	4.0	Lean	adipocytes
CYTK5n_neg	489.0	0.0001632475474053	1.1302876756671256	0.0029102788793609	CYTK5n	cytidylate kinase (CMP),nuclear	1.00 * CMP [n] + 1.00 * GTP [n] --> 1.00 * CDP [n] + 1.00 * GDP [n] CMPK1	CMPK1	Nucleotide interconversion	2.7.4.14	4.0	Lean	adipocytes
CYTK5n_pos	489.0	0.0001632475474053	1.1302876756671256	0.0029102788793609	CYTK5n	cytidylate kinase (CMP),nuclear	1.00 * CMP [n] + 1.00 * GTP [n] --> 1.00 * CDP [n] + 1.00 * GDP [n] CMPK1	CMPK1	Nucleotide interconversion	2.7.4.14	4.0	Lean	adipocytes
CYTK6_neg	456.0	0.0018708734390282	0.8230475018766792	0.0173911049539378	CYTK6	cytidylate kinase (CMP,CTP)	1.00 * CMP [c] + 1.00 * CTP [c] --> 2.00 * CDP [c] CMPK1	CMPK1	Nucleotide interconversion	2.7.4.14	4.0	Lean	adipocytes
CYTK6_pos	456.0	0.0018708734390282	0.8230475018766791	0.0173911049539378	CYTK6	cytidylate kinase (CMP,CTP)	1.00 * CMP [c] + 1.00 * CTP [c] --> 2.00 * CDP [c] CMPK1	CMPK1	Nucleotide interconversion	2.7.4.14	4.0	Lean	adipocytes
CYTK6n_neg	489.0	0.0001632475474053	1.1302876756671256	0.0029102788793609	CYTK6n	cytidylate kinase (CMP,CTP),nuclear	1.00 * CTP [n] + 1.00 * CMP [n] --> 2.00 * CDP [n] CMPK1	CMPK1	Nucleotide interconversion	2.7.4.14	4.0	Lean	adipocytes
CYTK6n_pos	489.0	0.0001632475474053	1.1302876756671256	0.0029102788793609	CYTK6n	cytidylate kinase (CMP,CTP),nuclear	1.00 * CTP [n] + 1.00 * CMP [n] --> 2.00 * CDP [n] CMPK1	CMPK1	Nucleotide interconversion	2.7.4.14	4.0	Lean	adipocytes
CYTK7_neg	456.0	0.0018708734390282	0.8230475018766792	0.0173911049539378	CYTK7	cytidylate kinase (CMP,UTP)	1.00 * CMP [c] + 1.00 * UTP [c] --> 1.00 * UDP [c] + 1.00 * CDP [c] CMPK1	CMPK1	Nucleotide interconversion	2.7.4.14	4.0	Lean	adipocytes
CYTK7_pos	456.0	0.0018708734390282	0.8230475018766792	0.0173911049539378	CYTK7	cytidylate kinase (CMP,UTP)	1.00 * CMP [c] + 1.00 * UTP [c] --> 1.00 * UDP [c] + 1.00 * CDP [c] CMPK1	CMPK1	Nucleotide interconversion	2.7.4.14	4.0	Lean	adipocytes
CYTK7n_neg	489.0	0.0001632475474053	1.1302876756671256	0.0029102788793609	CYTK7n	cytidylate kinase (CMP,UTP),nuclear	1.00 * CMP [n] + 1.00 * UTP [n] --> 1.00 * CDP [n] + 1.00 * UDP [n] CMPK1	CMPK1	Nucleotide interconversion	2.7.4.14	4.0	Lean	adipocytes
CYTK7n_pos	489.0	0.0001632475474053	1.1302876756671256	0.0029102788793609	CYTK7n	cytidylate kinase (CMP,UTP),nuclear	1.00 * CMP [n] + 1.00 * UTP [n] --> 1.00 * CDP [n] + 1.00 * UDP [n] CMPK1	CMPK1	Nucleotide interconversion	2.7.4.14	4.0	Lean	adipocytes
CYTK8_neg	456.0	0.0018708734390282	0.8230475018766797	0.0173911049539378	CYTK8	cytidylate kinase (CMP,dATP)	1.00 * dATP [c] + 1.00 * CMP [c] --> 1.00 * dADP [c] + 1.00 * CDP [c] CMPK1	CMPK1	Nucleotide interconversion	2.7.4.14	4.0	Lean	adipocytes
CYTK8_pos	456.0	0.0018708734390282	0.8230475018766792	0.0173911049539378	CYTK8	cytidylate kinase (CMP,dATP)	1.00 * dATP [c] + 1.00 * CMP [c] --> 1.00 * dADP [c] + 1.00 * CDP [c] CMPK1	CMPK1	Nucleotide interconversion	2.7.4.14	4.0	Lean	adipocytes
CYTK8n_neg	489.0	0.0001632475474053	1.1302876756671256	0.0029102788793609	CYTK8n	cytidylate kinase (CMP,dATP),nuclear	1.00 * CMP [n] + 1.00 * dATP [n] --> 1.00 * CDP [n] + 1.00 * dADP [n] CMPK1	CMPK1	Nucleotide interconversion	2.7.4.14	4.0	Lean	adipocytes
CYTK8n_pos	489.0	0.0001632475474053	1.1302876756671256	0.0029102788793609	CYTK8n	cytidylate kinase (CMP,dATP),nuclear	1.00 * CMP [n] + 1.00 * dATP [n] --> 1.00 * CDP [n] + 1.00 * dADP [n] CMPK1	CMPK1	Nucleotide interconversion	2.7.4.14	4.0	Lean	adipocytes
CYTK9_neg	456.0	0.0018708734390282	0.8230475018766803	0.0173911049539378	CYTK9	cytidylate kinase (CMP,dCTP)	1.00 * CMP [c] + 1.00 * dCTP [c] --> 1.00 * CDP [c] + 1.00 * dCDP [c] CMPK1	CMPK1	Nucleotide interconversion	2.7.4.14	4.0	Lean	adipocytes
CYTK9_pos	456.0	0.0018708734390282	0.8230475018766793	0.0173911049539378	CYTK9	cytidylate kinase (CMP,dCTP)	1.00 * CMP [c] + 1.00 * dCTP [c] --> 1.00 * CDP [c] + 1.00 * dCDP [c] CMPK1	CMPK1	Nucleotide interconversion	2.7.4.14	4.0	Lean	adipocytes
CYTK9n_neg	489.0	0.0001632475474053	1.1302876756671256	0.0029102788793609	CYTK9n	cytidylate kinase (CMP,dCTP),nuclear	1.00 * CMP [n] + 1.00 * dCTP [n] --> 1.00 * CDP [n] + 1.00 * dCDP [n] CMPK1	CMPK1	Nucleotide interconversion	2.7.4.14	4.0	Lean	adipocytes
CYTK9n_pos	489.0	0.0001632475474053	1.1302876756671256	0.0029102788793609	CYTK9n	cytidylate kinase (CMP,dCTP),nuclear	1.00 * CMP [n] + 1.00 * dCTP [n] --> 1.00 * CDP [n] + 1.00 * dCDP [n] CMPK1	CMPK1	Nucleotide interconversion	2.7.4.14	4.0	Lean	adipocytes
D3AIBTm_neg	170.0	0.0095975931942523	-0.7183155036498666	0.0554631784325045	D3AIBTm	D-3-Amino-isobutanoate:pyruvate aminotransferase, mitochondrial	1.00 * pyruvate [m] + 1.00 * D-3-Amino-isobutanoate [m] --> 1.00 * 2-methyl-3-oxopropanoate [m] + 1.00 * L-alanine [m] AGXT2	AGXT2	Pyrimidine catabolism	2.6.1.40	4.0	Lean	adipocytes
D3AIBTm_pos	170.0	0.0095975931942523	-0.7183155036498666	0.0554631784325045	D3AIBTm	D-3-Amino-isobutanoate:pyruvate aminotransferase, mitochondrial	1.00 * pyruvate [m] + 1.00 * D-3-Amino-isobutanoate [m] --> 1.00 * 2-methyl-3-oxopropanoate [m] + 1.00 * L-alanine [m] AGXT2	AGXT2	Pyrimidine catabolism	2.6.1.40	4.0	Lean	adipocytes
DADA_pos	267.0	0.5156922216117295	-0.2337276192609654	0.7211711338980278	DADA	Deoxyadenosine deaminase	1.00 * Water [c] + 1.00 * proton [c] + 1.00 * 2-deoxyadenosine [c] --> 1.00 * Ammonium [c] + 1.00 * Deoxyinosine [c] ADA	ADA	Nucleotide interconversion	3.5.4.4	4.0	Lean	adipocytes
DADAe_pos	285.0	0.7718162376022454	-0.0408687322068217	0.9146254339970517	DADAe	Deoxyadenosine deaminase, extracellular	1.00 * proton [e] + 1.00 * Water [e] + 1.00 * 2-deoxyadenosine [e] --> 1.00 * Ammonium [e] + 1.00 * Deoxyinosine [e] ADA	ADA	Nucleotide interconversion	3.5.4.4	4.0	Lean	adipocytes
DADNK_pos	249.0	0.3124952900425093	-0.203858734168629	0.5611314219684029	DADNK	deoxyadenosine kinase	1.00 * ATP [c] + 1.00 * 2-deoxyadenosine [c] --> 1.00 * ADP [c] + 1.00 * proton [c] + 1.00 * dAMP(2-) [c] No genes		Nucleotide interconversion	2.7.1.76	4.0	Lean	adipocytes
DAGK_hs_neg	235.0	0.1970506580994957	-0.503952619198207	0.4271181319964752	DAGK_hs	Diacylglycerol phosphate kinase (homo sapiens)	1.00 * ATP [c] + 1.00 * diglyceride [c] --> 1.00 * ADP [c] + 1.00 * proton [c] + 1.00 * phosphatidate(2-) [c] DGKA; DGKB; DGKD; DGKE; DGKG; DGKH; DGKI; DGKQ; DGKZ	DGKA; DGKB; DGKD; DGKE; DGKG; DGKH; DGKI; DGKQ; DGKZ	Glycerophospholipid metabolism	2.7.1.107	4.0	Lean	adipocytes
DAGK_hs_pos	447.0	0.0033896200385545	0.885389854095554	0.0275015680684217	DAGK_hs	Diacylglycerol phosphate kinase (homo sapiens)	1.00 * ATP [c] + 1.00 * diglyceride [c] --> 1.00 * ADP [c] + 1.00 * proton [c] + 1.00 * phosphatidate(2-) [c] DGKA; DGKB; DGKD; DGKE; DGKG; DGKH; DGKI; DGKQ; DGKZ	DGKA; DGKB; DGKD; DGKE; DGKG; DGKH; DGKI; DGKQ; DGKZ	Glycerophospholipid metabolism	2.7.1.107	4.0	Lean	adipocytes
DAGKn_hs_pos	415.0	0.0220213166488227	0.6884595804993907	0.1033112526560128	DAGKn_hs	Diacylglycerol phosphate kinase (homo sapiens)	1.00 * ATP [n] + 1.00 * diglyceride [n] --> 1.00 * proton [n] + 1.00 * ADP [n] + 1.00 * phosphatidate(2-) [n] DGKI; DGKZ	DGKI; DGKZ	Glycerophospholipid metabolism	2.7.1.107	4.0	Lean	adipocytes
DALAOXx_pos	66.0	3.011997355192303e-06	-1.5957989809574051	0.0005939111148556	DALAOXx	D-Alanine Oxidase (x)	1.00 * O2 [x] + 1.00 * Water [x] + 1.00 * D-alanine [x] --> 1.00 * Hydrogen peroxide [x] + 1.00 * pyruvate [x] + 1.00 * Ammonium [x] DAO	DAO	D-alanine metabolism	1.4.3.3	4.0	Lean	adipocytes
DASCBR_pos	269.0	0.5418618075660113	-0.1833971354499748	0.7449598102328409	DASCBR	dehydroascorbate reductase	1.00 * Nicotinamide adenine dinucleotide phosphate - reduced [c] + 1.00 * dehydroascorbide(1-) [c] --> 1.00 * Nicotinamide adenine dinucleotide phosphate [c] + 1.00 * L-ascorbate [c] GLRX; GLRX2	GLRX; GLRX2	Vitamin C metabolism	1.6.5.4	4.0	Lean	adipocytes
DASPO1p_pos	380.0	0.1118348050389388	0.3650420209245722	0.2969029279430334	DASPO1p	D-aspartate oxidase, peroxisomal	1.00 * O2 [x] + 1.00 * Water [x] + 1.00 * D-aspartate(1-) [x] --> 1.00 * Hydrogen peroxide [x] + 1.00 * Ammonium [x] + 1.00 * Oxaloacetate [x] DDO	DDO	Alanine and aspartate metabolism	1.4.3.1	4.0	Lean	adipocytes
DCK1n_neg	444.0	0.0041037676328933	0.604040175506466	0.0308779190290704	DCK1n	Deoxycytidine kinase, nuclear (ATP)	1.00 * ATP [n] + 1.00 * Deoxycytidine [n] --> 1.00 * proton [n] + 1.00 * dCMP [n] + 1.00 * ADP [n] DCK	DCK	Nucleotide interconversion	2.7.1.74	4.0	Lean	adipocytes
DCK1n_pos	444.0	0.0041037676328933	0.604040175506466	0.0308779190290704	DCK1n	Deoxycytidine kinase, nuclear (ATP)	1.00 * ATP [n] + 1.00 * Deoxycytidine [n] --> 1.00 * proton [n] + 1.00 * dCMP [n] + 1.00 * ADP [n] DCK	DCK	Nucleotide interconversion	2.7.1.74	4.0	Lean	adipocytes
DCK2n_neg	444.0	0.0041037676328933	0.604040175506466	0.0308779190290704	DCK2n	Deoxycytidine kinase, nuclear (UTP)	1.00 * UTP [n] + 1.00 * Deoxycytidine [n] --> 1.00 * proton [n] + 1.00 * dCMP [n] + 1.00 * UDP [n] DCK	DCK	Nucleotide interconversion	2.7.1.74	4.0	Lean	adipocytes
DCK2n_pos	444.0	0.0041037676328933	0.604040175506466	0.0308779190290704	DCK2n	Deoxycytidine kinase, nuclear (UTP)	1.00 * UTP [n] + 1.00 * Deoxycytidine [n] --> 1.00 * proton [n] + 1.00 * dCMP [n] + 1.00 * UDP [n] DCK	DCK	Nucleotide interconversion	2.7.1.74	4.0	Lean	adipocytes
DCSPTN1CPT1_pos	226.0	0.141561753983371	-0.4918415355585639	0.3498451702126074	DCSPTN1CPT1	carnitine O-palmitoyltransferase	1.00 * L-Carnitine [c] + 1.00 * docosa-4,7,10,13,16-pentaenoyl coenzyme A [c] --> 1.00 * Coenzyme A [c] + 1.00 * docosa-4,7,10,13,16-pentaenoyl carnitine [c] CPT1A; CPT1B; CPT1C	CPT1A; CPT1B; CPT1C	Fatty acid oxidation	2.3.1.21	4.0	Lean	adipocytes
DCT_pos	175.0	0.0127743095298863	-0.8541651868699106	0.067799699927382	DCT	Dopachrome tautomerase	1.00 * L-dopachromate [c] --> 1.00 * 5,6-dihydroxyindole-2-carboxylate [c] DCT	DCT	Tyrosine metabolism	5.3.3.12	4.0	Lean	adipocytes
DESAT16_2_pos	353.0	0.2937181127517918	0.2981241289809921	0.5522172088055213	DESAT16_2	palmitoyl-CoA desaturase (n-C16:0CoA -> n-C16:1CoA)	1.00 * O2 [c] + 1.00 * proton [c] + 1.00 * Nicotinamide adenine dinucleotide - reduced [c] + 1.00 * Palmitoyl-CoA (n-C16:0CoA) [c] --> 2.00 * Water [c] + 1.00 * Nicotinamide adenine dinucleotide [c] + 1.00 * Hexadecenoyl-CoA (n-C16:1CoA) [c] SCD4	SCD4	Fatty acid synthesis	1.14.19.1	4.0	Lean	adipocytes
DESAT18_10_pos	259.0	0.4179401757432032	-0.3464050440153697	0.6417028606798072	DESAT18_10	fatty acyl-CoA desaturase (n-C18:2CoA -> n-C18:3CoA)	1.00 * O2 [c] + 1.00 * proton [c] + 1.00 * Nicotinamide adenine dinucleotide - reduced [c] + 1.00 * alpha-Linolenoyl-CoA [c] --> 2.00 * Water [c] + 1.00 * Nicotinamide adenine dinucleotide [c] + 1.00 * stearidonyl coenzyme A [c] FADS2	FADS2	Fatty acid synthesis	1.14.19.1	4.0	Lean	adipocytes
DESAT18_3_pos	206.0	0.0614838178589319	-0.5227425166715582	0.1992406388486404	DESAT18_3	stearoyl-CoA desaturase (n-C18:0CoA -> n-C18:1CoA)	1.00 * O2 [c] + 1.00 * proton [c] + 1.00 * Nicotinamide adenine dinucleotide - reduced [c] + 1.00 * Stearoyl-CoA (n-C18:0CoA) [c] --> 2.00 * Water [c] + 1.00 * Nicotinamide adenine dinucleotide [c] + 1.00 * Octadecenoyl-CoA (n-C18:1CoA) [c] SCD4	SCD4	Fatty acid synthesis	1.14.19.1	4.0	Lean	adipocytes
DESAT18_4_pos	173.0	0.0114062526659013	-0.7840296153425887	0.0620572626229267	DESAT18_4	stearoyl-CoA desaturase (n-C18:0CoA -> n-C18:1CoA)	1.00 * O2 [c] + 1.00 * proton [c] + 1.00 * Nicotinamide adenine dinucleotide - reduced [c] + 1.00 * Stearoyl-CoA (n-C18:0CoA) [c] --> 2.00 * Water [c] + 1.00 * Nicotinamide adenine dinucleotide [c] + 1.00 * vaccenyl coenzyme A [c] SCD4	SCD4	Fatty acid synthesis	1.14.19.1	4.0	Lean	adipocytes
DESAT18_5_pos	156.0	0.0041047179898795	-0.929451911147402	0.0308779190290704	DESAT18_5	stearoyl-CoA desaturase (n-C18:0CoA -> n-C18:1CoA)	1.00 * O2 [c] + 1.00 * proton [c] + 1.00 * Nicotinamide adenine dinucleotide - reduced [c] + 1.00 * Stearoyl-CoA (n-C18:0CoA) [c] --> 2.00 * Water [c] + 1.00 * Nicotinamide adenine dinucleotide [c] + 1.00 * trans-Octadec-2-enoyl-CoA [c] SCD4	SCD4	Fatty acid synthesis	1.14.19.1	4.0	Lean	adipocytes
DESAT18_6_pos	187.0	0.0244489453100893	-0.6215055947256535	0.1129895505204202	DESAT18_6	fatty acyl-CoA desaturase (n-C18:1CoA -> n-C18:2CoA)	1.00 * O2 [c] + 1.00 * proton [c] + 1.00 * Nicotinamide adenine dinucleotide - reduced [c] + 1.00 * Octadecenoyl-CoA (n-C18:1CoA) [c] --> 2.00 * Water [c] + 1.00 * Nicotinamide adenine dinucleotide [c] + 1.00 * linoelaidyl coenzyme A [c] FADS2	FADS2	Fatty acid synthesis	1.14.99.25	4.0	Lean	adipocytes
DESAT18_7_pos	268.0	0.5286945842313551	-0.1454673192330109	0.7318050754293614	DESAT18_7	fatty acyl-CoA desaturase (n-C18:1CoA -> n-C18:2CoA)	1.00 * O2 [c] + 1.00 * proton [c] + 1.00 * Nicotinamide adenine dinucleotide - reduced [c] + 1.00 * vaccenyl coenzyme A [c] --> 2.00 * Water [c] + 1.00 * Nicotinamide adenine dinucleotide [c] + 1.00 * linoelaidyl coenzyme A [c] FADS2	FADS2	Fatty acid synthesis	1.14.19.1	4.0	Lean	adipocytes
DESAT18_8_pos	220.0	0.1118348050389388	-0.513707812773193	0.2969029279430334	DESAT18_8	fatty acyl-CoA desaturase (n-C18:1CoA -> n-C18:2CoA)	1.00 * O2 [c] + 1.00 * proton [c] + 1.00 * Nicotinamide adenine dinucleotide - reduced [c] + 1.00 * trans-Octadec-2-enoyl-CoA [c] --> 2.00 * Water [c] + 1.00 * Nicotinamide adenine dinucleotide [c] + 1.00 * linoelaidyl coenzyme A [c] FADS2	FADS2	Fatty acid synthesis	1.14.99.25	4.0	Lean	adipocytes
DESAT18_9_pos	297.0	0.960122388323255	-0.1242038613141133	0.9868347288671128	DESAT18_9	fatty acyl-CoA desaturase (n-C18:2CoA -> n-C18:3CoA)	1.00 * O2 [c] + 1.00 * proton [c] + 1.00 * Nicotinamide adenine dinucleotide - reduced [c] + 1.00 * linoleic coenzyme A [c] --> 2.00 * Water [c] + 1.00 * Nicotinamide adenine dinucleotide [c] + 1.00 * gamma-linolenoyl-CoA(4-) [c] FADS1; FADS2	FADS1; FADS2	Fatty acid synthesis	1.14.99.25	4.0	Lean	adipocytes
DESAT20_1_pos	287.0	0.8025873486341526	-0.1064463769922673	0.9376006961512444	DESAT20_1	fatty acyl-CoA desaturase (n-C20:3CoA -> n-C20:4CoA)	1.00 * O2 [c] + 1.00 * proton [c] + 1.00 * Nicotinamide adenine dinucleotide - reduced [c] + 1.00 * dihomo-gamma-linolenyl coenzyme A [c] --> 2.00 * Water [c] + 1.00 * Nicotinamide adenine dinucleotide [c] + 1.00 * arachidonoyl-CoA(4-) [c] FADS1	FADS1	Fatty acid synthesis	1.14.19.1	4.0	Lean	adipocytes
DESAT20_2_pos	318.0	0.7263386976487618	0.0148426172402373	0.8802916568449419	DESAT20_2	fatty acyl-CoA desaturase (n-C20:4CoA -> n-C20:5CoA)	1.00 * O2 [c] + 1.00 * proton [c] + 1.00 * Nicotinamide adenine dinucleotide - reduced [c] + 1.00 * eicosatetranoyl coenzyme A [c] --> 2.00 * Water [c] + 1.00 * Nicotinamide adenine dinucleotide [c] + 1.00 * timnodonyl coenzyme A [c] FADS1	FADS1	Fatty acid synthesis	1.14.19.1	4.0	Lean	adipocytes
DESAT22_1p_pos	320.0	0.6965365469280352	0.0869088472398581	0.8661118499638306	DESAT22_1p	fatty acyl-CoA desaturase (n-C22:4CoA -> n-C22:5CoA)	1.00 * proton [x] + 1.00 * Nicotinamide adenine dinucleotide - reduced [x] + 1.00 * O2 [x] + 1.00 * adrenyl coenzyme A [x] --> 1.00 * Nicotinamide adenine dinucleotide [x] + 2.00 * Water [x] + 1.00 * docosa-4,7,10,13,16-pentaenoyl coenzyme A [x] No genes		Fatty acid synthesis	1.14.19.1	4.0	Lean	adipocytes
DESAT22_2p_pos	304.0	0.9441936596389576	-0.0191258198965136	0.9868347288671128	DESAT22_2p	fatty acyl-CoA desaturase (n-C22:5CoA -> n-C22:6CoA)	1.00 * proton [x] + 1.00 * Nicotinamide adenine dinucleotide - reduced [x] + 1.00 * O2 [x] + 1.00 * clupanodonyl CoA [x] --> 1.00 * Nicotinamide adenine dinucleotide [x] + 2.00 * Water [x] + 1.00 * cervonyl coenzyme A [x] No genes		Fatty acid synthesis	1.14.19.1	4.0	Lean	adipocytes
DESAT24_1_pos	254.0	0.3628225097835944	-0.3612489346649197	0.5987537588541336	DESAT24_1	fatty acyl-CoA desaturase (n-C24:5CoA -> n-C24:6CoA)	1.00 * O2 [c] + 1.00 * proton [c] + 1.00 * Nicotinamide adenine dinucleotide - reduced [c] + 1.00 * tetracosapentaenoyl coenzyme A, n-3 [c] --> 2.00 * Water [c] + 1.00 * Nicotinamide adenine dinucleotide [c] + 1.00 * tetracosahexaenoyl coenzyme A [c] FADS2	FADS2	Fatty acid synthesis	1.14.99.25	4.0	Lean	adipocytes
DGNSKm_pos	361.0	0.2262788928879547	0.3774728427338346	0.4668347355808249	DGNSKm	deoxyguanosine kinase	1.00 * ATP [m] + 1.00 * Deoxyguanosine [m] --> 1.00 * proton [m] + 1.00 * ADP [m] + 1.00 * dGMP [m] DGUOK	DGUOK	Nucleotide interconversion	2.7.1.113	4.0	Lean	adipocytes
DHCR71r_pos	321.0	0.6818059475446452	0.0541555499275709	0.8563040534014682	DHCR71r	7-dehydrocholesterol reductase	1.00 * proton [r] + 1.00 * Nicotinamide adenine dinucleotide phosphate - reduced [r] + 1.00 * 7-dehydrodesmosterol [r] --> 1.00 * Nicotinamide adenine dinucleotide phosphate [r] + 1.00 * desmosterol [r] DHCR7	DHCR7	Cholesterol metabolism	1.3.1.21	4.0	Lean	adipocytes
DHCR72r_pos	266.0	0.5028577901906203	-0.2026376402971682	0.7103985325163625	DHCR72r	7-dehydrocholesterol reductase	1.00 * cholesta-5,7-dien-3beta-ol [r] + 1.00 * proton [r] + 1.00 * Nicotinamide adenine dinucleotide phosphate - reduced [r] --> 1.00 * Nicotinamide adenine dinucleotide phosphate [r] + 1.00 * cholesterol [r] DHCR7	DHCR7	Cholesterol metabolism	1.3.1.21	4.0	Lean	adipocytes
DHDPBMTm_pos	293.0	0.8965664266908777	-0.1834230694830315	0.9868347288671128	DHDPBMTm	dihydroxydecaprenylbenzoate methyltransferase	1.00 * 3-Decaprenyl-4,5-dihdydroxybenzoate [m] + 1.00 * S-Adenosyl-L-methionine [m] --> 1.00 * proton [m] + 1.00 * S-Adenosyl-L-homocysteine [m] + 1.00 * 3-Decaprenyl-4-hydroxy-5-methoxybenzoate [m] COQ3	COQ3	Ubiquinone synthesis	2.1.1.114	4.0	Lean	adipocytes
DHEASULT_pos	298.0	0.9760670531717748	-0.0574627256668825	0.9868347288671128	DHEASULT	Dehydroepiandrosterone sulfotransferase	1.00 * (2R,3S,4R,5R)-5-(6-amino-9H-purin-9-yl)-4-hydroxy-2-({[(sulfonatooxy)phosphinato]oxy}methyl)oxolan-3-yl phosphate [c] + 1.00 * 3beta-hydroxyandrost-5-en-17-one [c] --> 1.00 * proton [c] + 1.00 * adenosine 3',5'-bismonophosphate(4-) [c] + 1.00 * 3beta-hydroxyandrost-5-en-17-one 3-sulfate(1-) [c] SULT1A1; SULT1E1; SULT2A1	SULT1A1; SULT1E1; SULT2A1	Steroid metabolism	2.8.2.2	4.0	Lean	adipocytes
DHORD9_pos	238.0	0.2186971048513838	-0.3498747254320866	0.4559634928766276	DHORD9	dihydoorotic acid dehydrogenase (quinone10)	1.00 * ubiquinone-10 [m] + 1.00 * (S)-dihydroorotate [c] --> 1.00 * Ubiquinol-10 [m] + 1.00 * Orotate [c] DHODH	DHODH	Pyrimidine synthesis	1.3.3.1	4.0	Lean	adipocytes
DHORTS_neg	238.0	0.2186971048513838	-0.3498747254320866	0.4559634928766276	DHORTS	dihydroorotase	1.00 * Water [c] + 1.00 * (S)-dihydroorotate [c] --> 1.00 * proton [c] + 1.00 * N-Carbamoyl-L-aspartate [c] CAD	CAD	Pyrimidine synthesis	3.5.2.3	4.0	Lean	adipocytes
DHPM1_pos	205.0	0.0587579600808188	-0.573788188025211	0.1931000233565092	DHPM1	dihydropyrimidinase (5,6-dihydrouracil)	1.00 * Water [c] + 1.00 * 5,6-dihydrouracil [c] --> 1.00 * proton [c] + 1.00 * N-carbamoyl-beta-alaninate [c] DPYS; DPYSL2; DPYSL3	DPYS; DPYSL2; DPYSL3	Pyrimidine catabolism	3.5.2.2	4.0	Lean	adipocytes
DHPR_pos	248.0	0.3030100055766873	-0.3864175521426302	0.5604565395928097	DHPR	6,7-dihydropteridine reductase	1.00 * proton [c] + 1.00 * Nicotinamide adenine dinucleotide - reduced [c] + 1.00 * 6,7-dihydrobiopterin [c] --> 1.00 * Nicotinamide adenine dinucleotide [c] + 1.00 * 5,6,7,8-tetrahydrobiopterin [c] QDPR	QDPR	Tetrahydrobiopterin metabolism	1.6.99.7	4.0	Lean	adipocytes
DLNLCGCPT1_pos	223.0	0.1260167289279568	-0.4978093073534678	0.321565041229104	DLNLCGCPT1	carnitine O-palmitoyltransferase	1.00 * L-Carnitine [c] + 1.00 * dihomo-gamma-linolenyl coenzyme A [c] --> 1.00 * Coenzyme A [c] + 1.00 * dihomo-gamma-linolenyl carnitine [c] CPT1A; CPT1B; CPT1C	CPT1A; CPT1B; CPT1C	Fatty acid oxidation	2.3.1.21	4.0	Lean	adipocytes
DMATTx_pos	323.0	0.6527104405758399	0.0534695841376553	0.8339263374881191	DMATTx	dimethylallyltranstransferase	1.00 * Dimethylallyl diphosphate [x] + 1.00 * Isopentenyl diphosphate [x] --> 1.00 * Geranyl diphosphate [x] + 1.00 * Diphosphate [x] FDPS	FDPS	Cholesterol metabolism	2.5.1.1	4.0	Lean	adipocytes
DMGDHm_pos	343.0	0.3953250862453847	0.1798183040795076	0.6197013577929942	DMGDHm	dimethylglycine dehydrogenase, mitochondrial	1.00 * Water [m] + 1.00 * Flavin adenine dinucleotide oxidized [m] + 1.00 * N,N-dimethylglycine [m] --> 1.00 * Flavin adenine dinucleotide reduced [m] + 1.00 * formaldehyde [m] + 1.00 * Sarcosine [m] DMGDH	DMGDH	Glycine, serine, alanine and threonine metabolism	1.5.99.2	4.0	Lean	adipocytes
DOLASNT_Ler_pos	399.0	0.048838370560445	0.6010512799430047	0.1730889309568715	DOLASNT_Ler	Dolichyl-diphosphooligosaccharide:protein-L-asparagine oligopolysaccharidotransferase (liver)	1.00 * protein-linked asparagine residue (N-glycosylation site) [r] + 0.10 * (alpha-D-Glucosyl)3-(alpha-D-mannosyl)8-beta-D-mannosyl-diacetylchitobiosyldiphosphodolichol, human liver homolog [r] --> 1.00 * proton [r] + 0.10 * Dolichol diphosphate, human liver homolog [r] + 1.00 * (alpha-D-Glucosyl)3-(alpha-D-mannosyl)8-beta-D-mannosyl-diacetylchitobiosyl-L-asparagine (protein) [r] DAD1; DDOST; RP…	DAD1; DDOST; RPN1; RPN2	N-glycan synthesis	2.4.1.119	0.0	Lean	adipocytes
DOLASNT_Uer_pos	399.0	0.048838370560445	0.6010512799430044	0.1730889309568715	DOLASNT_Uer	Dolichyl-diphosphooligosaccharide:protein-L-asparagine oligopolysaccharidotransferase (uterus)	1.00 * protein-linked asparagine residue (N-glycosylation site) [r] + 0.10 * (alpha-D-Glucosyl)3-(alpha-D-mannosyl)8-beta-D-mannosyl-diacetylchitobiosyldiphosphodolichol, human uterine homolog [r] --> 1.00 * proton [r] + 1.00 * (alpha-D-Glucosyl)3-(alpha-D-mannosyl)8-beta-D-mannosyl-diacetylchitobiosyl-L-asparagine (protein) [r] + 0.10 * Dolichol diphosphate, human uterine homolog [r] DAD1; DDOST…	DAD1; DDOST; RPN1; RPN2	N-glycan synthesis	2.4.1.119	0.0	Lean	adipocytes
DOLDPP_Ler_pos	399.0	0.048838370560445	0.6010512799429513	0.1730889309568715	DOLDPP_Ler	Dolichyl-diphosphate phosphohydrolase, human (liver)	1.00 * Water [r] + 0.10 * Dolichol diphosphate, human liver homolog [r] --> 0.10 * dolichyl phosphate(2-) [r] + 1.00 * proton [r] + 1.00 * hydrogenphosphate [r] DOLPP1	DOLPP1	N-glycan synthesis	3.6.1.43	0.0	Lean	adipocytes
DOLDPP_Uer_pos	399.0	0.048838370560445	0.6010512799430111	0.1730889309568715	DOLDPP_Uer	Dolichyl-diphosphate phosphohydrolase, human (uterus)	1.00 * Water [r] + 0.10 * Dolichol diphosphate, human uterine homolog [r] --> 1.00 * proton [r] + 0.10 * dolichyl phosphate(2-) [r] + 1.00 * hydrogenphosphate [r] DOLPP1	DOLPP1	N-glycan synthesis	3.6.1.43	0.0	Lean	adipocytes
DOLGPP_Ler_pos	275.0	0.6241338988347811	-0.1563480662328358	0.8133865971796356	DOLGPP_Ler	Dolichyl-beta-D-glucosyl-phosphate dolichylphosphohydrolase (liver)	1.00 * Water [r] + 0.10 * Dolichyl beta-D-glucosyl phosphate, human liver homolog [r] --> 0.10 * dolichyl phosphate(2-) [r] + 1.00 * proton [r] + 1.00 * D-glucose [r] No genes		N-glycan synthesis	3.1.4.48	0.0	Lean	adipocytes
DOLGPP_Uer_pos	275.0	0.6241338988347811	-0.1563480662327967	0.8133865971796356	DOLGPP_Uer	Dolichyl-beta-D-glucosyl-phosphate dolichylphosphohydrolase (uterus)	1.00 * Water [r] + 0.10 * Dolichyl beta-D-glucosyl phosphate, human uterine homolog [r] --> 1.00 * proton [r] + 0.10 * dolichyl phosphate(2-) [r] + 1.00 * D-glucose [r] No genes		N-glycan synthesis	3.1.4.48	0.0	Lean	adipocytes
DOLK_L_pos	285.0	0.7718162376022454	-0.0981085706683438	0.9146254339970517	DOLK_L	Dolichol kinase, human (liver)	1.00 * CTP [c] + 0.10 * Dolichol, human liver homolog [c] --> 1.00 * proton [c] + 1.00 * CDP [c] + 0.10 * dolichyl phosphate(2-) [c] No genes		N-glycan synthesis	2.7.1.108	0.0	Lean	adipocytes
DOLK_U_pos	285.0	0.7718162376022454	-0.0981085706683191	0.9146254339970517	DOLK_U	Dolichol kinase, human (uterus)	1.00 * CTP [c] + 0.10 * Dolichol, human uterine homolog [c] --> 1.00 * proton [c] + 1.00 * CDP [c] + 0.10 * dolichyl phosphate(2-) [c] No genes		N-glycan synthesis	2.7.1.108	0.0	Lean	adipocytes
DOLPH_Ler_pos	399.0	0.048838370560445	0.6010512799429467	0.1730889309568715	DOLPH_Ler	Dolichol-phosphate phosphohydrolase, human (liver)	0.10 * Dolichyl phosphate D-mannose, human liver homolog [r] + 0.10 * (alpha-D-Mannosyl)4-beta-D-mannosyl-diacetylchitobiosyldiphosphodolichol, human liver homolog [r] --> 0.10 * dolichyl phosphate(2-) [r] + 1.00 * proton [r] + 0.10 * (alpha-D-Mannosyl)5-beta-D-mannosyl-diacetylchitobiosyldiphosphodolichol, human liver homolog [r] No genes		N-glycan synthesis	3.1.3.51	0.0	Lean	adipocytes
DOLPH_Uer_pos	399.0	0.048838370560445	0.6010512799430323	0.1730889309568715	DOLPH_Uer	Dolichol-phosphate phosphohydrolase, human (uterus)	0.10 * Dolichyl phosphate D-mannose, human uterine homolog [r] + 0.10 * (alpha-D-Mannosyl)4-beta-D-mannosyl-diacetylchitobiosyldiphosphodolichol, human uterine homolog [r] --> 1.00 * proton [r] + 0.10 * dolichyl phosphate(2-) [r] + 0.10 * (alpha-D-Mannosyl)5-beta-D-mannosyl-diacetylchitobiosyldiphosphodolichol, human uterine homolog [r] No genes		N-glycan synthesis	3.1.3.51	0.0	Lean	adipocytes
DOLPMT1_Ler_pos	399.0	0.048838370560445	0.6010512799429467	0.1730889309568715	DOLPMT1_Ler	dolichyl-phosphate-mannose-glycolipid alpha-mannosyltransferase (liver)	0.10 * Dolichyl phosphate D-mannose, human liver homolog [r] + 0.10 * (alpha-D-Mannosyl)6-beta-D-mannosyl-diacetylchitobiosyldiphosphodolichol, human liver homolog [r] --> 0.10 * dolichyl phosphate(2-) [r] + 1.00 * proton [r] + 0.10 * (alpha-D-Mannosyl)7-beta-D-mannosyl-diacetylchitobiosyldiphosphodolichol, human liver homolog [r] ALG3	ALG3	N-glycan synthesis	2.4.1.130	0.0	Lean	adipocytes
DOLPMT1_Uer_pos	399.0	0.048838370560445	0.6010512799430096	0.1730889309568715	DOLPMT1_Uer	dolichyl-phosphate-mannose-glycolipid alpha-mannosyltransferase (uterus)	0.10 * Dolichyl phosphate D-mannose, human uterine homolog [r] + 0.10 * (alpha-D-Mannosyl)6-beta-D-mannosyl-diacetylchitobiosyldiphosphodolichol, human uterine homolog [r] --> 1.00 * proton [r] + 0.10 * dolichyl phosphate(2-) [r] + 0.10 * (alpha-D-Mannosyl)7-beta-D-mannosyl-diacetylchitobiosyldiphosphodolichol, human uterine homolog [r] ALG3	ALG3	N-glycan synthesis	2.4.1.130	0.0	Lean	adipocytes
DOLPMT2_Ler_pos	399.0	0.048838370560445	0.6010512799429467	0.1730889309568715	DOLPMT2_Ler	dolichyl-phosphate-mannose-glycolipid alpha-mannosyltransferase (liver)	0.10 * Dolichyl phosphate D-mannose, human liver homolog [r] + 0.10 * (alpha-D-Mannosyl)7-beta-D-mannosyl-diacetylchitobiosyldiphosphodolichol, human liver homolog [r] --> 0.10 * dolichyl phosphate(2-) [r] + 1.00 * proton [r] + 0.10 * (alpha-D-Mannosyl)8-beta-D-mannosyl-diacetylchitobiosyldiphosphodolichol, human liver homolog [r] No genes		N-glycan synthesis	2.4.1.130	0.0	Lean	adipocytes
DOLPMT2_Uer_pos	399.0	0.048838370560445	0.6010512799430096	0.1730889309568715	DOLPMT2_Uer	dolichyl-phosphate-mannose-glycolipid alpha-mannosyltransferase (uterus)	0.10 * Dolichyl phosphate D-mannose, human uterine homolog [r] + 0.10 * (alpha-D-Mannosyl)7-beta-D-mannosyl-diacetylchitobiosyldiphosphodolichol, human uterine homolog [r] --> 1.00 * proton [r] + 0.10 * dolichyl phosphate(2-) [r] + 0.10 * (alpha-D-Mannosyl)8-beta-D-mannosyl-diacetylchitobiosyldiphosphodolichol, human uterine homolog [r] No genes		N-glycan synthesis	2.4.1.130	0.0	Lean	adipocytes
DOLPMT3_Ler_pos	399.0	0.048838370560445	0.6012511754345723	0.1730889309568715	DOLPMT3_Ler	dolichyl-phosphate-mannose-glycolipid alpha-mannosyltransferase (liver)	1.00 * GDP-alpha-D-mannose(2-) [c] + 0.10 * dolichyl phosphate(2-) [c] --> 1.00 * GDP [c] + 0.10 * Dolichyl phosphate D-mannose, human liver homolog [c] ALG12	ALG12	N-glycan synthesis	2.4.1.130	0.0	Lean	adipocytes
DOLPMT3_Uer_pos	399.0	0.048838370560445	0.6012511754345704	0.1730889309568715	DOLPMT3_Uer	dolichyl-phosphate-mannose-glycolipid alpha-mannosyltransferase (uterus)	1.00 * GDP-alpha-D-mannose(2-) [c] + 0.10 * dolichyl phosphate(2-) [c] --> 1.00 * GDP [c] + 0.10 * Dolichyl phosphate D-mannose, human uterine homolog [c] ALG12	ALG12	N-glycan synthesis	2.4.1.130	0.0	Lean	adipocytes
DOLPMT4_Ler_pos	275.0	0.6241338988347811	-0.1563480662327976	0.8133865971796356	DOLPMT4_Ler	dolichyl-phosphate-mannose-glycolipid alpha-mannosyltransferase (liver)	0.10 * dolichyl phosphate(2-) [r] --> 0.10 * dolichyl phosphate(2-) [c] No genes		N-glycan synthesis	2.4.1.130	0.0	Lean	adipocytes
DOLPMT4_Uer_pos	275.0	0.6241338988347811	-0.1563480662328391	0.8133865971796356	DOLPMT4_Uer	dolichyl-phosphate-mannose-glycolipid alpha-mannosyltransferase (uterus)	0.10 * dolichyl phosphate(2-) [r] --> 0.10 * dolichyl phosphate(2-) [c] No genes		N-glycan synthesis	2.4.1.130	0.0	Lean	adipocytes
DOLPMT_L_pos	399.0	0.048838370560445	0.6010512799429467	0.1730889309568715	DOLPMT_L	Dolichyl-phosphate D-mannosyltransferase (liver)	0.10 * Dolichyl phosphate D-mannose, human liver homolog [r] + 0.10 * (alpha-D-Mannosyl)5-beta-D-mannosyl-diacetylchitobiosyldiphosphodolichol, human liver homolog [r] --> 0.10 * dolichyl phosphate(2-) [r] + 1.00 * proton [r] + 0.10 * (alpha-D-Mannosyl)6-beta-D-mannosyl-diacetylchitobiosyldiphosphodolichol, human liver homolog [r] DPM2; DPM3; GM20716	DPM2; DPM3; GM20716	N-glycan synthesis	2.4.1.83	0.0	Lean	adipocytes
DOLPMT_U_pos	399.0	0.048838370560445	0.6010512799430096	0.1730889309568715	DOLPMT_U	Dolichyl-phosphate D-mannosyltransferase (uterus)	0.10 * Dolichyl phosphate D-mannose, human uterine homolog [r] + 0.10 * (alpha-D-Mannosyl)5-beta-D-mannosyl-diacetylchitobiosyldiphosphodolichol, human uterine homolog [r] --> 1.00 * proton [r] + 0.10 * dolichyl phosphate(2-) [r] + 0.10 * (alpha-D-Mannosyl)6-beta-D-mannosyl-diacetylchitobiosyldiphosphodolichol, human uterine homolog [r] DPM2; DPM3; GM20716	DPM2; DPM3; GM20716	N-glycan synthesis	2.4.1.83	0.0	Lean	adipocytes
DOPABMO_pos	217.0	0.0989429360672962	-0.5556549178502405	0.2730371861704395	DOPABMO	dopamine beta-monooxygenase	1.00 * O2 [c] + 1.00 * proton [c] + 1.00 * dopaminium(1+) [c] + 1.00 * L-ascorbate [c] --> 1.00 * Water [c] + 1.00 * Norepinephrine [c] + 1.00 * dehydroascorbide(1-) [c] DBH; MOXD1	DBH; MOXD1	Tyrosine metabolism	1.14.17.1	4.0	Lean	adipocytes
DOPACHRMISO_pos	247.0	0.2937181127517918	-0.3539407870643633	0.5522172088055213	DOPACHRMISO	L-dopachrome isomerase 1	1.00 * O2 [c] + 2.00 * 2-Carboxy-2,3-dihydro-5,6-dihydroxyindole [c] --> 2.00 * Water [c] + 2.00 * L-dopachromate [c] TYR	TYR	Tyrosine metabolism	1.14.18.1	4.0	Lean	adipocytes
DOPASULT_pos	259.0	0.4179401757432032	-0.2828511423694286	0.6417028606798072	DOPASULT	Dopamine Sulfotransferase	1.00 * (2R,3S,4R,5R)-5-(6-amino-9H-purin-9-yl)-4-hydroxy-2-({[(sulfonatooxy)phosphinato]oxy}methyl)oxolan-3-yl phosphate [c] + 1.00 * dopaminium(1+) [c] --> 1.00 * proton [c] + 1.00 * adenosine 3',5'-bismonophosphate(4-) [c] + 1.00 * dopamine 3-O-sulfate [c] SULT1A1	SULT1A1	Tyrosine metabolism	2.8.2.1	4.0	Lean	adipocytes
DPGM_pos	382.0	0.1031014969801787	0.3206017663418072	0.2821200339991686	DPGM	Diphosphoglyceromutase	1.00 * 3-Phospho-D-glyceroyl phosphate [c] --> 1.00 * proton [c] + 1.00 * 2,3-bisphosphonato-D-glycerate(5-) [c] BPGM; PGAM1; PGAM2	BPGM; PGAM1; PGAM2	Glycolysis/gluconeogenesis	5.4.2.1	0.0	Lean	adipocytes
DPGase_pos	382.0	0.1031014969801787	0.3206017663418072	0.2821200339991686	DPGase	Diphosphoglycerate phosphatase	1.00 * Water [c] + 1.00 * 2,3-bisphosphonato-D-glycerate(5-) [c] --> 1.00 * hydrogenphosphate [c] + 1.00 * 3-Phospho-D-glycerate [c] BPGM; PGAM1; PGAM2	BPGM; PGAM1; PGAM2	Glycolysis/gluconeogenesis	5.4.2.4	0.0	Lean	adipocytes
DPMVDx_pos	170.0	0.0095975931942523	-0.8503059245007301	0.0554631784325045	DPMVDx	diphosphomevalonate decarboxylase	1.00 * ATP [x] + 1.00 * (R)-5-Diphosphomevalonate [x] --> 1.00 * ADP [x] + 1.00 * carbon dioxide [x] + 1.00 * Isopentenyl diphosphate [x] + 1.00 * hydrogenphosphate [x] MVD	MVD	Cholesterol metabolism	4.1.1.33	4.0	Lean	adipocytes
DURAD2_neg	262.0	0.4532547047537364	-0.2904222430598808	0.672748258173486	DURAD2	dihydrothymin dehydrogenase (NADP)	1.00 * Nicotinamide adenine dinucleotide phosphate [c] + 1.00 * 5,6-dihydrothymine [c] --> 1.00 * proton [c] + 1.00 * Nicotinamide adenine dinucleotide phosphate - reduced [c] + 1.00 * Thymine [c] DPYD	DPYD	Pyrimidine catabolism	1.3.1.2	4.0	Lean	adipocytes
DURAD2_pos	202.0	0.0511761190432772	-0.5848029783403759	0.1794197233914896	DURAD2	dihydrothymin dehydrogenase (NADP)	1.00 * Nicotinamide adenine dinucleotide phosphate [c] + 1.00 * 5,6-dihydrothymine [c] --> 1.00 * proton [c] + 1.00 * Nicotinamide adenine dinucleotide phosphate - reduced [c] + 1.00 * Thymine [c] DPYD	DPYD	Pyrimidine catabolism	1.3.1.2	4.0	Lean	adipocytes
DURAD_neg	319.0	0.7113824903989066	-0.0324394377560122	0.8755373302488528	DURAD	dihydrouracil dehydrogenase (NADP)	1.00 * Nicotinamide adenine dinucleotide phosphate [c] + 1.00 * 5,6-dihydrouracil [c] --> 1.00 * proton [c] + 1.00 * Nicotinamide adenine dinucleotide phosphate - reduced [c] + 1.00 * uracil [c] DPYD	DPYD	Pyrimidine catabolism	1.3.1.2	4.0	Lean	adipocytes
DUTPDPm_pos	307.0	0.8965664266908777	0.030652987875717	0.9868347288671128	DUTPDPm	dUTP diphosphatase	1.00 * Water [m] + 1.00 * dUTP [m] --> 1.00 * proton [m] + 1.00 * Diphosphate [m] + 1.00 * dUMP [m] DUT; ITPA	DUT; ITPA	Nucleotide interconversion	3.6.1.23	4.0	Lean	adipocytes
DUTPDPn_pos	472.0	0.0006035812492172	1.1341280747469238	0.0078550063773135	DUTPDPn	dUTP diphosphatase, nuclear	1.00 * Water [n] + 1.00 * dUTP [n] --> 1.00 * Diphosphate [n] + 1.00 * proton [n] + 1.00 * dUMP [n] DUT	DUT	Nucleotide interconversion	3.6.1.23	4.0	Lean	adipocytes
EBP1r_pos	430.0	0.0095957512019549	0.778371608416217	0.0554631784325045	EBP1r	3-beta-hydroxysteroid-delta(8),delta(7)-isomerase	1.00 * zymosterol [r] --> 1.00 * 5alpha-cholesta-7,24-dien-3beta-ol [r] EBP	EBP	Cholesterol metabolism	5.3.3.5	4.0	Lean	adipocytes
EBP2r_pos	443.0	0.0043709236187414	0.8269004008118737	0.0324750027103206	EBP2r	3-beta-hydroxysteroid-delta(8),delta(7)-isomerase	1.00 * 5alpha-cholest-8-en-3beta-ol [r] --> 1.00 * 5alpha-cholest-7-en-3beta-ol [r] EBP	EBP	Cholesterol metabolism	5.3.3.5	4.0	Lean	adipocytes
EICOSTETCPT1_pos	239.0	0.2262788928879547	-0.4444592751894763	0.4668347355808249	EICOSTETCPT1	carnitine O-palmitoyltransferase	1.00 * L-Carnitine [c] + 1.00 * eicosatetranoyl coenzyme A [c] --> 1.00 * Coenzyme A [c] + 1.00 * Eicosatetranoyl carnitine [c] CPT1A; CPT1B; CPT1C	CPT1A; CPT1B; CPT1C	Fatty acid oxidation	2.3.1.21	4.0	Lean	adipocytes
ELAIDCPT1_pos	248.0	0.3030100055766873	-0.2937958761626539	0.5604565395928097	ELAIDCPT1	carnitine O-palmitoyltransferase	1.00 * L-Carnitine [c] + 1.00 * trans-Octadec-2-enoyl-CoA [c] --> 1.00 * Coenzyme A [c] + 1.00 * Elaidic carnitine [c] CPT1A; CPT1B; CPT1C	CPT1A; CPT1B; CPT1C	Fatty acid oxidation	2.3.1.21	4.0	Lean	adipocytes
ENGASE2ly_pos	399.0	0.048838370560445	0.598046304658172	0.1730889309568715	ENGASE2ly	endo-beta-N-acetylglucosaminidase, lysosomal	1.00 * Water [l] + 1.00 * n2m2nmasn (w/o peptide linkage) [l] --> 1.00 * N-acetyl-D-glucosamine [l] + 1.00 * reducing GlcNAc removed form of n2m2nmasn (w/o peptide) [l] No genes		N-glycan degradation	3.2.1.96	0.0	Lean	adipocytes
ENGASE3ly_pos	386.0	0.0872658730480638	0.4820205509522474	0.2499291531354538	ENGASE3ly	endo-beta-N-acetylglucosaminidase, lysosomal	1.00 * Water [l] + 1.00 * keratan sulfate I, degradation product 2 [l] --> 1.00 * N-acetyl-D-glucosamine [l] + 1.00 * keratan sulfate I, degradation product 3 [l] No genes		Keratan sulfate degradation	3.2.1.96	0.0	Lean	adipocytes
ENGASEly_pos	394.0	0.0614838178589319	0.6027096180286001	0.1992406388486404	ENGASEly	endo-beta-N-acetylglucosaminidase, lysosomal	1.00 * Water [l] + 1.00 * de-Fuc form of PA6 (w/o peptide linkage) [l] --> 1.00 * N-acetyl-D-glucosamine [l] + 1.00 * de-Fuc, reducing GlcNAc removed form of PA6 (w/o peptide linkage) [l] No genes		N-glycan degradation	3.2.1.96	0.0	Lean	adipocytes
ENO_neg	241.0	0.2420009688420364	-0.3026564474406116	0.4894934113320272	ENO	enolase	1.00 * D-Glycerate 2-phosphate [c] --> 1.00 * Water [c] + 1.00 * Phosphoenolpyruvate [c] ENO1; ENO2; ENO3	ENO1; ENO2; ENO3	Glycolysis/gluconeogenesis	4.2.1.11	0.0	Lean	adipocytes
ENO_pos	377.0	0.1260167289279568	0.4839552828129895	0.321565041229104	ENO	enolase	1.00 * D-Glycerate 2-phosphate [c] --> 1.00 * Water [c] + 1.00 * Phosphoenolpyruvate [c] ENO1; ENO2; ENO3	ENO1; ENO2; ENO3	Glycolysis/gluconeogenesis	4.2.1.11	0.0	Lean	adipocytes
ESTSULT_pos	298.0	0.9760670531717748	-0.0505823859178537	0.9868347288671128	ESTSULT	Estrogen sulfotransferase	1.00 * (2R,3S,4R,5R)-5-(6-amino-9H-purin-9-yl)-4-hydroxy-2-({[(sulfonatooxy)phosphinato]oxy}methyl)oxolan-3-yl phosphate [c] + 1.00 * estrone [c] --> 1.00 * proton [c] + 1.00 * adenosine 3',5'-bismonophosphate(4-) [c] + 1.00 * estrone 3-sulfate(1-) [c] SULT1A1; SULT1E1	SULT1A1; SULT1E1	Steroid metabolism	2.8.2.4	4.0	Lean	adipocytes
ETFQO_pos	117.0	0.0002622403088409	-1.230186681976533	0.0040150533873604	ETFQO	Electron transfer flavoprotein-ubiquinone oxidoreductase	1.00 * ubiquinone-10 [m] + 1.00 * Electron transfer flavoprotein reduced [m] --> 1.00 * Ubiquinol-10 [m] + 1.00 * Electron transfer flavoprotein oxidized [m] ETFDH	ETFDH	Fatty acid oxidation	1.5.5.1	4.0	Lean	adipocytes
ETHAK_pos	216.0	0.0949193636058946	-0.5386992966598951	0.2673767528067344	ETHAK	Ethanolamine kinase	1.00 * ATP [c] + 1.00 * etha[c] [c] --> 1.00 * ADP [c] + 1.00 * proton [c] + 1.00 * O-phosphonatoethanaminium(1-) [c] CHKA; CHKB; ETNK1; ETNK2	CHKA; CHKB; ETNK1; ETNK2	Glycerophospholipid metabolism	2.7.1.82	4.0	Lean	adipocytes
F1PGT_pos	388.0	0.0801183137276341	0.5728697090550586	0.2402441785371961	F1PGT	fucose-1-phosphate guanylyltransferase	1.00 * proton [c] + 1.00 * GTP [c] + 1.00 * L-Fucose 1-phosphate [c] --> 1.00 * Diphosphate [c] + 1.00 * GDP-L-fucose(2-) [c] FPGT; TNNI3K	FPGT; TNNI3K	Fructose and mannose metabolism	2.7.7.30	0.0	Lean	adipocytes
F6Tg_pos	394.0	0.0614838178589319	0.6091547461632796	0.1992406388486404	F6Tg	glycoprotein 6-alpha-L-fucosyltransferase	1.00 * GDP-L-fucose(2-) [g] + 1.00 * ((N-acetyl-D-glucosaminyl)2-(alpha-D-mannosyl)2-beta-D-mannosyl-diacetylchitobiosyl)-L-asparagine (protein) [g] --> 1.00 * proton [g] + 1.00 * N4-{N-Acetyl-beta-D-glucosaminyl-(1,2)-alpha-D-mannosyl-(1,3)-[N-acetyl-beta-D-glucosaminyl-(1,2)-alpha-D-mannosyl-(1,6)]-beta-D-mannosyl-(1,4)-N-acetyl-beta-D-glucosaminyl-(1,4)-[alpha-L-fucosyl-(1,6)]-N-acetyl-beta-D-…	FUT8	N-glycan synthesis	2.4.1.68	0.0	Lean	adipocytes
FACOAL140i_pos	245.0	0.275713144064071	-0.3868074564274799	0.5352223831816557	FACOAL140i	fatty-acid--CoA ligase (tetradecanoate)	1.00 * ATP [c] + 1.00 * Coenzyme A [c] + 1.00 * tetradecanoate (n-C14:0) [c] --> 1.00 * AMP [c] + 1.00 * Diphosphate [c] + 1.00 * Tetradecanoyl-CoA (n-C14:0CoA) [c] ACSL3	ACSL3	Fatty acid oxidation	6.2.1.3	4.0	Lean	adipocytes
FACOAL150_pos	268.0	0.5286945842313551	-0.114174612552004	0.7318050754293614	FACOAL150	fatty-acid--CoA ligase	1.00 * ATP [c] + 1.00 * Coenzyme A [c] + 1.00 * pentadecanoate [c] --> 1.00 * AMP [c] + 1.00 * Diphosphate [c] + 1.00 * pentadecanoyl Coenzyme A [c] ACSL1; ACSL3; ACSL4	ACSL1; ACSL3; ACSL4	Fatty acid oxidation	6.2.1.3	4.0	Lean	adipocytes
FACOAL160i_pos	176.0	0.0135113052142812	-0.8226017462809375	0.0709588886435257	FACOAL160i	C160 fatty acid activation	1.00 * ATP [c] + 1.00 * Coenzyme A [c] + 1.00 * Hexadecanoate (n-C16:0) [c] --> 1.00 * AMP [c] + 1.00 * Diphosphate [c] + 1.00 * Palmitoyl-CoA (n-C16:0CoA) [c] ACSBG2; ACSL1; ACSL3; ACSL4; ACSL5	ACSBG2; ACSL1; ACSL3; ACSL4; ACSL5	Fatty acid oxidation	6.2.1.3	4.0	Lean	adipocytes
FACOAL170_pos	278.0	0.6671956411909153	-0.0863576045048706	0.8441458365213467	FACOAL170	fatty-acid--CoA ligase	1.00 * ATP [c] + 1.00 * Coenzyme A [c] + 1.00 * margarate [c] --> 1.00 * AMP [c] + 1.00 * Diphosphate [c] + 1.00 * heptadecanoyl coa [c] ACSL1; ACSL3; ACSL4	ACSL1; ACSL3; ACSL4	Fatty acid oxidation	6.2.1.3	4.0	Lean	adipocytes
FACOAL180i_pos	169.0	0.0090542222659346	-0.932473158701574	0.0538535870972913	FACOAL180i	C180 fatty acid activation	1.00 * ATP [c] + 1.00 * Coenzyme A [c] + 1.00 * octadecanoate (n-C18:0) [c] --> 1.00 * AMP [c] + 1.00 * Diphosphate [c] + 1.00 * Stearoyl-CoA (n-C18:0CoA) [c] ACSL1; ACSL3; ACSL5	ACSL1; ACSL3; ACSL5	Fatty acid oxidation	6.2.1.3	4.0	Lean	adipocytes
FACOAL1812_neg	173.0	0.0114062526659013	-0.7840296153425904	0.0620572626229267	FACOAL1812	fatty-acid--CoA ligase	1.00 * ATP [c] + 1.00 * Coenzyme A [c] + 1.00 * trans-vaccenate [c] --> 1.00 * AMP [c] + 1.00 * Diphosphate [c] + 1.00 * vaccenyl coenzyme A [c] ACSL1	ACSL1	Fatty acid oxidation	6.2.1.3	4.0	Lean	adipocytes
FACOAL1812_pos	254.0	0.3628225097835944	-0.3612489346649204	0.5987537588541336	FACOAL1812	fatty-acid--CoA ligase	1.00 * ATP [c] + 1.00 * Coenzyme A [c] + 1.00 * trans-vaccenate [c] --> 1.00 * AMP [c] + 1.00 * Diphosphate [c] + 1.00 * vaccenyl coenzyme A [c] ACSL1	ACSL1	Fatty acid oxidation	6.2.1.3	4.0	Lean	adipocytes
FACOAL1813_neg	112.0	0.0001768345704016	-1.355490510943263	0.0030280593410612	FACOAL1813	fatty-acid--CoA ligase	1.00 * ATP [c] + 1.00 * Coenzyme A [c] + 1.00 * elaidate [c] --> 1.00 * AMP [c] + 1.00 * Diphosphate [c] + 1.00 * trans-Octadec-2-enoyl-CoA [c] ACSL1	ACSL1	Fatty acid oxidation	6.2.1.3	4.0	Lean	adipocytes
FACOAL1813_pos	170.0	0.0095975931942523	-0.994167200366583	0.0554631784325045	FACOAL1813	fatty-acid--CoA ligase	1.00 * ATP [c] + 1.00 * Coenzyme A [c] + 1.00 * elaidate [c] --> 1.00 * AMP [c] + 1.00 * Diphosphate [c] + 1.00 * trans-Octadec-2-enoyl-CoA [c] ACSL1	ACSL1	Fatty acid oxidation	6.2.1.3	4.0	Lean	adipocytes
FACOAL181i_pos	213.0	0.0836302752271898	-0.5905574748338707	0.2484850232435271	FACOAL181i	C181 fatty acid activation	1.00 * ATP [c] + 1.00 * Coenzyme A [c] + 1.00 * octadecenoate (n-C18:1) [c] --> 1.00 * AMP [c] + 1.00 * Diphosphate [c] + 1.00 * Octadecenoyl-CoA (n-C18:1CoA) [c] ACSBG2; ACSL1; ACSL3; ACSL4	ACSBG2; ACSL1; ACSL3; ACSL4	Fatty acid oxidation	6.2.1.3	4.0	Lean	adipocytes
FACOAL1821_neg	348.0	0.3421122526169636	0.26970170430877	0.5838249220505067	FACOAL1821	fatty-acid--CoA ligase	1.00 * ATP [c] + 1.00 * Coenzyme A [c] + 1.00 * linoleate [c] --> 1.00 * AMP [c] + 1.00 * Diphosphate [c] + 1.00 * linoleic coenzyme A [c] ACSBG2; ACSL1; ACSL3; ACSL4	ACSBG2; ACSL1; ACSL3; ACSL4	Fatty acid oxidation	6.2.1.3	4.0	Lean	adipocytes
FACOAL1821_pos	176.0	0.0135113052142812	-0.8209702800568203	0.0709588886435257	FACOAL1821	fatty-acid--CoA ligase	1.00 * ATP [c] + 1.00 * Coenzyme A [c] + 1.00 * linoleate [c] --> 1.00 * AMP [c] + 1.00 * Diphosphate [c] + 1.00 * linoleic coenzyme A [c] ACSBG2; ACSL1; ACSL3; ACSL4	ACSBG2; ACSL1; ACSL3; ACSL4	Fatty acid oxidation	6.2.1.3	4.0	Lean	adipocytes
FACOAL1822_neg	220.0	0.1118348050389388	-0.5149814812027386	0.2969029279430334	FACOAL1822	fatty-acid--CoA ligase	1.00 * ATP [c] + 1.00 * Coenzyme A [c] + 1.00 * linoelaidic acid (all trans C18:2) [c] --> 1.00 * AMP [c] + 1.00 * Diphosphate [c] + 1.00 * linoelaidyl coenzyme A [c] ACSL1	ACSL1	Fatty acid oxidation	6.2.1.3	4.0	Lean	adipocytes
FACOAL1822_pos	291.0	0.8650101366499232	-0.1381348081032987	0.9785502362971228	FACOAL1822	fatty-acid--CoA ligase	1.00 * ATP [c] + 1.00 * Coenzyme A [c] + 1.00 * linoelaidic acid (all trans C18:2) [c] --> 1.00 * AMP [c] + 1.00 * Diphosphate [c] + 1.00 * linoelaidyl coenzyme A [c] ACSL1	ACSL1	Fatty acid oxidation	6.2.1.3	4.0	Lean	adipocytes
FACOAL1831_neg	283.0	0.7413999621186929	-0.037244128835576	0.8895979261490568	FACOAL1831	fatty-acid--CoA ligase	1.00 * ATP [c] + 1.00 * Coenzyme A [c] + 1.00 * gamma-linolenate [c] --> 1.00 * AMP [c] + 1.00 * Diphosphate [c] + 1.00 * gamma-linolenoyl-CoA(4-) [c] ACSBG2; ACSL1; ACSL3; ACSL4; ACSL5; ACSL6	ACSBG2; ACSL1; ACSL3; ACSL4; ACSL5; ACSL6	Fatty acid oxidation	6.2.1.3	4.0	Lean	adipocytes
FACOAL1831_pos	265.0	0.4901941873486188	-0.2676372809875403	0.7002620366800137	FACOAL1831	fatty-acid--CoA ligase	1.00 * ATP [c] + 1.00 * Coenzyme A [c] + 1.00 * gamma-linolenate [c] --> 1.00 * AMP [c] + 1.00 * Diphosphate [c] + 1.00 * gamma-linolenoyl-CoA(4-) [c] ACSBG2; ACSL1; ACSL3; ACSL4; ACSL5; ACSL6	ACSBG2; ACSL1; ACSL3; ACSL4; ACSL5; ACSL6	Fatty acid oxidation	6.2.1.3	4.0	Lean	adipocytes
FACOAL1832_pos	259.0	0.4179401757432032	-0.3464050440151476	0.6417028606798072	FACOAL1832	fatty-acid--CoA ligase	1.00 * ATP [c] + 1.00 * Coenzyme A [c] + 1.00 * alpha-linolenate [c] --> 1.00 * AMP [c] + 1.00 * Diphosphate [c] + 1.00 * alpha-Linolenoyl-CoA [c] ACSL1	ACSL1	Fatty acid oxidation	6.2.1.3	4.0	Lean	adipocytes
FACOAL184_neg	259.0	0.4179401757432032	-0.3464050440151542	0.6417028606798072	FACOAL184	fatty-acid--CoA ligase	1.00 * ATP [c] + 1.00 * Coenzyme A [c] + 1.00 * stearidonic acid C18:4, n-3 [c] --> 1.00 * AMP [c] + 1.00 * Diphosphate [c] + 1.00 * stearidonyl coenzyme A [c] ACSL1	ACSL1	Fatty acid oxidation	6.2.1.3	4.0	Lean	adipocytes
FACOAL184_pos	249.0	0.3124952900425093	-0.2959162118439506	0.5611314219684029	FACOAL184	fatty-acid--CoA ligase	1.00 * ATP [c] + 1.00 * Coenzyme A [c] + 1.00 * stearidonic acid C18:4, n-3 [c] --> 1.00 * AMP [c] + 1.00 * Diphosphate [c] + 1.00 * stearidonyl coenzyme A [c] ACSL1	ACSL1	Fatty acid oxidation	6.2.1.3	4.0	Lean	adipocytes
FACOAL191_pos	246.0	0.2846193087118784	-0.4113074353660887	0.5447111299377039	FACOAL191	fatty-acid--CoA ligase	1.00 * ATP [c] + 1.00 * Coenzyme A [c] + 1.00 * pristanic acid [c] --> 1.00 * AMP [c] + 1.00 * Diphosphate [c] + 1.00 * pristanoyl coa [c] SLC27A2	SLC27A2	Fatty acid oxidation	6.2.1.3	4.0	Lean	adipocytes
FACOAL200_pos	213.0	0.0836302752271898	-0.6144172424246521	0.2484850232435271	FACOAL200	fatty-acid--CoA ligase	1.00 * ATP [c] + 1.00 * Coenzyme A [c] + 1.00 * arachidate [c] --> 1.00 * AMP [c] + 1.00 * Diphosphate [c] + 1.00 * arachidyl coenzyme A [c] ACSL1	ACSL1	Fatty acid oxidation	6.2.1.3	4.0	Lean	adipocytes
FACOAL203_neg	263.0	0.4653901846017948	-0.2098941957801554	0.6841858262437184	FACOAL203	fatty-acid--CoA ligase	1.00 * ATP [c] + 1.00 * Coenzyme A [c] + 1.00 * dihomo-gamma-linolenic acid (n-6) [c] --> 1.00 * AMP [c] + 1.00 * Diphosphate [c] + 1.00 * dihomo-gamma-linolenyl coenzyme A [c] ACSL1	ACSL1	Fatty acid oxidation	6.2.1.3	4.0	Lean	adipocytes
FACOAL203_pos	280.0	0.6965365469280352	-0.2005894752913605	0.8661118499638306	FACOAL203	fatty-acid--CoA ligase	1.00 * ATP [c] + 1.00 * Coenzyme A [c] + 1.00 * dihomo-gamma-linolenic acid (n-6) [c] --> 1.00 * AMP [c] + 1.00 * Diphosphate [c] + 1.00 * dihomo-gamma-linolenyl coenzyme A [c] ACSL1	ACSL1	Fatty acid oxidation	6.2.1.3	4.0	Lean	adipocytes
FACOAL2042_neg	240.0	0.2340463920462174	-0.3402857865991093	0.4760674814144223	FACOAL2042	fatty-acid--CoA ligase	1.00 * ATP [c] + 1.00 * Coenzyme A [c] + 1.00 * eicosatetranoic acid [c] --> 1.00 * AMP [c] + 1.00 * Diphosphate [c] + 1.00 * eicosatetranoyl coenzyme A [c] ACSL1	ACSL1	Fatty acid oxidation	6.2.1.3	4.0	Lean	adipocytes
FACOAL2042_pos	258.0	0.4065387836561368	-0.2928232826010533	0.6307457952433195	FACOAL2042	fatty-acid--CoA ligase	1.00 * ATP [c] + 1.00 * Coenzyme A [c] + 1.00 * eicosatetranoic acid [c] --> 1.00 * AMP [c] + 1.00 * Diphosphate [c] + 1.00 * eicosatetranoyl coenzyme A [c] ACSL1	ACSL1	Fatty acid oxidation	6.2.1.3	4.0	Lean	adipocytes
FACOAL204_neg	325.0	0.6241338988347811	0.0395882125821484	0.8133865971796356	FACOAL204	fatty-acid--CoA ligase	1.00 * ATP [c] + 1.00 * Coenzyme A [c] + 1.00 * arachidonate [c] --> 1.00 * AMP [c] + 1.00 * Diphosphate [c] + 1.00 * arachidonoyl-CoA(4-) [c] ACSBG2; ACSL1; ACSL3; ACSL4	ACSBG2; ACSL1; ACSL3; ACSL4	Fatty acid oxidation	6.2.1.3	4.0	Lean	adipocytes
FACOAL204_pos	252.0	0.3421122526169636	-0.3823252422187538	0.5838249220505067	FACOAL204	fatty-acid--CoA ligase	1.00 * ATP [c] + 1.00 * Coenzyme A [c] + 1.00 * arachidonate [c] --> 1.00 * AMP [c] + 1.00 * Diphosphate [c] + 1.00 * arachidonoyl-CoA(4-) [c] ACSBG2; ACSL1; ACSL3; ACSL4	ACSBG2; ACSL1; ACSL3; ACSL4	Fatty acid oxidation	6.2.1.3	4.0	Lean	adipocytes
FACOAL205_neg	381.0	0.1073978562962393	0.4323470621589577	0.2906979413143217	FACOAL205	fatty-acid--CoA ligase	1.00 * ATP [c] + 1.00 * Coenzyme A [c] + 1.00 * timnodonic acid C20:5, n-3 [c] --> 1.00 * AMP [c] + 1.00 * Diphosphate [c] + 1.00 * timnodonyl coenzyme A [c] ACSL1	ACSL1	Fatty acid oxidation	6.2.1.3	4.0	Lean	adipocytes
FACOAL205_pos	256.0	0.3843004042073923	-0.2872064090187506	0.6154670760958656	FACOAL205	fatty-acid--CoA ligase	1.00 * ATP [c] + 1.00 * Coenzyme A [c] + 1.00 * timnodonic acid C20:5, n-3 [c] --> 1.00 * AMP [c] + 1.00 * Diphosphate [c] + 1.00 * timnodonyl coenzyme A [c] ACSL1	ACSL1	Fatty acid oxidation	6.2.1.3	4.0	Lean	adipocytes
FACOAL206_pos	129.0	0.0006496287948377	-1.194329594266616	0.0080824752734402	FACOAL206	fatty-acid--CoA ligase	1.00 * ATP [c] + 1.00 * Coenzyme A [c] + 1.00 * phytanate [c] --> 1.00 * AMP [c] + 1.00 * Diphosphate [c] + 1.00 * phytanoyl-CoA(4-) [c] SLC27A2	SLC27A2	Fatty acid oxidation	6.2.1.3	4.0	Lean	adipocytes
FACOAL224_neg	245.0	0.275713144064071	-0.247069957768859	0.5352223831816557	FACOAL224	fatty-acid--CoA ligase	1.00 * ATP [c] + 1.00 * Coenzyme A [c] + 1.00 * adrenic acid [c] --> 1.00 * AMP [c] + 1.00 * Diphosphate [c] + 1.00 * adrenyl coenzyme A [c] ACSL1	ACSL1	Fatty acid oxidation	6.2.1.3	4.0	Lean	adipocytes
FACOAL224_pos	200.0	0.0465909355004236	-0.799603029747839	0.1730889309568715	FACOAL224	fatty-acid--CoA ligase	1.00 * ATP [c] + 1.00 * Coenzyme A [c] + 1.00 * adrenic acid [c] --> 1.00 * AMP [c] + 1.00 * Diphosphate [c] + 1.00 * adrenyl coenzyme A [c] ACSL1	ACSL1	Fatty acid oxidation	6.2.1.3	4.0	Lean	adipocytes
FACOAL2251_neg	319.0	0.7113824903989066	0.0713540856757654	0.8755373302488528	FACOAL2251	fatty-acid--CoA ligase	1.00 * ATP [c] + 1.00 * Coenzyme A [c] + 1.00 * docosa-4,7,10,13,16-pentaenoic acid [c] --> 1.00 * AMP [c] + 1.00 * Diphosphate [c] + 1.00 * docosa-4,7,10,13,16-pentaenoyl coenzyme A [c] ACSL1	ACSL1	Fatty acid oxidation	6.2.1.3	4.0	Lean	adipocytes
FACOAL2251_pos	195.0	0.0366177997033179	-0.683253427202475	0.1489200141684311	FACOAL2251	fatty-acid--CoA ligase	1.00 * ATP [c] + 1.00 * Coenzyme A [c] + 1.00 * docosa-4,7,10,13,16-pentaenoic acid [c] --> 1.00 * AMP [c] + 1.00 * Diphosphate [c] + 1.00 * docosa-4,7,10,13,16-pentaenoyl coenzyme A [c] ACSL1	ACSL1	Fatty acid oxidation	6.2.1.3	4.0	Lean	adipocytes
FACOAL2252_neg	348.0	0.3421122526169636	0.1583258890016669	0.5838249220505067	FACOAL2252	fatty-acid--CoA ligase	1.00 * ATP [c] + 1.00 * Coenzyme A [c] + 1.00 * clupanodonic acid [c] --> 1.00 * AMP [c] + 1.00 * Diphosphate [c] + 1.00 * clupanodonyl CoA [c] ACSL1	ACSL1	Fatty acid oxidation	6.2.1.3	4.0	Lean	adipocytes
FACOAL2252_pos	224.0	0.131043424177833	-0.4278401266277596	0.3301198455769103	FACOAL2252	fatty-acid--CoA ligase	1.00 * ATP [c] + 1.00 * Coenzyme A [c] + 1.00 * clupanodonic acid [c] --> 1.00 * AMP [c] + 1.00 * Diphosphate [c] + 1.00 * clupanodonyl CoA [c] ACSL1	ACSL1	Fatty acid oxidation	6.2.1.3	4.0	Lean	adipocytes
FACOAL226_neg	398.0	0.0511761190432772	0.500304113968016	0.1794197233914896	FACOAL226	fatty-acid--CoA ligase	1.00 * ATP [c] + 1.00 * Coenzyme A [c] + 1.00 * cervonic acid, C22:6 n-3 [c] --> 1.00 * AMP [c] + 1.00 * Diphosphate [c] + 1.00 * cervonyl coenzyme A [c] ACSL1	ACSL1	Fatty acid oxidation	6.2.1.3	4.0	Lean	adipocytes
FACOAL226_pos	322.0	0.6671956411909153	0.0553475969658554	0.8441458365213467	FACOAL226	fatty-acid--CoA ligase	1.00 * ATP [c] + 1.00 * Coenzyme A [c] + 1.00 * cervonic acid, C22:6 n-3 [c] --> 1.00 * AMP [c] + 1.00 * Diphosphate [c] + 1.00 * cervonyl coenzyme A [c] ACSL1	ACSL1	Fatty acid oxidation	6.2.1.3	4.0	Lean	adipocytes
FACOAL240_neg	139.0	0.0013273497228799	-1.1001986193527686	0.0138193034348475	FACOAL240	fatty-acid--CoA ligase	1.00 * ATP [c] + 1.00 * Coenzyme A [c] + 1.00 * lignocerate [c] --> 1.00 * AMP [c] + 1.00 * Diphosphate [c] + 1.00 * lignocericyl coenzyme A [c] ACSL1	ACSL1	Fatty acid oxidation	6.2.1.3	4.0	Lean	adipocytes
FACOAL240_pos	135.0	0.0010018738275714	-1.104524404380556	0.0111439196512946	FACOAL240	fatty-acid--CoA ligase	1.00 * ATP [c] + 1.00 * Coenzyme A [c] + 1.00 * lignocerate [c] --> 1.00 * AMP [c] + 1.00 * Diphosphate [c] + 1.00 * lignocericyl coenzyme A [c] ACSL1	ACSL1	Fatty acid oxidation	6.2.1.3	4.0	Lean	adipocytes
FACOAL241_pos	168.0	0.0085384868181787	-0.8722525134400045	0.0512073121897592	FACOAL241	fatty-acid--CoA ligase	1.00 * ATP [c] + 1.00 * Coenzyme A [c] + 1.00 * nervonate [c] --> 1.00 * AMP [c] + 1.00 * Diphosphate [c] + 1.00 * nervonyl coenzyme A [c] ACSL1	ACSL1	Fatty acid oxidation	6.2.1.3	4.0	Lean	adipocytes
FACOAL244_1_pos	138.0	0.0012379021807736	-1.0559495553152558	0.0130976089273077	FACOAL244_1	fatty-acid--CoA ligase	1.00 * ATP [c] + 1.00 * Coenzyme A [c] + 1.00 * tetracosatetraenoic acid n-6 [c] --> 1.00 * AMP [c] + 1.00 * Diphosphate [c] + 1.00 * tetracosatetraenoyl coenzyme A [c] ACSL1	ACSL1	Fatty acid oxidation	6.2.1.3	4.0	Lean	adipocytes
FACOAL245_1_pos	195.0	0.0366177997033179	-0.683253427202475	0.1489200141684311	FACOAL245_1	fatty-acid--CoA ligase	1.00 * ATP [c] + 1.00 * Coenzyme A [c] + 1.00 * tetracosapentaenoic acid, n-6 [c] --> 1.00 * AMP [c] + 1.00 * Diphosphate [c] + 1.00 * tetracosapentaenoyl coenzyme A, n-6 [c] ACSL1	ACSL1	Fatty acid oxidation	6.2.1.3	4.0	Lean	adipocytes
FACOAL245_2_pos	260.0	0.4295277683272742	-0.2880525360951242	0.6515005101411593	FACOAL245_2	fatty-acid--CoA ligase	1.00 * ATP [c] + 1.00 * Coenzyme A [c] + 1.00 * tetracosapentaenoic acid, n-3 [c] --> 1.00 * AMP [c] + 1.00 * Diphosphate [c] + 1.00 * tetracosapentaenoyl coenzyme A, n-3 [c] ACSL1	ACSL1	Fatty acid oxidation	6.2.1.3	4.0	Lean	adipocytes
FACOAL246_1_neg	254.0	0.3628225097835944	-0.3612489346649235	0.5987537588541336	FACOAL246_1	fatty-acid--CoA ligase	1.00 * ATP [c] + 1.00 * Coenzyme A [c] + 1.00 * tetracosahexaenoic acid, n-3 [c] --> 1.00 * AMP [c] + 1.00 * Diphosphate [c] + 1.00 * tetracosahexaenoyl coenzyme A [c] ACSL1	ACSL1	Fatty acid oxidation	6.2.1.3	4.0	Lean	adipocytes
FACOAL246_1_pos	195.0	0.0366177997033179	-0.683253427202475	0.1489200141684311	FACOAL246_1	fatty-acid--CoA ligase	1.00 * ATP [c] + 1.00 * Coenzyme A [c] + 1.00 * tetracosahexaenoic acid, n-3 [c] --> 1.00 * AMP [c] + 1.00 * Diphosphate [c] + 1.00 * tetracosahexaenoyl coenzyme A [c] ACSL1	ACSL1	Fatty acid oxidation	6.2.1.3	4.0	Lean	adipocytes
FACOAL260_pos	139.0	0.0013273497228799	-1.1001986193527804	0.0138193034348475	FACOAL260	fatty-acid--CoA ligase (n-C26:0)	1.00 * ATP [c] + 1.00 * Coenzyme A [c] + 1.00 * cerotate [c] --> 1.00 * AMP [c] + 1.00 * Diphosphate [c] + 1.00 * Hexacosanoyl-CoA (n-C26:0CoA) [c] ACSL1	ACSL1	Fatty acid oxidation	6.2.1.3	4.0	Lean	adipocytes
FACOAL40im_pos	210.0	0.0734539113974525	-0.5646210366691627	0.2254550006901998	FACOAL40im	fatty-acid--CoA ligase (butanoate), mitochondrial	1.00 * Coenzyme A [m] + 1.00 * ATP [m] + 1.00 * butyrate [m] --> 1.00 * AMP [m] + 1.00 * Diphosphate [m] + 1.00 * Butanoyl-CoA [m] ACSM1	ACSM1	Fatty acid oxidation	6.2.1.2	4.0	Lean	adipocytes
FACOAL80i_pos	322.0	0.6671956411909153	0.0623185037114079	0.8441458365213467	FACOAL80i	fatty-acid--CoA ligase (octanoate)	1.00 * ATP [c] + 1.00 * Coenzyme A [c] + 1.00 * octanoate (n-C8:0) [c] --> 1.00 * AMP [c] + 1.00 * Diphosphate [c] + 1.00 * Octanoyl-CoA (n-C8:0CoA) [c] ACSL3	ACSL3	Fatty acid oxidation	6.2.1.2	4.0	Lean	adipocytes
FAEL183_pos	204.0	0.056133213319545	-0.6303407531788668	0.1884720428639212	FAEL183	fatty-acyl-CoA elongation (n-C18:3CoA)	1.00 * O2 [c] + 5.00 * proton [c] + 4.00 * Nicotinamide adenine dinucleotide phosphate - reduced [c] + 1.00 * Malonyl-CoA [c] + 1.00 * gamma-linolenoyl-CoA(4-) [c] --> 3.00 * Water [c] + 4.00 * Nicotinamide adenine dinucleotide phosphate [c] + 1.00 * carbon dioxide [c] + 1.00 * Coenzyme A [c] + 1.00 * dihomo-gamma-linolenyl coenzyme A [c] ELOVL2; ELOVL4; ELOVL5; ELOVL6	ELOVL2; ELOVL4; ELOVL5; ELOVL6	Fatty acid synthesis	2.3.1.86	4.0	Lean	adipocytes
FAEL184_pos	240.0	0.2340463920462174	-0.3402857865991094	0.4760674814144223	FAEL184	fatty-acyl-CoA elongation (n-C20:4CoA)	1.00 * O2 [c] + 5.00 * proton [c] + 4.00 * Nicotinamide adenine dinucleotide phosphate - reduced [c] + 1.00 * Malonyl-CoA [c] + 1.00 * stearidonyl coenzyme A [c] --> 3.00 * Water [c] + 4.00 * Nicotinamide adenine dinucleotide phosphate [c] + 1.00 * carbon dioxide [c] + 1.00 * Coenzyme A [c] + 1.00 * eicosatetranoyl coenzyme A [c] ELOVL2; ELOVL4; ELOVL5; ELOVL6	ELOVL2; ELOVL4; ELOVL5; ELOVL6	Fatty acid synthesis	2.3.1.86	4.0	Lean	adipocytes
FAEL204_pos	424.0	0.0135113052142812	0.6998405464814281	0.0709588886435257	FAEL204	fatty-acyl-CoA elongation (n-C20:4CoA)	1.00 * O2 [c] + 5.00 * proton [c] + 4.00 * Nicotinamide adenine dinucleotide phosphate - reduced [c] + 1.00 * Malonyl-CoA [c] + 1.00 * arachidonoyl-CoA(4-) [c] --> 3.00 * Water [c] + 4.00 * Nicotinamide adenine dinucleotide phosphate [c] + 1.00 * carbon dioxide [c] + 1.00 * Coenzyme A [c] + 1.00 * adrenyl coenzyme A [c] ELOVL2; ELOVL4; ELOVL5; ELOVL6	ELOVL2; ELOVL4; ELOVL5; ELOVL6	Fatty acid synthesis	2.3.1.86	4.0	Lean	adipocytes
FAEL205_pos	309.0	0.8650101366499232	-0.005225990772228	0.9785502362971228	FAEL205	fatty-acyl-CoA elongation (n-C20:5CoA)	1.00 * O2 [c] + 5.00 * proton [c] + 4.00 * Nicotinamide adenine dinucleotide phosphate - reduced [c] + 1.00 * Malonyl-CoA [c] + 1.00 * timnodonyl coenzyme A [c] --> 3.00 * Water [c] + 4.00 * Nicotinamide adenine dinucleotide phosphate [c] + 1.00 * carbon dioxide [c] + 1.00 * Coenzyme A [c] + 1.00 * clupanodonyl CoA [c] ELOVL2; ELOVL4; ELOVL5; ELOVL6	ELOVL2; ELOVL4; ELOVL5; ELOVL6	Fatty acid synthesis	2.3.1.86	4.0	Lean	adipocytes
FALDH_neg	350.0	0.3221741190216618	0.2626165035954683	0.5611314219684029	FALDH	formaldehyde dehydrogenase	1.00 * Nicotinamide adenine dinucleotide [c] + 1.00 * formaldehyde [c] + 1.00 * Reduced glutathione [c] --> 1.00 * proton [c] + 1.00 * Nicotinamide adenine dinucleotide - reduced [c] + 1.00 * S-formylglutathionate(1-) [c] ADH5	ADH5	Tyrosine metabolism	1.2.1.1	4.0	Lean	adipocytes
FALDH_pos	350.0	0.3221741190216618	0.2626165035954683	0.5611314219684029	FALDH	formaldehyde dehydrogenase	1.00 * Nicotinamide adenine dinucleotide [c] + 1.00 * formaldehyde [c] + 1.00 * Reduced glutathione [c] --> 1.00 * proton [c] + 1.00 * Nicotinamide adenine dinucleotide - reduced [c] + 1.00 * S-formylglutathionate(1-) [c] ADH5	ADH5	Tyrosine metabolism	1.2.1.1	4.0	Lean	adipocytes
FAOXC140_pos	270.0	0.5551906495069299	-0.1648359864098433	0.7560957631522798	FAOXC140	Beta oxidation of long chain fatty acid	6.00 * Water [m] + 6.00 * Coenzyme A [m] + 6.00 * Nicotinamide adenine dinucleotide [m] + 6.00 * Flavin adenine dinucleotide oxidized [m] + 1.00 * Tetradecanoyl-CoA (n-C14:0CoA) [m] --> 6.00 * proton [m] + 6.00 * Nicotinamide adenine dinucleotide - reduced [m] + 7.00 * Acetyl-CoA [m] + 6.00 * Flavin adenine dinucleotide reduced [m] ACADM; ACADS	ACADM; ACADS	Fatty acid oxidation	1.3.99.3	4.0	Lean	adipocytes
FAOXC150m_pos	268.0	0.5286945842313551	-0.1326790831143401	0.7318050754293614	FAOXC150m	Beta oxidation of long chain fatty acid (odd chain)	6.00 * Water [m] + 6.00 * Coenzyme A [m] + 6.00 * Nicotinamide adenine dinucleotide [m] + 6.00 * Flavin adenine dinucleotide oxidized [m] + 1.00 * pentadecanoyl Coenzyme A [m] --> 6.00 * proton [m] + 6.00 * Nicotinamide adenine dinucleotide - reduced [m] + 6.00 * Acetyl-CoA [m] + 1.00 * Propanoyl-CoA [m] + 6.00 * Flavin adenine dinucleotide reduced [m] ACADM; ACADS	ACADM; ACADS	Fatty acid oxidation	1.3.99.3	4.0	Lean	adipocytes
FAOXC16080m_pos	214.0	0.0872658730480638	-0.5742045344590909	0.2499291531354538	FAOXC16080m	Beta oxidation of long chain fatty acid	4.00 * Water [m] + 4.00 * Coenzyme A [m] + 4.00 * Nicotinamide adenine dinucleotide [m] + 4.00 * Flavin adenine dinucleotide oxidized [m] + 1.00 * Palmitoyl-CoA (n-C16:0CoA) [m] --> 4.00 * proton [m] + 4.00 * Nicotinamide adenine dinucleotide - reduced [m] + 4.00 * Acetyl-CoA [m] + 4.00 * Flavin adenine dinucleotide reduced [m] + 1.00 * Octanoyl-CoA (n-C8:0CoA) [m] ACADM; ACADS	ACADM; ACADS	Fatty acid oxidation	4.2.1.74	4.0	Lean	adipocytes
FAOXC16080x_pos	216.0	0.0949193636058946	-0.5163558013273496	0.2673767528067344	FAOXC16080x	Beta oxidation of long chain fatty acid	4.00 * Nicotinamide adenine dinucleotide [x] + 4.00 * Coenzyme A [x] + 1.00 * Palmitoyl-CoA (n-C16:0CoA) [x] + 4.00 * O2 [x] + 4.00 * Water [x] --> 4.00 * proton [x] + 4.00 * Nicotinamide adenine dinucleotide - reduced [x] + 4.00 * Acetyl-CoA [x] + 1.00 * Octanoyl-CoA (n-C8:0CoA) [x] + 4.00 * Hydrogen peroxide [x] ACAA1B; ACOX1; EHHADH; HSD17B4	ACAA1B; ACOX1; EHHADH; HSD17B4	Fatty acid oxidation	4.2.1.74	4.0	Lean	adipocytes
FAOXC160_pos	263.0	0.4653901846017948	-0.2472153544543616	0.6841858262437184	FAOXC160	Beta oxidation of long chain fatty acid	7.00 * Water [m] + 7.00 * Coenzyme A [m] + 7.00 * Nicotinamide adenine dinucleotide [m] + 7.00 * Flavin adenine dinucleotide oxidized [m] + 1.00 * Palmitoyl-CoA (n-C16:0CoA) [m] --> 7.00 * proton [m] + 7.00 * Nicotinamide adenine dinucleotide - reduced [m] + 8.00 * Acetyl-CoA [m] + 7.00 * Flavin adenine dinucleotide reduced [m] ACADM; ACADS	ACADM; ACADS	Fatty acid oxidation	1.3.99.3	4.0	Lean	adipocytes
FAOXC161802m_pos	202.0	0.0511761190432772	-0.581975048752182	0.1794197233914896	FAOXC161802m	Beta oxidation fatty acid	4.00 * Water [m] + 4.00 * Coenzyme A [m] + 4.00 * Nicotinamide adenine dinucleotide [m] + 3.00 * Flavin adenine dinucleotide oxidized [m] + 1.00 * trans-Hexadec-2-enoyl-CoA [m] --> 4.00 * proton [m] + 4.00 * Nicotinamide adenine dinucleotide - reduced [m] + 4.00 * Acetyl-CoA [m] + 3.00 * Flavin adenine dinucleotide reduced [m] + 1.00 * Octanoyl-CoA (n-C8:0CoA) [m] ACADM; ACADS	ACADM; ACADS	Fatty acid oxidation	4.2.1.74	4.0	Lean	adipocytes
FAOXC16180m_pos	204.0	0.056133213319545	-0.5867334409689633	0.1884720428639212	FAOXC16180m	Beta oxidation fatty acid	4.00 * Water [m] + 4.00 * Coenzyme A [m] + 4.00 * Nicotinamide adenine dinucleotide [m] + 3.00 * Flavin adenine dinucleotide oxidized [m] + 1.00 * Hexadecenoyl-CoA (n-C16:1CoA) [m] --> 4.00 * proton [m] + 4.00 * Nicotinamide adenine dinucleotide - reduced [m] + 4.00 * Acetyl-CoA [m] + 3.00 * Flavin adenine dinucleotide reduced [m] + 1.00 * Octanoyl-CoA (n-C8:0CoA) [m] ACADM; ACADS	ACADM; ACADS	Fatty acid oxidation	4.2.1.74	4.0	Lean	adipocytes
FAOXC170m_pos	278.0	0.6671956411909153	-0.0863576045047434	0.8441458365213467	FAOXC170m	Beta oxidation of long chain fatty acid (odd chain)	7.00 * Water [m] + 7.00 * Coenzyme A [m] + 7.00 * Nicotinamide adenine dinucleotide [m] + 7.00 * Flavin adenine dinucleotide oxidized [m] + 1.00 * heptadecanoyl coa [m] --> 7.00 * proton [m] + 7.00 * Nicotinamide adenine dinucleotide - reduced [m] + 7.00 * Acetyl-CoA [m] + 1.00 * Propanoyl-CoA [m] + 7.00 * Flavin adenine dinucleotide reduced [m] ACADM	ACADM	Fatty acid oxidation	1.3.99.3	4.0	Lean	adipocytes
FAOXC180_pos	336.0	0.4777041361799734	0.2685186113778054	0.6933796150174185	FAOXC180	Beta oxidation of long chain fatty acid	1.00 * Water [m] + 1.00 * Coenzyme A [m] + 1.00 * Nicotinamide adenine dinucleotide [m] + 1.00 * Flavin adenine dinucleotide oxidized [m] + 1.00 * Stearoyl-CoA (n-C18:0CoA) [m] --> 1.00 * proton [m] + 1.00 * Nicotinamide adenine dinucleotide - reduced [m] + 1.00 * Acetyl-CoA [m] + 1.00 * Flavin adenine dinucleotide reduced [m] + 1.00 * Palmitoyl-CoA (n-C16:0CoA) [m] ACADM; ACADS	ACADM; ACADS	Fatty acid oxidation	1.3.99.3	4.0	Lean	adipocytes
FAOXC180x_pos	282.0	0.7263386976487618	-0.1939027596631338	0.8802916568449419	FAOXC180x	Beta oxidation of long chain fatty acid	1.00 * Nicotinamide adenine dinucleotide [x] + 1.00 * Coenzyme A [x] + 1.00 * O2 [x] + 1.00 * Water [x] + 1.00 * Stearoyl-CoA (n-C18:0CoA) [x] --> 1.00 * proton [x] + 1.00 * Nicotinamide adenine dinucleotide - reduced [x] + 1.00 * Acetyl-CoA [x] + 1.00 * Palmitoyl-CoA (n-C16:0CoA) [x] + 1.00 * Hydrogen peroxide [x] ACAA1B; ACOX1; EHHADH; HSD17B4	ACAA1B; ACOX1; EHHADH; HSD17B4	Fatty acid oxidation	2.3.1.16	4.0	Lean	adipocytes
FAOXC1811601m_pos	248.0	0.3030100055766873	-0.2937958761626539	0.5604565395928097	FAOXC1811601m	Beta oxidation fatty acid	5.00 * Water [m] + 5.00 * Coenzyme A [m] + 5.00 * Nicotinamide adenine dinucleotide [m] + 4.00 * Flavin adenine dinucleotide oxidized [m] + 1.00 * trans-Octadec-2-enoyl-CoA [m] --> 5.00 * proton [m] + 5.00 * Nicotinamide adenine dinucleotide - reduced [m] + 5.00 * Acetyl-CoA [m] + 4.00 * Flavin adenine dinucleotide reduced [m] + 1.00 * Octanoyl-CoA (n-C8:0CoA) [m] ACADM; ACADS	ACADM; ACADS	Fatty acid oxidation	4.2.1.74	4.0	Lean	adipocytes
FAOXC1811602m_pos	306.0	0.9124093749153664	0.058818684682713	0.9868347288671128	FAOXC1811602m	Beta oxidation fatty acid	5.00 * Water [m] + 5.00 * Coenzyme A [m] + 5.00 * Nicotinamide adenine dinucleotide [m] + 4.00 * Flavin adenine dinucleotide oxidized [m] + 1.00 * vaccenyl coenzyme A [m] --> 5.00 * proton [m] + 5.00 * Nicotinamide adenine dinucleotide - reduced [m] + 5.00 * Acetyl-CoA [m] + 4.00 * Flavin adenine dinucleotide reduced [m] + 1.00 * Octanoyl-CoA (n-C8:0CoA) [m] ACADM; ACADS	ACADM; ACADS	Fatty acid oxidation	4.2.1.74	4.0	Lean	adipocytes
FAOXC1811603m_pos	210.0	0.0734539113974525	-0.5766661904184941	0.2254550006901998	FAOXC1811603m	Beta oxidation fatty acid	5.00 * Water [m] + 5.00 * Coenzyme A [m] + 5.00 * Nicotinamide adenine dinucleotide [m] + 4.00 * Flavin adenine dinucleotide oxidized [m] + 1.00 * Octadecenoyl-CoA (n-C18:1CoA) [m] --> 5.00 * proton [m] + 5.00 * Nicotinamide adenine dinucleotide - reduced [m] + 5.00 * Acetyl-CoA [m] + 4.00 * Flavin adenine dinucleotide reduced [m] + 1.00 * Octanoyl-CoA (n-C8:0CoA) [m] ACADM; ACADS	ACADM; ACADS	Fatty acid oxidation	4.2.1.74	4.0	Lean	adipocytes
FAOXC182806m_pos	257.0	0.3953250862453847	-0.2690663136792547	0.6197013577929942	FAOXC182806m	Beta oxidation of fatty acid	5.00 * Water [m] + 5.00 * Coenzyme A [m] + 5.00 * Nicotinamide adenine dinucleotide [m] + 3.00 * Flavin adenine dinucleotide oxidized [m] + 1.00 * linoleic coenzyme A [m] --> 5.00 * proton [m] + 5.00 * Nicotinamide adenine dinucleotide - reduced [m] + 5.00 * Acetyl-CoA [m] + 3.00 * Flavin adenine dinucleotide reduced [m] + 1.00 * Octanoyl-CoA (n-C8:0CoA) [m] ACADM; ACADS	ACADM; ACADS	Fatty acid oxidation	4.2.1.74	4.0	Lean	adipocytes
FAOXC18280m_pos	267.0	0.5156922216117295	-0.232307852930187	0.7211711338980278	FAOXC18280m	Beta oxidation of fatty acid	5.00 * Water [m] + 5.00 * Coenzyme A [m] + 5.00 * Nicotinamide adenine dinucleotide [m] + 3.00 * Flavin adenine dinucleotide oxidized [m] + 1.00 * linoelaidyl coenzyme A [m] --> 5.00 * proton [m] + 5.00 * Nicotinamide adenine dinucleotide - reduced [m] + 5.00 * Acetyl-CoA [m] + 3.00 * Flavin adenine dinucleotide reduced [m] + 1.00 * Octanoyl-CoA (n-C8:0CoA) [m] ACADM; ACADS	ACADM; ACADS	Fatty acid oxidation	4.2.1.74	4.0	Lean	adipocytes
FAOXC183803m_pos	251.0	0.3320464921270591	-0.3490507240662014	0.5723513971578209	FAOXC183803m	Beta oxidation of fatty acid	5.00 * Water [m] + 5.00 * Coenzyme A [m] + 5.00 * Nicotinamide adenine dinucleotide [m] + 2.00 * Flavin adenine dinucleotide oxidized [m] + 1.00 * alpha-Linolenoyl-CoA [m] --> 5.00 * proton [m] + 5.00 * Nicotinamide adenine dinucleotide - reduced [m] + 5.00 * Acetyl-CoA [m] + 2.00 * Flavin adenine dinucleotide reduced [m] + 1.00 * Octanoyl-CoA (n-C8:0CoA) [m] ACADM; ACADS	ACADM; ACADS	Fatty acid oxidation	4.2.1.74	4.0	Lean	adipocytes
FAOXC183806m_pos	243.0	0.2584762244800357	-0.3620730804450057	0.5127758514303635	FAOXC183806m	Beta oxidation of fatty acid	2.00 * O2 [m] + 5.00 * Water [m] + 5.00 * Coenzyme A [m] + 5.00 * Nicotinamide adenine dinucleotide [m] + 1.00 * gamma-linolenoyl-CoA(4-) [m] --> 5.00 * proton [m] + 5.00 * Nicotinamide adenine dinucleotide - reduced [m] + 5.00 * Acetyl-CoA [m] + 2.00 * Hydrogen peroxide [m] + 1.00 * Octanoyl-CoA (n-C8:0CoA) [m] ACADM; ACADS	ACADM; ACADS	Fatty acid oxidation	4.2.1.74	4.0	Lean	adipocytes
FAOXC183806x_pos	340.0	0.4295277683272742	0.1142743276450551	0.6515005101411593	FAOXC183806x	Beta oxidation of long chain fatty acid	5.00 * Nicotinamide adenine dinucleotide [x] + 5.00 * Coenzyme A [x] + 2.00 * O2 [x] + 5.00 * Water [x] + 1.00 * gamma-linolenoyl-CoA(4-) [x] --> 5.00 * proton [x] + 5.00 * Nicotinamide adenine dinucleotide - reduced [x] + 5.00 * Acetyl-CoA [x] + 1.00 * Octanoyl-CoA (n-C8:0CoA) [x] + 2.00 * Hydrogen peroxide [x] ACAA1B; ACOX1; EHHADH; HSD17B4	ACAA1B; ACOX1; EHHADH; HSD17B4	Fatty acid oxidation	4.2.1.74	4.0	Lean	adipocytes
FAOXC18480m_pos	238.0	0.2186971048513838	-0.3986159860926528	0.4559634928766276	FAOXC18480m	Beta oxidation of fatty acid	5.00 * Water [m] + 5.00 * Coenzyme A [m] + 5.00 * Nicotinamide adenine dinucleotide [m] + 1.00 * Flavin adenine dinucleotide oxidized [m] + 1.00 * stearidonyl coenzyme A [m] --> 5.00 * proton [m] + 5.00 * Nicotinamide adenine dinucleotide - reduced [m] + 5.00 * Acetyl-CoA [m] + 1.00 * Flavin adenine dinucleotide reduced [m] + 1.00 * Octanoyl-CoA (n-C8:0CoA) [m] ACADM; ACADS	ACADM; ACADS	Fatty acid oxidation	4.2.1.74	4.0	Lean	adipocytes
FAOXC18480x_pos	339.0	0.4412998926852992	0.1363942775101629	0.6654781927469854	FAOXC18480x	Beta oxidation of long chain fatty acid	5.00 * Nicotinamide adenine dinucleotide [x] + 5.00 * Coenzyme A [x] + 1.00 * O2 [x] + 5.00 * Water [x] + 1.00 * stearidonyl coenzyme A [x] --> 5.00 * proton [x] + 5.00 * Nicotinamide adenine dinucleotide - reduced [x] + 5.00 * Acetyl-CoA [x] + 1.00 * Octanoyl-CoA (n-C8:0CoA) [x] + 1.00 * Hydrogen peroxide [x] ACAA1B; ACOX1; EHHADH; HSD17B4	ACAA1B; ACOX1; EHHADH; HSD17B4	Fatty acid oxidation	4.2.1.74	4.0	Lean	adipocytes
FAOXC200180m_pos	338.0	0.4532547047537364	0.2737005202843676	0.672748258173486	FAOXC200180m	Beta oxidation of long chain fatty acid	1.00 * Water [m] + 1.00 * Coenzyme A [m] + 1.00 * Nicotinamide adenine dinucleotide [m] + 1.00 * Flavin adenine dinucleotide oxidized [m] + 1.00 * arachidyl coenzyme A [m] --> 1.00 * proton [m] + 1.00 * Nicotinamide adenine dinucleotide - reduced [m] + 1.00 * Acetyl-CoA [m] + 1.00 * Flavin adenine dinucleotide reduced [m] + 1.00 * Stearoyl-CoA (n-C18:0CoA) [m] ACADM; ACADS	ACADM; ACADS	Fatty acid oxidation	4.2.1.74	4.0	Lean	adipocytes
FAOXC200180x_pos	156.0	0.0041047179898795	-0.9955752793254486	0.0308779190290704	FAOXC200180x	Beta oxidation of long chain fatty acid	1.00 * Nicotinamide adenine dinucleotide [x] + 1.00 * Coenzyme A [x] + 1.00 * O2 [x] + 1.00 * Water [x] + 1.00 * arachidyl coenzyme A [x] --> 1.00 * proton [x] + 1.00 * Nicotinamide adenine dinucleotide - reduced [x] + 1.00 * Acetyl-CoA [x] + 1.00 * Hydrogen peroxide [x] + 1.00 * Stearoyl-CoA (n-C18:0CoA) [x] ACAA1B; ACOX1; EHHADH; HSD17B4	ACAA1B; ACOX1; EHHADH; HSD17B4	Fatty acid oxidation	4.2.1.74	4.0	Lean	adipocytes
FAOXC2031836m_pos	223.0	0.1260167289279568	-0.4978093073534678	0.321565041229104	FAOXC2031836m	Beta oxidation of fatty acid	1.00 * Water [m] + 1.00 * Coenzyme A [m] + 1.00 * Nicotinamide adenine dinucleotide [m] + 1.00 * Flavin adenine dinucleotide oxidized [m] + 1.00 * dihomo-gamma-linolenyl coenzyme A [m] --> 1.00 * proton [m] + 1.00 * Nicotinamide adenine dinucleotide - reduced [m] + 1.00 * Acetyl-CoA [m] + 1.00 * Flavin adenine dinucleotide reduced [m] + 1.00 * gamma-linolenoyl-CoA(4-) [m] ACADM; ACADS	ACADM; ACADS	Fatty acid oxidation	4.2.1.74	4.0	Lean	adipocytes
FAOXC204184m_pos	239.0	0.2262788928879547	-0.4444592751894763	0.4668347355808249	FAOXC204184m	Beta oxidation fatty acid	1.00 * Water [m] + 1.00 * Coenzyme A [m] + 1.00 * Nicotinamide adenine dinucleotide [m] + 1.00 * Flavin adenine dinucleotide oxidized [m] + 1.00 * eicosatetranoyl coenzyme A [m] --> 1.00 * proton [m] + 1.00 * Nicotinamide adenine dinucleotide - reduced [m] + 1.00 * Acetyl-CoA [m] + 1.00 * Flavin adenine dinucleotide reduced [m] + 1.00 * stearidonyl coenzyme A [m] ACADM; ACADS	ACADM; ACADS	Fatty acid oxidation	4.2.1.74	4.0	Lean	adipocytes
FAOXC204_pos	274.0	0.6100514617950388	-0.1058865889286757	0.8051936839554396	FAOXC204	Beta oxidation of long chain fatty acid	9.00 * Water [m] + 9.00 * Coenzyme A [m] + 9.00 * Nicotinamide adenine dinucleotide [m] + 5.00 * Flavin adenine dinucleotide oxidized [m] + 1.00 * arachidonoyl-CoA(4-) [m] --> 9.00 * proton [m] + 9.00 * Nicotinamide adenine dinucleotide - reduced [m] + 10.00 * Acetyl-CoA [m] + 5.00 * Flavin adenine dinucleotide reduced [m] ACADM; ACADS	ACADM; ACADS	Fatty acid oxidation	1.3.99.3	4.0	Lean	adipocytes
FAOXC2051843m_pos	238.0	0.2186971048513838	-0.4034971174503621	0.4559634928766276	FAOXC2051843m	Beta oxidation of fatty acid	1.00 * Water [m] + 1.00 * Coenzyme A [m] + 1.00 * Nicotinamide adenine dinucleotide [m] + 1.00 * timnodonyl coenzyme A [m] --> 1.00 * proton [m] + 1.00 * Nicotinamide adenine dinucleotide - reduced [m] + 1.00 * Acetyl-CoA [m] + 1.00 * stearidonyl coenzyme A [m] ACADM; ACADS	ACADM; ACADS	Fatty acid oxidation	4.2.1.74	4.0	Lean	adipocytes
FAOXC2051843x_pos	329.0	0.5686776980926483	0.0878006675693237	0.767555648514595	FAOXC2051843x	Beta oxidation of long chain fatty acid	1.00 * Nicotinamide adenine dinucleotide [x] + 1.00 * Coenzyme A [x] + 1.00 * Water [x] + 1.00 * timnodonyl coenzyme A [x] --> 1.00 * proton [x] + 1.00 * Nicotinamide adenine dinucleotide - reduced [x] + 1.00 * Acetyl-CoA [x] + 1.00 * stearidonyl coenzyme A [x] ACAA1B; ACOX1; EHHADH; HSD17B4	ACAA1B; ACOX1; EHHADH; HSD17B4	Fatty acid oxidation	4.2.1.74	4.0	Lean	adipocytes
FAOXC2242046m_pos	247.0	0.2937181127517918	-0.4222740201548118	0.5522172088055213	FAOXC2242046m	Beta oxidation of long chain fatty acid	1.00 * Water [m] + 1.00 * Coenzyme A [m] + 1.00 * Nicotinamide adenine dinucleotide [m] + 1.00 * Flavin adenine dinucleotide oxidized [m] + 1.00 * adrenyl coenzyme A [m] --> 1.00 * proton [m] + 1.00 * Nicotinamide adenine dinucleotide - reduced [m] + 1.00 * Acetyl-CoA [m] + 1.00 * Flavin adenine dinucleotide reduced [m] + 1.00 * arachidonoyl-CoA(4-) [m] ACADM; ACADS	ACADM; ACADS	Fatty acid oxidation	4.2.1.74	4.0	Lean	adipocytes
FAOXC2242046x_pos	424.0	0.0135113052142812	0.6988134772856627	0.0709588886435257	FAOXC2242046x	Beta oxidation of long chain fatty acid	1.00 * Nicotinamide adenine dinucleotide [x] + 1.00 * Coenzyme A [x] + 1.00 * O2 [x] + 1.00 * Water [x] + 1.00 * adrenyl coenzyme A [x] --> 1.00 * proton [x] + 1.00 * Nicotinamide adenine dinucleotide - reduced [x] + 1.00 * Acetyl-CoA [x] + 1.00 * Hydrogen peroxide [x] + 1.00 * arachidonoyl-CoA(4-) [x] ACAA1B; ACOX1; EHHADH; HSD17B4	ACAA1B; ACOX1; EHHADH; HSD17B4	Fatty acid oxidation	4.2.1.74	4.0	Lean	adipocytes
FAOXC2251836m_pos	226.0	0.141561753983371	-0.4918415355585623	0.3498451702126074	FAOXC2251836m	Beta oxidation of fatty acid	2.00 * Water [m] + 2.00 * Coenzyme A [m] + 2.00 * Nicotinamide adenine dinucleotide [m] + 1.00 * docosa-4,7,10,13,16-pentaenoyl coenzyme A [m] --> 2.00 * proton [m] + 2.00 * Nicotinamide adenine dinucleotide - reduced [m] + 2.00 * Acetyl-CoA [m] + 1.00 * gamma-linolenoyl-CoA(4-) [m] ACADM; ACADS	ACADM; ACADS	Fatty acid oxidation	4.2.1.74	4.0	Lean	adipocytes
FAOXC2251836x_pos	287.0	0.8025873486341526	-0.1871731810167693	0.9376006961512444	FAOXC2251836x	Beta oxidation of long chain fatty acid	2.00 * Nicotinamide adenine dinucleotide [x] + 2.00 * Coenzyme A [x] + 2.00 * Water [x] + 1.00 * docosa-4,7,10,13,16-pentaenoyl coenzyme A [x] --> 2.00 * proton [x] + 2.00 * Nicotinamide adenine dinucleotide - reduced [x] + 2.00 * Acetyl-CoA [x] + 1.00 * gamma-linolenoyl-CoA(4-) [x] ACAA1B; ACOX1; EHHADH; HSD17B4	ACAA1B; ACOX1; EHHADH; HSD17B4	Fatty acid oxidation	4.2.1.74	4.0	Lean	adipocytes
FAOXC2252053m_pos	224.0	0.131043424177833	-0.5128434895034069	0.3301198455769103	FAOXC2252053m	Beta oxidation of long chain fatty acid	1.00 * O2 [m] + 1.00 * Water [m] + 1.00 * Coenzyme A [m] + 1.00 * Nicotinamide adenine dinucleotide [m] + 1.00 * docosa-4,7,10,13,16-pentaenoyl coenzyme A [m] --> 1.00 * proton [m] + 1.00 * Nicotinamide adenine dinucleotide - reduced [m] + 1.00 * Acetyl-CoA [m] + 1.00 * Hydrogen peroxide [m] + 1.00 * timnodonyl coenzyme A [m] ACADM; ACADS	ACADM; ACADS	Fatty acid oxidation	4.2.1.74	4.0	Lean	adipocytes
FAOXC2252053x_pos	422.0	0.0150988228326183	0.6752224521135672	0.0764576188107765	FAOXC2252053x	Beta oxidation of long chain fatty acid	1.00 * Nicotinamide adenine dinucleotide [x] + 1.00 * Coenzyme A [x] + 1.00 * O2 [x] + 1.00 * Water [x] + 1.00 * docosa-4,7,10,13,16-pentaenoyl coenzyme A [x] --> 1.00 * proton [x] + 1.00 * Nicotinamide adenine dinucleotide - reduced [x] + 1.00 * Acetyl-CoA [x] + 1.00 * Hydrogen peroxide [x] + 1.00 * timnodonyl coenzyme A [x] ACAA1B; ACOX1; EHHADH; HSD17B4	ACAA1B; ACOX1; EHHADH; HSD17B4	Fatty acid oxidation	4.2.1.74	4.0	Lean	adipocytes
FAOXC226205m_pos	241.0	0.2420009688420364	-0.397034129947339	0.4894934113320272	FAOXC226205m	Beta oxidation of long chain fatty acid	1.00 * Water [m] + 1.00 * Coenzyme A [m] + 1.00 * Nicotinamide adenine dinucleotide [m] + 1.00 * cervonyl coenzyme A [m] --> 1.00 * proton [m] + 1.00 * Nicotinamide adenine dinucleotide - reduced [m] + 1.00 * Acetyl-CoA [m] + 1.00 * timnodonyl coenzyme A [m] ACADM; ACADS	ACADM; ACADS	Fatty acid oxidation	4.2.1.74	4.0	Lean	adipocytes
FAOXC226205x_pos	304.0	0.9441936596389576	-0.0194769090917549	0.9868347288671128	FAOXC226205x	Beta oxidation of long chain fatty acid	1.00 * Nicotinamide adenine dinucleotide [x] + 1.00 * Coenzyme A [x] + 1.00 * Water [x] + 1.00 * cervonyl coenzyme A [x] --> 1.00 * proton [x] + 1.00 * Nicotinamide adenine dinucleotide - reduced [x] + 1.00 * Acetyl-CoA [x] + 1.00 * timnodonyl coenzyme A [x] ACAA1B; ACOX1; EHHADH; HSD17B4	ACAA1B; ACOX1; EHHADH; HSD17B4	Fatty acid oxidation	4.2.1.74	4.0	Lean	adipocytes
FAOXC226_pos	257.0	0.3953250862453847	-0.3325195697162416	0.6197013577929942	FAOXC226	Beta oxidation of long chain fatty acid	10.00 * Water [m] + 10.00 * Coenzyme A [m] + 10.00 * Nicotinamide adenine dinucleotide [m] + 4.00 * Flavin adenine dinucleotide oxidized [m] + 1.00 * cervonyl coenzyme A [m] --> 10.00 * proton [m] + 10.00 * Nicotinamide adenine dinucleotide - reduced [m] + 11.00 * Acetyl-CoA [m] + 4.00 * Flavin adenine dinucleotide reduced [m] ACADM; ACADS	ACADM; ACADS	Fatty acid oxidation	1.3.99.3	4.0	Lean	adipocytes
FAOXC240200x_pos	159.0	0.0049541499975717	-0.9059334770934	0.0351928537491257	FAOXC240200x	Beta oxidation of long chain fatty acid	2.00 * Nicotinamide adenine dinucleotide [x] + 2.00 * Coenzyme A [x] + 2.00 * O2 [x] + 2.00 * Water [x] + 1.00 * lignocericyl coenzyme A [x] --> 2.00 * proton [x] + 2.00 * Nicotinamide adenine dinucleotide - reduced [x] + 2.00 * Acetyl-CoA [x] + 2.00 * Hydrogen peroxide [x] + 1.00 * arachidyl coenzyme A [x] ACAA1B; ACOX1; EHHADH; HSD17B4	ACAA1B; ACOX1; EHHADH; HSD17B4	Fatty acid oxidation	4.2.1.74	4.0	Lean	adipocytes
FAOXC241181x_pos	168.0	0.0085384868181787	-0.8722525134400045	0.0512073121897592	FAOXC241181x	Beta oxidation of long chain fatty acid	3.00 * Nicotinamide adenine dinucleotide [x] + 3.00 * Coenzyme A [x] + 3.00 * O2 [x] + 3.00 * Water [x] + 1.00 * nervonyl coenzyme A [x] --> 3.00 * proton [x] + 3.00 * Nicotinamide adenine dinucleotide - reduced [x] + 3.00 * Acetyl-CoA [x] + 3.00 * Hydrogen peroxide [x] + 1.00 * Octadecenoyl-CoA (n-C18:1CoA) [x] ACAA1B; ACOX1; EHHADH; HSD17B4	ACAA1B; ACOX1; EHHADH; HSD17B4	Fatty acid oxidation	4.2.1.74	4.0	Lean	adipocytes
FAOXC2442246x_pos	138.0	0.0012379021807736	-1.0559495553152558	0.0130976089273077	FAOXC2442246x	Beta oxidation of long chain fatty acid	1.00 * Nicotinamide adenine dinucleotide [x] + 1.00 * Coenzyme A [x] + 1.00 * O2 [x] + 1.00 * Water [x] + 1.00 * tetracosatetraenoyl coenzyme A [x] --> 1.00 * proton [x] + 1.00 * Nicotinamide adenine dinucleotide - reduced [x] + 1.00 * Acetyl-CoA [x] + 1.00 * Hydrogen peroxide [x] + 1.00 * adrenyl coenzyme A [x] ACAA1B; ACOX1; EHHADH; HSD17B4	ACAA1B; ACOX1; EHHADH; HSD17B4	Fatty acid oxidation	4.2.1.74	4.0	Lean	adipocytes
FAOXC2452253x_pos	138.0	0.0012379021807736	-1.0559495553152558	0.0130976089273077	FAOXC2452253x	Beta oxidation of long chain fatty acid	1.00 * Nicotinamide adenine dinucleotide [x] + 1.00 * Coenzyme A [x] + 1.00 * O2 [x] + 1.00 * Water [x] + 1.00 * tetracosapentaenoyl coenzyme A, n-3 [x] --> 1.00 * proton [x] + 1.00 * Nicotinamide adenine dinucleotide - reduced [x] + 1.00 * Acetyl-CoA [x] + 1.00 * Hydrogen peroxide [x] + 1.00 * clupanodonyl CoA [x] ACAA1B; ACOX1; EHHADH; HSD17B4	ACAA1B; ACOX1; EHHADH; HSD17B4	Fatty acid oxidation	4.2.1.74	4.0	Lean	adipocytes
FAOXC2452256x_pos	195.0	0.0366177997033179	-0.683253427202475	0.1489200141684311	FAOXC2452256x	Beta oxidation of long chain fatty acid	1.00 * Nicotinamide adenine dinucleotide [x] + 1.00 * Coenzyme A [x] + 1.00 * O2 [x] + 1.00 * Water [x] + 1.00 * tetracosapentaenoyl coenzyme A, n-6 [x] --> 1.00 * proton [x] + 1.00 * Nicotinamide adenine dinucleotide - reduced [x] + 1.00 * Acetyl-CoA [x] + 1.00 * Hydrogen peroxide [x] + 1.00 * docosa-4,7,10,13,16-pentaenoyl coenzyme A [x] ACAA1B; ACOX1; EHHADH; HSD17B4	ACAA1B; ACOX1; EHHADH; HSD17B4	Fatty acid oxidation	4.2.1.74	4.0	Lean	adipocytes
FAOXC246226x_pos	187.0	0.0244489453100893	-0.7864956395389056	0.1129895505204202	FAOXC246226x	Beta oxidation of long chain fatty acid	1.00 * Nicotinamide adenine dinucleotide [x] + 1.00 * Coenzyme A [x] + 1.00 * O2 [x] + 1.00 * Water [x] + 1.00 * tetracosahexaenoyl coenzyme A [x] --> 1.00 * proton [x] + 1.00 * Nicotinamide adenine dinucleotide - reduced [x] + 1.00 * Acetyl-CoA [x] + 1.00 * Hydrogen peroxide [x] + 1.00 * cervonyl coenzyme A [x] ACAA1B; ACOX1; EHHADH; HSD17B4	ACAA1B; ACOX1; EHHADH; HSD17B4	Fatty acid oxidation	4.2.1.74	4.0	Lean	adipocytes
FAOXC260240x_pos	139.0	0.0013273497228799	-1.1001986193527733	0.0138193034348475	FAOXC260240x	Beta oxidation of long chain fatty acid	1.00 * Nicotinamide adenine dinucleotide [x] + 1.00 * Coenzyme A [x] + 1.00 * O2 [x] + 1.00 * Water [x] + 1.00 * Hexacosanoyl-CoA (n-C26:0CoA) [x] --> 1.00 * proton [x] + 1.00 * Nicotinamide adenine dinucleotide - reduced [x] + 1.00 * Acetyl-CoA [x] + 1.00 * Hydrogen peroxide [x] + 1.00 * lignocericyl coenzyme A [x] ACAA1B; ACOX1; EHHADH; HSD17B4	ACAA1B; ACOX1; EHHADH; HSD17B4	Fatty acid oxidation	4.2.1.74	4.0	Lean	adipocytes
FAOXC80_pos	252.0	0.3421122526169636	-0.2653371163807627	0.5838249220505067	FAOXC80	Beta oxidation of med/long chain fatty acid	3.00 * Water [m] + 3.00 * Coenzyme A [m] + 3.00 * Nicotinamide adenine dinucleotide [m] + 3.00 * Flavin adenine dinucleotide oxidized [m] + 1.00 * Octanoyl-CoA (n-C8:0CoA) [m] --> 3.00 * proton [m] + 3.00 * Nicotinamide adenine dinucleotide - reduced [m] + 4.00 * Acetyl-CoA [m] + 3.00 * Flavin adenine dinucleotide reduced [m] ACADM; ACADS	ACADM; ACADS	Fatty acid oxidation	1.3.99.3	4.0	Lean	adipocytes
FAS100COA_pos	253.0	0.3523710844905158	-0.3682522362410833	0.5898838813428829	FAS100COA	fatty acyl-CoA synthase (n-C10:0CoA)	3.00 * proton [c] + 2.00 * Nicotinamide adenine dinucleotide phosphate - reduced [c] + 1.00 * Malonyl-CoA [c] + 1.00 * Octanoyl-CoA (n-C8:0CoA) [c] --> 1.00 * Water [c] + 2.00 * Nicotinamide adenine dinucleotide phosphate [c] + 1.00 * carbon dioxide [c] + 1.00 * Coenzyme A [c] + 1.00 * Decanoyl-CoA (n-C10:0CoA) [c] ELOVL2; ELOVL5; ELOVL6; FASN	ELOVL2; ELOVL5; ELOVL6; FASN	Fatty acid synthesis	2.3.1.86	4.0	Lean	adipocytes
FAS120COA_pos	233.0	0.1835182713005615	-0.471023818338973	0.4150689577173284	FAS120COA	fatty-acyl-CoA synthase (n-C12:0CoA)	3.00 * proton [c] + 2.00 * Nicotinamide adenine dinucleotide phosphate - reduced [c] + 1.00 * Malonyl-CoA [c] + 1.00 * Decanoyl-CoA (n-C10:0CoA) [c] --> 1.00 * Water [c] + 2.00 * Nicotinamide adenine dinucleotide phosphate [c] + 1.00 * carbon dioxide [c] + 1.00 * Coenzyme A [c] + 1.00 * Dodecanoyl-CoA (n-C12:0CoA) [c] ELOVL2; ELOVL5; ELOVL6; FASN	ELOVL2; ELOVL5; ELOVL6; FASN	Fatty acid synthesis	2.3.1.86	4.0	Lean	adipocytes
FAS140COA_pos	233.0	0.1835182713005615	-0.4742859913099996	0.4150689577173284	FAS140COA	fatty-acyl-CoA synthase (n-C14:0CoA)	3.00 * proton [c] + 2.00 * Nicotinamide adenine dinucleotide phosphate - reduced [c] + 1.00 * Malonyl-CoA [c] + 1.00 * Dodecanoyl-CoA (n-C12:0CoA) [c] --> 1.00 * Water [c] + 2.00 * Nicotinamide adenine dinucleotide phosphate [c] + 1.00 * carbon dioxide [c] + 1.00 * Coenzyme A [c] + 1.00 * Tetradecanoyl-CoA (n-C14:0CoA) [c] ELOVL2; ELOVL5; ELOVL6; FASN	ELOVL2; ELOVL5; ELOVL6; FASN	Fatty acid synthesis	2.3.1.86	4.0	Lean	adipocytes
FAS160COA_pos	175.0	0.0127743095298863	-0.8356530441163483	0.067799699927382	FAS160COA	fatty-acyl-CoA synthase (n-C16:0CoA)	3.00 * proton [c] + 2.00 * Nicotinamide adenine dinucleotide phosphate - reduced [c] + 1.00 * Malonyl-CoA [c] + 1.00 * Tetradecanoyl-CoA (n-C14:0CoA) [c] --> 1.00 * Water [c] + 2.00 * Nicotinamide adenine dinucleotide phosphate [c] + 1.00 * carbon dioxide [c] + 1.00 * Coenzyme A [c] + 1.00 * Palmitoyl-CoA (n-C16:0CoA) [c] ELOVL2; ELOVL5; ELOVL6; FASN	ELOVL2; ELOVL5; ELOVL6; FASN	Fatty acid synthesis	2.3.1.86	4.0	Lean	adipocytes
FAS180COA_pos	296.0	0.9441936596389576	-0.1117750533546554	0.9868347288671128	FAS180COA	fatty-acyl-CoA synthase (n-C18:0CoA)	3.00 * proton [c] + 2.00 * Nicotinamide adenine dinucleotide phosphate - reduced [c] + 1.00 * Malonyl-CoA [c] + 1.00 * Palmitoyl-CoA (n-C16:0CoA) [c] --> 1.00 * Water [c] + 2.00 * Nicotinamide adenine dinucleotide phosphate [c] + 1.00 * carbon dioxide [c] + 1.00 * Coenzyme A [c] + 1.00 * Stearoyl-CoA (n-C18:0CoA) [c] ELOVL2; ELOVL5; ELOVL6; FASN	ELOVL2; ELOVL5; ELOVL6; FASN	Fatty acid synthesis	2.3.1.86	4.0	Lean	adipocytes
FAS80COA_L_pos	250.0	0.3221741190216618	-0.4222509926403297	0.5611314219684029	FAS80COA_L	fatty acyl-CoA synthase (n-C8:0CoA), lumped reaction	9.00 * proton [c] + 6.00 * Nicotinamide adenine dinucleotide phosphate - reduced [c] + 1.00 * Acetyl-CoA [c] + 3.00 * Malonyl-CoA [c] --> 3.00 * Water [c] + 6.00 * Nicotinamide adenine dinucleotide phosphate [c] + 3.00 * carbon dioxide [c] + 3.00 * Coenzyme A [c] + 1.00 * Octanoyl-CoA (n-C8:0CoA) [c] FASN	FASN	Fatty acid synthesis	2.3.1.86	4.0	Lean	adipocytes
FBA4_pos	378.0	0.121141516004118	0.4918516686829341	0.3128047002534904	FBA4	D-Fructose 1-phosphate D-glyceraldehyde-3-phosphate-lyase	1.00 * D-Xylulose 1-phosphate [c] --> 1.00 * Dihydroxyacetone phosphate [c] + 1.00 * glycolaldehyde [c] ALDOART2; ALDOB; ALDOC	ALDOART2; ALDOB; ALDOC	Glyoxylate and dicarboxylate metabolism	4.1.2.13	4.0	Lean	adipocytes
FBA5_pos	346.0	0.3628225097835944	0.3382843855664252	0.5987537588541336	FBA5	D-Tagatose 1-phosphate D-glyceraldehyde-3-phosphate-lyase	1.00 * D-Tagatose 1-phosphate [c] --> 1.00 * Dihydroxyacetone phosphate [c] + 1.00 * D-Glyceraldehyde [c] ALDOB	ALDOB	Galactose metabolism	4.1.2.13	4.0	Lean	adipocytes
FBA_neg	249.0	0.3124952900425093	-0.2314074827188111	0.5611314219684029	FBA	fructose-bisphosphate aldolase	1.00 * D-Fructose 1,6-bisphosphate [c] --> 1.00 * Dihydroxyacetone phosphate [c] + 1.00 * Glyceraldehyde 3-phosphate [c] ALDOART2; ALDOB; ALDOC	ALDOART2; ALDOB; ALDOC	Glycolysis/gluconeogenesis	4.1.2.13	0.0	Lean	adipocytes
FBA_pos	324.0	0.6383550175651116	0.1027620642072037	0.8271159098558704	FBA	fructose-bisphosphate aldolase	1.00 * D-Fructose 1,6-bisphosphate [c] --> 1.00 * Dihydroxyacetone phosphate [c] + 1.00 * Glyceraldehyde 3-phosphate [c] ALDOART2; ALDOB; ALDOC	ALDOART2; ALDOB; ALDOC	Glycolysis/gluconeogenesis	4.1.2.13	0.0	Lean	adipocytes
FBP26_pos	194.0	0.0348583558753141	-0.6352556828861027	0.145586214172445	FBP26	Fructose-2,6-bisphosphate 2-phosphatase	1.00 * Water [c] + 1.00 * beta-D-fructofuranose 2,6-bisphosphate(4-) [c] --> 1.00 * hydrogenphosphate [c] + 1.00 * D-Fructose 6-phosphate [c] FBP1; FBP2; PFKFB1; PFKFB2; PFKFB3; PFKFB4	FBP1; FBP2; PFKFB1; PFKFB2; PFKFB3; PFKFB4	Fructose and mannose metabolism	3.1.3.46	0.0	Lean	adipocytes
FBP_pos	249.0	0.3124952900425093	-0.2702641805840514	0.5611314219684029	FBP	fructose-bisphosphatase	1.00 * Water [c] + 1.00 * D-Fructose 1,6-bisphosphate [c] --> 1.00 * hydrogenphosphate [c] + 1.00 * D-Fructose 6-phosphate [c] FBP1; FBP2	FBP1; FBP2	Glycolysis/gluconeogenesis	3.1.3.11	0.0	Lean	adipocytes
FKYNH_pos	265.0	0.4901941873486188	-0.3360089279426195	0.7002620366800137	FKYNH	N-Formyl-L-kynurenine amidohydrolase	1.00 * Water [c] + 1.00 * N-formyl-L-kynurenine [c] --> 1.00 * proton [c] + 1.00 * Formate [c] + 1.00 * L-kynurenine [c] AFMID	AFMID	Tryptophan metabolism	3.5.1.9	4.0	Lean	adipocytes
FK_pos	388.0	0.0801183137276341	0.5728697090550712	0.2402441785371961	FK	Fucokinase	1.00 * ATP [c] + 1.00 * L-fucose [c] --> 1.00 * ADP [c] + 1.00 * proton [c] + 1.00 * L-Fucose 1-phosphate [c] FUK	FUK	Fructose and mannose metabolism	2.7.1.52	0.0	Lean	adipocytes
FPGS2_pos	237.0	0.2112995473337107	-0.3721184672485625	0.4452481070273495	FPGS2	folylpolyglutamate synthetase	1.00 * ATP [c] + 1.00 * L-glutamate(1-) [c] + 1.00 * pentaglutamyl folate (THF) [c] --> 1.00 * ADP [c] + 1.00 * proton [c] + 1.00 * hydrogenphosphate [c] + 1.00 * hexaglutamyl folate (THF) [c] FPGS	FPGS	Folate metabolism	6.3.2.17	4.0	Lean	adipocytes
FPGS2m_pos	325.0	0.6241338988347811	0.0573368588126478	0.8133865971796356	FPGS2m	folylpolyglutamate synthetase, mitochondrial	1.00 * L-glutamate(1-) [m] + 1.00 * pentaglutamyl folate (THF) [m] + 1.00 * ATP [m] --> 1.00 * proton [m] + 1.00 * hexaglutamyl folate (THF) [m] + 1.00 * ADP [m] + 1.00 * hydrogenphosphate [m] FPGS	FPGS	Folate metabolism	6.3.2.17	4.0	Lean	adipocytes
FPGS3_pos	243.0	0.2584762244800357	-0.3447440250217585	0.5127758514303635	FPGS3	folylpolyglutamate synthetase	1.00 * ATP [c] + 1.00 * L-glutamate(1-) [c] + 1.00 * hexaglutamyl folate (THF) [c] --> 1.00 * ADP [c] + 1.00 * proton [c] + 1.00 * hydrogenphosphate [c] + 1.00 * heptaglutamyl folate (THF) [c] FPGS	FPGS	Folate metabolism	6.3.2.17	4.0	Lean	adipocytes
FPGS3m_pos	324.0	0.6383550175651116	0.031043873886143	0.8271159098558704	FPGS3m	folylpolyglutamate synthetase, mitochondrial	1.00 * L-glutamate(1-) [m] + 1.00 * hexaglutamyl folate (THF) [m] + 1.00 * ATP [m] --> 1.00 * proton [m] + 1.00 * heptaglutamyl folate (THF) [m] + 1.00 * ADP [m] + 1.00 * hydrogenphosphate [m] FPGS	FPGS	Folate metabolism	6.3.2.17	4.0	Lean	adipocytes
FPGS4_pos	229.0	0.1585396829067847	-0.4153023253000823	0.374317023466781	FPGS4	folylpolyglutamate synthetase (DHF)	1.00 * ATP [c] + 4.00 * L-glutamate(1-) [c] + 1.00 * 7,8-Dihydrofolate [c] --> 3.00 * Water [c] + 1.00 * ADP [c] + 1.00 * proton [c] + 1.00 * hydrogenphosphate [c] + 1.00 * pentaglutamyl folate (DHF) [c] FPGS	FPGS	Folate metabolism	6.3.2.17	4.0	Lean	adipocytes
FPGS4m_pos	325.0	0.6241338988347811	0.0573368588127066	0.8133865971796356	FPGS4m	folylpolyglutamate synthetase (DHF), mitochondrial	4.00 * L-glutamate(1-) [m] + 1.00 * ATP [m] + 1.00 * 7,8-Dihydrofolate [m] --> 1.00 * proton [m] + 3.00 * Water [m] + 1.00 * ADP [m] + 1.00 * hydrogenphosphate [m] + 1.00 * pentaglutamyl folate (DHF) [m] FPGS	FPGS	Folate metabolism	6.3.2.17	4.0	Lean	adipocytes
FPGS5_pos	237.0	0.2112995473337107	-0.3721184672489698	0.4452481070273495	FPGS5	folylpolyglutamate synthetase (DHF)	1.00 * ATP [c] + 1.00 * L-glutamate(1-) [c] + 1.00 * pentaglutamyl folate (DHF) [c] --> 1.00 * ADP [c] + 1.00 * proton [c] + 1.00 * hydrogenphosphate [c] + 1.00 * hexaglutamyl folate (DHF) [c] FPGS	FPGS	Folate metabolism	6.3.2.17	4.0	Lean	adipocytes
FPGS5m_pos	325.0	0.6241338988347811	0.0573368588127066	0.8133865971796356	FPGS5m	folylpolyglutamate synthetase (DHF), mitochondrial	1.00 * L-glutamate(1-) [m] + 1.00 * ATP [m] + 1.00 * pentaglutamyl folate (DHF) [m] --> 1.00 * proton [m] + 1.00 * hexaglutamyl folate (DHF) [m] + 1.00 * ADP [m] + 1.00 * hydrogenphosphate [m] FPGS	FPGS	Folate metabolism	6.3.2.17	4.0	Lean	adipocytes
FPGS6_pos	243.0	0.2584762244800357	-0.3447440250219127	0.5127758514303635	FPGS6	folylpolyglutamate synthetase (DHF)	1.00 * ATP [c] + 1.00 * L-glutamate(1-) [c] + 1.00 * hexaglutamyl folate (DHF) [c] --> 1.00 * ADP [c] + 1.00 * proton [c] + 1.00 * hydrogenphosphate [c] + 1.00 * heptaglutamyl folate (DHF) [c] FPGS	FPGS	Folate metabolism	6.3.2.17	4.0	Lean	adipocytes
FPGS6m_pos	324.0	0.6383550175651116	0.0310438738861422	0.8271159098558704	FPGS6m	folylpolyglutamate synthetase (DHF), mitochondrial	1.00 * L-glutamate(1-) [m] + 1.00 * hexaglutamyl folate (DHF) [m] + 1.00 * ATP [m] --> 1.00 * proton [m] + 1.00 * heptaglutamyl folate (DHF) [m] + 1.00 * ADP [m] + 1.00 * hydrogenphosphate [m] FPGS	FPGS	Folate metabolism	6.3.2.17	4.0	Lean	adipocytes
FPGS7_pos	229.0	0.1585396829067847	-0.4153023252999782	0.374317023466781	FPGS7	folylpolyglutamate synthetase (10fthf)	1.00 * 10-Formyltetrahydrofolate [c] + 1.00 * ATP [c] + 4.00 * L-glutamate(1-) [c] --> 1.00 * 10-formyltetrahydrofolate-[Glu](5) [c] + 3.00 * Water [c] + 1.00 * ADP [c] + 1.00 * proton [c] + 1.00 * hydrogenphosphate [c] FPGS	FPGS	Folate metabolism	6.3.2.17	4.0	Lean	adipocytes
FPGS7m_pos	330.0	0.5551906495069299	0.1163013833997147	0.7560957631522798	FPGS7m	folylpolyglutamate synthetase (10fthf), mitochondrial	1.00 * 10-Formyltetrahydrofolate [m] + 4.00 * L-glutamate(1-) [m] + 1.00 * ATP [m] --> 1.00 * 10-formyltetrahydrofolate-[Glu](5) [m] + 1.00 * proton [m] + 3.00 * Water [m] + 1.00 * ADP [m] + 1.00 * hydrogenphosphate [m] FPGS	FPGS	Folate metabolism	6.3.2.17	4.0	Lean	adipocytes
FPGS8_pos	237.0	0.2112995473337107	-0.3721184672487254	0.4452481070273495	FPGS8	folylpolyglutamate synthetase (10fthf)	1.00 * 10-formyltetrahydrofolate-[Glu](5) [c] + 1.00 * ATP [c] + 1.00 * L-glutamate(1-) [c] --> 1.00 * 10-formyltetrahydrofolate-[Glu](6) [c] + 1.00 * ADP [c] + 1.00 * proton [c] + 1.00 * hydrogenphosphate [c] FPGS	FPGS	Folate metabolism	6.3.2.17	4.0	Lean	adipocytes
FPGS8m_pos	325.0	0.6241338988347811	0.057336858812767	0.8133865971796356	FPGS8m	folylpolyglutamate synthetase (10fthf), mitochondrial	1.00 * 10-formyltetrahydrofolate-[Glu](5) [m] + 1.00 * L-glutamate(1-) [m] + 1.00 * ATP [m] --> 1.00 * 10-formyltetrahydrofolate-[Glu](6) [m] + 1.00 * proton [m] + 1.00 * ADP [m] + 1.00 * hydrogenphosphate [m] FPGS	FPGS	Folate metabolism	6.3.2.17	4.0	Lean	adipocytes
FPGS9_pos	243.0	0.2584762244800357	-0.3447440250219196	0.5127758514303635	FPGS9	folylpolyglutamate synthetase (10fthf)	1.00 * 10-formyltetrahydrofolate-[Glu](6) [c] + 1.00 * ATP [c] + 1.00 * L-glutamate(1-) [c] --> 1.00 * 10-formyltetrahydrofolate-[Glu](7) [c] + 1.00 * ADP [c] + 1.00 * proton [c] + 1.00 * hydrogenphosphate [c] FPGS	FPGS	Folate metabolism	6.3.2.17	4.0	Lean	adipocytes
FPGS9m_pos	324.0	0.6383550175651116	0.0310438738861428	0.8271159098558704	FPGS9m	folylpolyglutamate synthetase (10fthf), mitochondrial	1.00 * 10-formyltetrahydrofolate-[Glu](6) [m] + 1.00 * L-glutamate(1-) [m] + 1.00 * ATP [m] --> 1.00 * 10-formyltetrahydrofolate-[Glu](7) [m] + 1.00 * proton [m] + 1.00 * ADP [m] + 1.00 * hydrogenphosphate [m] FPGS	FPGS	Folate metabolism	6.3.2.17	4.0	Lean	adipocytes
FPGS_pos	229.0	0.1585396829067847	-0.4153023253000811	0.374317023466781	FPGS	folylpolyglutamate synthetase	1.00 * ATP [c] + 4.00 * L-glutamate(1-) [c] + 1.00 * 5,6,7,8-Tetrahydrofolate [c] --> 3.00 * Water [c] + 1.00 * ADP [c] + 1.00 * proton [c] + 1.00 * hydrogenphosphate [c] + 1.00 * pentaglutamyl folate (THF) [c] FPGS	FPGS	Folate metabolism	6.3.2.17	4.0	Lean	adipocytes
FPGSm_pos	330.0	0.5551906495069299	0.1163013833996472	0.7560957631522798	FPGSm	folylpolyglutamate synthetase, mitochondrial	4.00 * L-glutamate(1-) [m] + 1.00 * ATP [m] + 1.00 * 5,6,7,8-Tetrahydrofolate [m] --> 1.00 * proton [m] + 3.00 * Water [m] + 1.00 * pentaglutamyl folate (THF) [m] + 1.00 * ADP [m] + 1.00 * hydrogenphosphate [m] FPGS	FPGS	Folate metabolism	6.3.2.17	4.0	Lean	adipocytes
FTCD_pos	289.0	0.8336676730351154	-0.0679392910339948	0.960969982008768	FTCD	formimidoyltransferase cyclodeaminase	2.00 * proton [c] + 1.00 * 5-Formiminotetrahydrofolate [c] --> 1.00 * Ammonium [c] + 1.00 * 5,10-Methenyltetrahydrofolate [c] FTCD	FTCD	Folate metabolism	4.3.1.4	4.0	Lean	adipocytes
FTHFCL_pos	227.0	0.1470585192192967	-0.4635931071011808	0.3590655852007368	FTHFCL	5-formethyltetrahydrofolate cyclo-ligase	1.00 * ATP [c] + 1.00 * 5-formyltetrahydrofolate(2-) [c] --> 1.00 * ADP [c] + 1.00 * hydrogenphosphate [c] + 1.00 * 5,10-Methenyltetrahydrofolate [c] MTHFSL	MTHFSL	Folate metabolism	6.3.3.2	4.0	Lean	adipocytes
FTHFDH_pos	225.0	0.1362242359334508	-0.4339674970593218	0.3385833090981531	FTHFDH	formyltetrahydrofolate dehydrogenase	1.00 * 10-Formyltetrahydrofolate [c] + 1.00 * Water [c] + 1.00 * Nicotinamide adenine dinucleotide phosphate [c] --> 1.00 * proton [c] + 1.00 * Nicotinamide adenine dinucleotide phosphate - reduced [c] + 1.00 * carbon dioxide [c] + 1.00 * 5,6,7,8-Tetrahydrofolate [c] ALDH1L1; ALDH1L2	ALDH1L1; ALDH1L2	Folate metabolism	1.5.1.6	4.0	Lean	adipocytes
FTHFLm_pos	234.0	0.190195835590478	-0.4649286941630073	0.4182508625168099	FTHFLm	formate-tetrahydrofolate ligase, mitochondrial	1.00 * ATP [m] + 1.00 * Formate [m] + 1.00 * 5,6,7,8-Tetrahydrofolate [m] --> 1.00 * 10-Formyltetrahydrofolate [m] + 1.00 * ADP [m] + 1.00 * hydrogenphosphate [m] MTHFD1; MTHFD1L	MTHFD1; MTHFD1L	Folate metabolism	6.3.4.3	4.0	Lean	adipocytes
FUCASE2e_pos	443.0	0.0043719229098264	0.8465649151743317	0.0324750027103206	FUCASE2e	alpha-fucosidase, extracellular	1.00 * Water [e] + 1.00 * keratan sulfate I [e] --> 1.00 * L-fucose [e] + 1.00 * keratan sulfate I, degradation product 1 [e] FUCA2	FUCA2	Keratan sulfate degradation	3.2.1.51	4.0	Lean	adipocytes
FUCASE2ly_pos	386.0	0.0872658730480638	0.4820205509522474	0.2499291531354538	FUCASE2ly	alpha-fucosidase, lysosomal	1.00 * Water [l] + 1.00 * keratan sulfate I [l] --> 1.00 * L-fucose [l] + 1.00 * keratan sulfate I, degradation product 1 [l] FUCA1	FUCA1	Keratan sulfate degradation	3.2.1.51	4.0	Lean	adipocytes
FUCASEe_pos	394.0	0.0614838178589319	0.6118874401437436	0.1992406388486404	FUCASEe	alpha-fucosidase, extracellular	1.00 * Water [e] + 1.00 * PA6 [e] --> 1.00 * L-fucose [e] + 1.00 * de-Fuc form of PA6 [e] FUCA2	FUCA2	N-glycan degradation	3.2.1.51	0.0	Lean	adipocytes
FUCASEly_pos	387.0	0.0836302752271898	0.565304732036045	0.2484850232435271	FUCASEly	alpha-fucosidase, lysosomal	1.00 * Water [l] + 1.00 * PA6 [l] --> 1.00 * L-fucose [l] + 1.00 * de-Fuc form of PA6 [l] FUCA1	FUCA1	N-glycan degradation	3.2.1.51	0.0	Lean	adipocytes
FUMAC_pos	234.0	0.190195835590478	-0.4069285413476238	0.4182508625168099	FUMAC	fumarylacetoacetase	1.00 * Water [c] + 1.00 * 4-fumarylacetoacetate(2-) [c] --> 1.00 * proton [c] + 1.00 * acetoacetate [c] + 1.00 * Fumarate [c] FAH	FAH	Tyrosine metabolism	3.7.1.2	4.0	Lean	adipocytes
FUM_neg	267.0	0.5156922216117295	-0.0547704965054566	0.7211711338980278	FUM	fumarase	1.00 * Water [c] + 1.00 * Fumarate [c] --> 1.00 * (S)-malate(2-) [c] FH1	FH1	Other	4.2.1.2	0.0	Lean	adipocytes
FUM_pos	267.0	0.5156922216117295	-0.0547704965054566	0.7211711338980278	FUM	fumarase	1.00 * Water [c] + 1.00 * Fumarate [c] --> 1.00 * (S)-malate(2-) [c] FH1	FH1	Other	4.2.1.2	0.0	Lean	adipocytes
FUMm_neg	267.0	0.5156922216117295	-0.0547704965054566	0.7211711338980278	FUMm	fumarase, mitochondrial	1.00 * Water [m] + 1.00 * Fumarate [m] --> 1.00 * (S)-malate(2-) [m] FH1	FH1	Citric acid cycle	4.2.1.2	0.0	Lean	adipocytes
FUMm_pos	267.0	0.5156922216117295	-0.0547704965054565	0.7211711338980278	FUMm	fumarase, mitochondrial	1.00 * Water [m] + 1.00 * Fumarate [m] --> 1.00 * (S)-malate(2-) [m] FH1	FH1	Citric acid cycle	4.2.1.2	0.0	Lean	adipocytes
FUT11g_pos	395.0	0.0587579600808188	0.5960221744488643	0.1931000233565092	FUT11g	Galactoside 2-alpha-L-fucosyltransferase 1	1.00 * galactosylgloboside [g] + 1.00 * GDP-L-fucose(2-) [g] --> 1.00 * proton [g] + 1.00 * GDP [g] + 1.00 * fucosyl galactosylgloboside [g] FUT1	FUT1	Sphingolipid metabolism	2.4.1.69	4.0	Lean	adipocytes
FUT12g_pos	390.0	0.0734539113974525	0.4978850460494134	0.2254550006901998	FUT12g	Galactoside 2-alpha-L-fucosyltransferase 1	1.00 * Lc4Cer [g] + 1.00 * GDP-L-fucose(2-) [g] --> 1.00 * proton [g] + 1.00 * Type IH glycolipid [g] + 1.00 * GDP [g] FUT1	FUT1	Blood group synthesis	2.4.1.69	4.0	Lean	adipocytes
FUT14g_pos	391.0	0.0702957871680775	0.4960135658896301	0.2187540349606316	FUT14g	Galactoside 2-alpha-L-fucosyltransferase 1	1.00 * Lactoneotetraosylceramide [g] + 1.00 * GDP-L-fucose(2-) [g] --> 1.00 * proton [g] + 1.00 * Type IIH glycolipid [g] + 1.00 * GDP [g] FUT1	FUT1	Blood group synthesis	2.4.1.69	4.0	Lean	adipocytes
FUT15g_pos	403.0	0.0403644308114087	0.6130202925130813	0.1610370026301882	FUT15g	Galactoside 2-alpha-L-fucosyltransferase 1	1.00 * (Gal)3 (GalNAc)1 (Glc)1 (GlcNAc)1 (LFuc)1 (Cer)1 [g] + 1.00 * GDP-L-fucose(2-) [g] --> 1.00 * proton [g] + 1.00 * Type IIIH glycolipid [g] + 1.00 * GDP [g] FUT1	FUT1	Blood group synthesis	2.4.1.69	4.0	Lean	adipocytes
FUT16g_pos	402.0	0.0423565392853445	0.6203487145475365	0.1660325308010463	FUT16g	Galactoside 2-alpha-L-fucosyltransferase 1	1.00 * i-antigen [g] + 1.00 * GDP-L-fucose(2-) [g] --> 1.00 * proton [g] + 1.00 * VI2Fuc-nLc6 [g] + 1.00 * GDP [g] FUT1	FUT1	Blood group synthesis	2.4.1.69	4.0	Lean	adipocytes
FUT17g_pos	404.0	0.0384523444550345	0.6296590090437271	0.154928424377034	FUT17g	Galactoside 2-alpha-L-fucosyltransferase 1	1.00 * (Gal)4 (GalNAc)1 (Glc)1 (GlcNAc)2 (LFuc)1 (Cer)1 [g] + 1.00 * GDP-L-fucose(2-) [g] --> 1.00 * proton [g] + 1.00 * (Gal)4 (GalNAc)1 (Glc)1 (GlcNAc)2 (LFuc)2 (Cer)1 [g] + 1.00 * GDP [g] FUT1	FUT1	Blood group synthesis	2.4.1.69	4.0	Lean	adipocytes
FUT18g_pos	412.0	0.025747442877204	0.6613583262549639	0.1142828177366757	FUT18g	Galactoside 2-alpha-L-fucosyltransferase 1	1.00 * I-antigen [g] + 2.00 * GDP-L-fucose(2-) [g] --> 2.00 * proton [g] + 1.00 * (Gal)4 (Glc)1 (GlcNAc)3 (LFuc)2 (Cer)1 [g] + 2.00 * GDP [g] FUT1	FUT1	Blood group synthesis	2.4.1.69	4.0	Lean	adipocytes
FUT31g_pos	387.0	0.0836302752271898	0.5065612302381143	0.2484850232435271	FUT31g	fucosyltransferase 3 (galactoside 3(4)-L-fucosyltransferase, Lewis blood group included) 1	1.00 * Lc4Cer [g] + 1.00 * GDP-L-fucose(2-) [g] --> 1.00 * proton [g] + 1.00 * GDP [g] + 1.00 * Lea glycolipid [g] No genes		Blood group synthesis	2.4.1.65	4.0	Lean	adipocytes
FUT32g_pos	382.0	0.1031014969801787	0.4659166948335006	0.2821200339991686	FUT32g	fucosyltransferase 3 (galactoside 3(4)-L-fucosyltransferase, Lewis blood group included) 1	1.00 * GDP-L-fucose(2-) [g] + 1.00 * (Gal)3 (Glc)1 (GlcNAc)1 (Cer)1 [g] --> 1.00 * proton [g] + 1.00 * GDP [g] + 1.00 * IV3-a-Neu5Ac,III4-a-Fuc-Lc4Cer [g] No genes		Blood group synthesis	2.4.1.65	4.0	Lean	adipocytes
FUT33g_pos	399.0	0.048838370560445	0.5820790333784545	0.1730889309568715	FUT33g	fucosyltransferase 3 (galactoside 3(4)-L-fucosyltransferase, Lewis blood group included) 1	1.00 * Type IA glycolipid [g] + 1.00 * GDP-L-fucose(2-) [g] --> 1.00 * proton [g] + 1.00 * GDP [g] + 1.00 * (Gal)2 (GalNAc)1 (Glc)1 (GlcNAc)1 (LFuc)2 (Cer)1 [g] No genes		Blood group synthesis	2.4.1.65	4.0	Lean	adipocytes
FUT34g_pos	390.0	0.0734539113974525	0.4978850460494082	0.2254550006901998	FUT34g	fucosyltransferase 3 (galactoside 3(4)-L-fucosyltransferase, Lewis blood group included) 1	1.00 * Type IH glycolipid [g] + 1.00 * GDP-L-fucose(2-) [g] --> 1.00 * proton [g] + 1.00 * GDP [g] + 1.00 * Leb glycolipid [g] No genes		Blood group synthesis	2.4.1.65	4.0	Lean	adipocytes
FUT35g_pos	388.0	0.0801183137276341	0.5324421851549448	0.2402441785371961	FUT35g	fucosyltransferase 3 (galactoside 3(4)-L-fucosyltransferase, Lewis blood group included) 1	1.00 * Type IB glycolipid [g] + 1.00 * GDP-L-fucose(2-) [g] --> 1.00 * proton [g] + 1.00 * GDP [g] + 1.00 * (Gal)3 (Glc)1 (GlcNAc)1 (LFuc)2 (Cer)1 [g] No genes		Blood group synthesis	2.4.1.65	4.0	Lean	adipocytes
FUT910g_pos	405.0	0.0366177997033179	0.636340504595185	0.1489200141684311	FUT910g	Alpha-(1,3)-fucosyltransferase	1.00 * GDP-L-fucose(2-) [g] + 1.00 * (Gal)4 (Glc)1 (GlcNAc)3 (LFuc)1 (Cer)1 [g] --> 1.00 * proton [g] + 1.00 * GDP [g] + 1.00 * (Gal)4 (Glc)1 (GlcNAc)3 (LFuc)2 (Cer)1 [g] FUT9	FUT9	Blood group synthesis	2.4.1.152	4.0	Lean	adipocytes
FUT911g_pos	405.0	0.0366177997033179	0.636340504595185	0.1489200141684311	FUT911g	Alpha-(1,3)-fucosyltransferase	1.00 * GDP-L-fucose(2-) [g] + 1.00 * (Gal)4 (Glc)1 (GlcNAc)3 (LFuc)2 (Cer)1 [g] --> 1.00 * proton [g] + 1.00 * GDP [g] + 1.00 * (Gal)4 (Glc)1 (GlcNAc)3 (LFuc)3 (Cer)1 [g] FUT9	FUT9	Blood group synthesis	2.4.1.152	4.0	Lean	adipocytes
FUT91g_pos	386.0	0.0872658730480638	0.5044897560062466	0.2499291531354538	FUT91g	Alpha-(1,3)-fucosyltransferase	1.00 * Lactoneotetraosylceramide [g] + 1.00 * GDP-L-fucose(2-) [g] --> 1.00 * proton [g] + 1.00 * GDP [g] + 1.00 * Lacto-N-fucopentaosyl III ceramide [g] FUT9	FUT9	Blood group synthesis	2.4.1.152	4.0	Lean	adipocytes
FUT92g_pos	365.0	0.1970506580994957	0.3786138313557052	0.4271181319964752	FUT92g	Alpha-(1,3)-fucosyltransferase	1.00 * GDP-L-fucose(2-) [g] + 1.00 * Sialyl-3-paragloboside [g] --> 1.00 * proton [g] + 1.00 * GDP [g] + 1.00 * IV3-a-NeuAc,III3-a-Fuc-nLc4Cer [g] FUT9	FUT9	Blood group synthesis	2.4.1.152	4.0	Lean	adipocytes
FUT93g_pos	391.0	0.0702957871680775	0.4960135658896044	0.2187540349606316	FUT93g	Alpha-(1,3)-fucosyltransferase	1.00 * Type IIH glycolipid [g] + 1.00 * GDP-L-fucose(2-) [g] --> 1.00 * proton [g] + 1.00 * GDP [g] + 1.00 * Ley glycolipid [g] FUT9	FUT9	Blood group synthesis	2.4.1.152	4.0	Lean	adipocytes
FUT94g_pos	400.0	0.0465909355004236	0.6046045112833461	0.1730889309568715	FUT94g	Alpha-(1,3)-fucosyltransferase	1.00 * VI2Fuc-nLc6 [g] + 1.00 * GDP-L-fucose(2-) [g] --> 1.00 * proton [g] + 1.00 * GDP [g] + 1.00 * (Gal)3 (Glc)1 (GlcNAc)2 (LFuc)2 (Cer)1 [g] FUT9	FUT9	Blood group synthesis	2.4.1.152	4.0	Lean	adipocytes
FUT95g_pos	400.0	0.0465909355004236	0.6046045112833461	0.1730889309568715	FUT95g	Alpha-(1,3)-fucosyltransferase	1.00 * GDP-L-fucose(2-) [g] + 1.00 * (Gal)3 (Glc)1 (GlcNAc)2 (LFuc)2 (Cer)1 [g] --> 1.00 * proton [g] + 1.00 * GDP [g] + 1.00 * (Gal)3 (Glc)1 (GlcNAc)2 (LFuc)3 (Cer)1 [g] FUT9	FUT9	Blood group synthesis	2.4.1.152	4.0	Lean	adipocytes
FUT96g_pos	405.0	0.0366177997033179	0.5928143757869032	0.1489200141684311	FUT96g	Alpha-(1,3)-fucosyltransferase	1.00 * i-antigen [g] + 1.00 * GDP-L-fucose(2-) [g] --> 1.00 * proton [g] + 1.00 * GDP [g] + 1.00 * V3Fuc-nLc6Cer [g] FUT9	FUT9	Blood group synthesis	2.4.1.152	4.0	Lean	adipocytes
FUT97g_pos	405.0	0.0366177997033179	0.5928143757869032	0.1489200141684311	FUT97g	Alpha-(1,3)-fucosyltransferase	1.00 * GDP-L-fucose(2-) [g] + 1.00 * V3Fuc-nLc6Cer [g] --> 1.00 * proton [g] + 1.00 * GDP [g] + 1.00 * V3Fuc,III3Fuc-nLc6Cer [g] FUT9	FUT9	Blood group synthesis	2.4.1.152	4.0	Lean	adipocytes
FUT98g_pos	402.0	0.0423565392853445	0.6051768131029943	0.1660325308010463	FUT98g	Alpha-(1,3)-fucosyltransferase	1.00 * i-antigen [g] + 1.00 * GDP-L-fucose(2-) [g] --> 1.00 * proton [g] + 1.00 * GDP [g] + 1.00 * III3Fuc-nLc6Cer [g] FUT9	FUT9	Blood group synthesis	2.4.1.152	4.0	Lean	adipocytes
FUT99g_pos	405.0	0.0366177997033179	0.636340504595185	0.1489200141684311	FUT99g	Alpha-(1,3)-fucosyltransferase	1.00 * nLc8Cer [g] + 1.00 * GDP-L-fucose(2-) [g] --> 1.00 * proton [g] + 1.00 * GDP [g] + 1.00 * (Gal)4 (Glc)1 (GlcNAc)3 (LFuc)1 (Cer)1 [g] FUT9	FUT9	Blood group synthesis	2.4.1.152	4.0	Lean	adipocytes
G12MT1_L_pos	399.0	0.048838370560445	0.6010512799429467	0.1730889309568715	G12MT1_L	Glycolipid 1,2-alpha-D-mannosyltransferase (liver)	1.00 * GDP-alpha-D-mannose(2-) [c] + 0.10 * (alpha-D-mannosyl)2-beta-D-mannosyl-diacetylchitobiosyldiphosphodolichol, human liver homolog [c] --> 1.00 * proton [c] + 1.00 * GDP [c] + 0.10 * (alpha-D-mannosyl)3-beta-D-mannosyl-diacetylchitodiphosphodolichol, human liver homolog [c] No genes		N-glycan synthesis	2.4.1.131	0.0	Lean	adipocytes
G12MT1_U_pos	399.0	0.048838370560445	0.6010512799430323	0.1730889309568715	G12MT1_U	Glycolipid 1,2-alpha-D-mannosyltransferase (uterus)	1.00 * GDP-alpha-D-mannose(2-) [c] + 0.10 * (alpha-D-mannosyl)2-beta-D-mannosyl-diacetylchitobiosyldiphosphodolichol, human uterine homolog [c] --> 1.00 * proton [c] + 1.00 * GDP [c] + 0.10 * (alpha-D-mannosyl)3-beta-D-mannosyl-diacetylchitodiphosphodolichol, human uterine homolog [c] No genes		N-glycan synthesis	2.4.1.131	0.0	Lean	adipocytes
G12MT2_L_pos	399.0	0.048838370560445	0.6010512799429467	0.1730889309568715	G12MT2_L	Glycolipid 1,2-alpha-D-mannosyltransferase (liver)	1.00 * GDP-alpha-D-mannose(2-) [c] + 0.10 * (alpha-D-mannosyl)3-beta-D-mannosyl-diacetylchitodiphosphodolichol, human liver homolog [c] --> 1.00 * proton [c] + 1.00 * GDP [c] + 0.10 * (alpha-D-Mannosyl)4-beta-D-mannosyl-diacetylchitobiosyldiphosphodolichol, human liver homolog [c] No genes		N-glycan synthesis	2.4.1.131	0.0	Lean	adipocytes
G12MT2_U_pos	399.0	0.048838370560445	0.6010512799430323	0.1730889309568715	G12MT2_U	Glycolipid 1,2-alpha-D-mannosyltransferase (uterus)	1.00 * GDP-alpha-D-mannose(2-) [c] + 0.10 * (alpha-D-mannosyl)3-beta-D-mannosyl-diacetylchitodiphosphodolichol, human uterine homolog [c] --> 1.00 * proton [c] + 1.00 * GDP [c] + 0.10 * (alpha-D-Mannosyl)4-beta-D-mannosyl-diacetylchitobiosyldiphosphodolichol, human uterine homolog [c] No genes		N-glycan synthesis	2.4.1.131	0.0	Lean	adipocytes
G13MT_L_pos	399.0	0.048838370560445	0.6010512799429467	0.1730889309568715	G13MT_L	Glycolipid 1,3-alpha-D-mannosyltransferase (liver)	1.00 * GDP-alpha-D-mannose(2-) [c] + 0.10 * beta-D-Mannosyldiacetylchitobiosyldiphosphodolichol, human liver homolog [c] --> 1.00 * proton [c] + 1.00 * GDP [c] + 0.10 * alpha-D-mannosyl-beta-D-mannosyl-diacylchitobiosyldiphosphodolichol, human liver homolog [c] ALG2	ALG2	N-glycan synthesis	2.4.1.132	0.0	Lean	adipocytes
G13MT_U_pos	399.0	0.048838370560445	0.6010512799430323	0.1730889309568715	G13MT_U	Glycolipid 1,3-alpha-D-mannosyltransferase (uterus)	1.00 * GDP-alpha-D-mannose(2-) [c] + 0.10 * beta-D-Mannosyldiacetylchitobiosyldiphosphodolichol, human uterine homolog [c] --> 1.00 * proton [c] + 1.00 * GDP [c] + 0.10 * alpha-D-mannosyl-beta-D-mannosyl-diacylchitobiosyldiphosphodolichol, human uterine homolog [c] ALG2	ALG2	N-glycan synthesis	2.4.1.132	0.0	Lean	adipocytes
G14T10g_pos	401.0	0.0444311888588629	0.5842109451875132	0.1680893871538495	G14T10g	beta-N-acetylglucosaminylglycopeptide beta-1,4-galactosyltransferase, Golgi	1.00 * UDP-D-galactose(2-) [g] + 1.00 * keratan sulfate I biosynthesis, precursor 14 [g] --> 1.00 * proton [g] + 1.00 * UDP [g] + 1.00 * keratan sulfate I biosynthesis, precursor 15 [g] B4GALT1; B4GALT2; B4GALT3; B4GALT5	B4GALT1; B4GALT2; B4GALT3; B4GALT5	Keratan sulfate synthesis	2.4.1.38	4.0	Lean	adipocytes
G14T11g_pos	401.0	0.0444311888588629	0.5842109451875174	0.1680893871538495	G14T11g	beta-N-acetylglucosaminylglycopeptide beta-1,4-galactosyltransferase, Golgi	1.00 * UDP-D-galactose(2-) [g] + 1.00 * keratan sulfate I biosynthesis, precursor 17 [g] --> 1.00 * proton [g] + 1.00 * UDP [g] + 1.00 * keratan sulfate I biosynthesis, precursor 18 [g] B4GALT1; B4GALT2; B4GALT3; B4GALT5	B4GALT1; B4GALT2; B4GALT3; B4GALT5	Keratan sulfate synthesis	2.4.1.38	4.0	Lean	adipocytes
G14T12g_pos	401.0	0.0444311888588629	0.5842109451875174	0.1680893871538495	G14T12g	beta-N-acetylglucosaminylglycopeptide beta-1,4-galactosyltransferase, Golgi	1.00 * UDP-D-galactose(2-) [g] + 1.00 * keratan sulfate I biosynthesis, precursor 20 [g] --> 1.00 * proton [g] + 1.00 * UDP [g] + 1.00 * keratan sulfate I biosynthesis, precursor 21 [g] B4GALT1; B4GALT2; B4GALT3; B4GALT5	B4GALT1; B4GALT2; B4GALT3; B4GALT5	Keratan sulfate synthesis	2.4.1.38	4.0	Lean	adipocytes
G14T13g_pos	401.0	0.0444311888588629	0.5842109451875174	0.1680893871538495	G14T13g	beta-N-acetylglucosaminylglycopeptide beta-1,4-galactosyltransferase, Golgi	1.00 * UDP-D-galactose(2-) [g] + 1.00 * keratan sulfate I biosynthesis, precursor 23 [g] --> 1.00 * proton [g] + 1.00 * UDP [g] + 1.00 * keratan sulfate I biosynthesis, precursor 24 [g] B4GALT1; B4GALT2; B4GALT3; B4GALT5	B4GALT1; B4GALT2; B4GALT3; B4GALT5	Keratan sulfate synthesis	2.4.1.38	4.0	Lean	adipocytes
G14T14g_pos	401.0	0.0444311888588629	0.5842109451875174	0.1680893871538495	G14T14g	beta-N-acetylglucosaminylglycopeptide beta-1,4-galactosyltransferase, Golgi	1.00 * UDP-D-galactose(2-) [g] + 1.00 * keratan sulfate I biosynthesis, precursor 26 [g] --> 1.00 * proton [g] + 1.00 * UDP [g] + 1.00 * keratan sulfate I biosynthesis, precursor 27 [g] B4GALT1; B4GALT2; B4GALT3; B4GALT5	B4GALT1; B4GALT2; B4GALT3; B4GALT5	Keratan sulfate synthesis	2.4.1.38	4.0	Lean	adipocytes
G14T15g_pos	401.0	0.0444311888588629	0.5842109451875174	0.1680893871538495	G14T15g	beta-N-acetylglucosaminylglycopeptide beta-1,4-galactosyltransferase, Golgi	1.00 * UDP-D-galactose(2-) [g] + 1.00 * keratan sulfate I biosynthesis, precursor 29 [g] --> 1.00 * proton [g] + 1.00 * UDP [g] + 1.00 * keratan sulfate I biosynthesis, precursor 30 [g] B4GALT1; B4GALT2; B4GALT3; B4GALT5	B4GALT1; B4GALT2; B4GALT3; B4GALT5	Keratan sulfate synthesis	2.4.1.38	4.0	Lean	adipocytes
G14T16g_pos	401.0	0.0444311888588629	0.5842109451875174	0.1680893871538495	G14T16g	beta-N-acetylglucosaminylglycopeptide beta-1,4-galactosyltransferase, Golgi	1.00 * UDP-D-galactose(2-) [g] + 1.00 * keratan sulfate I biosynthesis, precursor 32 [g] --> 1.00 * proton [g] + 1.00 * UDP [g] + 1.00 * keratan sulfate I biosynthesis, precursor 33 [g] B4GALT1; B4GALT2; B4GALT3; B4GALT5	B4GALT1; B4GALT2; B4GALT3; B4GALT5	Keratan sulfate synthesis	2.4.1.38	4.0	Lean	adipocytes
G14T17g_pos	401.0	0.0444311888588629	0.5842109451875174	0.1680893871538495	G14T17g	beta-N-acetylglucosaminylglycopeptide beta-1,4-galactosyltransferase, Golgi	1.00 * UDP-D-galactose(2-) [g] + 1.00 * keratan sulfate I biosynthesis, precursor 35 [g] --> 1.00 * proton [g] + 1.00 * UDP [g] + 1.00 * keratan sulfate I biosynthesis, precursor 36 [g] B4GALT1; B4GALT2; B4GALT3; B4GALT5	B4GALT1; B4GALT2; B4GALT3; B4GALT5	Keratan sulfate synthesis	2.4.1.38	4.0	Lean	adipocytes
G14T18g_pos	451.0	0.0026124768975389	0.9010929599143372	0.0221924114520703	G14T18g	beta-N-acetylglucosaminylglycopeptide beta-1,4-galactosyltransferase, Golgi	2.00 * UDP-D-galactose(2-) [g] + 1.00 * Core 4 [g] --> 2.00 * proton [g] + 2.00 * UDP [g] + 1.00 * keratan sulfate II biosynthesis, precursor 1 [g] B4GALT1; B4GALT2; B4GALT3; B4GALT5	B4GALT1; B4GALT2; B4GALT3; B4GALT5	Keratan sulfate synthesis	2.4.1.38	4.0	Lean	adipocytes
G14T19g_pos	451.0	0.0026124768975389	0.9010929599143372	0.0221924114520703	G14T19g	beta-N-acetylglucosaminylglycopeptide beta-1,4-galactosyltransferase, Golgi	1.00 * UDP-D-galactose(2-) [g] + 1.00 * keratan sulfate II biosynthesis, precursor 3 [g] --> 1.00 * proton [g] + 1.00 * UDP [g] + 1.00 * keratan sulfate II biosynthesis, precursor 4 [g] B4GALT1; B4GALT2; B4GALT3; B4GALT5	B4GALT1; B4GALT2; B4GALT3; B4GALT5	Keratan sulfate synthesis	2.4.1.38	4.0	Lean	adipocytes
G14T20g_pos	451.0	0.0026124768975389	0.9010929599143388	0.0221924114520703	G14T20g	beta-N-acetylglucosaminylglycopeptide beta-1,4-galactosyltransferase, Golgi	1.00 * UDP-D-galactose(2-) [g] + 1.00 * keratan sulfate II biosynthesis, precursor 6 [g] --> 1.00 * proton [g] + 1.00 * UDP [g] + 1.00 * keratan sulfate II biosynthesis, precursor 7 [g] B4GALT1; B4GALT2; B4GALT3; B4GALT5	B4GALT1; B4GALT2; B4GALT3; B4GALT5	Keratan sulfate synthesis	2.4.1.38	4.0	Lean	adipocytes
G14T21g_pos	451.0	0.0026124768975389	0.9010929599143388	0.0221924114520703	G14T21g	beta-N-acetylglucosaminylglycopeptide beta-1,4-galactosyltransferase, Golgi	1.00 * UDP-D-galactose(2-) [g] + 1.00 * keratan sulfate II biosynthesis, precursor 9 [g] --> 1.00 * proton [g] + 1.00 * UDP [g] + 1.00 * keratan sulfate II biosynthesis, precursor 10 [g] B4GALT1; B4GALT2; B4GALT3; B4GALT5	B4GALT1; B4GALT2; B4GALT3; B4GALT5	Keratan sulfate synthesis	2.4.1.38	4.0	Lean	adipocytes
G14T2g_pos	445.0	0.0038524182643757	0.8966981428960453	0.0299137060218291	G14T2g	beta-N-acetylglucosaminylglycopeptide beta-1,4-galactosyltransferase, Golgi	1.00 * UDP-D-galactose(2-) [g] + 1.00 * keratan sulfate II biosynthesis, precursor 1 [g] --> 1.00 * proton [g] + 1.00 * UDP [g] + 1.00 * keratan sulfate II biosynthesis, precursor 2 [g] B4GALT1; B4GALT2; B4GALT3; B4GALT5	B4GALT1; B4GALT2; B4GALT3; B4GALT5	Keratan sulfate synthesis	2.4.1.38	4.0	Lean	adipocytes
G14T3g_pos	445.0	0.0038524182643757	0.8966981428960453	0.0299137060218291	G14T3g	beta-N-acetylglucosaminylglycopeptide beta-1,4-galactosyltransferase, Golgi	1.00 * UDP-D-galactose(2-) [g] + 1.00 * keratan sulfate II biosynthesis, precursor 3 [g] --> 1.00 * proton [g] + 1.00 * UDP [g] + 1.00 * keratan sulfate II biosynthesis, precursor 4 [g] B4GALT1; B4GALT2; B4GALT3; B4GALT5	B4GALT1; B4GALT2; B4GALT3; B4GALT5	Keratan sulfate synthesis	2.4.1.38	4.0	Lean	adipocytes
G14T4g_pos	445.0	0.0038524182643757	0.8966981428960453	0.0299137060218291	G14T4g	beta-N-acetylglucosaminylglycopeptide beta-1,4-galactosyltransferase, Golgi	1.00 * UDP-D-galactose(2-) [g] + 1.00 * keratan sulfate II biosynthesis, precursor 6 [g] --> 1.00 * proton [g] + 1.00 * UDP [g] + 1.00 * keratan sulfate II biosynthesis, precursor 7 [g] B4GALT1; B4GALT2; B4GALT3; B4GALT5	B4GALT1; B4GALT2; B4GALT3; B4GALT5	Keratan sulfate synthesis	2.4.1.38	4.0	Lean	adipocytes
G14T5g_pos	445.0	0.0038524182643757	0.8966981428960453	0.0299137060218291	G14T5g	beta-N-acetylglucosaminylglycopeptide beta-1,4-galactosyltransferase, Golgi	1.00 * UDP-D-galactose(2-) [g] + 1.00 * keratan sulfate II biosynthesis, precursor 9 [g] --> 1.00 * proton [g] + 1.00 * UDP [g] + 1.00 * keratan sulfate II biosynthesis, precursor 10 [g] B4GALT1; B4GALT2; B4GALT3; B4GALT5	B4GALT1; B4GALT2; B4GALT3; B4GALT5	Keratan sulfate synthesis	2.4.1.38	4.0	Lean	adipocytes
G14T6g_pos	401.0	0.0444311888588629	0.5842109451874565	0.1680893871538495	G14T6g	beta-N-acetylglucosaminylglycopeptide beta-1,4-galactosyltransferase, Golgi	1.00 * UDP-D-galactose(2-) [g] + 1.00 * keratan sulfate I biosynthesis, precursor 2 [g] --> 1.00 * proton [g] + 1.00 * UDP [g] + 1.00 * keratan sulfate I biosynthesis, precursor 3 [g] B4GALT1; B4GALT2; B4GALT3; B4GALT5	B4GALT1; B4GALT2; B4GALT3; B4GALT5	Keratan sulfate synthesis	2.4.1.38	4.0	Lean	adipocytes
G14T7g_pos	401.0	0.0444311888588629	0.5842109451874565	0.1680893871538495	G14T7g	beta-N-acetylglucosaminylglycopeptide beta-1,4-galactosyltransferase, Golgi	1.00 * UDP-D-galactose(2-) [g] + 1.00 * keratan sulfate I biosynthesis, precursor 5 [g] --> 1.00 * proton [g] + 1.00 * UDP [g] + 1.00 * keratan sulfate I biosynthesis, precursor 6 [g] B4GALT1; B4GALT2; B4GALT3; B4GALT5	B4GALT1; B4GALT2; B4GALT3; B4GALT5	Keratan sulfate synthesis	2.4.1.38	4.0	Lean	adipocytes
G14T8g_pos	401.0	0.0444311888588629	0.5842109451874957	0.1680893871538495	G14T8g	beta-N-acetylglucosaminylglycopeptide beta-1,4-galactosyltransferase, Golgi	1.00 * UDP-D-galactose(2-) [g] + 1.00 * keratan sulfate I biosynthesis, precursor 8 [g] --> 1.00 * proton [g] + 1.00 * UDP [g] + 1.00 * keratan sulfate I biosynthesis, precursor 9 [g] B4GALT1; B4GALT2; B4GALT3; B4GALT5	B4GALT1; B4GALT2; B4GALT3; B4GALT5	Keratan sulfate synthesis	2.4.1.38	4.0	Lean	adipocytes
G14T9g_pos	401.0	0.0444311888588629	0.5842109451874565	0.1680893871538495	G14T9g	beta-N-acetylglucosaminylglycopeptide beta-1,4-galactosyltransferase, Golgi	1.00 * UDP-D-galactose(2-) [g] + 1.00 * keratan sulfate I biosynthesis, precursor 11 [g] --> 1.00 * proton [g] + 1.00 * UDP [g] + 1.00 * keratan sulfate I biosynthesis, precursor 12 [g] B4GALT1; B4GALT2; B4GALT3; B4GALT5	B4GALT1; B4GALT2; B4GALT3; B4GALT5	Keratan sulfate synthesis	2.4.1.38	4.0	Lean	adipocytes
G14Tg_pos	394.0	0.0614838178589319	0.6091547461632796	0.1992406388486404	G14Tg	beta-N-acetylglucosaminylglycopeptide beta-1,4-galactosyltransferase	2.00 * UDP-D-galactose(2-) [g] + 1.00 * N4-{N-Acetyl-beta-D-glucosaminyl-(1,2)-alpha-D-mannosyl-(1,3)-[N-acetyl-beta-D-glucosaminyl-(1,2)-alpha-D-mannosyl-(1,6)]-beta-D-mannosyl-(1,4)-N-acetyl-beta-D-glucosaminyl-(1,4)-[alpha-L-fucosyl-(1,6)]-N-acetyl-beta-D-glucosaminyl}asparagine [g] --> 2.00 * proton [g] + 2.00 * UDP [g] + 1.00 * {[galactosyl-(1,4)-N-Acetyl-glucosaminyl-(1,2)-mannosyl-(1,3)-],…	B4GALT1; B4GALT2; B4GALT3; B4GALT5	N-glycan synthesis	2.4.1.38	4.0	Lean	adipocytes
G3PD1_neg	231.0	0.1706869016439339	-0.3398788363428708	0.3945505040842196	G3PD1	glycerol-3-phosphate dehydrogenase (NAD)	1.00 * Nicotinamide adenine dinucleotide [c] + 1.00 * Glycerol 3-phosphate [c] --> 1.00 * proton [c] + 1.00 * Nicotinamide adenine dinucleotide - reduced [c] + 1.00 * Dihydroxyacetone phosphate [c] GPD1	GPD1	Glycerophospholipid metabolism	1.1.1.94	4.0	Lean	adipocytes
G3PD1_pos	231.0	0.1706869016439339	-0.3398788363428708	0.3945505040842196	G3PD1	glycerol-3-phosphate dehydrogenase (NAD)	1.00 * Nicotinamide adenine dinucleotide [c] + 1.00 * Glycerol 3-phosphate [c] --> 1.00 * proton [c] + 1.00 * Nicotinamide adenine dinucleotide - reduced [c] + 1.00 * Dihydroxyacetone phosphate [c] GPD1	GPD1	Glycerophospholipid metabolism	1.1.1.94	4.0	Lean	adipocytes
G6PDA_pos	266.0	0.5028577901906203	-0.2599845483569026	0.7103985325163625	G6PDA	glucosamine-6-phosphate deaminase	1.00 * Water [c] + 1.00 * D-Glucosamine 6-phosphate [c] --> 1.00 * Ammonium [c] + 1.00 * D-Fructose 6-phosphate [c] GNPDA1; GNPDA2	GNPDA1; GNPDA2	Aminosugar metabolism	3.5.99.6	4.0	Lean	adipocytes
G6PDH1rer_neg	521.0	1.033706191444826e-05	1.4936298811553537	0.0008202836814306	G6PDH1rer	glucose-6-phosphate dehydrogenase, endoplasmic reticulum	1.00 * Nicotinamide adenine dinucleotide [r] + 1.00 * D-Glucose 6-phosphate [r] --> 1.00 * proton [r] + 1.00 * Nicotinamide adenine dinucleotide - reduced [r] + 1.00 * 6-phospho-D-glucono-1,5-lactone [r] H6PD	H6PD	Pentose phosphate pathway	1.1.1.47	4.0	Lean	adipocytes
G6PDH1rer_pos	521.0	1.033706191444826e-05	1.5050601379606987	0.0008202836814306	G6PDH1rer	glucose-6-phosphate dehydrogenase, endoplasmic reticulum	1.00 * Nicotinamide adenine dinucleotide [r] + 1.00 * D-Glucose 6-phosphate [r] --> 1.00 * proton [r] + 1.00 * Nicotinamide adenine dinucleotide - reduced [r] + 1.00 * 6-phospho-D-glucono-1,5-lactone [r] H6PD	H6PD	Pentose phosphate pathway	1.1.1.47	4.0	Lean	adipocytes
G6PDH2r_neg	368.5	0.1737091369083742	0.4032108709423992	0.4013939466842297	G6PDH2r	glucose 6-phosphate dehydrogenase	1.00 * Nicotinamide adenine dinucleotide phosphate [c] + 1.00 * D-Glucose 6-phosphate [c] --> 1.00 * proton [c] + 1.00 * Nicotinamide adenine dinucleotide phosphate - reduced [c] + 1.00 * 6-phospho-D-glucono-1,5-lactone [c] G6PD2	G6PD2	Pentose phosphate pathway	1.1.1.49	0.0	Lean	adipocytes
G6PDH2r_pos	291.0	0.8650101366499232	0.0071164356037062	0.9785502362971228	G6PDH2r	glucose 6-phosphate dehydrogenase	1.00 * Nicotinamide adenine dinucleotide phosphate [c] + 1.00 * D-Glucose 6-phosphate [c] --> 1.00 * proton [c] + 1.00 * Nicotinamide adenine dinucleotide phosphate - reduced [c] + 1.00 * 6-phospho-D-glucono-1,5-lactone [c] G6PD2	G6PD2	Pentose phosphate pathway	1.1.1.49	0.0	Lean	adipocytes
G6PDH2rer_neg	521.0	1.033706191444826e-05	1.5050601379606987	0.0008202836814306	G6PDH2rer	glucose 6-phosphate dehydrogenase, endoplasmic reticulum	1.00 * Nicotinamide adenine dinucleotide phosphate [r] + 1.00 * D-Glucose 6-phosphate [r] --> 1.00 * proton [r] + 1.00 * Nicotinamide adenine dinucleotide phosphate - reduced [r] + 1.00 * 6-phospho-D-glucono-1,5-lactone [r] G6PD2; H6PD	G6PD2; H6PD	Pentose phosphate pathway	1.1.1.47	4.0	Lean	adipocytes
G6PDH2rer_pos	521.0	1.033706191444826e-05	1.4936298811553537	0.0008202836814306	G6PDH2rer	glucose 6-phosphate dehydrogenase, endoplasmic reticulum	1.00 * Nicotinamide adenine dinucleotide phosphate [r] + 1.00 * D-Glucose 6-phosphate [r] --> 1.00 * proton [r] + 1.00 * Nicotinamide adenine dinucleotide phosphate - reduced [r] + 1.00 * 6-phospho-D-glucono-1,5-lactone [r] G6PD2; H6PD	G6PD2; H6PD	Pentose phosphate pathway	1.1.1.47	4.0	Lean	adipocytes
G6PPer_pos	340.0	0.4295277683272742	0.111719969012336	0.6515005101411593	G6PPer	glucose-6-phosphate phosphatase, edoplasmic reticular	1.00 * Water [r] + 1.00 * D-Glucose 6-phosphate [r] --> 1.00 * D-glucose [r] + 1.00 * hydrogenphosphate [r] G6PC; G6PC2; G6PC3	G6PC; G6PC2; G6PC3	Glycolysis/gluconeogenesis	3.1.3.9	4.0	Lean	adipocytes
GACMTRc_neg	379.0	0.116415111277106	0.522999407849909	0.3059422976898743	GACMTRc	guanidinoacetate N-methyltransferase (c)	1.00 * S-Adenosyl-L-methionine [c] + 1.00 * guanidinoacetic acid [c] --> 1.00 * proton [c] + 1.00 * S-Adenosyl-L-homocysteine [c] + 1.00 * creatine [c] GAMT	GAMT	Urea cycle	2.1.1.2	4.0	Lean	adipocytes
GACMTRc_pos	175.0	0.0127743095298863	-0.7487208330968127	0.067799699927382	GACMTRc	guanidinoacetate N-methyltransferase (c)	1.00 * S-Adenosyl-L-methionine [c] + 1.00 * guanidinoacetic acid [c] --> 1.00 * proton [c] + 1.00 * S-Adenosyl-L-homocysteine [c] + 1.00 * creatine [c] GAMT	GAMT	Urea cycle	2.1.1.2	4.0	Lean	adipocytes
GAL3ST11_pos	400.0	0.0465909355004236	0.5616773025575432	0.1730889309568715	GAL3ST11	Galactosylceramide sulfotransferase	1.00 * D-galactosyl-N-acylsphingosine [g] + 1.00 * (2R,3S,4R,5R)-5-(6-amino-9H-purin-9-yl)-4-hydroxy-2-({[(sulfonatooxy)phosphinato]oxy}methyl)oxolan-3-yl phosphate [g] --> 1.00 * proton [g] + 1.00 * adenosine 3',5'-bismonophosphate(4-) [g] + 1.00 * sulfatide galactocerebroside [g] GAL3ST1	GAL3ST1	Sphingolipid metabolism	2.8.2.11	4.0	Lean	adipocytes
GAL3ST12_pos	364.0	0.2040846301496383	0.378052950560342	0.4372666079630214	GAL3ST12	Galactosylceramide sulfotransferase	1.00 * Digalactosylceramide [g] + 1.00 * (2R,3S,4R,5R)-5-(6-amino-9H-purin-9-yl)-4-hydroxy-2-({[(sulfonatooxy)phosphinato]oxy}methyl)oxolan-3-yl phosphate [g] --> 1.00 * proton [g] + 1.00 * Digalactosylceramidesulfate [g] + 1.00 * adenosine 3',5'-bismonophosphate(4-) [g] GAL3ST1	GAL3ST1	Sphingolipid metabolism	2.8.2.11	4.0	Lean	adipocytes
GALASE10ly_pos	386.0	0.0872658730480638	0.4820205509522494	0.2499291531354538	GALASE10ly	beta-galactosidase, lysosomal	1.00 * Water [l] + 1.00 * keratan sulfate I, degradation product 26 [l] --> 1.00 * D-Galactose [l] + 1.00 * keratan sulfate I, degradation product 27 [l] CTSA; GALNS; GLB1; NEU1	CTSA; GALNS; GLB1; NEU1	Keratan sulfate degradation	3.2.1.23	4.0	Lean	adipocytes
GALASE11ly_pos	386.0	0.0872658730480638	0.4820205509522475	0.2499291531354538	GALASE11ly	beta-galactosidase, lysosomal	1.00 * Water [l] + 1.00 * keratan sulfate I, degradation product 29 [l] --> 1.00 * D-Galactose [l] + 1.00 * keratan sulfate I, degradation product 30 [l] CTSA; GALNS; GLB1; NEU1	CTSA; GALNS; GLB1; NEU1	Keratan sulfate degradation	3.2.1.23	4.0	Lean	adipocytes
GALASE12ly_pos	386.0	0.0872658730480638	0.4820205509522504	0.2499291531354538	GALASE12ly	beta-galactosidase, lysosomal	1.00 * Water [l] + 1.00 * keratan sulfate I, degradation product 32 [l] --> 1.00 * D-Galactose [l] + 1.00 * keratan sulfate I, degradation product 33 [l] CTSA; GALNS; GLB1; NEU1	CTSA; GALNS; GLB1; NEU1	Keratan sulfate degradation	3.2.1.23	4.0	Lean	adipocytes
GALASE13ly_pos	386.0	0.0872658730480638	0.4820205509522469	0.2499291531354538	GALASE13ly	beta-galactosidase, lysosomal	1.00 * Water [l] + 1.00 * keratan sulfate I, degradation product 35 [l] --> 1.00 * D-Galactose [l] + 1.00 * keratan sulfate I, degradation product 36 [l] CTSA; GALNS; GLB1; NEU1	CTSA; GALNS; GLB1; NEU1	Keratan sulfate degradation	3.2.1.23	4.0	Lean	adipocytes
GALASE14ly_pos	386.0	0.0872658730480638	0.4820205509522469	0.2499291531354538	GALASE14ly	beta-galactosidase, lysosomal	1.00 * Water [l] + 1.00 * keratan sulfate I, degradation product 38 [l] --> 1.00 * D-Galactose [l] + 1.00 * keratan sulfate I, degradation product 39 [l] CTSA; GALNS; GLB1; NEU1	CTSA; GALNS; GLB1; NEU1	Keratan sulfate degradation	3.2.1.23	4.0	Lean	adipocytes
GALASE15ly_pos	386.0	0.0872658730480638	0.4820205509522469	0.2499291531354538	GALASE15ly	beta-galactosidase, lysosomal	1.00 * Water [l] + 1.00 * keratan sulfate I, degradation product 40 [l] --> 1.00 * D-Galactose [l] + 1.00 * keratan sulfate I, degradation product 41 [l] CTSA; GALNS; GLB1; NEU1	CTSA; GALNS; GLB1; NEU1	Keratan sulfate degradation	3.2.1.23	4.0	Lean	adipocytes
GALASE16ly_pos	444.0	0.0041047179898795	0.879699937374606	0.0308779190290704	GALASE16ly	beta-galactosidase, lysosomal	2.00 * Water [l] + 1.00 * keratan sulfate II (core 2-linked), degradation product 2 [l] --> 2.00 * D-Galactose [l] + 1.00 * keratan sulfate II (core 2-linked), degradation product 3 [l] CTSA; GALNS; GLB1; NEU1	CTSA; GALNS; GLB1; NEU1	Keratan sulfate degradation	3.2.1.23	4.0	Lean	adipocytes
GALASE17ly_pos	442.0	0.0046548004134631	0.8641100620703079	0.0341089935702752	GALASE17ly	beta-galactosidase, lysosomal	1.00 * Water [l] + 1.00 * keratan sulfate II (core 2-linked), degradation product 5 [l] --> 1.00 * D-Galactose [l] + 1.00 * keratan sulfate II (core 2-linked), degradation product 6 [l] CTSA; GALNS; GLB1; NEU1	CTSA; GALNS; GLB1; NEU1	Keratan sulfate degradation	3.2.1.23	4.0	Lean	adipocytes
GALASE18ly_pos	442.0	0.0046548004134631	0.8641100620703495	0.0341089935702752	GALASE18ly	beta-galactosidase, lysosomal	1.00 * Water [l] + 1.00 * keratan sulfate II (core 2-linked), degradation product 8 [l] --> 1.00 * D-Galactose [l] + 1.00 * keratan sulfate II (core 2-linked), degradation product 9 [l] CTSA; GALNS; GLB1; NEU1	CTSA; GALNS; GLB1; NEU1	Keratan sulfate degradation	3.2.1.23	4.0	Lean	adipocytes
GALASE19ly_pos	484.0	0.0002425504685707	1.2162591292030738	0.003748873869334	GALASE19ly	beta-galactosidase, lysosomal	1.00 * Water [l] + 1.00 * F1alpha [l] --> 1.00 * D-Galactose [l] + 1.00 * Core 6 [l] CTSA; GALNS; GLB1; NEU1	CTSA; GALNS; GLB1; NEU1	Keratan sulfate degradation	3.2.1.18	4.0	Lean	adipocytes
GALASE1ly_pos	394.0	0.0614838178589319	0.6027096180286001	0.1992406388486404	GALASE1ly	beta-galactosidase, lysosomal	2.00 * Water [l] + 1.00 * de-Fuc, reducing GlcNAc removed, de-Sia form of PA6 (w/o peptide linkage) [l] --> 1.00 * de-Fuc, reducing GlcNAc removed, de-Sia, de-Gal form of PA6 (w/o peptide linkage) [l] + 2.00 * D-Galactose [l] CTSA; GALNS; GLB1; NEU1	CTSA; GALNS; GLB1; NEU1	N-glycan degradation	3.2.1.23	4.0	Lean	adipocytes
GALASE20ly_pos	449.0	0.0029779974904749	0.9019950365328792	0.0245911544042136	GALASE20ly	beta-galactosidase, lysosomal	2.00 * Water [l] + 1.00 * keratan sulfate II (core 4-linked), degradation product 2 [l] --> 2.00 * D-Galactose [l] + 1.00 * keratan sulfate II (core 4-linked), degradation product 3 [l] CTSA; GALNS; GLB1; NEU1	CTSA; GALNS; GLB1; NEU1	Keratan sulfate degradation	3.2.1.23	4.0	Lean	adipocytes
GALASE3ly_pos	386.0	0.0872658730480638	0.4820205509522777	0.2499291531354538	GALASE3ly	beta-galactosidase, lysosomal	2.00 * Water [l] + 1.00 * keratan sulfate I, degradation product 5 [l] --> 2.00 * D-Galactose [l] + 1.00 * keratan sulfate I, degradation product 6 [l] CTSA; GALNS; GLB1; NEU1	CTSA; GALNS; GLB1; NEU1	Keratan sulfate degradation	3.2.1.23	4.0	Lean	adipocytes
GALASE4ly_pos	386.0	0.0872658730480638	0.4820205509522551	0.2499291531354538	GALASE4ly	beta-galactosidase, lysosomal	1.00 * Water [l] + 1.00 * keratan sulfate I, degradation product 8 [l] --> 1.00 * D-Galactose [l] + 1.00 * keratan sulfate I, degradation product 9 [l] CTSA; GALNS; GLB1; NEU1	CTSA; GALNS; GLB1; NEU1	Keratan sulfate degradation	3.2.1.23	4.0	Lean	adipocytes
GALASE5ly_pos	386.0	0.0872658730480638	0.4820205509522446	0.2499291531354538	GALASE5ly	beta-galactosidase, lysosomal	1.00 * Water [l] + 1.00 * keratan sulfate I, degradation product 11 [l] --> 1.00 * D-Galactose [l] + 1.00 * keratan sulfate I, degradation product 12 [l] CTSA; GALNS; GLB1; NEU1	CTSA; GALNS; GLB1; NEU1	Keratan sulfate degradation	3.2.1.23	4.0	Lean	adipocytes
GALASE6ly_pos	386.0	0.0872658730480638	0.4820205509522507	0.2499291531354538	GALASE6ly	beta-galactosidase, lysosomal	1.00 * Water [l] + 1.00 * keratan sulfate I, degradation product 14 [l] --> 1.00 * D-Galactose [l] + 1.00 * keratan sulfate I, degradation product 15 [l] CTSA; GALNS; GLB1; NEU1	CTSA; GALNS; GLB1; NEU1	Keratan sulfate degradation	3.2.1.23	4.0	Lean	adipocytes
GALASE7ly_pos	386.0	0.0872658730480638	0.4820205509521947	0.2499291531354538	GALASE7ly	beta-galactosidase, lysosomal	1.00 * Water [l] + 1.00 * keratan sulfate I, degradation product 17 [l] --> 1.00 * D-Galactose [l] + 1.00 * keratan sulfate I, degradation product 18 [l] CTSA; GALNS; GLB1; NEU1	CTSA; GALNS; GLB1; NEU1	Keratan sulfate degradation	3.2.1.23	4.0	Lean	adipocytes
GALASE8ly_pos	386.0	0.0872658730480638	0.4820205509522526	0.2499291531354538	GALASE8ly	beta-galactosidase, lysosomal	1.00 * Water [l] + 1.00 * keratan sulfate I, degradation product 20 [l] --> 1.00 * D-Galactose [l] + 1.00 * keratan sulfate I, degradation product 21 [l] CTSA; GALNS; GLB1; NEU1	CTSA; GALNS; GLB1; NEU1	Keratan sulfate degradation	3.2.1.23	4.0	Lean	adipocytes
GALASE9ly_pos	386.0	0.0872658730480638	0.4820205509522497	0.2499291531354538	GALASE9ly	beta-galactosidase, lysosomal	1.00 * Water [l] + 1.00 * keratan sulfate I, degradation product 23 [l] --> 1.00 * D-Galactose [l] + 1.00 * keratan sulfate I, degradation product 24 [l] CTSA; GALNS; GLB1; NEU1	CTSA; GALNS; GLB1; NEU1	Keratan sulfate degradation	3.2.1.23	4.0	Lean	adipocytes
GALC_pos	320.0	0.6965365469280352	0.0257405068032595	0.8661118499638306	GALC	Galactocerebrosidase	1.00 * Water [l] + 1.00 * D-galactosyl-N-acylsphingosine [l] --> 1.00 * N-acylsphingosine [l] + 1.00 * D-Galactose [l] GALC	GALC	Sphingolipid metabolism	3.2.1.46	4.0	Lean	adipocytes
GALGT1_pos	366.0	0.190195835590478	0.4055479848159382	0.4182508625168099	GALGT1	Beta-1,4 N-acetylgalactosaminyltransferase	1.00 * galactosyl glucosyl ceramide [g] + 1.00 * UDP-N-acetyl-D-galactosamine(2-) [g] --> 1.00 * proton [g] + 1.00 * UDP [g] + 1.00 * GA2 [g] B4GALNT1	B4GALNT1	Sphingolipid metabolism	2.4.1.92	4.0	Lean	adipocytes
GALGT2_pos	353.0	0.2937181127517918	0.3188011231462083	0.5522172088055213	GALGT2	Beta-1,4 N-acetylgalactosaminyltransferase	1.00 * UDP-N-acetyl-D-galactosamine(2-) [g] + 1.00 * alpha-N-acetylneuraminosyl-(2->3)-beta-D-galactosyl-(1->4)-beta-D-glucosylceramide(1-) [g] --> 1.00 * proton [g] + 1.00 * UDP [g] + 1.00 * N-acetyl-beta-D-galactosaminyl-(1->4)-[alpha-N-acetylneuraminosyl-(2->3)]-beta-D-galactosyl-beta-D-glucosyl-(1<->1)-ceramide anion [g] B4GALNT1	B4GALNT1	Sphingolipid metabolism	2.4.1.92	4.0	Lean	adipocytes
GALGT3_pos	349.0	0.3320464921270591	0.2627683472607735	0.5723513971578209	GALGT3	Beta-1,4 N-acetylgalactosaminyltransferase	1.00 * UDP-N-acetyl-D-galactosamine(2-) [g] + 1.00 * GD3 [g] --> 1.00 * proton [g] + 1.00 * UDP [g] + 1.00 * GD2 [g] B4GALNT1	B4GALNT1	Sphingolipid metabolism	2.4.1.92	4.0	Lean	adipocytes
GALGT4_pos	346.0	0.3628225097835944	0.2611622197411883	0.5987537588541336	GALGT4	Beta-1,4 N-acetylgalactosaminyltransferase	1.00 * UDP-N-acetyl-D-galactosamine(2-) [g] + 1.00 * GT3 [g] --> 1.00 * proton [g] + 1.00 * UDP [g] + 1.00 * GT2 [g] B4GALNT1	B4GALNT1	Sphingolipid metabolism	2.4.1.92	4.0	Lean	adipocytes
GALK_pos	387.0	0.0836302752271898	0.462939474098521	0.2484850232435271	GALK	galactokinase	1.00 * ATP [c] + 1.00 * D-Galactose [c] --> 1.00 * ADP [c] + 1.00 * proton [c] + 1.00 * (2R,3R,4S,5R,6R)-3,4,5-trihydroxy-6-(hydroxymethyl)oxan-2-yl phosphate [c] GALK1; GALK2	GALK1; GALK2	Galactose metabolism	2.7.1.6	0.0	Lean	adipocytes
GALNTg_pos	484.0	0.0002425504685707	1.2160963669211529	0.003748873869334	GALNTg	GalNAc transferase, Golgi apparatus	1.00 * UDP-N-acetyl-D-galactosamine(2-) [g] + 1.00 * protein-linked serine or threonine residue (O-glycosylation site) [g] --> 1.00 * proton [g] + 1.00 * UDP [g] + 1.00 * Tn antigen [g] GALNT1; GALNT10; GALNT11; GALNT12; GALNT13; GALNT14; GALNT15; GALNT2; GALNT3; GALNT4; GALNT5; GALNT6; GALNT7; GALNT9	GALNT1; GALNT10; GALNT11; GALNT12; GALNT13; GALNT14; GALNT15; GALNT2; GALNT3; GALNT4; GALNT5; GALNT6; GALNT7; GALNT9	O-glycan synthesis	2.4.1.41	0.0	Lean	adipocytes
GALT_neg	351.0	0.3124952900425093	0.2694273304306776	0.5611314219684029	GALT	galactose-1-phosphate uridylyltransferase	1.00 * proton [c] + 1.00 * UTP [c] + 1.00 * (2R,3R,4S,5R,6R)-3,4,5-trihydroxy-6-(hydroxymethyl)oxan-2-yl phosphate [c] --> 1.00 * UDP-D-galactose(2-) [c] + 1.00 * Diphosphate [c] GALT	GALT	Galactose metabolism	2.7.7.12	0.0	Lean	adipocytes
GALT_pos	351.0	0.3124952900425093	0.2694273304306776	0.5611314219684029	GALT	galactose-1-phosphate uridylyltransferase	1.00 * proton [c] + 1.00 * UTP [c] + 1.00 * (2R,3R,4S,5R,6R)-3,4,5-trihydroxy-6-(hydroxymethyl)oxan-2-yl phosphate [c] --> 1.00 * UDP-D-galactose(2-) [c] + 1.00 * Diphosphate [c] GALT	GALT	Galactose metabolism	2.7.7.12	0.0	Lean	adipocytes
GALU_neg	351.0	0.3124952900425093	0.2694273304306776	0.5611314219684029	GALU	UTP-glucose-1-phosphate uridylyltransferase	1.00 * proton [c] + 1.00 * D-Glucose 1-phosphate [c] + 1.00 * UTP [c] --> 1.00 * Diphosphate [c] + 1.00 * UDPglucose [c] UGP2	UGP2	Galactose metabolism	2.7.7.9	0.0	Lean	adipocytes
GALU_pos	351.0	0.3124952900425093	0.2694273304306777	0.5611314219684029	GALU	UTP-glucose-1-phosphate uridylyltransferase	1.00 * proton [c] + 1.00 * D-Glucose 1-phosphate [c] + 1.00 * UTP [c] --> 1.00 * Diphosphate [c] + 1.00 * UDPglucose [c] UGP2	UGP2	Galactose metabolism	2.7.7.9	0.0	Lean	adipocytes
GAMYe_pos	177.0	0.0142856214705428	-0.8257585923283703	0.0731941251250568	GAMYe	glucoamylase, extracellular (glygn5 -> malt)	1.00 * Water [e] + 1.00 * glycogen, structure 5 (glycogenin-2[1,4-Glc]) [e] --> 1.00 * Maltose [e] + 1.00 * Tyr-194 of apo-glycogenin protein (primer for glycogen synthesis) [e] MGAM	MGAM	Starch and sucrose metabolism	3.2.1.3	4.0	Lean	adipocytes
GAPD_neg	290.0	0.8493091305304091	-0.0322247702959879	0.9702342893892858	GAPD	glyceraldehyde-3-phosphate dehydrogenase	1.00 * hydrogenphosphate [c] + 1.00 * Nicotinamide adenine dinucleotide [c] + 1.00 * Glyceraldehyde 3-phosphate [c] --> 1.00 * proton [c] + 1.00 * Nicotinamide adenine dinucleotide - reduced [c] + 1.00 * 3-Phospho-D-glyceroyl phosphate [c] GAPDHS; GM15294	GAPDHS; GM15294	Glycolysis/gluconeogenesis	1.2.1.12	0.0	Lean	adipocytes
GAPD_pos	300.0	1.0	-0.0203358673024961	1.0	GAPD	glyceraldehyde-3-phosphate dehydrogenase	1.00 * hydrogenphosphate [c] + 1.00 * Nicotinamide adenine dinucleotide [c] + 1.00 * Glyceraldehyde 3-phosphate [c] --> 1.00 * proton [c] + 1.00 * Nicotinamide adenine dinucleotide - reduced [c] + 1.00 * 3-Phospho-D-glyceroyl phosphate [c] GAPDHS; GM15294	GAPDHS; GM15294	Glycolysis/gluconeogenesis	1.2.1.12	0.0	Lean	adipocytes
GARFT_pos	273.0	0.5961119307897529	-0.3117865784631431	0.7920972705021283	GARFT	phosphoribosylglycinamide formyltransferase	1.00 * 10-Formyltetrahydrofolate [c] + 1.00 * N1-(5-Phospho-D-ribosyl)glycinamide [c] --> 1.00 * proton [c] + 1.00 * 5,6,7,8-Tetrahydrofolate [c] + 1.00 * N2-Formyl-N1-(5-phospho-D-ribosyl)glycinamide [c] GART	GART	Purine synthesis	2.1.2.2	4.0	Lean	adipocytes
GASNASE2ly_pos	399.0	0.048838370560445	0.598046304658172	0.1730889309568715	GASNASE2ly	glycosylasparaginase, lysosomal	1.00 * Water [l] + 1.00 * N-Acetyl-beta-D-glucosaminyl-1,2-alpha-D-mannosyl-1,3-(N-acetyl-beta-D-glucosaminyl-1,2-alpha-D-mannosyl-1,6)-(N-acetyl-beta-D-glucosaminyl-1,4)-beta-D-mannosyl-1,4-N-acetyl-beta-D-glucosaminyl-R [l] --> 1.00 * protein-linked asparagine residue (N-glycosylation site) [l] + 1.00 * n2m2nmasn (w/o peptide linkage) [l] AGA	AGA	N-glycan degradation	3.5.1.26	0.0	Lean	adipocytes
GASNASE3ly_pos	386.0	0.0872658730480638	0.4820205509522474	0.2499291531354538	GASNASE3ly	glycosylasparaginase, lysosomal	1.00 * Water [l] + 1.00 * keratan sulfate I, degradation product 1 [l] --> 1.00 * protein-linked asparagine residue (N-glycosylation site) [l] + 1.00 * keratan sulfate I, degradation product 2 [l] AGA	AGA	Keratan sulfate degradation	3.5.1.26	4.0	Lean	adipocytes
GASNASEly_pos	394.0	0.0614838178589319	0.6027096180286001	0.1992406388486404	GASNASEly	glycosylasparaginase, lysosomal	1.00 * Water [l] + 1.00 * de-Fuc form of PA6 [l] --> 1.00 * protein-linked asparagine residue (N-glycosylation site) [l] + 1.00 * de-Fuc form of PA6 (w/o peptide linkage) [l] AGA	AGA	N-glycan degradation	3.5.1.26	0.0	Lean	adipocytes
GBA_pos	398.0	0.0511761190432772	0.5770623572307763	0.1794197233914896	GBA	Glucosylceramidase	1.00 * Water [c] + 1.00 * D-glucosyl-N-acylsphingosine [c] --> 1.00 * D-glucose [c] + 1.00 * N-acylsphingosine [c] GBA	GBA	Sphingolipid metabolism	3.2.1.45	0.0	Lean	adipocytes
GBAl_pos	346.0	0.3628225097835944	0.1931363173819898	0.5987537588541336	GBAl	Glucosylceramidase	1.00 * Water [l] + 1.00 * D-glucosyl-N-acylsphingosine [l] --> 1.00 * N-acylsphingosine [l] + 1.00 * D-glucose [l] GBA	GBA	Sphingolipid metabolism	3.2.1.45	4.0	Lean	adipocytes
GBGT1_pos	398.0	0.0511761190432772	0.5914573721892589	0.1794197233914896	GBGT1	globoside alpha-1,3-N-acetylgalactosaminyltransferase 1	1.00 * UDP-N-acetyl-D-galactosamine(2-) [g] + 1.00 * globoside [g] --> 1.00 * proton [g] + 1.00 * UDP [g] + 1.00 * alpha GalNAc globoside [g] GBGT1	GBGT1	Sphingolipid metabolism	2.4.1.88	4.0	Lean	adipocytes
GCC2am_pos	332.0	0.5286945842313551	0.0855219683784493	0.7318050754293614	GCC2am	glycine-cleavage complex (lipoamide), mitochondrial	1.00 * proton [m] + 1.00 * Glycine [m] + 1.00 * lipoamide [m] --> 1.00 * carbon dioxide [m] + 1.00 * S-aminomethyldihydrolipoamide [m] AMT; DLD; GCSH; GLDC	AMT; DLD; GCSH; GLDC	Glycine, serine, alanine and threonine metabolism	2.1.2.10	4.0	Lean	adipocytes
GCC2bim_pos	332.0	0.5286945842313551	0.0855219683784493	0.7318050754293614	GCC2bim	glycine-cleavage system (lipoamide) irreversible, mitochondrial	1.00 * 5,6,7,8-Tetrahydrofolate [m] + 1.00 * S-aminomethyldihydrolipoamide [m] --> 1.00 * Ammonium [m] + 1.00 * dihydrolipoamide [m] + 1.00 * 5,10-Methylenetetrahydrofolate [m] AMT; DLD; GCSH; GLDC	AMT; DLD; GCSH; GLDC	Glycine, serine, alanine and threonine metabolism	1.8.1.4	4.0	Lean	adipocytes
GCC2cm_pos	332.0	0.5286945842313551	0.0855219683784492	0.7318050754293614	GCC2cm	glycine-cleavage complex (lipoamide), mitochondrial	1.00 * Nicotinamide adenine dinucleotide [m] + 1.00 * dihydrolipoamide [m] --> 1.00 * proton [m] + 1.00 * Nicotinamide adenine dinucleotide - reduced [m] + 1.00 * lipoamide [m] AMT; DLD; GCSH; GLDC	AMT; DLD; GCSH; GLDC	Glycine, serine, alanine and threonine metabolism	2.1.2.10	4.0	Lean	adipocytes
GCCam_pos	332.0	0.5286945842313551	0.0855219683784492	0.7318050754293614	GCCam	glycine-cleavage complex (lipoylprotein), mitochondrial	1.00 * proton [m] + 1.00 * Glycine [m] + 1.00 * Lipoylprotein [m] --> 1.00 * carbon dioxide [m] + 1.00 * S-Aminomethyldihydrolipoylprotein [m] AMT; DLD; GCSH; GLDC	AMT; DLD; GCSH; GLDC	Glycine, serine, alanine and threonine metabolism	2.1.2.10	4.0	Lean	adipocytes
GCCbim_pos	332.0	0.5286945842313551	0.0855219683784492	0.7318050754293614	GCCbim	glycine-cleavage complex (lipoylprotein) irreversible, mitochondrial	1.00 * 5,6,7,8-Tetrahydrofolate [m] + 1.00 * S-Aminomethyldihydrolipoylprotein [m] --> 1.00 * Ammonium [m] + 1.00 * 5,10-Methylenetetrahydrofolate [m] + 1.00 * Dihydrolipolprotein [m] AMT; DLD; GCSH; GLDC	AMT; DLD; GCSH; GLDC	Glycine, serine, alanine and threonine metabolism	1.8.1.4	4.0	Lean	adipocytes
GCCcm_pos	332.0	0.5286945842313551	0.0855219683784492	0.7318050754293614	GCCcm	glycine-cleavage complex (lipoylprotein), mitochondrial	1.00 * Nicotinamide adenine dinucleotide [m] + 1.00 * Dihydrolipolprotein [m] --> 1.00 * proton [m] + 1.00 * Nicotinamide adenine dinucleotide - reduced [m] + 1.00 * Lipoylprotein [m] AMT; DLD; GCSH; GLDC	AMT; DLD; GCSH; GLDC	Glycine, serine, alanine and threonine metabolism	2.1.2.10	4.0	Lean	adipocytes
GCNTg_pos	412.0	0.025747442877204	0.6613583262549639	0.1142828177366757	GCNTg	N-acetyllactosaminide beta-1,6-N-acetylglucosaminyl-transferase	1.00 * UDP-N-acetyl-alpha-D-glucosamine(2-) [g] + 1.00 * i-antigen [g] --> 1.00 * proton [g] + 1.00 * UDP [g] + 1.00 * (Gal)3 (Glc)1 (GlcNAc)3 (Cer)1 [g] GCNT2	GCNT2	Blood group synthesis	2.4.1.150	4.0	Lean	adipocytes
GF6PTA_pos	249.0	0.3124952900425093	-0.4019762519564951	0.5611314219684029	GF6PTA	glutamine-fructose-6-phosphate transaminase	1.00 * L-glutamine [c] + 1.00 * D-Fructose 6-phosphate [c] --> 1.00 * L-glutamate(1-) [c] + 1.00 * D-Glucosamine 6-phosphate [c] GFPT1; GFPT2	GFPT1; GFPT2	Aminosugar metabolism	2.6.1.16	4.0	Lean	adipocytes
GFUCS_pos	407.0	0.03317161336721	0.6503190538715724	0.1400698820119634	GFUCS	GDP-L-fucose synthase	1.00 * proton [c] + 1.00 * Nicotinamide adenine dinucleotide phosphate - reduced [c] + 1.00 * GDP-4-dehydro-6-deoxy-alpha-D-mannose(2-) [c] --> 1.00 * Nicotinamide adenine dinucleotide phosphate [c] + 1.00 * GDP-L-fucose(2-) [c] TSTA3	TSTA3	Fructose and mannose metabolism	1.1.1.271	0.0	Lean	adipocytes
GGLUCT_pos	223.0	0.1260167289279568	-0.4501332011659945	0.321565041229104	GGLUCT	gamma-glutamylcyclotransferase	1.00 * 5-L-Glutamyl-L-alanine [e] --> 1.00 * L-alanine [c] + 1.00 * 5-oxoprolinate [c] GGCT	GGCT	Glutathione metabolism	2.3.2.4	4.0	Lean	adipocytes
GGT5r_pos	437.0	0.0063334325547155	0.8816757535741129	0.0423988123801793	GGT5r	Gamma-glutamyltransferase 5	1.00 * Water [r] + 1.00 * leukotriene C4(2-) [r] --> 1.00 * L-glutamate(1-) [r] + 1.00 * Leukotriene D4 [r] GGT5	GGT5	Eicosanoid metabolism	2.3.2.2	4.0	Lean	adipocytes
GHMT2r_neg	181.0	0.0177880852606735	-0.7604517744343179	0.0868972002936957	GHMT2r	glycine hydroxymethyltransferase, reversible	1.00 * 5,6,7,8-Tetrahydrofolate [c] + 1.00 * L-serine [c] --> 1.00 * Water [c] + 1.00 * Glycine [c] + 1.00 * 5,10-Methylenetetrahydrofolate [c] SHMT1	SHMT1	Glycine, serine, alanine and threonine metabolism	2.1.2.1	4.0	Lean	adipocytes
GHMT2r_pos	220.0	0.1118348050389388	-0.5214733624975291	0.2969029279430334	GHMT2r	glycine hydroxymethyltransferase, reversible	1.00 * 5,6,7,8-Tetrahydrofolate [c] + 1.00 * L-serine [c] --> 1.00 * Water [c] + 1.00 * Glycine [c] + 1.00 * 5,10-Methylenetetrahydrofolate [c] SHMT1	SHMT1	Glycine, serine, alanine and threonine metabolism	2.1.2.1	4.0	Lean	adipocytes
GHMT2rm_pos	181.0	0.0177880852606735	-0.760441830477901	0.0868972002936957	GHMT2rm	glycine hydroxymethyltransferase, reversible, mitochondrial	1.00 * 5,6,7,8-Tetrahydrofolate [m] + 1.00 * L-serine [m] --> 1.00 * Water [m] + 1.00 * Glycine [m] + 1.00 * 5,10-Methylenetetrahydrofolate [m] SHMT1; SHMT2	SHMT1; SHMT2	Glycine, serine, alanine and threonine metabolism	2.1.2.1	4.0	Lean	adipocytes
GLAl_pos	282.0	0.7263386976487618	-0.1364064257003856	0.8802916568449419	GLAl	galactosidase, alpha	1.00 * Water [l] + 1.00 * Digalactosylceramide [l] --> 1.00 * D-galactosyl-N-acylsphingosine [l] + 1.00 * D-Galactose [l] GLA	GLA	Sphingolipid metabolism	3.2.1.22	4.0	Lean	adipocytes
GLB1_pos	346.0	0.3628225097835944	0.1931363173819898	0.5987537588541336	GLB1	Beta-galactosidase	1.00 * Water [l] + 1.00 * galactosyl glucosyl ceramide [l] --> 1.00 * D-Galactose [l] + 1.00 * D-glucosyl-N-acylsphingosine [l] CTSA; GALNS; GLB1; NEU1	CTSA; GALNS; GLB1; NEU1	Sphingolipid metabolism	3.2.1.23	4.0	Lean	adipocytes
GLBRAN_pos	385.0	0.0910279546430996	0.5063733148290571	0.2583161364424985	GLBRAN	1,4-alpha-glucan branching enzyme (glygn1 -> glygn2)	1.00 * glycogen, structure 1 (glycogenin-11[1,4-Glc]) [c] --> 1.00 * glycogen, structure 2 (glycogenin-1,6-{7[1,4-Glc], 4[1,4-Glc]}) [c] GBE1	GBE1	Starch and sucrose metabolism	2.4.1.18	4.0	Lean	adipocytes
GLCAASE1ly_pos	277.0	0.6527104405758399	-0.1816132491194921	0.8339263374881191	GLCAASE1ly	beta-glucuronidase, lysosomal	1.00 * Water [l] + 1.00 * heparan sulfate, degradation product 9 [l] --> 1.00 * D-glucuronate [l] + 1.00 * heparan sulfate, degradation product 10 [l] GUSB	GUSB	Heparan sulfate degradation	3.2.1.31	4.0	Lean	adipocytes
GLCAASE4ly_pos	253.0	0.3523710844905158	-0.320518562996891	0.5898838813428829	GLCAASE4ly	beta-glucuronidase, lysosomal	1.00 * Water [l] + 1.00 * chondroitin sulfate A (GalNAc4S-GlcA), degradation product 2 [l] --> 1.00 * D-glucuronate [l] + 1.00 * chondroitin sulfate A (GalNAc4S-GlcA), degradation product 3 [l] GUSB	GUSB	Chondroitin sulfate degradation	3.2.1.31	4.0	Lean	adipocytes
GLCAASE5ly_pos	253.0	0.3523710844905158	-0.3248859572580145	0.5898838813428829	GLCAASE5ly	beta-glucuronidase, lysosomal	1.00 * Water [l] + 1.00 * chondroitin sulfate C (GalNAc6S-GlcA), degradation product 2 [l] --> 1.00 * D-glucuronate [l] + 1.00 * chondroitin sulfate C (GalNAc6S-GlcA), degradation product 3 [l] GUSB	GUSB	Chondroitin sulfate degradation	3.2.1.31	4.0	Lean	adipocytes
GLCAASE6ly_pos	263.0	0.4653901846017948	-0.2819820825898511	0.6841858262437184	GLCAASE6ly	beta-glucuronidase, lysosomal	1.00 * Water [l] + 1.00 * chondroitin sulfate D (GlcNAc6S-GlcA2S), degradation product 3 [l] --> 1.00 * D-glucuronate [l] + 1.00 * chondroitin sulfate D (GlcNAc6S-GlcA2S), degradation product 4 [l] GUSB	GUSB	Chondroitin sulfate degradation	3.2.1.31	4.0	Lean	adipocytes
GLCAASE7ly_pos	262.0	0.4532547047537364	-0.285098576406787	0.672748258173486	GLCAASE7ly	beta-glucuronidase, lysosomal	1.00 * Water [l] + 1.00 * chondroitin sulfate E (GalNAc4,6diS-GlcA), degradation product 3 [l] --> 1.00 * D-glucuronate [l] + 1.00 * chondroitin sulfate E (GalNAc4,6diS-GlcA), degradation product 4 [l] GUSB	GUSB	Chondroitin sulfate degradation	3.2.1.31	4.0	Lean	adipocytes
GLCAASE8ly_pos	329.0	0.5686776980926483	0.237807565724563	0.767555648514595	GLCAASE8ly	beta-glucuronidase, lysosomal	1.00 * Water [l] + 1.00 * hyaluronan [l] --> 1.00 * D-glucuronate [l] + 1.00 * hyaluronan degradation product 1 [l] GUSB; HYAL3	GUSB; HYAL3	Hyaluronan metabolism	3.2.1.31	4.0	Lean	adipocytes
GLCAASE9ly_pos	329.0	0.5686776980926483	0.237807565724563	0.767555648514595	GLCAASE9ly	beta-glucuronidase, lysosomal	2.00 * Water [l] + 1.00 * hyaluronan biosynthesis, precursor 1 [l] --> 1.00 * N-acetyl-D-glucosamine [l] + 1.00 * D-glucuronate [l] GUSB	GUSB	Hyaluronan metabolism	3.2.1.31	4.0	Lean	adipocytes
GLCNACASE1ly_pos	277.0	0.6527104405758399	-0.1816132491194921	0.8339263374881191	GLCNACASE1ly	alpha-N-acetylglucosaminidase, lysosomal	1.00 * Water [l] + 1.00 * heparan sulfate, degradation product 3 [l] --> 1.00 * N-acetyl-D-glucosamine [l] + 1.00 * heparan sulfate, degradation product 4 [l] NAGLU	NAGLU	Heparan sulfate degradation	3.2.1.50	4.0	Lean	adipocytes
GLCNACASE2ly_pos	277.0	0.6527104405758399	-0.1816132491194921	0.8339263374881191	GLCNACASE2ly	alpha-N-acetylglucosaminidase, lysosomal	1.00 * Water [l] + 1.00 * heparan sulfate, degradation product 8 [l] --> 1.00 * N-acetyl-D-glucosamine [l] + 1.00 * heparan sulfate, degradation product 9 [l] NAGLU	NAGLU	Heparan sulfate degradation	3.2.1.50	4.0	Lean	adipocytes
GLCNACASE3ly_pos	277.0	0.6527104405758399	-0.1816132491194929	0.8339263374881191	GLCNACASE3ly	alpha-N-acetylglucosaminidase, lysosomal	1.00 * Water [l] + 1.00 * heparan sulfate, degradation product 14 [l] --> 1.00 * N-acetyl-D-glucosamine [l] + 1.00 * heparan sulfate, degradation product 15 [l] NAGLU	NAGLU	Heparan sulfate degradation	3.2.1.50	4.0	Lean	adipocytes
GLCNACASE4ly_pos	277.0	0.6527104405758399	-0.1816132491194931	0.8339263374881191	GLCNACASE4ly	alpha-N-acetylglucosaminidase, lysosomal	1.00 * Water [l] + 1.00 * heparan sulfate, degradation product 20 [l] --> 1.00 * N-acetyl-D-glucosamine [l] + 1.00 * IdoA2S-beta-1,4-GlcNAc(3S)-alpha-1,4-GlcA-beta-1,3-Gal-beta-1,3-Gal-beta-1,4-Xylose [l] NAGLU	NAGLU	Heparan sulfate degradation	3.2.1.50	4.0	Lean	adipocytes
GLCNACASE5ly_pos	277.0	0.6527104405758399	-0.1816132491194931	0.8339263374881191	GLCNACASE5ly	alpha-N-acetylglucosaminidase, lysosomal	1.00 * Water [l] + 1.00 * GlcNAc-GlcA-(Gal)2-Xyl [l] --> 1.00 * N-acetyl-D-glucosamine [l] + 1.00 * GlcA-beta-1,3-Gal-beta-1,3-Gal-beta-1,4-Xylose [l] NAGLU	NAGLU	Heparan sulfate degradation	3.2.1.50	4.0	Lean	adipocytes
GLCNACPT_L_pos	399.0	0.048838370560445	0.6010512799430011	0.1730889309568715	GLCNACPT_L	UDP-GlcNAc:dolichol-phosphate GlcNAc phosphotransferase (liver)	0.10 * dolichyl phosphate(2-) [c] + 1.00 * UDP-N-acetyl-alpha-D-glucosamine(2-) [c] --> 0.10 * N-Acetyl-D-glucosaminyldiphosphodolichol, human liver homolog [c] + 1.00 * UMP [c] DPAGT1	DPAGT1	N-glycan synthesis	2.7.8.15	0.0	Lean	adipocytes
GLCNACPT_U_pos	399.0	0.048838370560445	0.6010512799430323	0.1730889309568715	GLCNACPT_U	UDP-GlcNAc:dolichol-phosphate GlcNAc phosphotransferase (uterus)	0.10 * dolichyl phosphate(2-) [c] + 1.00 * UDP-N-acetyl-alpha-D-glucosamine(2-) [c] --> 1.00 * UMP [c] + 0.10 * N-Acetyl-D-glucosaminyldiphosphodolichol, human uterine homolog [c] DPAGT1	DPAGT1	N-glycan synthesis	2.7.8.15	0.0	Lean	adipocytes
GLCNACT_L_pos	399.0	0.048838370560445	0.6010512799430073	0.1730889309568715	GLCNACT_L	UDP-GlcNAc:N-acetyl-D-glucosaminyl diphosphodolichol N-acetyl-D-glucosaminyltransferase (liver)	1.00 * UDP-N-acetyl-alpha-D-glucosamine(2-) [c] + 0.10 * N-Acetyl-D-glucosaminyldiphosphodolichol, human liver homolog [c] --> 1.00 * proton [c] + 1.00 * UDP [c] + 0.10 * N,N'-Diacetylchitobiosyldiphosphodolichol, human liver homolog [c] No genes		N-glycan synthesis	2.4.1.141	0.0	Lean	adipocytes
GLCNACT_U_pos	399.0	0.048838370560445	0.6010512799430323	0.1730889309568715	GLCNACT_U	UDP-GlcNAc:N-acetyl-D-glucosaminyl diphosphodolichol N-acetyl-D-glucosaminyltransferase (uterus)	1.00 * UDP-N-acetyl-alpha-D-glucosamine(2-) [c] + 0.10 * N-Acetyl-D-glucosaminyldiphosphodolichol, human uterine homolog [c] --> 1.00 * proton [c] + 1.00 * UDP [c] + 0.10 * N,N'-Diacetylchitobiosyldiphosphodolichol, human uterine homolog [c] No genes		N-glycan synthesis	2.4.1.141	0.0	Lean	adipocytes
GLDBRAN_pos	385.0	0.0910279546430996	0.506373314829099	0.2583161364424985	GLDBRAN	glycogen debranching enzyme	1.00 * Water [c] + 1.00 * phosphorylase-limit dextrin (glycogenin-1,6{4[1,4-Glc], 4[1,4-Glc]}) [c] --> 1.00 * D-glucose [c] + 1.00 * glycogen, structure 3 (glycogenin-7[1,4-Glc]) [c] AGL	AGL	Starch and sucrose metabolism	3.2.1.33	4.0	Lean	adipocytes
GLPASE1_pos	385.0	0.0910279546430996	0.506373314829099	0.2583161364424985	GLPASE1	glycogen phosphorylase (glygn2 -> dxtrn)	3.00 * hydrogenphosphate [c] + 1.00 * glycogen, structure 2 (glycogenin-1,6-{7[1,4-Glc], 4[1,4-Glc]}) [c] --> 3.00 * D-Glucose 1-phosphate [c] + 1.00 * phosphorylase-limit dextrin (glycogenin-1,6{4[1,4-Glc], 4[1,4-Glc]}) [c] PYGB; PYGL; PYGM	PYGB; PYGL; PYGM	Starch and sucrose metabolism	2.4.1.1	4.0	Lean	adipocytes
GLPASE2_pos	385.0	0.0910279546430996	0.5063733148290571	0.2583161364424985	GLPASE2	glycogen phosphorylase (amyls -> glc-D)	7.00 * Water [c] + 1.00 * glycogen, structure 3 (glycogenin-7[1,4-Glc]) [c] --> 7.00 * D-glucose [c] + 1.00 * Tyr-194 of apo-glycogenin protein (primer for glycogen synthesis) [c] PYGB; PYGL; PYGM	PYGB; PYGL; PYGM	Starch and sucrose metabolism	2.4.1.1	4.0	Lean	adipocytes
GLUDC_pos	166.0	0.0075851246953709	-0.8148283126784125	0.046739021205283	GLUDC	Glutamate Decarboxylase	1.00 * proton [c] + 1.00 * L-glutamate(1-) [c] --> 1.00 * carbon dioxide [c] + 1.00 * 4-Aminobutanoate [c] GAD1; GAD2	GAD1; GAD2	Glutamate metabolism	4.1.1.15	4.0	Lean	adipocytes
GLUDxm_neg	302.0	0.9760670531717748	-0.0802202937411001	0.9868347288671128	GLUDxm	glutamate dehydrogenase (NAD) (mitochondrial)	1.00 * Water [m] + 1.00 * Nicotinamide adenine dinucleotide [m] + 1.00 * L-glutamate(1-) [m] --> 1.00 * proton [m] + 1.00 * 2-Oxoglutarate [m] + 1.00 * Nicotinamide adenine dinucleotide - reduced [m] + 1.00 * Ammonium [m] GLUD1	GLUD1	Glutamate metabolism	1.4.1.3	4.0	Lean	adipocytes
GLUDxm_pos	291.0	0.8650101366499232	-0.1116281263132099	0.9785502362971228	GLUDxm	glutamate dehydrogenase (NAD) (mitochondrial)	1.00 * Water [m] + 1.00 * Nicotinamide adenine dinucleotide [m] + 1.00 * L-glutamate(1-) [m] --> 1.00 * proton [m] + 1.00 * 2-Oxoglutarate [m] + 1.00 * Nicotinamide adenine dinucleotide - reduced [m] + 1.00 * Ammonium [m] GLUD1	GLUD1	Glutamate metabolism	1.4.1.3	4.0	Lean	adipocytes
GLUDym_neg	291.0	0.8650101366499232	-0.1116281263132099	0.9785502362971228	GLUDym	glutamate dehydrogenase (NADP), mitochondrial	1.00 * Water [m] + 1.00 * Nicotinamide adenine dinucleotide phosphate [m] + 1.00 * L-glutamate(1-) [m] --> 1.00 * proton [m] + 1.00 * Nicotinamide adenine dinucleotide phosphate - reduced [m] + 1.00 * 2-Oxoglutarate [m] + 1.00 * Ammonium [m] GLUD1	GLUD1	Glutamate metabolism	1.4.1.4	4.0	Lean	adipocytes
GLUDym_pos	302.0	0.9760670531717748	-0.0802202937411001	0.9868347288671128	GLUDym	glutamate dehydrogenase (NADP), mitochondrial	1.00 * Water [m] + 1.00 * Nicotinamide adenine dinucleotide phosphate [m] + 1.00 * L-glutamate(1-) [m] --> 1.00 * proton [m] + 1.00 * Nicotinamide adenine dinucleotide phosphate - reduced [m] + 1.00 * 2-Oxoglutarate [m] + 1.00 * Ammonium [m] GLUD1	GLUD1	Glutamate metabolism	1.4.1.4	4.0	Lean	adipocytes
GLUNm_pos	285.0	0.7718162376022454	0.2423096699789749	0.9146254339970517	GLUNm	glutaminase (mitochondrial)	1.00 * Water [m] + 1.00 * L-glutamine [m] --> 1.00 * L-glutamate(1-) [m] + 1.00 * Ammonium [m] GLS; GLS2	GLS; GLS2	Glutamate metabolism	3.5.1.2	4.0	Lean	adipocytes
GLUPRT_pos	273.0	0.5961119307897529	-0.3117865784631489	0.7920972705021283	GLUPRT	glutamine phosphoribosyldiphosphate amidotransferase	1.00 * Water [c] + 1.00 * 5-Phospho-alpha-D-ribose 1-diphosphate [c] + 1.00 * L-glutamine [c] --> 1.00 * L-glutamate(1-) [c] + 1.00 * Diphosphate [c] + 1.00 * 5-Phospho-beta-D-ribosylamine [c] PPAT	PPAT	Purine synthesis	2.4.2.14	4.0	Lean	adipocytes
GLXO1_pos	501.0	6.0718747853236346e-05	1.2704955481052531	0.0020261379091333	GLXO1	glyoxylate oxidase	1.00 * Water [c] + 1.00 * Nicotinamide adenine dinucleotide [c] + 1.00 * glyoxylate [c] --> 2.00 * proton [c] + 1.00 * Nicotinamide adenine dinucleotide - reduced [c] + 1.00 * oxalate(2-) [c] LDHA; LDHAL6B; LDHB; LDHC; LDHD; UEVLD	LDHA; LDHAL6B; LDHB; LDHC; LDHD; UEVLD	Glyoxylate and dicarboxylate metabolism	1.2.3.5	4.0	Lean	adipocytes
GLXO2p_pos	287.0	0.8025873486341526	0.0147400651047173	0.9376006961512444	GLXO2p	glyoxylate oxidase, peroxisomal	1.00 * O2 [x] + 1.00 * Water [x] + 1.00 * glyoxylate [x] --> 1.00 * proton [x] + 1.00 * Hydrogen peroxide [x] + 1.00 * oxalate(2-) [x] HAO1; HAO2	HAO1; HAO2	Glyoxylate and dicarboxylate metabolism	1.1.3.15	4.0	Lean	adipocytes
GLYAMDTRc_neg	379.0	0.116415111277106	0.522999407849909	0.3059422976898743	GLYAMDTRc	glycine amidinotransferase (c)	1.00 * Glycine [c] + 1.00 * L-argininium(1+) [c] --> 1.00 * Ornithine [c] + 1.00 * guanidinoacetic acid [c] GATM	GATM	Urea cycle	2.1.4.1	4.0	Lean	adipocytes
GLYAMDTRc_pos	175.0	0.0127743095298863	-0.7487208330968127	0.067799699927382	GLYAMDTRc	glycine amidinotransferase (c)	1.00 * Glycine [c] + 1.00 * L-argininium(1+) [c] --> 1.00 * Ornithine [c] + 1.00 * guanidinoacetic acid [c] GATM	GATM	Urea cycle	2.1.4.1	4.0	Lean	adipocytes
GLYCLTDy_pos	503.0	5.121763294808298e-05	1.4108151487851228	0.0018618611038724	GLYCLTDy	Glycolate dehydrogenase (NADP)	1.00 * proton [c] + 1.00 * Nicotinamide adenine dinucleotide phosphate - reduced [c] + 1.00 * glyoxylate [c] --> 1.00 * Nicotinamide adenine dinucleotide phosphate [c] + 1.00 * glycolate [c] GRHPR	GRHPR	Glyoxylate and dicarboxylate metabolism	1.1.1.79	4.0	Lean	adipocytes
GLYOX_pos	309.0	0.8650101366499232	-0.0775085449019966	0.9785502362971228	GLYOX	hydroxyacylglutathione hydrolase	1.00 * Water [c] + 1.00 * (R)-S-lactoylglutathionate(1-) [c] --> 1.00 * proton [c] + 1.00 * Reduced glutathione [c] + 1.00 * (R)-lactate [c] HAGH; HAGHL	HAGH; HAGHL	Pyruvate metabolism	3.1.2.6	4.0	Lean	adipocytes
GMAND_pos	399.0	0.048838370560445	0.584730537097455	0.1730889309568715	GMAND	GDP-D-mannose dehydratase	1.00 * GDP-alpha-D-mannose(2-) [c] --> 1.00 * Water [c] + 1.00 * GDP-4-dehydro-6-deoxy-alpha-D-mannose(2-) [c] GMDS	GMDS	Fructose and mannose metabolism	4.2.1.47	0.0	Lean	adipocytes
GMPR_pos	297.0	0.960122388323255	0.050839394897669	0.9868347288671128	GMPR	GMP reductase	2.00 * proton [c] + 1.00 * Nicotinamide adenine dinucleotide phosphate - reduced [c] + 1.00 * GMP [c] --> 1.00 * Ammonium [c] + 1.00 * Nicotinamide adenine dinucleotide phosphate [c] + 1.00 * IMP [c] GMPR; GMPR2	GMPR; GMPR2	Nucleotide interconversion	1.7.1.7	4.0	Lean	adipocytes
GND_pos	322.0	0.6671956411909153	0.2070068329364607	0.8441458365213467	GND	phosphogluconate dehydrogenase	1.00 * Nicotinamide adenine dinucleotide phosphate [c] + 1.00 * 6-Phospho-D-gluconate [c] --> 1.00 * Nicotinamide adenine dinucleotide phosphate - reduced [c] + 1.00 * carbon dioxide [c] + 1.00 * D-ribulose 5-phosphate(2-) [c] PGD	PGD	Pentose phosphate pathway	1.1.1.44	4.0	Lean	adipocytes
GNDc_pos	304.0	0.9441936596389576	0.0823694031888124	0.9868347288671128	GNDc	phosphogluconate dehydrogenase	3.00 * Nicotinamide adenine dinucleotide phosphate [c] + 3.00 * 6-Phospho-D-gluconate [c] --> 3.00 * Nicotinamide adenine dinucleotide phosphate - reduced [c] + 3.00 * carbon dioxide [c] + 3.00 * D-ribulose 5-phosphate(2-) [c] PGD	PGD	Pentose phosphate pathway	1.1.1.44	4.0	Lean	adipocytes
GNDer_pos	368.0	0.1770159828748039	0.4869381385343869	0.4055785213261793	GNDer	phosphogluconate dehydrogenase, endoplasmic reticulum	1.00 * Nicotinamide adenine dinucleotide phosphate [r] + 1.00 * 6-Phospho-D-gluconate [r] --> 1.00 * Nicotinamide adenine dinucleotide phosphate - reduced [r] + 1.00 * carbon dioxide [r] + 1.00 * D-ribulose 5-phosphate(2-) [r] PGD	PGD	Pentose phosphate pathway	1.1.1.44	4.0	Lean	adipocytes
GNMT_pos	268.0	0.5286945842313551	-0.2987873744926605	0.7318050754293614	GNMT	glycine N-methyltransferase	1.00 * S-Adenosyl-L-methionine [c] + 1.00 * Glycine [c] --> 1.00 * proton [c] + 1.00 * S-Adenosyl-L-homocysteine [c] + 1.00 * Sarcosine [c] GNMT	GNMT	Glycine, serine, alanine and threonine metabolism	2.1.1.20	4.0	Lean	adipocytes
GPAM_hs_pos	204.0	0.056133213319545	-0.5276926270972044	0.1884720428639212	GPAM_hs	glycerol-3-phosphate acyltransferase	1.00 * R total Coenzyme A [c] + 1.00 * Glycerol 3-phosphate [c] --> 1.00 * Coenzyme A [c] + 1.00 * lysophosphatidic acid [c] GPAM; MBOAT2	GPAM; MBOAT2	Triacylglycerol synthesis	2.3.1.15	4.0	Lean	adipocytes
GPDDA1_pos	303.0	0.960122388323255	0.0084305255216566	0.9868347288671128	GPDDA1	Glycerophosphodiester phosphodiesterase (Glycerophosphocholine)	1.00 * Water [c] + 1.00 * sn-Glycero-3-phosphocholine [c] --> 1.00 * proton [c] + 1.00 * Choline [c] + 1.00 * Glycerol 3-phosphate [c] No genes		Glycerophospholipid metabolism	3.1.4.46	0.0	Lean	adipocytes
GRTTx_pos	323.0	0.6527104405758399	0.0534695841376553	0.8339263374881191	GRTTx	geranyltranstransferase	1.00 * Isopentenyl diphosphate [x] + 1.00 * Geranyl diphosphate [x] --> 1.00 * Diphosphate [x] + 1.00 * Farnesyl diphosphate [x] FDPS	FDPS	Cholesterol metabolism	2.5.1.10	4.0	Lean	adipocytes
GTHP_pos	295.0	0.9282872148296558	-0.0725240121127885	0.9868347288671128	GTHP	glutathione peroxidase	1.00 * Hydrogen peroxide [c] + 2.00 * Reduced glutathione [c] --> 2.00 * Water [c] + 1.00 * Oxidized glutathione [c] GPX1; GPX2; GPX4; PRDX1; PRDX2	GPX1; GPX2; GPX4; PRDX1; PRDX2	Glutathione metabolism	1.11.1.9	4.0	Lean	adipocytes
GTHPe_pos	382.0	0.1031014969801787	0.4924669764128638	0.2821200339991686	GTHPe	glutathione peroxidase (e)	2.00 * Reduced glutathione [e] + 1.00 * Hydrogen peroxide [e] --> 2.00 * Water [e] + 1.00 * Oxidized glutathione [e] GPX1; GPX2; GPX3; GPX6; GPX7	GPX1; GPX2; GPX3; GPX6; GPX7	Glutathione metabolism	1.11.1.9	4.0	Lean	adipocytes
GTHPm_pos	306.0	0.9124093749153664	0.11918935572818	0.9868347288671128	GTHPm	glutathione peroxidase, mitochondria	1.00 * Hydrogen peroxide [m] + 2.00 * Reduced glutathione [m] --> 2.00 * Water [m] + 1.00 * Oxidized glutathione [m] GPX1; GPX4; PRDX3	GPX1; GPX4; PRDX3	Glutathione metabolism	1.11.1.9	4.0	Lean	adipocytes
GTMLTe_pos	222.0	0.121141516004118	-0.4838114390185521	0.3128047002534904	GTMLTe	g-glutamyltransferase (e)	1.00 * L-alanine [c] + 1.00 * Reduced glutathione [c] --> 1.00 * L-cysteinylglycine [e] + 1.00 * 5-L-Glutamyl-L-alanine [e] GGT1	GGT1	Glutathione metabolism	2.3.2.2	4.0	Lean	adipocytes
GUACYC_pos	299.0	0.9920212873707368	0.0137289540262628	0.9943133883119816	GUACYC	guanylate cyclase	1.00 * GTP [c] --> 1.00 * 3',5'-cyclic GMP(1-) [c] + 1.00 * Diphosphate [c] GUCY1A2; GUCY1A3; GUCY1B3; GUCY2C; GUCY2E; GUCY2F; NPR1; NPR2	GUCY1A2; GUCY1A3; GUCY1B3; GUCY2C; GUCY2E; GUCY2F; NPR1; NPR2	Nucleotide interconversion	4.6.1.2	4.0	Lean	adipocytes
GUAD_pos	254.0	0.3627000492671768	-0.2885601884390131	0.5987537588541336	GUAD	guanine deaminase	1.00 * Water [c] + 1.00 * proton [c] + 1.00 * Guanine [c] --> 1.00 * Ammonium [c] + 1.00 * Xanthine [c] GDA	GDA	Purine catabolism	3.5.4.3	4.0	Lean	adipocytes
GUAPRT_pos	224.0	0.131043424177833	-0.4632516675403902	0.3301198455769103	GUAPRT	guanine phosphoribosyltransferase	1.00 * 5-Phospho-alpha-D-ribose 1-diphosphate [c] + 1.00 * Guanine [c] --> 1.00 * Diphosphate [c] + 1.00 * GMP [c] HPRT	HPRT	Nucleotide salvage pathway	2.4.2.8	4.0	Lean	adipocytes
GluForTx_pos	289.0	0.8336676730351154	-0.0679392910339948	0.960969982008768	GluForTx	Glutamate formimidoyltransferase	1.00 * proton [c] + 1.00 * 5,6,7,8-Tetrahydrofolate [c] + 1.00 * N-Formimidoyl-L-glutamate [c] --> 1.00 * L-glutamate(1-) [c] + 1.00 * 5-Formiminotetrahydrofolate [c] FTCD	FTCD	Histidine metabolism	2.1.2.5	4.0	Lean	adipocytes
H2CO3D_neg	259.0	0.4179401757432032	-0.2782166600693734	0.6417028606798072	H2CO3D	carboxylic acid dissociation	1.00 * Water [c] + 1.00 * carbon dioxide [c] --> 1.00 * proton [c] + 1.00 * Bicarbonate [c] CAR1; CAR12; CAR13; CAR14; CAR2; CAR3; CAR4; CAR6; CAR7; CAR9	CAR1; CAR12; CAR13; CAR14; CAR2; CAR3; CAR4; CAR6; CAR7; CAR9	Miscellaneous	4.2.1.1	0.0	Lean	adipocytes
H2CO3D_pos	224.0	0.131043424177833	-0.477672397839934	0.3301198455769103	H2CO3D	carboxylic acid dissociation	1.00 * Water [c] + 1.00 * carbon dioxide [c] --> 1.00 * proton [c] + 1.00 * Bicarbonate [c] CAR1; CAR12; CAR13; CAR14; CAR2; CAR3; CAR4; CAR6; CAR7; CAR9	CAR1; CAR12; CAR13; CAR14; CAR2; CAR3; CAR4; CAR6; CAR7; CAR9	Miscellaneous	4.2.1.1	0.0	Lean	adipocytes
HACD9m_neg	273.0	0.5961119307897529	-0.1996458200638528	0.7920972705021283	HACD9m	3-hydroxyacyl-CoA dehydrogenase (2-Methylacetoacetyl-CoA), mitochondrial	1.00 * Nicotinamide adenine dinucleotide [m] + 1.00 * (2S,3S)-3-hydroxy-2-methylbutanoyl-CoA(4-) [m] --> 1.00 * proton [m] + 1.00 * Nicotinamide adenine dinucleotide - reduced [m] + 1.00 * 2-methylacetoacetyl-CoA(4-) [m] EHHADH; HADH; HSD17B10	EHHADH; HADH; HSD17B10	Valine, leucine, and isoleucine metabolism	1.1.1.35	4.0	Lean	adipocytes
HACD9m_pos	171.0	0.010169851497982	-0.8064363568765175	0.0575436727803211	HACD9m	3-hydroxyacyl-CoA dehydrogenase (2-Methylacetoacetyl-CoA), mitochondrial	1.00 * Nicotinamide adenine dinucleotide [m] + 1.00 * (2S,3S)-3-hydroxy-2-methylbutanoyl-CoA(4-) [m] --> 1.00 * proton [m] + 1.00 * Nicotinamide adenine dinucleotide - reduced [m] + 1.00 * 2-methylacetoacetyl-CoA(4-) [m] EHHADH; HADH; HSD17B10	EHHADH; HADH; HSD17B10	Valine, leucine, and isoleucine metabolism	1.1.1.35	4.0	Lean	adipocytes
HAS1_pos	329.0	0.5686776980926483	0.1311478555897105	0.767555648514595	HAS1	hyaluronan synthase	1.00 * UDP-N-acetyl-alpha-D-glucosamine(2-) [c] + 1.00 * UDP-D-glucuronate [c] --> 2.00 * proton [c] + 2.00 * UDP [c] + 1.00 * hyaluronan biosynthesis, precursor 1 [e] HAS1; HAS2; HAS3	HAS1; HAS2; HAS3	Hyaluronan metabolism	2.4.1.212	4.0	Lean	adipocytes
HAS2_pos	339.0	0.4412998926852992	0.2241588808360715	0.6654781927469854	HAS2	hyaluronan synthase	1.00 * hyaluronan biosynthesis, precursor 1 [e] + 1.00 * UDP-N-acetyl-alpha-D-glucosamine(2-) [c] + 1.00 * UDP-D-glucuronate [c] --> 2.00 * proton [c] + 2.00 * UDP [c] + 1.00 * hyaluronan [e] HAS1; HAS2; HAS3	HAS1; HAS2; HAS3	Hyaluronan metabolism	2.4.1.212	4.0	Lean	adipocytes
HGNTOR_pos	234.0	0.190195835590478	-0.4069285413476238	0.4182508625168099	HGNTOR	Homogentisate:oxygen 1,2-oxidoreductase (decyclizing)	1.00 * O2 [c] + 1.00 * homogentisate [c] --> 1.00 * proton [c] + 1.00 * 4-maleylacetoacetate [c] HGD	HGD	Tyrosine metabolism	1.13.11.5	4.0	Lean	adipocytes
HIBDm_pos	148.0	0.0024455373871845	-0.9733807261709998	0.0217392237409968	HIBDm	3-hydroxyisobutyrate dehydrogenase, mitochondrial	1.00 * Nicotinamide adenine dinucleotide [m] + 1.00 * 3-hydroxy-2-methylpropanoate [m] --> 1.00 * proton [m] + 1.00 * Nicotinamide adenine dinucleotide - reduced [m] + 1.00 * 2-methyl-3-oxopropanoate [m] HIBADH	HIBADH	Valine, leucine, and isoleucine metabolism	1.1.1.31	4.0	Lean	adipocytes
HISDC_pos	526.0	6.4827625747067685e-06	1.6577997475222763	0.000748492527966	HISDC	histidine decarboxylase	1.00 * proton [c] + 1.00 * L-histidine [c] --> 1.00 * carbon dioxide [c] + 1.00 * histamium [c] DDC; HDC	DDC; HDC	Histidine metabolism	4.1.1.28	4.0	Lean	adipocytes
HISD_pos	289.0	0.8336676730351154	-0.0679392910339948	0.960969982008768	HISD	histidase	1.00 * L-histidine [c] --> 1.00 * Ammonium [c] + 1.00 * Urocanate [c] HAL	HAL	Histidine metabolism	4.3.1.3	4.0	Lean	adipocytes
HKYNH_pos	291.0	0.8650101366499232	-0.1176698906745407	0.9785502362971228	HKYNH	3-Hydroxy-L-kynurenine hydrolase	1.00 * Water [c] + 1.00 * 3-hydroxy-L-kynurenine [c] --> 1.00 * 3-hydroxyanthranilate [c] + 1.00 * L-alanine [c] KYNU	KYNU	Tryptophan metabolism	3.7.1.3	4.0	Lean	adipocytes
HKt_pos	277.0	0.6527104405758399	-0.1866816362155172	0.8339263374881191	HKt	H+/K+ gastric/non-gastric P-ATPase and ABC ATPase	1.00 * Water [c] + 1.00 * ATP [c] + 1.00 * potassium [e] --> 1.00 * ADP [c] + 1.00 * hydrogenphosphate [c] + 1.00 * proton [e] + 1.00 * potassium [c] ATP4A; ATP4B	ATP4A; ATP4B	Transport, extracellular	3.6.3.10	4.0	Lean	adipocytes
HMGCOASi_pos	278.0	0.6671956411909153	-0.3061400600697398	0.8441458365213467	HMGCOASi	Hydroxymethylglutaryl CoA synthase (ir)	1.00 * Water [c] + 1.00 * Acetoacetyl-CoA [c] + 1.00 * Acetyl-CoA [c] --> 1.00 * proton [c] + 1.00 * Coenzyme A [c] + 1.00 * Hydroxymethylglutaryl-CoA [c] HMGCS1	HMGCS1	Cholesterol metabolism	4.1.3.5	4.0	Lean	adipocytes
HMGCOASim_pos	266.0	0.5028577901906203	-0.2594028074344102	0.7103985325163625	HMGCOASim	Hydroxymethylglutaryl CoA synthase (ir)	1.00 * Water [m] + 1.00 * Acetyl-CoA [m] + 1.00 * Acetoacetyl-CoA [m] --> 1.00 * proton [m] + 1.00 * Coenzyme A [m] + 1.00 * Hydroxymethylglutaryl-CoA [m] HMGCS2	HMGCS2	Cholesterol metabolism	4.1.3.5	4.0	Lean	adipocytes
HMGLm_pos	266.0	0.5028577901906203	-0.2607231858770266	0.7103985325163625	HMGLm	hydroxymethylglutaryl-CoA lyase	1.00 * Hydroxymethylglutaryl-CoA [m] --> 1.00 * Acetyl-CoA [m] + 1.00 * acetoacetate [m] HMGCL; HMGCLL1	HMGCL; HMGCLL1	Cholesterol metabolism	4.1.3.4	4.0	Lean	adipocytes
HMGLx_pos	207.0	0.0643135495912274	-0.5497922074821843	0.2065588683070665	HMGLx	hydroxymethylglutaryl-CoA lyase	1.00 * Hydroxymethylglutaryl-CoA [x] --> 1.00 * Acetyl-CoA [x] + 1.00 * acetoacetate [x] HMGCL	HMGCL	Cholesterol metabolism	4.1.3.4	4.0	Lean	adipocytes
HOXG_pos	316.0	0.7565609563559614	0.0788585911676312	0.900318606987608	HOXG	Heme oxygenase 1	3.00 * O2 [c] + 5.00 * proton [c] + 3.00 * Nicotinamide adenine dinucleotide phosphate - reduced [c] + 1.00 * Protoheme [c] --> 3.00 * Water [c] + 3.00 * Nicotinamide adenine dinucleotide phosphate [c] + 1.00 * biliverdin(2-) [c] + 1.00 * carbon monoxide [c] + 1.00 * Fe2+ [c] HMOX1; HMOX2	HMOX1; HMOX2	Heme degradation	1.14.99.3	0.0	Lean	adipocytes
HPDCACRNCPT1_pos	278.0	0.6671956411909153	-0.0863576045047435	0.8441458365213467	HPDCACRNCPT1	carnitine fatty-acyl transferase	1.00 * L-Carnitine [c] + 1.00 * heptadecanoyl coa [c] --> 1.00 * Coenzyme A [c] + 1.00 * heptadecanoyl carnitine [c] CPT1A; CPT1B; CPT1C	CPT1A; CPT1B; CPT1C	Fatty acid oxidation	2.3.1.21	4.0	Lean	adipocytes
HPYRRy_pos	265.0	0.4901941873486188	-0.2618290914858712	0.7002620366800137	HPYRRy	Hydroxypyruvate reductase (NADPH)	1.00 * proton [c] + 1.00 * Nicotinamide adenine dinucleotide phosphate - reduced [c] + 1.00 * 3-hydroxypyruvate [c] --> 1.00 * Nicotinamide adenine dinucleotide phosphate [c] + 1.00 * D-glycerate [c] GRHPR	GRHPR	Glyoxylate and dicarboxylate metabolism	1.1.1.79	4.0	Lean	adipocytes
HS1ly_pos	277.0	0.6527104405758399	-0.1816132491194921	0.8339263374881191	HS1ly	heparan-N-sulfatase, lysosomal	1.00 * Water [l] + 1.00 * heparan sulfate, degradation product 1 [l] --> 1.00 * proton [l] + 1.00 * sulfate [l] + 1.00 * heparan sulfate, degradation product 2 [l] SGSH	SGSH	Heparan sulfate degradation	3.10.1.1	4.0	Lean	adipocytes
HS2ly_pos	277.0	0.6527104405758399	-0.1816132491194921	0.8339263374881191	HS2ly	heparan-N-sulfatase, lysosomal	1.00 * Water [l] + 1.00 * heparan sulfate, degradation product 6 [l] --> 1.00 * proton [l] + 1.00 * sulfate [l] + 1.00 * heparan sulfate, degradation product 7 [l] SGSH	SGSH	Heparan sulfate degradation	3.10.1.1	4.0	Lean	adipocytes
HS3ly_pos	277.0	0.6527104405758399	-0.1816132491194921	0.8339263374881191	HS3ly	heparan-N-sulfatase, lysosomal	1.00 * Water [l] + 1.00 * heparan sulfate, degradation product 12 [l] --> 1.00 * proton [l] + 1.00 * sulfate [l] + 1.00 * heparan sulfate, degradation product 13 [l] SGSH	SGSH	Heparan sulfate degradation	3.10.1.1	4.0	Lean	adipocytes
HS4ly_pos	277.0	0.6527104405758399	-0.1816132491194931	0.8339263374881191	HS4ly	heparan-N-sulfatase, lysosomal	1.00 * Water [l] + 1.00 * heparan sulfate, degradation product 18 [l] --> 1.00 * proton [l] + 1.00 * sulfate [l] + 1.00 * heparan sulfate, degradation product 19 [l] SGSH	SGSH	Heparan sulfate degradation	3.10.1.1	4.0	Lean	adipocytes
HSAT1ly_pos	277.0	0.6527104405758399	-0.1816132491194921	0.8339263374881191	HSAT1ly	heparan-glucosaminide N-acetyltransferase, lysosomal	1.00 * Acetyl-CoA [c] + 1.00 * heparan sulfate, degradation product 2 [l] --> 1.00 * Coenzyme A [c] + 1.00 * proton [l] + 1.00 * heparan sulfate, degradation product 3 [l] No genes		Heparan sulfate degradation	2.3.1.78	4.0	Lean	adipocytes
HSAT2ly_pos	277.0	0.6527104405758399	-0.1816132491194921	0.8339263374881191	HSAT2ly	heparan-glucosaminide N-acetyltransferase, lysosomal	1.00 * Acetyl-CoA [c] + 1.00 * heparan sulfate, degradation product 7 [l] --> 1.00 * Coenzyme A [c] + 1.00 * proton [l] + 1.00 * heparan sulfate, degradation product 8 [l] No genes		Heparan sulfate degradation	2.3.1.78	4.0	Lean	adipocytes
HSAT3ly_pos	277.0	0.6527104405758399	-0.1816132491194929	0.8339263374881191	HSAT3ly	heparan-glucosaminide N-acetyltransferase, lysosomal	1.00 * Acetyl-CoA [c] + 1.00 * heparan sulfate, degradation product 13 [l] --> 1.00 * Coenzyme A [c] + 1.00 * proton [l] + 1.00 * heparan sulfate, degradation product 14 [l] No genes		Heparan sulfate degradation	2.3.1.78	4.0	Lean	adipocytes
HSAT4ly_pos	277.0	0.6527104405758399	-0.1816132491194931	0.8339263374881191	HSAT4ly	heparan-glucosaminide N-acetyltransferase, lysosomal	1.00 * Acetyl-CoA [c] + 1.00 * heparan sulfate, degradation product 19 [l] --> 1.00 * Coenzyme A [c] + 1.00 * proton [l] + 1.00 * heparan sulfate, degradation product 20 [l] No genes		Heparan sulfate degradation	2.3.1.78	4.0	Lean	adipocytes
HSD11B1r_neg	521.0	1.033706191444826e-05	1.4936298811553537	0.0008202836814306	HSD11B1r	11-beta-hydroxysteroid dehydrogenase type 1	1.00 * proton [r] + 1.00 * Nicotinamide adenine dinucleotide phosphate - reduced [r] + 1.00 * cortisone [r] --> 1.00 * Nicotinamide adenine dinucleotide phosphate [r] + 1.00 * cortisol [r] HSD11B1	HSD11B1	Steroid metabolism	1.1.1.146	4.0	Lean	adipocytes
HSD11B1r_pos	521.0	1.033706191444826e-05	1.4936298811553537	0.0008202836814306	HSD11B1r	11-beta-hydroxysteroid dehydrogenase type 1	1.00 * proton [r] + 1.00 * Nicotinamide adenine dinucleotide phosphate - reduced [r] + 1.00 * cortisone [r] --> 1.00 * Nicotinamide adenine dinucleotide phosphate [r] + 1.00 * cortisol [r] HSD11B1	HSD11B1	Steroid metabolism	1.1.1.146	4.0	Lean	adipocytes
HSD17B1_neg	228.0	0.1527170190734782	-0.444584668056916	0.3656106118878304	HSD17B1	testicular 17-beta-hydroxysteroid dehydrogenase	1.00 * proton [c] + 1.00 * Nicotinamide adenine dinucleotide phosphate - reduced [c] + 1.00 * estrone [c] --> 1.00 * Nicotinamide adenine dinucleotide phosphate [c] + 1.00 * estradiol [c] H2-KE6; HSD17B1	H2-KE6; HSD17B1	Steroid metabolism	1.1.1.62	4.0	Lean	adipocytes
HSD17B1_pos	303.0	0.960122388323255	0.0311308401638986	0.9868347288671128	HSD17B1	testicular 17-beta-hydroxysteroid dehydrogenase	1.00 * proton [c] + 1.00 * Nicotinamide adenine dinucleotide phosphate - reduced [c] + 1.00 * estrone [c] --> 1.00 * Nicotinamide adenine dinucleotide phosphate [c] + 1.00 * estradiol [c] H2-KE6; HSD17B1	H2-KE6; HSD17B1	Steroid metabolism	1.1.1.62	4.0	Lean	adipocytes
HSD17B2r_pos	325.0	0.6241338988347811	0.144509035165476	0.8133865971796356	HSD17B2r	17-beta-hydroxysteroid dehydrogenase	1.00 * proton [r] + 1.00 * Nicotinamide adenine dinucleotide - reduced [r] + 1.00 * androst-4-ene-3,17-dione [r] --> 1.00 * Nicotinamide adenine dinucleotide [r] + 1.00 * testosterone [r] HSD17B2	HSD17B2	Steroid metabolism	1.1.1.62	4.0	Lean	adipocytes
HSD17B3r_pos	335.0	0.4901941873486188	0.2161295085215498	0.7002620366800137	HSD17B3r	testicular 17-beta-hydroxysteroid dehydrogenase	1.00 * proton [r] + 1.00 * Nicotinamide adenine dinucleotide phosphate - reduced [r] + 1.00 * androst-4-ene-3,17-dione [r] --> 1.00 * Nicotinamide adenine dinucleotide phosphate [r] + 1.00 * testosterone [r] HSD17B3	HSD17B3	Steroid metabolism	1.1.1.62	4.0	Lean	adipocytes
HSD17B7r_pos	228.0	0.1527170190734782	-0.444584668056916	0.3656106118878304	HSD17B7r	testicular 17-beta-hydroxysteroid dehydrogenase	1.00 * proton [r] + 1.00 * Nicotinamide adenine dinucleotide phosphate - reduced [r] + 1.00 * estrone [r] --> 1.00 * Nicotinamide adenine dinucleotide phosphate [r] + 1.00 * estradiol [r] HSD17B7	HSD17B7	Steroid metabolism	1.1.1.62	4.0	Lean	adipocytes
HSD17B8r_pos	297.0	0.960122388323255	-0.0266936512069598	0.9868347288671128	HSD17B8r	17-beta-hydroxysteroid dehydrogenase	1.00 * proton [r] + 1.00 * Nicotinamide adenine dinucleotide - reduced [r] + 1.00 * estrone [r] --> 1.00 * Nicotinamide adenine dinucleotide [r] + 1.00 * estradiol [r] HSD17B2	HSD17B2	Steroid metabolism	1.1.1.62	4.0	Lean	adipocytes
HSD3A1r_neg	412.0	0.025747442877204	0.6526309038191196	0.1142828177366757	HSD3A1r	3 alpha-hydroxysteroid dehydrogenase (type 3)	1.00 * proton [r] + 1.00 * Nicotinamide adenine dinucleotide - reduced [r] + 1.00 * 5alpha-androstane-3,17-dione [r] --> 1.00 * androsterone [r] + 1.00 * Nicotinamide adenine dinucleotide [r] AKR1C6	AKR1C6	Steroid metabolism	1.1.1.225	4.0	Lean	adipocytes
HSD3A1r_pos	412.0	0.025747442877204	0.6526309038191196	0.1142828177366757	HSD3A1r	3 alpha-hydroxysteroid dehydrogenase (type 3)	1.00 * proton [r] + 1.00 * Nicotinamide adenine dinucleotide - reduced [r] + 1.00 * 5alpha-androstane-3,17-dione [r] --> 1.00 * androsterone [r] + 1.00 * Nicotinamide adenine dinucleotide [r] AKR1C6	AKR1C6	Steroid metabolism	1.1.1.225	4.0	Lean	adipocytes
HSD3A2r_neg	412.0	0.025747442877204	0.6526309038191196	0.1142828177366757	HSD3A2r	3 alpha-hydroxysteroid dehydrogenase (type 3)	1.00 * proton [r] + 1.00 * Nicotinamide adenine dinucleotide phosphate - reduced [r] + 1.00 * 5alpha-androstane-3,17-dione [r] --> 1.00 * androsterone [r] + 1.00 * Nicotinamide adenine dinucleotide phosphate [r] AKR1C6	AKR1C6	Steroid metabolism	1.1.1.225	0.0	Lean	adipocytes
HSD3A2r_pos	412.0	0.025747442877204	0.6526309038191196	0.1142828177366757	HSD3A2r	3 alpha-hydroxysteroid dehydrogenase (type 3)	1.00 * proton [r] + 1.00 * Nicotinamide adenine dinucleotide phosphate - reduced [r] + 1.00 * 5alpha-androstane-3,17-dione [r] --> 1.00 * androsterone [r] + 1.00 * Nicotinamide adenine dinucleotide phosphate [r] AKR1C6	AKR1C6	Steroid metabolism	1.1.1.225	0.0	Lean	adipocytes
HXPRT_pos	224.0	0.131043424177833	-0.4626529327102786	0.3301198455769103	HXPRT	hypoxanthine phosphoribosyltransferase (Hypoxanthine)	1.00 * 5-Phospho-alpha-D-ribose 1-diphosphate [c] + 1.00 * Hypoxanthine [c] --> 1.00 * Diphosphate [c] + 1.00 * IMP [c] HPRT	HPRT	Nucleotide salvage pathway	2.4.2.8	4.0	Lean	adipocytes
ICDHxm_pos	190.0	0.0285242368213377	-0.6041642178552113	0.1248199119007698	ICDHxm	Isocitrate dehydrogenase (NAD+)	1.00 * Nicotinamide adenine dinucleotide [m] + 1.00 * Isocitrate [m] --> 1.00 * 2-Oxoglutarate [m] + 1.00 * carbon dioxide [m] + 1.00 * Nicotinamide adenine dinucleotide - reduced [m] IDH3A; IDH3B; IDH3G	IDH3A; IDH3B; IDH3G	Citric acid cycle	1.1.1.41	0.0	Lean	adipocytes
ICDHy_pos	279.0	0.6818059475446452	-0.1038226886413781	0.8563040534014682	ICDHy	isocitrate dehydrogenase (NADP)	1.00 * Nicotinamide adenine dinucleotide phosphate [c] + 1.00 * Isocitrate [c] --> 1.00 * Nicotinamide adenine dinucleotide phosphate - reduced [c] + 1.00 * 2-Oxoglutarate [c] + 1.00 * carbon dioxide [c] IDH1	IDH1	Other	1.1.1.42	4.0	Lean	adipocytes
ICDHyp_pos	208.0	0.0672499388392566	-0.6007484915216017	0.2130454488933995	ICDHyp	Isocitrate dehydrogenase (NADP+)	1.00 * Nicotinamide adenine dinucleotide phosphate [x] + 1.00 * Isocitrate [x] --> 1.00 * 2-Oxoglutarate [x] + 1.00 * carbon dioxide [x] + 1.00 * Nicotinamide adenine dinucleotide phosphate - reduced [x] IDH1	IDH1	Other	1.1.1.42	4.0	Lean	adipocytes
ICDHyrm_neg	121.0	0.0003569812278096	-1.1160928460805035	0.005279265566722	ICDHyrm	Isocitrate dehydrogenase (NADP+)	1.00 * Nicotinamide adenine dinucleotide phosphate [m] + 1.00 * Isocitrate [m] --> 1.00 * Nicotinamide adenine dinucleotide phosphate - reduced [m] + 1.00 * 2-Oxoglutarate [m] + 1.00 * carbon dioxide [m] IDH2	IDH2	Citric acid cycle	1.1.1.42	4.0	Lean	adipocytes
ICDHyrm_pos	271.0	0.5686776980926483	-0.2449120251391479	0.767555648514595	ICDHyrm	Isocitrate dehydrogenase (NADP+)	1.00 * Nicotinamide adenine dinucleotide phosphate [m] + 1.00 * Isocitrate [m] --> 1.00 * Nicotinamide adenine dinucleotide phosphate - reduced [m] + 1.00 * 2-Oxoglutarate [m] + 1.00 * carbon dioxide [m] IDH2	IDH2	Citric acid cycle	1.1.1.42	4.0	Lean	adipocytes
IDHPOXOX2b_pos	406.0	0.0348583558753141	0.5933800824155355	0.145586214172445	IDHPOXOX2b	Iodide:hydrogen-peroxide oxidoreductase 2	1.00 * 3-iodo-L-tyrosine [c] + 2.00 * Iodine [c] --> 1.00 * proton [c] + 1.00 * iodide [c] + 1.00 * 3,5-diiodo-L-tyrosine [c] TPO	TPO	Tyrosine metabolism	1.11.1.8	4.0	Lean	adipocytes
IDHPOXOX3_pos	343.0	0.3953250862453847	0.2190454932605077	0.6197013577929942	IDHPOXOX3	Iodide:hydrogen-peroxide oxidoreductase 3	1.00 * Hydrogen peroxide [c] + 1.00 * 3-iodo-L-tyrosine [c] + 1.00 * 3,5-diiodo-L-tyrosine [c] --> 2.00 * Water [c] + 1.00 * 2-aminoacrylic acid [c] + 1.00 * 3,3',5-triiodo-L-thyronine [c] TPO	TPO	Tyrosine metabolism	1.11.1.8	4.0	Lean	adipocytes
IDHPOXOX4_pos	406.0	0.0348583558753141	0.5933800824155258	0.145586214172445	IDHPOXOX4	Iodide:hydrogen-peroxide oxidoreductase 4	1.00 * Hydrogen peroxide [c] + 2.00 * 3,5-diiodo-L-tyrosine [c] --> 2.00 * Water [c] + 1.00 * 2-aminoacrylic acid [c] + 1.00 * L-thyroxine [c] TPO	TPO	Tyrosine metabolism	1.11.1.8	4.0	Lean	adipocytes
IDHPOXOXb_pos	343.0	0.3953250862453847	0.219045493260509	0.6197013577929942	IDHPOXOXb	Iodide:hydrogen-peroxide oxidoreductase	2.00 * Iodine [c] + 1.00 * L-tyrosine [c] --> 1.00 * proton [c] + 1.00 * iodide [c] + 1.00 * 3-iodo-L-tyrosine [c] TPO	TPO	Tyrosine metabolism	1.11.1.8	4.0	Lean	adipocytes
IDOAASE1ly_pos	277.0	0.6527104405758399	-0.1816132491194921	0.8339263374881191	IDOAASE1ly	alpha-L-iduronidase, lysosomal	1.00 * Water [l] + 1.00 * heparan sulfate, degradation product 4 [l] --> 1.00 * heparan sulfate, degradation product 5 [l] + 1.00 * L-iduronate [l] IDUA	IDUA	Heparan sulfate degradation	3.2.1.76	4.0	Lean	adipocytes
IDOAASE2ly_pos	277.0	0.6527104405758399	-0.1816132491194929	0.8339263374881191	IDOAASE2ly	alpha-L-iduronidase, lysosomal	1.00 * Water [l] + 1.00 * heparan sulfate, degradation product 16 [l] --> 1.00 * L-iduronate [l] + 1.00 * heparan sulfate, degradation product 17 [l] IDUA	IDUA	Heparan sulfate degradation	3.2.1.76	4.0	Lean	adipocytes
IDOAASE3ly_pos	277.0	0.6527104405758399	-0.1816132491194931	0.8339263374881191	IDOAASE3ly	alpha-L-iduronidase, lysosomal	1.00 * Water [l] + 1.00 * IdoA-beta-1,4-GlcNAc(3S)-alpha-1,4-GlcA-beta-1,3-Gal-beta-1,3-Gal-beta-1,4-Xylose [l] --> 1.00 * L-iduronate [l] + 1.00 * GlcNAc(3S)-alpha-1,4-GlcA-beta-1,3-Gal-beta-1,3-Gal-beta-1,4-Xylose [l] IDUA	IDUA	Heparan sulfate degradation	3.2.1.76	4.0	Lean	adipocytes
IDOAASE4ly_pos	255.0	0.3734658860743453	-0.2681966458454704	0.6055675356804797	IDOAASE4ly	alpha-L-iduronidase, lysosomal	1.00 * Water [l] + 1.00 * chondroitin sulfate B / dermatan sulfate (IdoA2S-GalNAc4S), degradation product 3 [l] --> 1.00 * chondroitin sulfate A (GalNAc4S-GlcA), degradation product 3 [l] + 1.00 * L-iduronate [l] IDUA	IDUA	Chondroitin sulfate degradation	3.2.1.76	4.0	Lean	adipocytes
ILETA_neg	122.0	0.0003852311512712	-1.2466403299340776	0.0056457186966714	ILETA	isoleucine transaminase	1.00 * 2-Oxoglutarate [c] + 1.00 * L-isoleucine [c] --> 1.00 * L-glutamate(1-) [c] + 1.00 * 3-methyl-2-oxopentanoate [c] BCAT1	BCAT1	Valine, leucine, and isoleucine metabolism	2.6.1.42	4.0	Lean	adipocytes
ILETA_pos	132.0	0.000808115603728	-1.0613717130202582	0.0094068125822153	ILETA	isoleucine transaminase	1.00 * 2-Oxoglutarate [c] + 1.00 * L-isoleucine [c] --> 1.00 * L-glutamate(1-) [c] + 1.00 * 3-methyl-2-oxopentanoate [c] BCAT1	BCAT1	Valine, leucine, and isoleucine metabolism	2.6.1.42	4.0	Lean	adipocytes
ILETAm_neg	132.0	0.000808115603728	-1.061371713020259	0.0094068125822153	ILETAm	isoleucine transaminase, mitochondrial	1.00 * 2-Oxoglutarate [m] + 1.00 * L-isoleucine [m] --> 1.00 * L-glutamate(1-) [m] + 1.00 * 3-methyl-2-oxopentanoate [m] BCAT2	BCAT2	Valine, leucine, and isoleucine metabolism	2.6.1.42	4.0	Lean	adipocytes
ILETAm_pos	157.0	0.0043719229098264	-0.9834983482016492	0.0324750027103206	ILETAm	isoleucine transaminase, mitochondrial	1.00 * 2-Oxoglutarate [m] + 1.00 * L-isoleucine [m] --> 1.00 * L-glutamate(1-) [m] + 1.00 * 3-methyl-2-oxopentanoate [m] BCAT2	BCAT2	Valine, leucine, and isoleucine metabolism	2.6.1.42	4.0	Lean	adipocytes
IMPC_neg	361.0	0.2262788928879547	0.3996374733586076	0.4668347355808249	IMPC	IMP cyclohydrolase	1.00 * Water [c] + 1.00 * IMP [c] --> 1.00 * 5-Formamido-1-(5-phospho-D-ribosyl)imidazole-4-carboxamide [c] ATIC	ATIC	Purine synthesis	3.5.4.10	4.0	Lean	adipocytes
IMPC_pos	369.0	0.1706869016439339	0.3777511702192411	0.3945505040842196	IMPC	IMP cyclohydrolase	1.00 * Water [c] + 1.00 * IMP [c] --> 1.00 * 5-Formamido-1-(5-phospho-D-ribosyl)imidazole-4-carboxamide [c] ATIC	ATIC	Purine synthesis	3.5.4.10	4.0	Lean	adipocytes
IMPD_pos	248.0	0.3030100055766873	-0.3671427007146196	0.5604565395928097	IMPD	IMP dehydrogenase	1.00 * Water [c] + 1.00 * Nicotinamide adenine dinucleotide [c] + 1.00 * IMP [c] --> 1.00 * proton [c] + 1.00 * Nicotinamide adenine dinucleotide - reduced [c] + 1.00 * Xanthosine 5'-phosphate [c] IMPDH1; IMPDH2	IMPDH1; IMPDH2	Nucleotide interconversion	1.1.1.205	4.0	Lean	adipocytes
INOSTO_pos	352.0	0.3030100055766873	0.3604477765510782	0.5604565395928097	INOSTO	inositol oxygenase	1.00 * O2 [c] + 1.00 * myo-inositol [c] --> 1.00 * Water [c] + 1.00 * proton [c] + 1.00 * D-glucuronate [c] MIOX	MIOX	Inositol phosphate metabolism	1.13.99.1	4.0	Lean	adipocytes
IPDDIx_pos	323.0	0.6527104405758399	0.0534695841376224	0.8339263374881191	IPDDIx	isopentenyl-diphosphate D-isomerase	1.00 * Isopentenyl diphosphate [x] --> 1.00 * Dimethylallyl diphosphate [x] GM9745; IDI1	GM9745; IDI1	Cholesterol metabolism	5.3.3.2	4.0	Lean	adipocytes
KAS8_pos	251.0	0.3320464921270591	-0.4232856322847904	0.5723513971578209	KAS8	b-ketoacyl synthetase (palmitate, n-C16:0)	20.00 * proton [c] + 14.00 * Nicotinamide adenine dinucleotide phosphate - reduced [c] + 1.00 * Acetyl-CoA [c] + 7.00 * Malonyl-CoA [c] --> 6.00 * Water [c] + 14.00 * Nicotinamide adenine dinucleotide phosphate [c] + 7.00 * carbon dioxide [c] + 8.00 * Coenzyme A [c] + 1.00 * Hexadecanoate (n-C16:0) [c] ELOVL2; ELOVL5; ELOVL6; FASN	ELOVL2; ELOVL5; ELOVL6; FASN	Fatty acid synthesis	2.3.1.85	4.0	Lean	adipocytes
KHK2_pos	378.0	0.121141516004118	0.4918516686829341	0.3128047002534904	KHK2	ketohexokinase (D-xylulose)	1.00 * ATP [c] + 1.00 * D-xylulose [c] --> 1.00 * ADP [c] + 1.00 * proton [c] + 1.00 * D-Xylulose 1-phosphate [c] KHK	KHK	Glyoxylate and dicarboxylate metabolism	2.7.1.3	4.0	Lean	adipocytes
KHK3_pos	346.0	0.3628225097835944	0.3382843855664252	0.5987537588541336	KHK3	ketohexokinase (D-tagatose)	1.00 * ATP [c] + 1.00 * D-tagatose [c] --> 1.00 * ADP [c] + 1.00 * proton [c] + 1.00 * D-Tagatose 1-phosphate [c] KHK	KHK	Galactose metabolism	2.7.1.3	4.0	Lean	adipocytes
KHK_pos	343.0	0.3953250862453847	0.3165648568100036	0.6197013577929942	KHK	ketohexokinase	1.00 * ATP [c] + 1.00 * D-Fructose [c] --> 1.00 * ADP [c] + 1.00 * proton [c] + 1.00 * D-Fructose 1-phosphate [c] KHK	KHK	Fructose and mannose metabolism	2.7.1.3	0.0	Lean	adipocytes
KYN3OX_pos	147.0	0.0022884136620453	-0.9289754796786576	0.020768072104504	KYN3OX	kynurenine 3-monooxygenase	1.00 * O2 [c] + 1.00 * proton [c] + 1.00 * Nicotinamide adenine dinucleotide phosphate - reduced [c] + 1.00 * L-kynurenine [c] --> 1.00 * Water [c] + 1.00 * Nicotinamide adenine dinucleotide phosphate [c] + 1.00 * 3-hydroxy-L-kynurenine [c] KMO	KMO	Tryptophan metabolism	1.14.13.9	4.0	Lean	adipocytes
KYNAKGAT_pos	396.0	0.056133213319545	0.4216795466293415	0.1884720428639212	KYNAKGAT	L-Kynurenine:2-oxoglutarate aminotransferase	1.00 * 2-Oxoglutarate [c] + 1.00 * L-kynurenine [c] --> 1.00 * L-glutamate(1-) [c] + 1.00 * 4-(2-aminophenyl)-2,4-dioxobutanoate [c] AADAT; KYAT1	AADAT; KYAT1	Tryptophan metabolism	2.6.1.7	4.0	Lean	adipocytes
KYN_pos	265.0	0.4901941873486188	-0.3360089279426152	0.7002620366800137	KYN	kynureninase	1.00 * Water [c] + 1.00 * L-kynurenine [c] --> 1.00 * proton [c] + 1.00 * L-alanine [c] + 1.00 * anthranilate [c] KYNU	KYNU	Tryptophan metabolism	3.7.1.3	4.0	Lean	adipocytes
LACZe_pos	451.0	0.0026124768975389	0.9849077969946076	0.0221924114520703	LACZe	b-galactosidase, extracellular	1.00 * Water [e] + 1.00 * Lactose [e] --> 1.00 * D-glucose [e] + 1.00 * D-Galactose [e] GLB1; LCT	GLB1; LCT	Galactose metabolism	3.2.1.23	0.0	Lean	adipocytes
LALDO2x_pos	331.0	0.5418618075660113	0.1120462893800177	0.7449598102328409	LALDO2x	D-Lactaldehyde:NAD+ 1-oxidoreductase	1.00 * proton [c] + 1.00 * Nicotinamide adenine dinucleotide - reduced [c] + 1.00 * methylglyoxal [c] --> 1.00 * Nicotinamide adenine dinucleotide [c] + 1.00 * (R)-lactaldehyde [c] AKR7A5	AKR7A5	Pyruvate metabolism	1.1.1.21	4.0	Lean	adipocytes
LALDO_neg	302.0	0.9760670531717748	0.0087474936426559	0.9868347288671128	LALDO	D-Lactaldehyde:NAD+ oxidoreductase (glutathione-formylating)	1.00 * Nicotinamide adenine dinucleotide [c] + 1.00 * (R)-lactaldehyde [c] + 1.00 * Reduced glutathione [c] --> 1.00 * proton [c] + 1.00 * Nicotinamide adenine dinucleotide - reduced [c] + 1.00 * (R)-S-lactoylglutathionate(1-) [c] ADH5	ADH5	Pyruvate metabolism	1.1.1.1	0.0	Lean	adipocytes
LALDO_pos	326.0	0.6100514617950388	0.1144091149086557	0.8051936839554396	LALDO	D-Lactaldehyde:NAD+ oxidoreductase (glutathione-formylating)	1.00 * Nicotinamide adenine dinucleotide [c] + 1.00 * (R)-lactaldehyde [c] + 1.00 * Reduced glutathione [c] --> 1.00 * proton [c] + 1.00 * Nicotinamide adenine dinucleotide - reduced [c] + 1.00 * (R)-S-lactoylglutathionate(1-) [c] ADH5	ADH5	Pyruvate metabolism	1.1.1.1	0.0	Lean	adipocytes
LCAT1e_pos	313.0	0.8025873486341526	0.0679002599748943	0.9376006961512444	LCAT1e	Lecithin-cholesterol acyltransferase	1.00 * cholesterol [e] + 1.00 * Phosphatidylcholine [e] --> 1.00 * lysophosphatidylcholine [e] + 1.00 * cholesterol ester [e] LCAT	LCAT	Fatty acid oxidation	2.3.1.43	4.0	Lean	adipocytes
LCYSTCBOXL_pos	290.0	0.8493091305304091	-0.1627363023753484	0.9702342893892858	LCYSTCBOXL	3-Sulfoalanine carboxy-lyase	1.00 * proton [c] + 1.00 * L-cysteate(1-) [c] --> 1.00 * carbon dioxide [c] + 1.00 * Taurine [c] CSAD; GAD1; GAD2	CSAD; GAD1; GAD2	Taurine and hypotaurine metabolism	4.1.1.15	4.0	Lean	adipocytes
LDH_L_neg	259.0	0.4179401757432032	-0.2054947719133556	0.6417028606798072	LDH_L	L-lactate dehydrogenase	1.00 * Nicotinamide adenine dinucleotide [c] + 1.00 * (S)-lactate [c] --> 1.00 * proton [c] + 1.00 * pyruvate [c] + 1.00 * Nicotinamide adenine dinucleotide - reduced [c] LDHA; LDHAL6B; LDHB; LDHC; UEVLD	LDHA; LDHAL6B; LDHB; LDHC; UEVLD	Glycolysis/gluconeogenesis	1.1.1.27	0.0	Lean	adipocytes
LDH_L_pos	354.0	0.2846193087118784	0.3091613734245619	0.5447111299377039	LDH_L	L-lactate dehydrogenase	1.00 * Nicotinamide adenine dinucleotide [c] + 1.00 * (S)-lactate [c] --> 1.00 * proton [c] + 1.00 * pyruvate [c] + 1.00 * Nicotinamide adenine dinucleotide - reduced [c] LDHA; LDHAL6B; LDHB; LDHC; UEVLD	LDHA; LDHAL6B; LDHB; LDHC; UEVLD	Glycolysis/gluconeogenesis	1.1.1.27	0.0	Lean	adipocytes
LEUTA_neg	122.0	0.0003852311512712	-1.2462958111650562	0.0056457186966714	LEUTA	leucine transaminase	1.00 * 2-Oxoglutarate [c] + 1.00 * L-leucine [c] --> 1.00 * L-glutamate(1-) [c] + 1.00 * 4-methyl-2-oxopentanoate [c] BCAT1	BCAT1	Valine, leucine, and isoleucine metabolism	2.6.1.6	4.0	Lean	adipocytes
LEUTA_pos	132.0	0.000808115603728	-1.0613717130202611	0.0094068125822153	LEUTA	leucine transaminase	1.00 * 2-Oxoglutarate [c] + 1.00 * L-leucine [c] --> 1.00 * L-glutamate(1-) [c] + 1.00 * 4-methyl-2-oxopentanoate [c] BCAT1	BCAT1	Valine, leucine, and isoleucine metabolism	2.6.1.6	4.0	Lean	adipocytes
LEUTAm_neg	132.0	0.000808115603728	-1.061371713020257	0.0094068125822153	LEUTAm	leucine transaminase, mitochondrial	1.00 * 2-Oxoglutarate [m] + 1.00 * L-leucine [m] --> 1.00 * L-glutamate(1-) [m] + 1.00 * 4-methyl-2-oxopentanoate [m] BCAT2	BCAT2	Valine, leucine, and isoleucine metabolism	2.6.1.6	4.0	Lean	adipocytes
LEUTAm_pos	265.0	0.4901941873486188	-0.2695247162826897	0.7002620366800137	LEUTAm	leucine transaminase, mitochondrial	1.00 * 2-Oxoglutarate [m] + 1.00 * L-leucine [m] --> 1.00 * L-glutamate(1-) [m] + 1.00 * 4-methyl-2-oxopentanoate [m] BCAT2	BCAT2	Valine, leucine, and isoleucine metabolism	2.6.1.6	4.0	Lean	adipocytes
LGTHL_pos	302.0	0.9760670531717748	0.0087474936426559	0.9868347288671128	LGTHL	lactoylglutathione lyase	1.00 * methylglyoxal [c] + 1.00 * Reduced glutathione [c] --> 1.00 * (R)-S-lactoylglutathionate(1-) [c] GLO1	GLO1	Pyruvate metabolism	4.4.1.5	4.0	Lean	adipocytes
LNELDCCPT1_pos	289.0	0.8336676730351154	-0.0774348511156426	0.960969982008768	LNELDCCPT1	carnitine O-palmitoyltransferase	1.00 * L-Carnitine [c] + 1.00 * linoelaidyl coenzyme A [c] --> 1.00 * Coenzyme A [c] + 1.00 * Linoelaidyl carnitine [c] CPT1A; CPT1B; CPT1C	CPT1A; CPT1B; CPT1C	Fatty acid oxidation	2.3.1.21	4.0	Lean	adipocytes
LNLCCPT1_pos	401.0	0.0444311888588629	0.6926392007740705	0.1680893871538495	LNLCCPT1	carnitine O-palmitoyltransferase	1.00 * L-Carnitine [c] + 1.00 * linoleic coenzyme A [c] --> 1.00 * Coenzyme A [c] + 1.00 * Linoleyl carnitine [c] CPT1A; CPT1B; CPT1C	CPT1A; CPT1B; CPT1C	Fatty acid oxidation	2.3.1.21	4.0	Lean	adipocytes
LNLNCACPT1_pos	251.0	0.3320464921270591	-0.3490507240662	0.5723513971578209	LNLNCACPT1	carnitine O-palmitoyltransferase	1.00 * L-Carnitine [c] + 1.00 * alpha-Linolenoyl-CoA [c] --> 1.00 * Coenzyme A [c] + 1.00 * alpha-linolenyl carnitine [c] CPT1A; CPT1B; CPT1C	CPT1A; CPT1B; CPT1C	Fatty acid oxidation	2.3.1.21	4.0	Lean	adipocytes
LNLNCGCPT1_pos	243.0	0.2584762244800357	-0.3944391958374633	0.5127758514303635	LNLNCGCPT1	carnitine O-palmitoyltransferase	1.00 * L-Carnitine [c] + 1.00 * gamma-linolenoyl-CoA(4-) [c] --> 1.00 * Coenzyme A [c] + 1.00 * gamma-linolenyl carnitine [c] CPT1A; CPT1B; CPT1C	CPT1A; CPT1B; CPT1C	Fatty acid oxidation	2.3.1.21	4.0	Lean	adipocytes
LNLNCGCPT2_pos	243.0	0.2584762244800357	-0.3944391958374633	0.5127758514303635	LNLNCGCPT2	carnitine transferase	1.00 * Coenzyme A [m] + 1.00 * gamma-linolenyl carnitine [m] --> 1.00 * L-Carnitine [m] + 1.00 * gamma-linolenoyl-CoA(4-) [m] CPT2	CPT2	Fatty acid oxidation	2.3.1.21	4.0	Lean	adipocytes
LPCOXp_pos	373.0	0.1470585192192967	0.3627114413746055	0.3590655852007368	LPCOXp	L-pipecolate oxidase, peroxisomal	1.00 * L-pipecolic acid [x] + 1.00 * O2 [x] --> 1.00 * proton [x] + 1.00 * Hydrogen peroxide [x] + 1.00 * 1-piperideine-6-carboxylate [x] PIPOX	PIPOX	Lysine metabolism	1.5.3.7	4.0	Lean	adipocytes
LPS2_pos	171.0	0.010169851497982	-0.8284026316018929	0.0575436727803211	LPS2	lipase	1.00 * Water [c] + 1.00 * diglyceride [c] --> 1.00 * proton [c] + 1.00 * R total [c] + 1.00 * monoacylglycerol 2 [c] CEL; LPL	CEL; LPL	Triacylglycerol synthesis	3.1.1.3	4.0	Lean	adipocytes
LPS3_pos	211.0	0.0767271407257424	-0.5233261470288982	0.2340663406949864	LPS3	lipase	1.00 * Water [c] + 1.00 * monoacylglycerol 2 [c] --> 1.00 * proton [c] + 1.00 * R total 2 position [c] + 1.00 * Glycerol [c] MGLL	MGLL	Triacylglycerol synthesis	3.1.1.23	4.0	Lean	adipocytes
LPS_pos	209.0	0.0702957871680775	-0.5210690989305219	0.2187540349606316	LPS	lipase	1.00 * Water [c] + 1.00 * triglyceride [c] --> 1.00 * proton [c] + 1.00 * R total 3 position [c] + 1.00 * diglyceride [c] CEL; LIPC; LPL; PNPLA3	CEL; LIPC; LPL; PNPLA3	Triacylglycerol synthesis	3.1.1.3	4.0	Lean	adipocytes
LPSe_pos	221.0	0.116415111277106	-0.4102821912476578	0.3059422976898743	LPSe	lipase	1.00 * Water [e] + 1.00 * triglyceride [e] --> 1.00 * proton [e] + 1.00 * diglyceride [e] + 1.00 * R total 3 position [e] LIPC; LIPF; LIPG; LPL; PNLIP; PNLIPRP1; PNLIPRP2	LIPC; LIPF; LIPG; LPL; PNLIP; PNLIPRP1; PNLIPRP2	Triacylglycerol synthesis	3.1.1.3	4.0	Lean	adipocytes
LSTO1r_pos	321.0	0.6818059475446452	0.0541555499275709	0.8563040534014682	LSTO1r	Lathosterol oxidase	1.00 * O2 [r] + 1.00 * proton [r] + 1.00 * Nicotinamide adenine dinucleotide phosphate - reduced [r] + 1.00 * 5alpha-cholesta-7,24-dien-3beta-ol [r] --> 2.00 * Water [r] + 1.00 * Nicotinamide adenine dinucleotide phosphate [r] + 1.00 * 7-dehydrodesmosterol [r] SC5D	SC5D	Cholesterol metabolism	1.3.3.2	4.0	Lean	adipocytes
LSTO2r_pos	321.0	0.6818059475446452	0.0533080359084204	0.8563040534014682	LSTO2r	Lathosterol oxidase	1.00 * O2 [r] + 1.00 * proton [r] + 1.00 * Nicotinamide adenine dinucleotide phosphate - reduced [r] + 1.00 * 5alpha-cholest-7-en-3beta-ol [r] --> 1.00 * cholesta-5,7-dien-3beta-ol [r] + 2.00 * Water [r] + 1.00 * Nicotinamide adenine dinucleotide phosphate [r] CYP7A1; SC5D	CYP7A1; SC5D	Cholesterol metabolism	1.3.3.2	4.0	Lean	adipocytes
LTA4H_pos	204.0	0.056133213319545	-0.5291098222910051	0.1884720428639212	LTA4H	Leukotriene A-4 hydrolase	1.00 * Water [c] + 1.00 * leukotriene A4(1-) [c] --> 1.00 * leukotriene B4(1-) [c] LTA4H	LTA4H	Eicosanoid metabolism	3.3.2.6	4.0	Lean	adipocytes
LTC4Sr_pos	437.0	0.0063334325547155	0.8816757535741129	0.0423988123801793	LTC4Sr	Leukotriene C4 synthase	1.00 * Reduced glutathione [r] + 1.00 * leukotriene A4(1-) [r] --> 1.00 * leukotriene C4(2-) [r] LTC4S; MGST2; MGST3	LTC4S; MGST2; MGST3	Eicosanoid metabolism	4.4.1.20	4.0	Lean	adipocytes
LTD4DP_neg	439.0	0.005341589946312	0.6229549900054189	0.0371740382680773	LTD4DP	Leukotriene D4 dipeptidase	1.00 * Water [c] + 1.00 * Leukotriene D4 [c] --> 1.00 * Glycine [c] + 1.00 * leukotriene E4(1-) [c] No genes		Eicosanoid metabolism	2.3.2.2	4.0	Lean	adipocytes
LTD4DP_pos	439.0	0.005341589946312	0.6229549900054189	0.0371740382680773	LTD4DP	Leukotriene D4 dipeptidase	1.00 * Water [c] + 1.00 * Leukotriene D4 [c] --> 1.00 * Glycine [c] + 1.00 * leukotriene E4(1-) [c] No genes		Eicosanoid metabolism	2.3.2.2	4.0	Lean	adipocytes
M1316Mg_pos	399.0	0.048838370560445	0.6010512799429975	0.1730889309568715	M1316Mg	mannosyl-oligosaccharide 1,3-1,6-alpha-mannosidase	2.00 * Water [g] + 1.00 * (N-acetyl-D-glucosaminyl-(alpha-D-mannosyl)4-beta-D-mannosyl-diacetylchitobiosyl)-L-asparagine (protein) [g] --> 2.00 * D-Mannose [g] + 1.00 * (N-acetyl-D-glucosaminyl-(alpha-D-mannosyl)2-beta-D-mannosyl-diacetylchitobiosyl)-L-asparagine (protein) [g] MAN2A1; MAN2A2	MAN2A1; MAN2A2	N-glycan synthesis	3.2.1.114	0.0	Lean	adipocytes
M13N2Tg_pos	399.0	0.048838370560445	0.6010512799429975	0.1730889309568715	M13N2Tg	alpha-1,3-mannosyl-glycoprotein 2-beta-N-acetylglucosaminyltransferase	1.00 * UDP-N-acetyl-alpha-D-glucosamine(2-) [g] + 1.00 * (alpha-D-mannosyl)4-beta-D-mannosyl-diacetylchitobiosyl-L-asparagine (protein) [g] --> 1.00 * proton [g] + 1.00 * UDP [g] + 1.00 * (N-acetyl-D-glucosaminyl-(alpha-D-mannosyl)4-beta-D-mannosyl-diacetylchitobiosyl)-L-asparagine (protein) [g] MGAT1	MGAT1	N-glycan synthesis	2.4.1.101	0.0	Lean	adipocytes
M13N4Tg_pos	327.0	0.5961119307897529	0.1336838849478285	0.7920972705021283	M13N4Tg	alpha-1,3-mannosyl-glycoprotein 4-beta-N-acetylglucosaminyltransferase	1.00 * UDP-N-acetyl-alpha-D-glucosamine(2-) [g] + 1.00 * ((N-acetyl-D-glucosaminyl)2-(alpha-D-mannosyl)2-beta-D-mannosyl-diacetylchitobiosyl)-L-asparagine (protein) [g] --> 1.00 * proton [g] + 1.00 * UDP [g] + 1.00 * ((N-acetyl-D-glucosaminyl)3-(alpha-D-mannosyl)2-beta-D-mannosyl-diacetylchitobiosyl)-L-asparagine (protein) [g] MGAT4A; MGAT4B	MGAT4A; MGAT4B	N-glycan synthesis	2.4.1.145	0.0	Lean	adipocytes
M14NTg_pos	399.0	0.048838370560445	0.6010512799429355	0.1730889309568715	M14NTg	beta-1,4-mannosyl-glycoprotein 4-beta-N-acetylglucosaminyltransferase	1.00 * UDP-N-acetyl-alpha-D-glucosamine(2-) [g] + 1.00 * ((N-acetyl-D-glucosaminyl)2-(alpha-D-mannosyl)2-beta-D-mannosyl-diacetylchitobiosyl)-L-asparagine (protein) [g] --> 1.00 * proton [g] + 1.00 * UDP [g] + 1.00 * N-Acetyl-beta-D-glucosaminyl-1,2-alpha-D-mannosyl-1,3-(N-acetyl-beta-D-glucosaminyl-1,2-alpha-D-mannosyl-1,6)-(N-acetyl-beta-D-glucosaminyl-1,4)-beta-D-mannosyl-1,4-N-acetyl-beta-D-g…	MGAT3	N-glycan synthesis	2.4.1.144	0.0	Lean	adipocytes
M16N4Tg_pos	327.0	0.5961119307897529	0.1336838849478285	0.7920972705021283	M16N4Tg	alpha-1,6-mannosyl-glycoprotein 4-beta-N-acetylglucosaminyltransferase	1.00 * UDP-N-acetyl-alpha-D-glucosamine(2-) [g] + 1.00 * ((N-acetyl-D-glucosaminyl)4-(alpha-D-mannosyl)2-beta-D-mannosyl-diacetylchitobiosyl)-L-asparagine (protein) [g] --> 1.00 * proton [g] + 1.00 * UDP [g] + 1.00 * ((N-acetyl-D-glucosaminyl)5-(alpha-D-mannosyl)2-beta-D-mannosyl-diacetylchitobiosyl)-L-asparagine (protein) [g] No genes		N-glycan synthesis	2.4.1.201	0.0	Lean	adipocytes
M16N6Tg_pos	327.0	0.5961119307897529	0.1336838849478285	0.7920972705021283	M16N6Tg	alpha-1,6-mannosyl-glycoprotein 6-beta-N-acetylglucosaminyltransferase	1.00 * UDP-N-acetyl-alpha-D-glucosamine(2-) [g] + 1.00 * ((N-acetyl-D-glucosaminyl)3-(alpha-D-mannosyl)2-beta-D-mannosyl-diacetylchitobiosyl)-L-asparagine (protein) [g] --> 1.00 * proton [g] + 1.00 * UDP [g] + 1.00 * ((N-acetyl-D-glucosaminyl)4-(alpha-D-mannosyl)2-beta-D-mannosyl-diacetylchitobiosyl)-L-asparagine (protein) [g] MGAT5	MGAT5	N-glycan synthesis	2.4.1.155	0.0	Lean	adipocytes
M16NTg_pos	399.0	0.048838370560445	0.6010512799429975	0.1730889309568715	M16NTg	alpha-1,6-mannosyl-glycoprotein 2-beta-N-acetylglucosaminyltransferase	1.00 * UDP-N-acetyl-alpha-D-glucosamine(2-) [g] + 1.00 * (N-acetyl-D-glucosaminyl-(alpha-D-mannosyl)2-beta-D-mannosyl-diacetylchitobiosyl)-L-asparagine (protein) [g] --> 1.00 * proton [g] + 1.00 * UDP [g] + 1.00 * ((N-acetyl-D-glucosaminyl)2-(alpha-D-mannosyl)2-beta-D-mannosyl-diacetylchitobiosyl)-L-asparagine (protein) [g] MGAT2	MGAT2	N-glycan synthesis	2.4.1.143	0.0	Lean	adipocytes
MACACI_pos	234.0	0.190195835590478	-0.4069285413476238	0.4182508625168099	MACACI	maleylacetoacetate isomerase	1.00 * 4-maleylacetoacetate [c] --> 1.00 * 4-fumarylacetoacetate(2-) [c] GSTZ1	GSTZ1	Tyrosine metabolism	5.2.1.2	4.0	Lean	adipocytes
MACOXO_pos	479.0	0.0003569812278096	1.1215287734530226	0.005279265566722	MACOXO	3-Methylimidazole acetaldehyde:NAD+ oxidoreductase	1.00 * Water [c] + 1.00 * Nicotinamide adenine dinucleotide [c] + 1.00 * 1-methylimidazole-4-acetaldehyde [c] --> 2.00 * proton [c] + 1.00 * Nicotinamide adenine dinucleotide - reduced [c] + 1.00 * 3-Methylimidazoleacetic acid [c] ALDH1A3; ALDH3A1; ALDH3B1; ALDH3B3; MAOB	ALDH1A3; ALDH3A1; ALDH3B1; ALDH3B3; MAOB	Histidine metabolism	1.2.1.5	4.0	Lean	adipocytes
MALT_pos	376.0	0.131043424177833	0.3919396870704464	0.3301198455769103	MALT	alpha-glucosidase	1.00 * Water [c] + 1.00 * Maltose [c] --> 2.00 * D-glucose [c] GAA; GANC; MGAM	GAA; GANC; MGAM	Starch and sucrose metabolism	3.2.1.20	4.0	Lean	adipocytes
MALTe_pos	344.0	0.3773976245723645	0.0278910159357577	0.6116379434850251	MALTe	alpha-glucosidase, extracellular	1.00 * Water [e] + 1.00 * Maltose [e] --> 2.00 * D-glucose [e] MGAM	MGAM	Starch and sucrose metabolism	3.2.1.20	4.0	Lean	adipocytes
MAN1PT2_pos	393.0	0.0643135495912274	0.527494786244581	0.2065588683070665	MAN1PT2	mannose-1-phosphate guanylyltransferase (GDP)	1.00 * proton [c] + 1.00 * GDP [c] + 1.00 * D-Mannose 1-phosphate [c] --> 1.00 * hydrogenphosphate [c] + 1.00 * GDP-alpha-D-mannose(2-) [c] GMPPA; GMPPB	GMPPA; GMPPB	Fructose and mannose metabolism	2.7.7.22	0.0	Lean	adipocytes
MCCCrm_neg	216.0	0.0949193636058946	-0.5001545335871002	0.2673767528067344	MCCCrm	methylcrotonoyl-CoA carboxylase, mitochondrial	1.00 * ATP [m] + 1.00 * Bicarbonate [m] + 1.00 * 3-methylbut-2-enoyl-CoA(4-) [m] --> 1.00 * proton [m] + 1.00 * ADP [m] + 1.00 * hydrogenphosphate [m] + 1.00 * trans-3-methylglutaconyl-CoA(5-) [m] MCCC1; MCCC2	MCCC1; MCCC2	Valine, leucine, and isoleucine metabolism	6.4.1.4	4.0	Lean	adipocytes
MCCCrm_pos	161.0	0.00560562926553	-0.9745358906205612	0.0384766135346034	MCCCrm	methylcrotonoyl-CoA carboxylase, mitochondrial	1.00 * ATP [m] + 1.00 * Bicarbonate [m] + 1.00 * 3-methylbut-2-enoyl-CoA(4-) [m] --> 1.00 * proton [m] + 1.00 * ADP [m] + 1.00 * hydrogenphosphate [m] + 1.00 * trans-3-methylglutaconyl-CoA(5-) [m] MCCC1; MCCC2	MCCC1; MCCC2	Valine, leucine, and isoleucine metabolism	6.4.1.4	4.0	Lean	adipocytes
MCDm_pos	277.0	0.6527104405758399	-0.3473276951389507	0.8339263374881191	MCDm	Malonyl-CoA Decarboxylase, mitochondrial	1.00 * proton [m] + 1.00 * Malonyl-CoA [m] --> 1.00 * carbon dioxide [m] + 1.00 * Acetyl-CoA [m] MLYCD	MLYCD	Fatty acid oxidation	4.1.1.9	4.0	Lean	adipocytes
MCLOR_neg	312.0	0.8180917697159883	0.0830825538443663	0.9514429214552164	MCLOR	3-Mercaptolactate:NAD+ oxidoreductase	1.00 * Nicotinamide adenine dinucleotide [c] + 1.00 * 3-Mercaptolactate [c] --> 1.00 * proton [c] + 1.00 * Nicotinamide adenine dinucleotide - reduced [c] + 1.00 * 3-mercaptopyruvate [c] LDHA; LDHAL6B; LDHB; LDHC; UEVLD	LDHA; LDHAL6B; LDHB; LDHC; UEVLD	Methionine and cysteine metabolism	1.1.1.27	4.0	Lean	adipocytes
MCPST_pos	182.0	0.0187734110696771	-0.7767735979863781	0.0911631237540217	MCPST	3-mercaptopyruvate sulfurtransferase	1.00 * hydrogen cyanide [c] + 1.00 * 3-mercaptopyruvate [c] --> 1.00 * proton [c] + 1.00 * pyruvate [c] + 1.00 * thiocyanate [c] MPST	MPST	Methionine and cysteine metabolism	2.8.1.2	4.0	Lean	adipocytes
MDH_neg	214.0	0.0872658730480638	-0.4817739599906264	0.2499291531354538	MDH	malate dehydrogenase	1.00 * Nicotinamide adenine dinucleotide [c] + 1.00 * (S)-malate(2-) [c] --> 1.00 * proton [c] + 1.00 * Nicotinamide adenine dinucleotide - reduced [c] + 1.00 * Oxaloacetate [c] MDH1; MDH1B	MDH1; MDH1B	Other	1.1.1.37	0.0	Lean	adipocytes
MDH_pos	274.0	0.6100514617950388	-0.1958780419552267	0.8051936839554396	MDH	malate dehydrogenase	1.00 * Nicotinamide adenine dinucleotide [c] + 1.00 * (S)-malate(2-) [c] --> 1.00 * proton [c] + 1.00 * Nicotinamide adenine dinucleotide - reduced [c] + 1.00 * Oxaloacetate [c] MDH1; MDH1B	MDH1; MDH1B	Other	1.1.1.37	0.0	Lean	adipocytes
MDHm_neg	268.0	0.5286945842313551	-0.3262274178805384	0.7318050754293614	MDHm	malate dehydrogenase, mitochondrial	1.00 * Nicotinamide adenine dinucleotide [m] + 1.00 * (S)-malate(2-) [m] --> 1.00 * proton [m] + 1.00 * Nicotinamide adenine dinucleotide - reduced [m] + 1.00 * Oxaloacetate [m] MDH1; MDH2	MDH1; MDH2	Citric acid cycle	1.1.1.37	0.0	Lean	adipocytes
MDHm_pos	214.0	0.0872658730480638	-0.4836826388309083	0.2499291531354538	MDHm	malate dehydrogenase, mitochondrial	1.00 * Nicotinamide adenine dinucleotide [m] + 1.00 * (S)-malate(2-) [m] --> 1.00 * proton [m] + 1.00 * Nicotinamide adenine dinucleotide - reduced [m] + 1.00 * Oxaloacetate [m] MDH1; MDH2	MDH1; MDH2	Citric acid cycle	1.1.1.37	0.0	Lean	adipocytes
ME1m_pos	264.0	0.4777041361799734	-0.3563164993010529	0.6933796150174185	ME1m	malic enzyme (NAD), mitochondrial	1.00 * Nicotinamide adenine dinucleotide [m] + 1.00 * (S)-malate(2-) [m] --> 1.00 * carbon dioxide [m] + 1.00 * Nicotinamide adenine dinucleotide - reduced [m] + 1.00 * pyruvate [m] ME2	ME2	Pyruvate metabolism	1.1.1.40	0.0	Lean	adipocytes
ME2_pos	209.0	0.0702957871680775	-0.5686081219443975	0.2187540349606316	ME2	malic enzyme (NADP)	1.00 * Nicotinamide adenine dinucleotide phosphate [c] + 1.00 * (S)-malate(2-) [c] --> 1.00 * pyruvate [c] + 1.00 * Nicotinamide adenine dinucleotide phosphate - reduced [c] + 1.00 * carbon dioxide [c] ME1	ME1	Pyruvate metabolism	1.1.1.40	0.0	Lean	adipocytes
ME2m_pos	241.0	0.2420009688420364	-0.3310579594284256	0.4894934113320272	ME2m	malic enzyme (NADP), mitochondrial	1.00 * Nicotinamide adenine dinucleotide phosphate [m] + 1.00 * (S)-malate(2-) [m] --> 1.00 * Nicotinamide adenine dinucleotide phosphate - reduced [m] + 1.00 * carbon dioxide [m] + 1.00 * pyruvate [m] ME2; ME3	ME2; ME3	Pyruvate metabolism	1.1.1.40	0.0	Lean	adipocytes
MELATNOX_pos	262.0	0.4532547047537364	-0.1462476340014248	0.672748258173486	MELATNOX	Melatonin:NADP oxidoreductase	1.00 * O2 [c] + 1.00 * proton [c] + 1.00 * Nicotinamide adenine dinucleotide phosphate - reduced [c] + 1.00 * melatonin [c] --> 1.00 * Water [c] + 1.00 * Nicotinamide adenine dinucleotide phosphate [c] + 1.00 * 6-Hydroxymelatonin [c] CYP1A1; CYP1A2; CYP1B1	CYP1A1; CYP1A2; CYP1B1	Tryptophan metabolism	1.14.14.1	4.0	Lean	adipocytes
METS_pos	283.0	0.7413999621186929	-0.034258514013217	0.8895979261490568	METS	methionine synthase	1.00 * 5-Methyltetrahydrofolate [c] + 1.00 * L-homocysteine [c] --> 1.00 * proton [c] + 1.00 * 5,6,7,8-Tetrahydrofolate [c] + 1.00 * L-methionine [c] MTR	MTR	Methionine and cysteine metabolism	2.1.1.13	4.0	Lean	adipocytes
MEVK1x_pos	170.0	0.0095975931942523	-0.8503059245007598	0.0554631784325045	MEVK1x	mevalonate kinase (atp)	1.00 * ATP [x] + 1.00 * (R)-mevalonate [x] --> 1.00 * proton [x] + 1.00 * ADP [x] + 1.00 * (R)-5-phosphonatomevalonate(3-) [x] MVK	MVK	Cholesterol metabolism	2.7.1.36	4.0	Lean	adipocytes
MG1er_pos	399.0	0.048838370560445	0.6010512799429455	0.1730889309568715	MG1er	mannosyl-oligosaccharide glucosidase, endoplasmic reticulum	1.00 * Water [r] + 1.00 * (alpha-D-Glucosyl)3-(alpha-D-mannosyl)8-beta-D-mannosyl-diacetylchitobiosyl-L-asparagine (protein) [r] --> 1.00 * D-glucose [r] + 1.00 * (alpha-D-Glucosyl)2-(alpha-D-mannosyl)8-beta-D-mannosyl-diacetylchitobiosyl-L-asparagine (protein) [r] MOGS	MOGS	N-glycan synthesis	3.2.1.106	0.0	Lean	adipocytes
MGCHrm_neg	216.0	0.0949193636058946	-0.5001545335871002	0.2673767528067344	MGCHrm	methylglutaconyl-CoA hydratase (reversible), mitochondrial	1.00 * Water [m] + 1.00 * trans-3-methylglutaconyl-CoA(5-) [m] --> 1.00 * Hydroxymethylglutaryl-CoA [m] AUH	AUH	Valine, leucine, and isoleucine metabolism	4.2.1.18	4.0	Lean	adipocytes
MGCHrm_pos	161.0	0.00560562926553	-0.9745358906205612	0.0384766135346034	MGCHrm	methylglutaconyl-CoA hydratase (reversible), mitochondrial	1.00 * Water [m] + 1.00 * trans-3-methylglutaconyl-CoA(5-) [m] --> 1.00 * Hydroxymethylglutaryl-CoA [m] AUH	AUH	Valine, leucine, and isoleucine metabolism	4.2.1.18	4.0	Lean	adipocytes
MGSA2_pos	375.0	0.1362242359334508	0.4188088199481027	0.3385833090981531	MGSA2	methyglyoxylate synthase 2 (from g3p)	1.00 * Glyceraldehyde 3-phosphate [c] --> 1.00 * hydrogenphosphate [c] + 1.00 * methylglyoxal [c] No genes		Pyruvate metabolism	4.2.3.3	4.0	Lean	adipocytes
MGSA_pos	376.0	0.131043424177833	0.4196262331860226	0.3301198455769103	MGSA	methylglyoxal synthase	1.00 * Dihydroxyacetone phosphate [c] --> 1.00 * hydrogenphosphate [c] + 1.00 * methylglyoxal [c] No genes		Pyruvate metabolism	4.2.3.3	4.0	Lean	adipocytes
MHISOR_pos	479.0	0.0003569812278096	1.1215287734530226	0.005279265566722	MHISOR	N-Methylhistamine:oxygen oxidoreductase (deaminating)	1.00 * Water [c] + 1.00 * O2 [c] + 1.00 * N(tele)-methylhistaminium [c] --> 1.00 * Hydrogen peroxide [c] + 1.00 * Ammonium [c] + 1.00 * 1-methylimidazole-4-acetaldehyde [c] AOC1; AOC2; AOC3	AOC1; AOC2; AOC3	Histidine metabolism	1.4.3.4	4.0	Lean	adipocytes
MI1345PP_pos	428.0	0.0107722919081333	0.744784799804949	0.0598082793909759	MI1345PP	inositol-1,3,4,5-trisphosphate 5-phosphatase	1.00 * Water [c] + 1.00 * 1D-myo-inositol 1,3,4,5-tetrakisphosphate(8-) [c] --> 1.00 * hydrogenphosphate [c] + 1.00 * 1D-myo-inositol 1,3,4-trisphosphate(6-) [c] INPP5A; INPP5B; INPP5D; INPP5E; INPP5J; INPPL1; SYNJ1	INPP5A; INPP5B; INPP5D; INPP5E; INPP5J; INPPL1; SYNJ1	Inositol phosphate metabolism	3.1.3.56	4.0	Lean	adipocytes
MI134PP_pos	428.0	0.0107722919081333	0.7447847998049727	0.0598082793909759	MI134PP	inositol-1,3,4-trisphosphate 1-phosphatase	1.00 * Water [c] + 1.00 * 1D-myo-inositol 1,3,4-trisphosphate(6-) [c] --> 1.00 * hydrogenphosphate [c] + 1.00 * 1D-myo-Inositol 3,4-bisphosphate [c] INPP1	INPP1	Inositol phosphate metabolism	3.1.3.61	4.0	Lean	adipocytes
MI145PK_pos	428.0	0.0107722919081333	0.744784799804949	0.0598082793909759	MI145PK	inositol-1,4,5-trisphosphate 3-kinase	1.00 * ATP [c] + 1.00 * 1D-myo-inositol 1,4,5-trisphosphate(6-) [c] --> 1.00 * ADP [c] + 1.00 * proton [c] + 1.00 * 1D-myo-inositol 1,3,4,5-tetrakisphosphate(8-) [c] ITPKA; ITPKB; ITPKC	ITPKA; ITPKB; ITPKC	Inositol phosphate metabolism	2.7.1.127	4.0	Lean	adipocytes
MI145PP_pos	380.0	0.1118348050389388	0.5878951390745235	0.2969029279430334	MI145PP	inositol-1,4,5-trisphosphate 5-phosphatase	1.00 * Water [c] + 1.00 * 1D-myo-inositol 1,4,5-trisphosphate(6-) [c] --> 1.00 * hydrogenphosphate [c] + 1.00 * (1R,2R,3R,4R,5R,6S)-2,3,5,6-tetrahydroxy-4-(phosphonatooxy)cyclohexyl phosphate [c] INPP5A; INPP5B; INPP5D; INPP5E; INPP5J; INPPL1; SYNJ1	INPP5A; INPP5B; INPP5D; INPP5E; INPP5J; INPPL1; SYNJ1	Inositol phosphate metabolism	3.1.3.56	4.0	Lean	adipocytes
MI14PP_pos	380.0	0.1118348050389388	0.5442400049452284	0.2969029279430334	MI14PP	inositol-1,4-bisphosphate 1-phosphatase	1.00 * Water [c] + 1.00 * (1R,2R,3R,4R,5R,6S)-2,3,5,6-tetrahydroxy-4-(phosphonatooxy)cyclohexyl phosphate [c] --> 1.00 * hydrogenphosphate [c] + 1.00 * 1D-myo-inositol 4-phosphate(2-) [c] INPP1	INPP1	Inositol phosphate metabolism	3.1.3.61	4.0	Lean	adipocytes
MI1PP_pos	375.0	0.1362242359334508	0.4444164698806661	0.3385833090981531	MI1PP	myo-inositol 1-phosphatase	1.00 * Water [c] + 1.00 * 1D-myo-inositol 1-phosphate(2-) [c] --> 1.00 * hydrogenphosphate [c] + 1.00 * myo-inositol [c] IMPA1; IMPA2; MTMR1; MTMR2	IMPA1; IMPA2; MTMR1; MTMR2	Inositol phosphate metabolism	3.1.3.25	4.0	Lean	adipocytes
MI1PS_pos	381.0	0.1073978562962393	0.415195811858715	0.2906979413143217	MI1PS	myo-Inositol-1-phosphate synthase	1.00 * D-Glucose 6-phosphate [c] --> 1.00 * 1D-myo-inositol 1-phosphate(2-) [c] ISYNA1	ISYNA1	Inositol phosphate metabolism	5.5.1.4	4.0	Lean	adipocytes
MI34PP_pos	428.0	0.0107722919081333	0.7447847998049727	0.0598082793909759	MI34PP	inositol-3,4-bisphosphate 4-phosphatase	1.00 * Water [c] + 1.00 * 1D-myo-Inositol 3,4-bisphosphate [c] --> 1.00 * hydrogenphosphate [c] + 1.00 * 1D-myo-inositol 3-phosphate(2-) [c] INPP4A; INPP4B	INPP4A; INPP4B	Inositol phosphate metabolism	3.1.3.66	4.0	Lean	adipocytes
MI3PP_pos	428.0	0.0107722919081333	0.7447847998049727	0.0598082793909759	MI3PP	myo-inositol 3-phosphatase	1.00 * Water [c] + 1.00 * 1D-myo-inositol 3-phosphate(2-) [c] --> 1.00 * hydrogenphosphate [c] + 1.00 * myo-inositol [c] IMPA1; IMPA2	IMPA1; IMPA2	Inositol phosphate metabolism	3.1.3.25	4.0	Lean	adipocytes
MI4PP_pos	380.0	0.1118348050389388	0.5442400049452284	0.2969029279430334	MI4PP	myo-inositol 4-phosphatase	1.00 * Water [c] + 1.00 * 1D-myo-inositol 4-phosphate(2-) [c] --> 1.00 * hydrogenphosphate [c] + 1.00 * myo-inositol [c] IMPA1; IMPA2	IMPA1; IMPA2	Inositol phosphate metabolism	3.1.3.25	4.0	Lean	adipocytes
MM5ag_pos	399.0	0.048838370560445	0.6010512799429402	0.1730889309568715	MM5ag	mannosyl-oligosaccharide 1,2-alpha-mannosidase, Golgi apparatus	1.00 * Water [g] + 1.00 * (alpha-D-mannosyl)5-beta-D-mannosyl-diacetylchitobiosyl-L-asparagine (protein) [g] --> 1.00 * D-Mannose [g] + 1.00 * (alpha-D-mannosyl)4-beta-D-mannosyl-diacetylchitobiosyl-L-asparagine (protein) [g] MAN1A; MAN1A2; MAN1C1	MAN1A; MAN1A2; MAN1C1	N-glycan synthesis	3.2.1.113	0.0	Lean	adipocytes
MM5bg_pos	396.0	0.056133213319545	0.5819988101083235	0.1884720428639212	MM5bg	mannosyl-oligosaccharide 1,2-alpha-mannosidase, Golgi apparatus	1.00 * Water [g] + 1.00 * (alpha-D-mannosyl)5-beta-D-mannosyl-diacetylchitobiosyl-L-asparagine (protein) [g] --> 1.00 * D-Mannose [g] + 1.00 * (alpha-D-mannosyl)4-beta-D-mannosyl-diacetylchitobiosyl-L-asparagine (protein) [g] MAN1A; MAN1A2; MAN1C1	MAN1A; MAN1A2; MAN1C1	N-glycan synthesis	3.2.1.113	0.0	Lean	adipocytes
MM5cg_pos	396.0	0.056133213319545	0.5819988101083847	0.1884720428639212	MM5cg	mannosyl-oligosaccharide 1,2-alpha-mannosidase, Golgi apparatus	1.00 * Water [g] + 1.00 * (alpha-D-mannosyl)5-beta-D-mannosyl-diacetylchitobiosyl-L-asparagine (protein) [g] --> 1.00 * D-Mannose [g] + 1.00 * (alpha-D-mannosyl)4-beta-D-mannosyl-diacetylchitobiosyl-L-asparagine (protein) [g] MAN1A; MAN1A2; MAN1C1	MAN1A; MAN1A2; MAN1C1	N-glycan synthesis	3.2.1.113	0.0	Lean	adipocytes
MM6B1ag_pos	396.0	0.056133213319545	0.5819988101082938	0.1884720428639212	MM6B1ag	mannosyl-oligosaccharide 1,2-alpha-mannosidase, Golgi apparatus	1.00 * Water [g] + 1.00 * (alpha-D-mannosyl)6-beta-D-mannosyl-diacetylchitobiosyl-L-asparagine (protein) [g] --> 1.00 * (alpha-D-mannosyl)5-beta-D-mannosyl-diacetylchitobiosyl-L-asparagine (protein) [g] + 1.00 * D-Mannose [g] MAN1A; MAN1A2; MAN1C1	MAN1A; MAN1A2; MAN1C1	N-glycan synthesis	3.2.1.113	0.0	Lean	adipocytes
MM6B1bg_pos	396.0	0.056133213319545	0.5819988101083152	0.1884720428639212	MM6B1bg	mannosyl-oligosaccharide 1,2-alpha-mannosidase, Golgi apparatus	1.00 * Water [g] + 1.00 * (alpha-D-mannosyl)6-beta-D-mannosyl-diacetylchitobiosyl-L-asparagine (protein) [g] --> 1.00 * (alpha-D-mannosyl)5-beta-D-mannosyl-diacetylchitobiosyl-L-asparagine (protein) [g] + 1.00 * D-Mannose [g] MAN1A; MAN1A2; MAN1C1	MAN1A; MAN1A2; MAN1C1	N-glycan synthesis	3.2.1.113	0.0	Lean	adipocytes
MM6B2g_pos	396.0	0.056133213319545	0.5819988101083847	0.1884720428639212	MM6B2g	mannosyl-oligosaccharide 1,2-alpha-mannosidase, Golgi apparatus	1.00 * Water [g] + 1.00 * (alpha-D-mannosyl)6-beta-D-mannosyl-diacetylchitobiosyl-L-asparagine (protein) [g] --> 1.00 * D-Mannose [g] + 1.00 * (alpha-D-mannosyl)5-beta-D-mannosyl-diacetylchitobiosyl-L-asparagine (protein) [g] MAN1A; MAN1A2; MAN1C1	MAN1A; MAN1A2; MAN1C1	N-glycan synthesis	3.2.1.113	0.0	Lean	adipocytes
MM6ag_pos	388.0	0.0801183137276341	0.5415938908564633	0.2402441785371961	MM6ag	mannosyl-oligosaccharide 1,2-alpha-mannosidase, Golgi apparatus	1.00 * Water [g] + 1.00 * (alpha-D-mannosyl)6-beta-D-mannosyl-diacetylchitobiosyl-L-asparagine (protein) [g] --> 1.00 * D-Mannose [g] + 1.00 * (alpha-D-mannosyl)5-beta-D-mannosyl-diacetylchitobiosyl-L-asparagine (protein) [g] MAN1C1	MAN1C1	N-glycan synthesis	3.2.1.113	0.0	Lean	adipocytes
MM6bg_pos	399.0	0.048838370560445	0.6010512799430084	0.1730889309568715	MM6bg	mannosyl-oligosaccharide 1,2-alpha-mannosidase, Golgi apparatus	1.00 * Water [g] + 1.00 * (alpha-D-mannosyl)6-beta-D-mannosyl-diacetylchitobiosyl-L-asparagine (protein) [g] --> 1.00 * D-Mannose [g] + 1.00 * (alpha-D-mannosyl)5-beta-D-mannosyl-diacetylchitobiosyl-L-asparagine (protein) [g] MAN1A; MAN1A2; MAN1C1	MAN1A; MAN1A2; MAN1C1	N-glycan synthesis	3.2.1.113	0.0	Lean	adipocytes
MM7Ag_pos	388.0	0.0801183137276341	0.5415938908564633	0.2402441785371961	MM7Ag	mannosyl-oligosaccharide 1,2-alpha-mannosidase, Golgi apparatus	1.00 * Water [g] + 1.00 * (alpha-D-mannosyl)7-beta-D-mannosyl-diacetylchitobiosyl-L-asparagine, isoform A (protein) [g] --> 1.00 * D-Mannose [g] + 1.00 * (alpha-D-mannosyl)6-beta-D-mannosyl-diacetylchitobiosyl-L-asparagine (protein) [g] MAN1C1	MAN1C1	N-glycan synthesis	3.2.1.113	0.0	Lean	adipocytes
MM7B1g_pos	396.0	0.056133213319545	0.5819988101082938	0.1884720428639212	MM7B1g	mannosyl-oligosaccharide 1,2-alpha-mannosidase, Golgi apparatus	1.00 * Water [g] + 1.00 * (alpha-D-mannosyl)7-beta-D-mannosyl-diacetylchitobiosyl-L-asparagine, isoform B (protein) [g] --> 1.00 * D-Mannose [g] + 1.00 * (alpha-D-mannosyl)6-beta-D-mannosyl-diacetylchitobiosyl-L-asparagine (protein) [g] MAN1A; MAN1A2; MAN1C1	MAN1A; MAN1A2; MAN1C1	N-glycan synthesis	3.2.1.113	0.0	Lean	adipocytes
MM7B2g_pos	396.0	0.056133213319545	0.5819988101082652	0.1884720428639212	MM7B2g	mannosyl-oligosaccharide 1,2-alpha-mannosidase, Golgi apparatus	1.00 * Water [g] + 1.00 * (alpha-D-mannosyl)7-beta-D-mannosyl-diacetylchitobiosyl-L-asparagine, isoform B (protein) [g] --> 1.00 * (alpha-D-mannosyl)6-beta-D-mannosyl-diacetylchitobiosyl-L-asparagine (protein) [g] + 1.00 * D-Mannose [g] MAN1A; MAN1A2; MAN1C1	MAN1A; MAN1A2; MAN1C1	N-glycan synthesis	3.2.1.113	0.0	Lean	adipocytes
MM7Cag_pos	399.0	0.048838370560445	0.6010512799429422	0.1730889309568715	MM7Cag	mannosyl-oligosaccharide 1,2-alpha-mannosidase, Golgi apparatus	1.00 * Water [g] + 1.00 * (alpha-D-mannosyl)7-beta-D-mannosyl-diacetylchitobiosyl-L-asparagine, isoform A (protein) [g] --> 1.00 * (alpha-D-mannosyl)6-beta-D-mannosyl-diacetylchitobiosyl-L-asparagine (protein) [g] + 1.00 * D-Mannose [g] MAN1A; MAN1A2; MAN1C1	MAN1A; MAN1A2; MAN1C1	N-glycan synthesis	3.2.1.113	0.0	Lean	adipocytes
MM7Cbg_pos	399.0	0.048838370560445	0.6010512799430037	0.1730889309568715	MM7Cbg	mannosyl-oligosaccharide 1,2-alpha-mannosidase, Golgi apparatus	1.00 * Water [g] + 1.00 * (alpha-D-mannosyl)7-beta-D-mannosyl-diacetylchitobiosyl-L-asparagine, isoform C (protein) [g] --> 1.00 * (alpha-D-mannosyl)6-beta-D-mannosyl-diacetylchitobiosyl-L-asparagine (protein) [g] + 1.00 * D-Mannose [g] MAN1A; MAN1A2; MAN1C1	MAN1A; MAN1A2; MAN1C1	N-glycan synthesis	3.2.1.113	0.0	Lean	adipocytes
MM8Ag_pos	399.0	0.048838370560445	0.6010512799430288	0.1730889309568715	MM8Ag	mannosyl-oligosaccharide 1,2-alpha-mannosidase, Golgi apparatus	1.00 * Water [g] + 1.00 * (alpha-D-mannosyl)8-beta-D-mannosyl-diacetylchitobiosyl-L-asparagine (protein) [g] --> 1.00 * (alpha-D-mannosyl)7-beta-D-mannosyl-diacetylchitobiosyl-L-asparagine, isoform A (protein) [g] + 1.00 * D-Mannose [g] MAN1A; MAN1A2; MAN1C1	MAN1A; MAN1A2; MAN1C1	N-glycan synthesis	3.2.1.113	0.0	Lean	adipocytes
MM8Ber_pos	396.0	0.056133213319545	0.5819988101082952	0.1884720428639212	MM8Ber	mannosyl-oligosaccharide 1,2-alpha-mannosidase, endoplasmic reticulum	1.00 * Water [r] + 1.00 * (alpha-D-mannosyl)8-beta-D-mannosyl-diacetylchitobiosyl-L-asparagine (protein) [r] --> 1.00 * (alpha-D-mannosyl)7-beta-D-mannosyl-diacetylchitobiosyl-L-asparagine, isoform B (protein) [r] + 1.00 * D-Mannose [r] MAN1B1	MAN1B1	N-glycan synthesis	3.2.1.113	0.0	Lean	adipocytes
MM8Cg_pos	399.0	0.048838370560445	0.6010512799430037	0.1730889309568715	MM8Cg	mannosyl-oligosaccharide 1,2-alpha-mannosidase, Golgi apparatus	1.00 * Water [g] + 1.00 * (alpha-D-mannosyl)8-beta-D-mannosyl-diacetylchitobiosyl-L-asparagine (protein) [g] --> 1.00 * D-Mannose [g] + 1.00 * (alpha-D-mannosyl)7-beta-D-mannosyl-diacetylchitobiosyl-L-asparagine, isoform C (protein) [g] MAN1A; MAN1A2; MAN1C1	MAN1A; MAN1A2; MAN1C1	N-glycan synthesis	3.2.1.113	0.0	Lean	adipocytes
MMEm_neg	261.0	0.4412998926852992	-0.2965651571674887	0.6654781927469854	MMEm	methylmalonyl-CoA epimerase/racemase	1.00 * (R)-methylmalonyl-CoA(5-) [m] --> 1.00 * (S)-methylmalonyl-CoA(5-) [m] MCEE	MCEE	Valine, leucine, and isoleucine metabolism	5.1.99.1	4.0	Lean	adipocytes
MMEm_pos	210.0	0.0734539113974525	-0.5381544393878768	0.2254550006901998	MMEm	methylmalonyl-CoA epimerase/racemase	1.00 * (R)-methylmalonyl-CoA(5-) [m] --> 1.00 * (S)-methylmalonyl-CoA(5-) [m] MCEE	MCEE	Valine, leucine, and isoleucine metabolism	5.1.99.1	4.0	Lean	adipocytes
MMMm_neg	197.0	0.0403644308114087	-0.6570501348223751	0.1610370026301882	MMMm	methylmalonyl-CoA mutase	1.00 * (R)-methylmalonyl-CoA(5-) [m] --> 1.00 * Succinyl-CoA [m] MUT	MUT	Valine, leucine, and isoleucine metabolism	5.4.99.2	4.0	Lean	adipocytes
MMMm_pos	259.0	0.4179401757432032	-0.3015187061757513	0.6417028606798072	MMMm	methylmalonyl-CoA mutase	1.00 * (R)-methylmalonyl-CoA(5-) [m] --> 1.00 * Succinyl-CoA [m] MUT	MUT	Valine, leucine, and isoleucine metabolism	5.4.99.2	4.0	Lean	adipocytes
MMSAD1m_pos	182.0	0.0187734110696771	-0.7214685407630607	0.0911631237540217	MMSAD1m	methylmalonate-semialdehyde dehydrogenase	1.00 * Coenzyme A [m] + 1.00 * Nicotinamide adenine dinucleotide [m] + 1.00 * 2-methyl-3-oxopropanoate [m] --> 1.00 * carbon dioxide [m] + 1.00 * Nicotinamide adenine dinucleotide - reduced [m] + 1.00 * Propanoyl-CoA [m] ALDH6A1	ALDH6A1	Valine, leucine, and isoleucine metabolism	1.2.1.27	4.0	Lean	adipocytes
MMSAD3m_pos	236.0	0.2040846301496383	-0.3937457617430316	0.4372666079630214	MMSAD3m	methylmalonate-semialdehyde dehydrogenase (malonic semialdehyde), mitochondrial	1.00 * Coenzyme A [m] + 1.00 * Nicotinamide adenine dinucleotide [m] + 1.00 * 3-oxopropanoate [m] --> 1.00 * carbon dioxide [m] + 1.00 * Nicotinamide adenine dinucleotide - reduced [m] + 1.00 * Acetyl-CoA [m] ALDH6A1	ALDH6A1	Propanoate metabolism	1.2.1.27	4.0	Lean	adipocytes
MTAP_pos	232.0	0.1770159828748039	-0.4334810250446373	0.4055785213261793	MTAP	5'-methylthioadenosine phosphorylase	1.00 * hydrogenphosphate [c] + 1.00 * 5-Methylthioadenosine [c] --> 1.00 * Adenine [c] + 1.00 * 5-Methylthio-5-deoxy-D-ribose 1-phosphate [c] MTAP	MTAP	Arginine and Proline Metabolism	2.4.2.28	4.0	Lean	adipocytes
MTHFC_neg	181.0	0.0177880852606735	-0.760441830477901	0.0868972002936957	MTHFC	methenyltetrahydrofolate cyclohydrolase	1.00 * Water [c] + 1.00 * 5,10-Methenyltetrahydrofolate [c] --> 1.00 * 10-Formyltetrahydrofolate [c] + 1.00 * proton [c] MTHFD1; MTHFD2L	MTHFD1; MTHFD2L	Folate metabolism	3.5.4.9	4.0	Lean	adipocytes
MTHFC_pos	215.0	0.0910279546430996	-0.4923496112107282	0.2583161364424985	MTHFC	methenyltetrahydrofolate cyclohydrolase	1.00 * Water [c] + 1.00 * 5,10-Methenyltetrahydrofolate [c] --> 1.00 * 10-Formyltetrahydrofolate [c] + 1.00 * proton [c] MTHFD1; MTHFD2L	MTHFD1; MTHFD2L	Folate metabolism	3.5.4.9	4.0	Lean	adipocytes
MTHFCm_neg	349.0	0.3320464921270591	0.2492830023575398	0.5723513971578209	MTHFCm	methenyltetrahydrifikate cyclohydrolase, mitochondrial	1.00 * Water [m] + 1.00 * 5,10-Methenyltetrahydrofolate [m] --> 1.00 * 10-Formyltetrahydrofolate [m] + 1.00 * proton [m] MTHFD1L; MTHFD2	MTHFD1L; MTHFD2	Folate metabolism	3.5.4.9	4.0	Lean	adipocytes
MTHFCm_pos	181.0	0.0177880852606735	-0.7604418304779	0.0868972002936957	MTHFCm	methenyltetrahydrifikate cyclohydrolase, mitochondrial	1.00 * Water [m] + 1.00 * 5,10-Methenyltetrahydrofolate [m] --> 1.00 * 10-Formyltetrahydrofolate [m] + 1.00 * proton [m] MTHFD1L; MTHFD2	MTHFD1L; MTHFD2	Folate metabolism	3.5.4.9	4.0	Lean	adipocytes
MTHFD_neg	333.0	0.5156922216117295	0.1915805981901507	0.7211711338980278	MTHFD	methylenetetrahydrofolate dehydrogenase (NADP)	1.00 * Nicotinamide adenine dinucleotide phosphate [c] + 1.00 * 5,10-Methylenetetrahydrofolate [c] --> 1.00 * Nicotinamide adenine dinucleotide phosphate - reduced [c] + 1.00 * 5,10-Methenyltetrahydrofolate [c] MTHFD1; MTHFR	MTHFD1; MTHFR	Folate metabolism	1.5.1.5	4.0	Lean	adipocytes
MTHFD_pos	257.0	0.3953250862453847	-0.2933907086871481	0.6197013577929942	MTHFD	methylenetetrahydrofolate dehydrogenase (NADP)	1.00 * Nicotinamide adenine dinucleotide phosphate [c] + 1.00 * 5,10-Methylenetetrahydrofolate [c] --> 1.00 * Nicotinamide adenine dinucleotide phosphate - reduced [c] + 1.00 * 5,10-Methenyltetrahydrofolate [c] MTHFD1; MTHFR	MTHFD1; MTHFR	Folate metabolism	1.5.1.5	4.0	Lean	adipocytes
MTHFDm_neg	201.0	0.048838370560445	-0.4156528184675012	0.1730889309568715	MTHFDm	methylenetetrahydrofolate dehydrogenase (NADP), mitochondrial	1.00 * Nicotinamide adenine dinucleotide phosphate [m] + 1.00 * 5,10-Methylenetetrahydrofolate [m] --> 1.00 * Nicotinamide adenine dinucleotide phosphate - reduced [m] + 1.00 * 5,10-Methenyltetrahydrofolate [m] MTHFD1; MTHFD1L; MTHFD2	MTHFD1; MTHFD1L; MTHFD2	Folate metabolism	1.5.1.5	4.0	Lean	adipocytes
MTHFDm_pos	222.0	0.121141516004118	-0.3703617975800153	0.3128047002534904	MTHFDm	methylenetetrahydrofolate dehydrogenase (NADP), mitochondrial	1.00 * Nicotinamide adenine dinucleotide phosphate [m] + 1.00 * 5,10-Methylenetetrahydrofolate [m] --> 1.00 * Nicotinamide adenine dinucleotide phosphate - reduced [m] + 1.00 * 5,10-Methenyltetrahydrofolate [m] MTHFD1; MTHFD1L; MTHFD2	MTHFD1; MTHFD1L; MTHFD2	Folate metabolism	1.5.1.5	4.0	Lean	adipocytes
N3Tg_pos	442.0	0.0046548004134631	0.8748931233152885	0.0341089935702752	N3Tg	N-acetylgalactosamine 3-beta-galactosyltransferase, Golgi apparatus	1.00 * UDP-D-galactose(2-) [g] + 1.00 * Tn antigen [g] --> 1.00 * proton [g] + 1.00 * UDP [g] + 1.00 * T antigen (core 1) [g] C1GALT1	C1GALT1	O-glycan synthesis	2.4.1.122	0.0	Lean	adipocytes
NACASPAH_pos	228.0	0.1527170190734782	-0.4112923506792467	0.3656106118878304	NACASPAH	N-Acetyl-L-aspartate amidohydrolase	1.00 * Water [c] + 1.00 * N-acetyl-L-aspartate(2-) [c] --> 1.00 * L-aspartate(1-) [c] + 1.00 * acetate [c] ACY3; ASPA	ACY3; ASPA	Alanine and aspartate metabolism	3.5.1.15	4.0	Lean	adipocytes
NACHEX10ly_pos	386.0	0.0872658730480638	0.4833404836918932	0.2499291531354538	NACHEX10ly	beta-N-acetylhexosaminidase, lysosomal	2.00 * Water [l] + 1.00 * keratan sulfate I, degradation product 7 [l] --> 2.00 * N-acetyl-D-glucosamine [l] + 1.00 * keratan sulfate I, degradation product 8 [l] HEXA; HEXB	HEXA; HEXB	Keratan sulfate degradation	3.2.1.52	4.0	Lean	adipocytes
NACHEX11ly_pos	386.0	0.0872658730480638	0.4833404836918424	0.2499291531354538	NACHEX11ly	beta-N-acetylhexosaminidase, lysosomal	1.00 * Water [l] + 1.00 * keratan sulfate I, degradation product 10 [l] --> 1.00 * N-acetyl-D-glucosamine [l] + 1.00 * keratan sulfate I, degradation product 11 [l] HEXA; HEXB	HEXA; HEXB	Keratan sulfate degradation	3.2.1.52	4.0	Lean	adipocytes
NACHEX12ly_pos	386.0	0.0872658730480638	0.4833404836918381	0.2499291531354538	NACHEX12ly	beta-N-acetylhexosaminidase, lysosomal	1.00 * Water [l] + 1.00 * keratan sulfate I, degradation product 13 [l] --> 1.00 * N-acetyl-D-glucosamine [l] + 1.00 * keratan sulfate I, degradation product 14 [l] HEXA; HEXB	HEXA; HEXB	Keratan sulfate degradation	3.2.1.52	4.0	Lean	adipocytes
NACHEX13ly_pos	386.0	0.0872658730480638	0.4833404836918754	0.2499291531354538	NACHEX13ly	beta-N-acetylhexosaminidase, lysosomal	1.00 * Water [l] + 1.00 * keratan sulfate I, degradation product 16 [l] --> 1.00 * N-acetyl-D-glucosamine [l] + 1.00 * keratan sulfate I, degradation product 17 [l] HEXA; HEXB	HEXA; HEXB	Keratan sulfate degradation	3.2.1.52	4.0	Lean	adipocytes
NACHEX14ly_pos	386.0	0.0872658730480638	0.4833404836918364	0.2499291531354538	NACHEX14ly	beta-N-acetylhexosaminidase, lysosomal	1.00 * Water [l] + 1.00 * keratan sulfate I, degradation product 19 [l] --> 1.00 * N-acetyl-D-glucosamine [l] + 1.00 * keratan sulfate I, degradation product 20 [l] HEXA; HEXB	HEXA; HEXB	Keratan sulfate degradation	3.2.1.52	4.0	Lean	adipocytes
NACHEX15ly_pos	386.0	0.0872658730480638	0.483340483691842	0.2499291531354538	NACHEX15ly	beta-N-acetylhexosaminidase, lysosomal	1.00 * Water [l] + 1.00 * keratan sulfate I, degradation product 22 [l] --> 1.00 * N-acetyl-D-glucosamine [l] + 1.00 * keratan sulfate I, degradation product 23 [l] HEXA; HEXB	HEXA; HEXB	Keratan sulfate degradation	3.2.1.52	4.0	Lean	adipocytes
NACHEX16ly_pos	386.0	0.0872658730480638	0.4833404836918119	0.2499291531354538	NACHEX16ly	beta-N-acetylhexosaminidase, lysosomal	1.00 * Water [l] + 1.00 * keratan sulfate I, degradation product 25 [l] --> 1.00 * N-acetyl-D-glucosamine [l] + 1.00 * keratan sulfate I, degradation product 26 [l] HEXA; HEXB	HEXA; HEXB	Keratan sulfate degradation	3.2.1.52	4.0	Lean	adipocytes
NACHEX17ly_pos	386.0	0.0872658730480638	0.4833404836918453	0.2499291531354538	NACHEX17ly	beta-N-acetylhexosaminidase, lysosomal	1.00 * Water [l] + 1.00 * keratan sulfate I, degradation product 28 [l] --> 1.00 * N-acetyl-D-glucosamine [l] + 1.00 * keratan sulfate I, degradation product 29 [l] HEXA; HEXB	HEXA; HEXB	Keratan sulfate degradation	3.2.1.52	4.0	Lean	adipocytes
NACHEX18ly_pos	386.0	0.0872658730480638	0.4833404836918151	0.2499291531354538	NACHEX18ly	beta-N-acetylhexosaminidase, lysosomal	1.00 * Water [l] + 1.00 * keratan sulfate I, degradation product 31 [l] --> 1.00 * N-acetyl-D-glucosamine [l] + 1.00 * keratan sulfate I, degradation product 32 [l] HEXA; HEXB	HEXA; HEXB	Keratan sulfate degradation	3.2.1.52	4.0	Lean	adipocytes
NACHEX19ly_pos	386.0	0.0872658730480638	0.4833404836918732	0.2499291531354538	NACHEX19ly	beta-N-acetylhexosaminidase, lysosomal	1.00 * Water [l] + 1.00 * keratan sulfate I, degradation product 34 [l] --> 1.00 * N-acetyl-D-glucosamine [l] + 1.00 * keratan sulfate I, degradation product 35 [l] HEXA; HEXB	HEXA; HEXB	Keratan sulfate degradation	3.2.1.52	4.0	Lean	adipocytes
NACHEX1ly_pos	256.0	0.3843004042073923	-0.3159667361152412	0.6154670760958656	NACHEX1ly	beta-N-acetylhexosaminidase, lysosomal	1.00 * Water [l] + 1.00 * chondroitin sulfate A (GalNAc4S-GlcA), degradation product 1 [l] --> 1.00 * N-acetyl-D-galactosamine [l] + 1.00 * chondroitin sulfate A (GalNAc4S-GlcA), degradation product 2 [l] HEXA; HEXB	HEXA; HEXB	Chondroitin sulfate degradation	3.2.1.52	4.0	Lean	adipocytes
NACHEX20ly_pos	386.0	0.0872658730480638	0.4833404836918977	0.2499291531354538	NACHEX20ly	beta-N-acetylhexosaminidase, lysosomal	1.00 * Water [l] + 1.00 * keratan sulfate I, degradation product 37 [l] --> 1.00 * N-acetyl-D-glucosamine [l] + 1.00 * keratan sulfate I, degradation product 38 [l] HEXA; HEXB	HEXA; HEXB	Keratan sulfate degradation	3.2.1.52	4.0	Lean	adipocytes
NACHEX21ly_pos	386.0	0.0872658730480638	0.4820205509522469	0.2499291531354538	NACHEX21ly	beta-N-acetylhexosaminidase, lysosomal	1.00 * Water [l] + 1.00 * keratan sulfate I, degradation product 39 [l] --> 1.00 * N-acetyl-D-glucosamine [l] + 1.00 * keratan sulfate I, degradation product 40 [l] HEXA; HEXB	HEXA; HEXB	Keratan sulfate degradation	3.2.1.52	4.0	Lean	adipocytes
NACHEX22ly_pos	386.0	0.0872658730480638	0.4820205509522469	0.2499291531354538	NACHEX22ly	beta-N-acetylhexosaminidase, lysosomal	1.00 * Water [l] + 1.00 * keratan sulfate I, degradation product 41 [l] --> 1.00 * (alpha-D-mannosyl)2-beta-D-mannosyl-N-acetylglucosamine [l] + 1.00 * N-acetyl-D-glucosamine [l] HEXA; HEXB	HEXA; HEXB	Keratan sulfate degradation	3.2.1.52	4.0	Lean	adipocytes
NACHEX23ly_pos	442.0	0.0046548004134631	0.8823053069558772	0.0341089935702752	NACHEX23ly	beta-N-acetylhexosaminidase, lysosomal	1.00 * Water [l] + 1.00 * keratan sulfate II (core 2-linked), degradation product 4 [l] --> 1.00 * N-acetyl-D-glucosamine [l] + 1.00 * keratan sulfate II (core 2-linked), degradation product 5 [l] HEXA; HEXB	HEXA; HEXB	Keratan sulfate degradation	3.2.1.52	4.0	Lean	adipocytes
NACHEX24ly_pos	440.0	0.0052708041558099	0.8668767455552661	0.0370379294188499	NACHEX24ly	beta-N-acetylhexosaminidase, lysosomal	1.00 * Water [l] + 1.00 * keratan sulfate II (core 2-linked), degradation product 7 [l] --> 1.00 * N-acetyl-D-glucosamine [l] + 1.00 * keratan sulfate II (core 2-linked), degradation product 8 [l] HEXA; HEXB	HEXA; HEXB	Keratan sulfate degradation	3.2.1.52	4.0	Lean	adipocytes
NACHEX25ly_pos	442.0	0.0046548004134631	0.8641100620703532	0.0341089935702752	NACHEX25ly	beta-N-acetylhexosaminidase, lysosomal	1.00 * Water [l] + 1.00 * keratan sulfate II (core 2-linked), degradation product 9 [l] --> 1.00 * N-acetyl-D-glucosamine [l] + 1.00 * F1alpha [l] HEXA; HEXB	HEXA; HEXB	Keratan sulfate degradation	3.2.1.52	4.0	Lean	adipocytes
NACHEX26ly_pos	450.0	0.0027897744709844	0.9046308076414178	0.0234839100681708	NACHEX26ly	beta-N-acetylhexosaminidase, lysosomal	2.00 * Water [l] + 1.00 * keratan sulfate II (core 4-linked), degradation product 4 [l] --> 2.00 * N-acetyl-D-glucosamine [l] + 1.00 * keratan sulfate II (core 2-linked), degradation product 5 [l] HEXA; HEXB	HEXA; HEXB	Keratan sulfate degradation	3.2.1.52	4.0	Lean	adipocytes
NACHEX27ly_pos	329.0	0.5686776980926483	0.237807565724563	0.767555648514595	NACHEX27ly	beta-N-acetylhexosaminidase, lysosomal	1.00 * Water [l] + 1.00 * hyaluronan degradation product 1 [l] --> 1.00 * N-acetyl-D-glucosamine [l] + 1.00 * hyaluronan biosynthesis, precursor 1 [l] HEXA; HEXB	HEXA; HEXB	Hyaluronan metabolism	3.2.1.52	4.0	Lean	adipocytes
NACHEX2ly_pos	254.0	0.3628225097835944	-0.3123091518199161	0.5987537588541336	NACHEX2ly	beta-N-acetylhexosaminidase, lysosomal	1.00 * Water [l] + 1.00 * chondroitin sulfate A (GalNAc4S-GlcA), degradation product 4 [l] --> 1.00 * N-acetyl-D-galactosamine [l] + 1.00 * chondroitin sulfate A (GalNAc4S-GlcA), degradation product 5 [l] HEXA; HEXB	HEXA; HEXB	Chondroitin sulfate degradation	3.2.1.52	4.0	Lean	adipocytes
NACHEX3ly_pos	256.0	0.3843004042073923	-0.265258571417344	0.6154670760958656	NACHEX3ly	beta-N-acetylhexosaminidase, lysosomal	1.00 * Water [l] + 1.00 * chondroitin sulfate B / dermatan sulfate (IdoA2S-GalNAc4S), degradation product 1 [l] --> 1.00 * N-acetyl-D-galactosamine [l] + 1.00 * chondroitin sulfate B / dermatan sulfate (IdoA2S-GalNAc4S), degradation product 2 [l] HEXA; HEXB	HEXA; HEXB	Chondroitin sulfate degradation	3.2.1.52	4.0	Lean	adipocytes
NACHEX4ly_pos	258.0	0.4065387836561368	-0.2856525767809915	0.6307457952433195	NACHEX4ly	beta-N-acetylhexosaminidase, lysosomal	1.00 * Water [l] + 1.00 * chondroitin sulfate C (GalNAc6S-GlcA), degradation product 1 [l] --> 1.00 * N-acetyl-D-galactosamine [l] + 1.00 * chondroitin sulfate C (GalNAc6S-GlcA), degradation product 2 [l] HEXA; HEXB	HEXA; HEXB	Chondroitin sulfate degradation	3.2.1.52	4.0	Lean	adipocytes
NACHEX5ly_pos	258.0	0.4065387836561368	-0.2856525767809934	0.6307457952433195	NACHEX5ly	beta-N-acetylhexosaminidase, lysosomal	1.00 * Water [l] + 1.00 * chondroitin sulfate C (GalNAc6S-GlcA), degradation product 4 [l] --> 1.00 * N-acetyl-D-galactosamine [l] + 1.00 * chondroitin sulfate C (GalNAc6S-GlcA), degradation product 5 [l] HEXA; HEXB	HEXA; HEXB	Chondroitin sulfate degradation	3.2.1.52	4.0	Lean	adipocytes
NACHEX6ly_pos	269.0	0.5418618075660113	-0.25584703698272	0.7449598102328409	NACHEX6ly	beta-N-acetylhexosaminidase, lysosomal	1.00 * Water [l] + 1.00 * chondroitin sulfate D (GlcNAc6S-GlcA2S), degradation product 1 [l] --> 1.00 * N-acetyl-D-galactosamine [l] + 1.00 * chondroitin sulfate D (GlcNAc6S-GlcA2S), degradation product 2 [l] HEXA; HEXB	HEXA; HEXB	Chondroitin sulfate degradation	3.2.1.52	4.0	Lean	adipocytes
NACHEX7ly_pos	269.0	0.5418618075660113	-0.2558470369828615	0.7449598102328409	NACHEX7ly	beta-N-acetylhexosaminidase, lysosomal	1.00 * Water [l] + 1.00 * chondroitin sulfate D (GlcNAc6S-GlcA2S), degradation product 5 [l] --> 1.00 * N-acetyl-D-galactosamine [l] + 1.00 * chondroitin sulfate D (GlcNAc6S-GlcA2S), degradation product 6 [l] HEXA; HEXB	HEXA; HEXB	Chondroitin sulfate degradation	3.2.1.52	4.0	Lean	adipocytes
NACHEX8ly_pos	265.0	0.4901941873486188	-0.2660215701900512	0.7002620366800137	NACHEX8ly	beta-N-acetylhexosaminidase, lysosomal	1.00 * Water [l] + 1.00 * chondroitin sulfate E (GalNAc4,6diS-GlcA), degradation product 2 [l] --> 1.00 * N-acetyl-D-galactosamine [l] + 1.00 * chondroitin sulfate E (GalNAc4,6diS-GlcA), degradation product 3 [l] HEXA; HEXB	HEXA; HEXB	Chondroitin sulfate degradation	3.2.1.52	4.0	Lean	adipocytes
NACHEX9ly_pos	265.0	0.4901941873486188	-0.26602157019005	0.7002620366800137	NACHEX9ly	beta-N-acetylhexosaminidase, lysosomal	1.00 * Water [l] + 1.00 * chondroitin sulfate E (GalNAc4,6diS-GlcA), degradation product 6 [l] --> 1.00 * N-acetyl-D-galactosamine [l] + 1.00 * chondroitin sulfate E (GalNAc4,6diS-GlcA), degradation product 7 [l] HEXA; HEXB	HEXA; HEXB	Chondroitin sulfate degradation	3.2.1.52	4.0	Lean	adipocytes
NADH2_u10m_pos	205.0	0.0587579600808188	-0.5692253694202942	0.1931000233565092	NADH2_u10m	NADH dehydrogenase, mitochondrial	5.00 * proton [m] + 1.00 * Nicotinamide adenine dinucleotide - reduced [m] + 1.00 * ubiquinone-10 [m] --> 4.00 * proton [c] + 1.00 * Nicotinamide adenine dinucleotide [m] + 1.00 * Ubiquinol-10 [m] 1700029P11RIK; MT-ND1; MT-ND2; MT-ND3; MT-ND4; MT-ND4L; MT-ND5; MT-ND6; NDUFA1; NDUFA10; NDUFA11; NDUFA12; NDUFA13; NDUFA2; NDUFA3; NDUFA4; NDUFA5; NDUFA6; NDUFA7; NDUFA8; NDUFA9; NDUFAB1; NDUFB10; NDUF…	1700029P11RIK; MT-ND1; MT-ND2; MT-ND3; MT-ND4; MT-ND4L; MT-ND5; MT-ND6; NDUFA1; NDUFA10; NDUFA11; NDUFA12; NDUFA13; NDUFA2; NDUFA3; NDUFA4; NDUFA5; NDUFA6; NDUFA7; NDUFA8; NDUFA9; NDUFAB1; NDUFB10; NDUFB2; NDUFB3; NDUFB4; NDUFB5; NDUFB6; NDUFB7; NDUFB8; NDUFB9; NDUFC1; NDUFC2; NDUFS1; NDUFS2; NDUFS3; NDUFS4; NDUFS5; NDUFS6; NDUFS7; NDUFS8; NDUFV1; NDUFV2; NDUFV3; TUSC3	Oxidative phosphorylation	1.6.99.3	4.0	Lean	adipocytes
NADNe_pos	373.0	0.1470585192192967	0.2651876166425038	0.3590655852007368	NADNe	NAD nucleosidase,extracellular	1.00 * Water [e] + 1.00 * Nicotinamide adenine dinucleotide [e] --> 1.00 * proton [e] + 1.00 * ADPribose [e] + 1.00 * Nicotinamide [e] CD38	CD38	NAD metabolism	3.2.2.5	4.0	Lean	adipocytes
NADPNe_pos	373.0	0.1470585192192967	0.2651876166425038	0.3590655852007368	NADPNe	NADP nucleosidase,extracellular	1.00 * Water [e] + 1.00 * Nicotinamide adenine dinucleotide phosphate [e] --> 1.00 * proton [e] + 1.00 * ADP-D-ribose 2'-phosphate(4-) [e] + 1.00 * Nicotinamide [e] CD38	CD38	NAD metabolism	3.2.2.6	4.0	Lean	adipocytes
NAGA2ly_pos	484.0	0.0002425504685707	1.2162591292030738	0.003748873869334	NAGA2ly	N-acetylgalactosaminidase, alpha-	1.00 * proton [l] + 1.00 * Tn antigen [l] + 1.00 * UDP [l] --> 1.00 * protein-linked serine or threonine residue (O-glycosylation site) [l] + 1.00 * UDP-N-acetyl-D-galactosamine(2-) [l] NAGA	NAGA	Keratan sulfate degradation	3.2.1.49	4.0	Lean	adipocytes
NAGAly_pos	398.0	0.0511761190432772	0.5914573721892589	0.1794197233914896	NAGAly	N-acetylgalactosaminidase, alpha-	1.00 * proton [l] + 1.00 * alpha GalNAc globoside [l] + 1.00 * UDP [l] --> 1.00 * globoside [l] + 1.00 * UDP-N-acetyl-D-galactosamine(2-) [l] NAGA	NAGA	Sphingolipid metabolism	3.2.1.49	4.0	Lean	adipocytes
NDP10ex_pos	265.0	0.4901941873486188	-0.1266128856404997	0.7002620366800137	NDP10ex	nucleoside-diphosphatase (IDP), extracellular	1.00 * Water [e] + 1.00 * IDP(3-) [e] --> 1.00 * proton [e] + 1.00 * hydrogenphosphate [e] + 1.00 * IMP [e] CANT1; ENTPD1; ENTPD3; ENTPD8	CANT1; ENTPD1; ENTPD3; ENTPD8	Nucleotide interconversion	3.6.1.6	4.0	Lean	adipocytes
NDP3ex_pos	277.0	0.6527104405758399	-0.0854370036321002	0.8339263374881191	NDP3ex	nucleoside-diphosphatase (GDP), extracellular	1.00 * Water [e] + 1.00 * GDP [e] --> 1.00 * proton [e] + 1.00 * hydrogenphosphate [e] + 1.00 * GMP [e] CANT1; ENTPD1; ENTPD3; ENTPD8	CANT1; ENTPD1; ENTPD3; ENTPD8	Nucleotide interconversion	3.6.1.6	4.0	Lean	adipocytes
NDP7ex_pos	502.0	5.57768528811277e-05	1.3912236527154322	0.0019941757236126	NDP7ex	nucleoside-diphosphatase (UDP), extracellular	1.00 * Water [e] + 1.00 * UDP [e] --> 1.00 * proton [e] + 1.00 * hydrogenphosphate [e] + 1.00 * UMP [e] CANT1; ENTPD1; ENTPD3; ENTPD8	CANT1; ENTPD1; ENTPD3; ENTPD8	Nucleotide interconversion	3.6.1.6	4.0	Lean	adipocytes
NDP7g_pos	465.0	0.0010018738275714	1.0937108423865811	0.0111439196512946	NDP7g	nucleoside-diphosphatase (UDP), Golgi apparatus	1.00 * UDP [g] + 1.00 * Water [g] --> 1.00 * proton [g] + 1.00 * hydrogenphosphate [g] + 1.00 * UMP [g] ENTPD4	ENTPD4	Nucleotide interconversion	3.6.1.6	4.0	Lean	adipocytes
NDP8_pos	455.0	0.002001564953228	0.9588115523797004	0.0185265763167208	NDP8	nucleoside-diphosphatase (dUDP)	1.00 * Water [c] + 1.00 * dUDP [c] --> 1.00 * proton [c] + 1.00 * hydrogenphosphate [c] + 1.00 * dUMP [c] DTYMK	DTYMK	Nucleotide interconversion	3.6.1.6	4.0	Lean	adipocytes
NDP8ex_pos	508.0	3.3247527459304426e-05	1.449991783852878	0.0016144900087887	NDP8ex	nucleoside-diphosphatase (UTP), extracellular	1.00 * Water [e] + 1.00 * UTP [e] --> 1.00 * proton [e] + 1.00 * hydrogenphosphate [e] + 1.00 * UDP [e] CANT1; ENTPD1; ENTPD3; ENTPD8	CANT1; ENTPD1; ENTPD3; ENTPD8	Nucleotide interconversion	3.6.1.6	4.0	Lean	adipocytes
NDPK10_neg	441.0	0.0049541499975717	0.85628436068311	0.0351928537491257	NDPK10	nucleoside-diphosphate kinase (ATP:dIDP)	1.00 * ATP [c] + 1.00 * dIDP [c] --> 1.00 * ADP [c] + 1.00 * dITP(4-) [c] GM20390; NME2; NME3; NME6; NME7	GM20390; NME2; NME3; NME6; NME7	Nucleotide interconversion	2.7.4.6	4.0	Lean	adipocytes
NDPK10_pos	441.0	0.0049541499975717	0.85628436068311	0.0351928537491257	NDPK10	nucleoside-diphosphate kinase (ATP:dIDP)	1.00 * ATP [c] + 1.00 * dIDP [c] --> 1.00 * ADP [c] + 1.00 * dITP(4-) [c] GM20390; NME2; NME3; NME6; NME7	GM20390; NME2; NME3; NME6; NME7	Nucleotide interconversion	2.7.4.6	4.0	Lean	adipocytes
NDPK10n_neg	441.0	0.0049541499975717	0.85628436068311	0.0351928537491257	NDPK10n	nucleoside-diphosphate kinase (ATP:dIDP), nuclear	1.00 * ATP [n] + 1.00 * dIDP [n] --> 1.00 * ADP [n] + 1.00 * dITP(4-) [n] GM20390; NME2	GM20390; NME2	Nucleotide interconversion	2.7.4.6	4.0	Lean	adipocytes
NDPK10n_pos	441.0	0.0049541499975717	0.85628436068311	0.0351928537491257	NDPK10n	nucleoside-diphosphate kinase (ATP:dIDP), nuclear	1.00 * ATP [n] + 1.00 * dIDP [n] --> 1.00 * ADP [n] + 1.00 * dITP(4-) [n] GM20390; NME2	GM20390; NME2	Nucleotide interconversion	2.7.4.6	4.0	Lean	adipocytes
NDPK1n_neg	489.0	0.0001632475474053	1.130287675667125	0.0029102788793609	NDPK1n	nucleoside-diphosphate kinase (ATP:GDP), nuclear	1.00 * ATP [n] + 1.00 * GDP [n] --> 1.00 * ADP [n] + 1.00 * GTP [n] GM20390; NME2	GM20390; NME2	Nucleotide interconversion	2.7.4.6	4.0	Lean	adipocytes
NDPK1n_pos	489.0	0.0001632475474053	1.1302876756671252	0.0029102788793609	NDPK1n	nucleoside-diphosphate kinase (ATP:GDP), nuclear	1.00 * ATP [n] + 1.00 * GDP [n] --> 1.00 * ADP [n] + 1.00 * GTP [n] GM20390; NME2	GM20390; NME2	Nucleotide interconversion	2.7.4.6	4.0	Lean	adipocytes
NDPK2n_neg	489.0	0.0001632475474053	1.1302876756671256	0.0029102788793609	NDPK2n	nucleoside-diphosphate kinase (ATP:UDP), nuclear	1.00 * ATP [n] + 1.00 * UDP [n] --> 1.00 * UTP [n] + 1.00 * ADP [n] GM20390; NME2	GM20390; NME2	Nucleotide interconversion	2.7.4.6	4.0	Lean	adipocytes
NDPK2n_pos	489.0	0.0001632475474053	1.1302876756671256	0.0029102788793609	NDPK2n	nucleoside-diphosphate kinase (ATP:UDP), nuclear	1.00 * ATP [n] + 1.00 * UDP [n] --> 1.00 * UTP [n] + 1.00 * ADP [n] GM20390; NME2	GM20390; NME2	Nucleotide interconversion	2.7.4.6	4.0	Lean	adipocytes
NDPK3n_neg	489.0	0.0001632475474053	1.1302876756671254	0.0029102788793609	NDPK3n	nucleoside-diphosphate kinase (ATP:CDP),nuclear	1.00 * ATP [n] + 1.00 * CDP [n] --> 1.00 * CTP [n] + 1.00 * ADP [n] GM20390; NME2	GM20390; NME2	Nucleotide interconversion	2.7.4.6	4.0	Lean	adipocytes
NDPK3n_pos	489.0	0.0001632475474053	1.1302876756671256	0.0029102788793609	NDPK3n	nucleoside-diphosphate kinase (ATP:CDP),nuclear	1.00 * ATP [n] + 1.00 * CDP [n] --> 1.00 * CTP [n] + 1.00 * ADP [n] GM20390; NME2	GM20390; NME2	Nucleotide interconversion	2.7.4.6	4.0	Lean	adipocytes
NDPK4n_neg	480.0	0.0003305617956339	1.0523043167171016	0.0049578836292431	NDPK4n	nucleoside-diphosphate kinase (ATP:dTDP), nuclear	1.00 * ATP [n] + 1.00 * dTDP [n] --> 1.00 * ADP [n] + 1.00 * dTTP [n] GM20390; NME2	GM20390; NME2	Nucleotide interconversion	2.7.4.6	4.0	Lean	adipocytes
NDPK4n_pos	480.0	0.0003305617956339	1.0523043167171016	0.0049578836292431	NDPK4n	nucleoside-diphosphate kinase (ATP:dTDP), nuclear	1.00 * ATP [n] + 1.00 * dTDP [n] --> 1.00 * ADP [n] + 1.00 * dTTP [n] GM20390; NME2	GM20390; NME2	Nucleotide interconversion	2.7.4.6	4.0	Lean	adipocytes
NDPK5n_neg	489.0	0.0001632475474053	1.1302876756671254	0.0029102788793609	NDPK5n	nucleoside-diphosphate kinase (ATP:dGDP), nuclear	1.00 * ATP [n] + 1.00 * dGDP [n] --> 1.00 * dGTP [n] + 1.00 * ADP [n] GM20390; NME2	GM20390; NME2	Nucleotide interconversion	2.7.4.6	4.0	Lean	adipocytes
NDPK5n_pos	489.0	0.0001632475474053	1.1302876756671256	0.0029102788793609	NDPK5n	nucleoside-diphosphate kinase (ATP:dGDP), nuclear	1.00 * ATP [n] + 1.00 * dGDP [n] --> 1.00 * dGTP [n] + 1.00 * ADP [n] GM20390; NME2	GM20390; NME2	Nucleotide interconversion	2.7.4.6	4.0	Lean	adipocytes
NDPK6n_pos	472.0	0.0006035812492172	1.134128074746929	0.0078550063773135	NDPK6n	nucleoside-diphosphate kinase (ATP:dUDP), nuclear	1.00 * ATP [n] + 1.00 * dUDP [n] --> 1.00 * ADP [n] + 1.00 * dUTP [n] GM20390; NME2	GM20390; NME2	Nucleotide interconversion	2.7.4.6	4.0	Lean	adipocytes
NDPK7n_neg	489.0	0.0001632475474053	1.1302876756671256	0.0029102788793609	NDPK7n	nucleoside-diphosphate kinase (ATP:dCDP), nuclear	1.00 * ATP [n] + 1.00 * dCDP [n] --> 1.00 * dCTP [n] + 1.00 * ADP [n] GM20390; NME2	GM20390; NME2	Nucleotide interconversion	2.7.4.6	4.0	Lean	adipocytes
NDPK7n_pos	489.0	0.0001632475474053	1.130287675667125	0.0029102788793609	NDPK7n	nucleoside-diphosphate kinase (ATP:dCDP), nuclear	1.00 * ATP [n] + 1.00 * dCDP [n] --> 1.00 * dCTP [n] + 1.00 * ADP [n] GM20390; NME2	GM20390; NME2	Nucleotide interconversion	2.7.4.6	4.0	Lean	adipocytes
NDPK8n_neg	489.0	0.0001632475474053	1.130287675667125	0.0029102788793609	NDPK8n	nucleoside-diphosphate kinase (ATP:dADP), nuclear	1.00 * ATP [n] + 1.00 * dADP [n] --> 1.00 * dATP [n] + 1.00 * ADP [n] GM20390; NME2	GM20390; NME2	Nucleotide interconversion	2.7.4.6	4.0	Lean	adipocytes
NDPK8n_pos	489.0	0.0001632475474053	1.1302876756671256	0.0029102788793609	NDPK8n	nucleoside-diphosphate kinase (ATP:dADP), nuclear	1.00 * ATP [n] + 1.00 * dADP [n] --> 1.00 * dATP [n] + 1.00 * ADP [n] GM20390; NME2	GM20390; NME2	Nucleotide interconversion	2.7.4.6	4.0	Lean	adipocytes
NDPK9_neg	311.0	0.8336676730351154	-0.0348599142184485	0.960969982008768	NDPK9	nucleoside-diphosphate kinase (ATP:IDP)	1.00 * ATP [c] + 1.00 * IDP(3-) [c] --> 1.00 * ADP [c] + 1.00 * ITP(3-) [c] GM20390; NME2; NME3; NME6; NME7	GM20390; NME2; NME3; NME6; NME7	Nucleotide interconversion	2.7.4.6	4.0	Lean	adipocytes
NDPK9_pos	311.0	0.8336676730351154	-0.0348599142184485	0.960969982008768	NDPK9	nucleoside-diphosphate kinase (ATP:IDP)	1.00 * ATP [c] + 1.00 * IDP(3-) [c] --> 1.00 * ADP [c] + 1.00 * ITP(3-) [c] GM20390; NME2; NME3; NME6; NME7	GM20390; NME2; NME3; NME6; NME7	Nucleotide interconversion	2.7.4.6	4.0	Lean	adipocytes
NDPK9n_neg	441.0	0.0049541499975717	0.85628436068311	0.0351928537491257	NDPK9n	nucleoside-diphosphate kinase (ATP:IDP), nuclear	1.00 * ATP [n] + 1.00 * IDP(3-) [n] --> 1.00 * ADP [n] + 1.00 * ITP(3-) [n] GM20390; NME2	GM20390; NME2	Nucleotide interconversion	2.7.4.6	4.0	Lean	adipocytes
NDPK9n_pos	441.0	0.0049541499975717	0.85628436068311	0.0351928537491257	NDPK9n	nucleoside-diphosphate kinase (ATP:IDP), nuclear	1.00 * ATP [n] + 1.00 * IDP(3-) [n] --> 1.00 * ADP [n] + 1.00 * ITP(3-) [n] GM20390; NME2	GM20390; NME2	Nucleotide interconversion	2.7.4.6	4.0	Lean	adipocytes
NMNATn_pos	388.0	0.0801183137276341	0.5497542131949584	0.2402441785371961	NMNATn	nicotinamide-nucleotide adenylyltransferase	1.00 * ATP [n] + 1.00 * proton [n] + 1.00 * NMN [n] --> 1.00 * Diphosphate [n] + 1.00 * Nicotinamide adenine dinucleotide [n] NMNAT1	NMNAT1	NAD metabolism	2.7.7.1	4.0	Lean	adipocytes
NNATn_pos	349.0	0.3320464921270591	0.2544835012186561	0.5723513971578209	NNATn	nicotinate-nucleotide adenylyltransferase	1.00 * ATP [n] + 1.00 * proton [n] + 1.00 * Nicotinate D-ribonucleotide [n] --> 1.00 * Diphosphate [n] + 1.00 * Deamino-NAD+ [n] NMNAT1	NMNAT1	NAD metabolism	2.7.7.18	4.0	Lean	adipocytes
NNATr_pos	246.0	0.2846193087118784	-0.3241270856310249	0.5447111299377039	NNATr	nicotinate-nucleotide adenylyltransferase	1.00 * ATP [c] + 1.00 * proton [c] + 1.00 * Nicotinate D-ribonucleotide [c] --> 1.00 * Diphosphate [c] + 1.00 * Deamino-NAD+ [c] NMNAT1; NMNAT2; NMNAT3	NMNAT1; NMNAT2; NMNAT3	NAD metabolism	2.7.7.18	4.0	Lean	adipocytes
NNMT_pos	345.0	0.3734658860743453	0.2599544704076671	0.6055675356804797	NNMT	Nicotinamide N-methyltransferase	1.00 * S-Adenosyl-L-methionine [c] + 1.00 * Nicotinamide [c] --> 1.00 * 1-methylnicotinamide [c] + 1.00 * S-Adenosyl-L-homocysteine [c] NNMT	NNMT	NAD metabolism	2.1.1.1	4.0	Lean	adipocytes
NORANMT_pos	272.0	0.5823193735766927	-0.2392351381076095	0.7788596431374182	NORANMT	noradrenaline N-methyltransferase	1.00 * S-Adenosyl-L-methionine [c] + 1.00 * Norepinephrine [c] --> 1.00 * proton [c] + 1.00 * S-Adenosyl-L-homocysteine [c] + 1.00 * Adrenaline [c] PNMT	PNMT	Tyrosine metabolism	2.1.1.28	4.0	Lean	adipocytes
NOS1_pos	289.0	0.8331636519684227	-0.0064971427383748	0.960969982008768	NOS1	Nitric Oxide Synthase (intermediate forming)	1.00 * O2 [c] + 1.00 * proton [c] + 1.00 * Nicotinamide adenine dinucleotide phosphate - reduced [c] + 1.00 * L-argininium(1+) [c] --> 1.00 * Water [c] + 1.00 * Nicotinamide adenine dinucleotide phosphate [c] + 1.00 * N-(omega)-Hydroxyarginine [c] NOS1; NOS2; NOS3	NOS1; NOS2; NOS3	Arginine and Proline Metabolism	1.14.13.39	4.0	Lean	adipocytes
NOS2_pos	289.0	0.8331636519684227	-0.0064971427383748	0.960969982008768	NOS2	Nitric Oxide Synthase (NO forming)	1.00 * O2 [c] + 1.00 * Nicotinamide adenine dinucleotide phosphate - reduced [c] + 1.00 * N-(omega)-Hydroxyarginine [c] --> 1.00 * Water [c] + 1.00 * proton [c] + 1.00 * Nicotinamide adenine dinucleotide phosphate [c] + 1.00 * L-citrulline [c] + 1.00 * Nitric oxide [c] NOS1; NOS2; NOS3	NOS1; NOS2; NOS3	Arginine and Proline Metabolism	1.14.13.39	4.0	Lean	adipocytes
NRPPHRSULT_pos	331.0	0.5418618075660113	0.0505365766165772	0.7449598102328409	NRPPHRSULT	Norepinephrine Sulfotransferase	1.00 * (2R,3S,4R,5R)-5-(6-amino-9H-purin-9-yl)-4-hydroxy-2-({[(sulfonatooxy)phosphinato]oxy}methyl)oxolan-3-yl phosphate [c] + 1.00 * Norepinephrine [c] --> 1.00 * proton [c] + 1.00 * adenosine 3',5'-bismonophosphate(4-) [c] + 1.00 * Sulfate derivative of norepinephrine [c] SULT1A1	SULT1A1	Tyrosine metabolism	2.8.2.1	4.0	Lean	adipocytes
NS26T2g_pos	308.0	0.880764615259515	0.0021022485286546	0.9868347288671128	NS26T2g	alpha-N-acetylgalactosaminide alpha-2,6-sialyltransferase	1.00 * CMP-N-acetyl-beta-neuraminate(2-) [g] + 1.00 * sialyl-T antigen [g] --> 1.00 * proton [g] + 1.00 * CMP [g] + 1.00 * disialyl-T antigen [g] ST6GALNAC1	ST6GALNAC1	O-glycan synthesis	2.4.99.3	0.0	Lean	adipocytes
NS26Tg_pos	342.0	0.4065387836561368	0.1187502851680822	0.6307457952433195	NS26Tg	alpha-N-acetylgalactosaminide alpha-2,6-sialyltransferase	1.00 * CMP-N-acetyl-beta-neuraminate(2-) [g] + 1.00 * Tn antigen [g] --> 1.00 * proton [g] + 1.00 * CMP [g] + 1.00 * sialyl-Tn antigen [g] ST6GALNAC1	ST6GALNAC1	O-glycan synthesis	2.4.99.3	0.0	Lean	adipocytes
NT5C_pos	249.0	0.3124952900425093	-0.2038587341686885	0.5611314219684029	NT5C	Nicotinate D-ribonucleotide phosphohydrolase	1.00 * Water [c] + 1.00 * Nicotinate D-ribonucleotide [c] --> 1.00 * hydrogenphosphate [c] + 1.00 * Nicotinate D-ribonucleoside [c] NT5C; NT5C1A; NT5C1B; NT5C2; NT5C3; NT5E	NT5C; NT5C1A; NT5C1B; NT5C2; NT5C3; NT5E	NAD metabolism	3.1.3.5	4.0	Lean	adipocytes
NTD11_pos	239.0	0.2262788928879547	-0.2663366008779266	0.4668347355808249	NTD11	5'-nucleotidase (IMP)	1.00 * Water [c] + 1.00 * IMP [c] --> 1.00 * hydrogenphosphate [c] + 1.00 * Inosine [c] NT5C1A; NT5C1B; NT5C2; NT5C3; NT5E	NT5C1A; NT5C1B; NT5C2; NT5C3; NT5E	Purine catabolism	3.1.3.5	4.0	Lean	adipocytes
NTD1_pos	315.0	0.7718162376022454	0.1037510401163448	0.9146254339970517	NTD1	5'-nucleotidase (dUMP)	1.00 * Water [c] + 1.00 * dUMP [c] --> 1.00 * hydrogenphosphate [c] + 1.00 * Deoxyuridine [c] NT5C; NT5C3	NT5C; NT5C3	Pyrimidine catabolism	3.1.3.5	4.0	Lean	adipocytes
NTD1m_pos	358.0	0.2501438712743007	0.3169692474423033	0.4999036149821483	NTD1m	5'-nucleotidase (dUMP),mitochondrial	1.00 * Water [m] + 1.00 * dUMP [m] --> 1.00 * hydrogenphosphate [m] + 1.00 * Deoxyuridine [m] NT5M	NT5M	Nucleotide interconversion	3.1.3.5	4.0	Lean	adipocytes
NTD2_pos	273.0	0.5961119307897529	-0.0751625399317215	0.7920972705021283	NTD2	5'-nucleotidase (UMP)	1.00 * Water [c] + 1.00 * UMP [c] --> 1.00 * hydrogenphosphate [c] + 1.00 * Uridine [c] NT5C3	NT5C3	Pyrimidine catabolism	3.1.3.5	4.0	Lean	adipocytes
NTD2m_pos	400.0	0.0465909355004236	0.6435604762730687	0.1730889309568715	NTD2m	5'-nucleotidase (UMP), mitochondrial	1.00 * Water [m] + 1.00 * UMP [m] --> 1.00 * hydrogenphosphate [m] + 1.00 * Uridine [m] NT5M	NT5M	Nucleotide interconversion	3.1.3.5	4.0	Lean	adipocytes
NTD3_pos	263.0	0.4653901846017948	-0.2177020204343643	0.6841858262437184	NTD3	5'-nucleotidase (dCMP)	1.00 * Water [c] + 1.00 * dCMP [c] --> 1.00 * hydrogenphosphate [c] + 1.00 * Deoxycytidine [c] GUCA1A; NT5C; NT5C1A; NT5C1B; NT5C3; NT5E	GUCA1A; NT5C; NT5C1A; NT5C1B; NT5C3; NT5E	Pyrimidine catabolism	3.1.3.5	4.0	Lean	adipocytes
NTD5m_pos	357.0	0.2584762244800357	0.3006323023096403	0.5127758514303635	NTD5m	5'-nucleotidase (dTMP), mitochondrial	1.00 * Water [m] + 1.00 * dTMP [m] --> 1.00 * hydrogenphosphate [m] + 1.00 * Thymidine [m] NT5M	NT5M	Nucleotide interconversion	3.1.3.5	4.0	Lean	adipocytes
NTD7_pos	261.0	0.4412998926852992	-0.1999227867598166	0.6654781927469854	NTD7	5'-nucleotidase (AMP)	1.00 * Water [c] + 1.00 * AMP [c] --> 1.00 * hydrogenphosphate [c] + 1.00 * Adenosine [c] NT5C; NT5C1A; NT5C1B; NT5C2; NT5C3	NT5C; NT5C1A; NT5C1B; NT5C2; NT5C3	Nucleotide interconversion	3.1.3.5	4.0	Lean	adipocytes
NTD7e_pos	471.0	0.0006496287948377	1.073791586367143	0.0080824752734402	NTD7e	5'-nucleotidase (AMP), extracellular	1.00 * Water [e] + 1.00 * AMP [e] --> 1.00 * Adenosine [e] + 1.00 * hydrogenphosphate [e] NT5C; NT5E	NT5C; NT5E	Nucleotide interconversion	3.1.3.5	4.0	Lean	adipocytes
NTD8_pos	295.0	0.9282872148296558	0.0158189604676137	0.9868347288671128	NTD8	5'-nucleotidase (dGMP)	1.00 * Water [c] + 1.00 * dGMP [c] --> 1.00 * hydrogenphosphate [c] + 1.00 * Deoxyguanosine [c] NT5C; NT5C1A; NT5C1B; NT5C2; NT5C3; NT5E	NT5C; NT5C1A; NT5C1B; NT5C2; NT5C3; NT5E	Nucleotide interconversion	3.1.3.5	4.0	Lean	adipocytes
NTP3e_pos	277.0	0.6527104405758399	-0.0852925118889255	0.8339263374881191	NTP3e	nucleoside-triphosphatase (GTP)	1.00 * Water [e] + 1.00 * GTP [e] --> 1.00 * proton [e] + 1.00 * hydrogenphosphate [e] + 1.00 * GDP [e] CANT1; ENTPD1; ENTPD3; ENTPD8	CANT1; ENTPD1; ENTPD3; ENTPD8	Nucleotide interconversion	3.6.1.15	4.0	Lean	adipocytes
NaKt_pos	409.0	0.0300068459474644	0.6400043359572068	0.1289660149142344	NaKt	Na+/K+ exchanging ATPase	1.00 * Water [c] + 1.00 * ATP [c] + 1.00 * Sodium [c] + 1.00 * potassium [e] --> 1.00 * ADP [c] + 1.00 * proton [c] + 1.00 * hydrogenphosphate [c] + 1.00 * Sodium [e] + 1.00 * potassium [c] ATP1A1; ATP1A2; ATP1A3; ATP1A4; ATP1B1; ATP1B2; ATP1B3; ATP1B4	ATP1A1; ATP1A2; ATP1A3; ATP1A4; ATP1B1; ATP1B2; ATP1B3; ATP1B4	Transport, extracellular	3.6.3.9	4.0	Lean	adipocytes
O16G1e_pos	173.0	0.0114062526659013	-0.8501639851493374	0.0620572626229267	O16G1e	oligo-1,6-glucosidase (glygn4 -> glygn5), extracellular	1.00 * Water [e] + 1.00 * glycogen, structure 4 (glycogenin-1,6-{2[1,4-Glc], [1,4-Glc]}) [e] --> 1.00 * D-glucose [e] + 1.00 * glycogen, structure 5 (glycogenin-2[1,4-Glc]) [e] SIS	SIS	Starch and sucrose metabolism	3.2.1.10	0.0	Lean	adipocytes
O16G2e_pos	172.0	0.0107722919081333	-0.8404287062395813	0.0598082793909759	O16G2e	oligo-1,6-glucosidase (strch2 ->strch3), extracellular	1.00 * Water [e] + 1.00 * starch, structure 2 (1,6-{2[1,4-Glc], [1,4-Glc]}) [e] --> 1.00 * D-glucose [e] + 1.00 * Maltose [e] SIS	SIS	Starch and sucrose metabolism	3.2.1.10	0.0	Lean	adipocytes
OCBTm_pos	307.0	0.8965664266908777	0.0346180640783118	0.9868347288671128	OCBTm	ornithine carbamoyltransferase, irreversible	1.00 * Ornithine [m] + 1.00 * Carbamoyl phosphate [m] --> 1.00 * proton [m] + 1.00 * hydrogenphosphate [m] + 1.00 * L-citrulline [m] OTC	OTC	Urea cycle	2.1.3.3	4.0	Lean	adipocytes
OCOAT1m_pos	291.0	0.8650101366499232	-0.1245310364909575	0.9785502362971228	OCOAT1m	3-oxoacid CoA-transferase	1.00 * acetoacetate [m] + 1.00 * Succinyl-CoA [m] --> 1.00 * Acetoacetyl-CoA [m] + 1.00 * Succinate [m] OXCT1; OXCT2B	OXCT1; OXCT2B	Valine, leucine, and isoleucine metabolism	2.8.3.5	4.0	Lean	adipocytes
OIVD1m_pos	297.0	0.960122388323255	-0.0472362227554459	0.9868347288671128	OIVD1m	2-oxoisovalerate dehydrogenase (acylating; 4-methyl-2-oxopentaoate), mitochondrial	1.00 * Coenzyme A [m] + 1.00 * Nicotinamide adenine dinucleotide [m] + 1.00 * 4-methyl-2-oxopentanoate [m] --> 1.00 * carbon dioxide [m] + 1.00 * Nicotinamide adenine dinucleotide - reduced [m] + 1.00 * Isovaleryl-CoA [m] BCKDHA; BCKDHB; DBT; DLD	BCKDHA; BCKDHB; DBT; DLD	Valine, leucine, and isoleucine metabolism	1.8.1.4	4.0	Lean	adipocytes
OIVD2m_pos	148.0	0.0024455373871845	-0.9733807261709924	0.0217392237409968	OIVD2m	2-oxoisovalerate dehydrogenase (acylating; 3-methyl-2-oxobutanoate), mitochondrial	1.00 * Coenzyme A [m] + 1.00 * Nicotinamide adenine dinucleotide [m] + 1.00 * 3-methyl-2-oxobutanoate [m] --> 1.00 * carbon dioxide [m] + 1.00 * Nicotinamide adenine dinucleotide - reduced [m] + 1.00 * isobutyryl-CoA(4-) [m] BCKDHA; BCKDHB; DBT; DLD	BCKDHA; BCKDHB; DBT; DLD	Valine, leucine, and isoleucine metabolism	1.8.1.4	4.0	Lean	adipocytes
OIVD3m_pos	162.0	0.0059595264701091	-0.9065586473075404	0.0404787460762003	OIVD3m	2-oxoisovalerate dehydrogenase (acylating; 3-methyl-2-oxopentanoate), mitochondrial	1.00 * Coenzyme A [m] + 1.00 * Nicotinamide adenine dinucleotide [m] + 1.00 * 3-methyl-2-oxopentanoate [m] --> 1.00 * carbon dioxide [m] + 1.00 * Nicotinamide adenine dinucleotide - reduced [m] + 1.00 * 2-methylbutanoyl-CoA(4-) [m] BCKDHA; BCKDHB; DBT; DLD	BCKDHA; BCKDHB; DBT; DLD	Valine, leucine, and isoleucine metabolism	1.8.1.4	4.0	Lean	adipocytes
OMPDC_pos	228.0	0.1527170190734782	-0.4692394889710478	0.3656106118878304	OMPDC	orotidine-5'-phosphate decarboxylase	1.00 * proton [c] + 1.00 * Orotidine 5'-phosphate [c] --> 1.00 * carbon dioxide [c] + 1.00 * UMP [c] UMPS	UMPS	Pyrimidine synthesis	4.1.1.23	4.0	Lean	adipocytes
OPAHir_pos	220.0	0.1118348050389388	-0.5294010370525982	0.2969029279430334	OPAHir	5-Oxoproline amidohydrolase (ATP-hydrolysing) (ir)	2.00 * Water [c] + 1.00 * ATP [c] + 1.00 * 5-oxoprolinate [c] --> 1.00 * ADP [c] + 1.00 * proton [c] + 1.00 * hydrogenphosphate [c] + 1.00 * L-glutamate(1-) [c] OPLAH	OPLAH	Glutathione metabolism	3.5.2.9	4.0	Lean	adipocytes
ORNDC_pos	418.0	0.0187734110696771	0.755437559801538	0.0911631237540217	ORNDC	Ornithine Decarboxylase	1.00 * proton [c] + 1.00 * Ornithine [c] --> 1.00 * carbon dioxide [c] + 1.00 * Putrescine [c] ODC1	ODC1	Urea cycle	4.1.1.17	4.0	Lean	adipocytes
ORNTArm_neg	417.0	0.0198061511183284	0.6552351783192618	0.0955364161059773	ORNTArm	ornithine transaminase reversible (m)	1.00 * 2-Oxoglutarate [m] + 1.00 * Ornithine [m] --> 1.00 * L-glutamate(1-) [m] + 1.00 * L-Glutamate 5-semialdehyde [m] OAT	OAT	Urea cycle	2.6.1.13	4.0	Lean	adipocytes
ORNTArm_pos	419.0	0.0177880852606735	0.6632282555917938	0.0868972002936957	ORNTArm	ornithine transaminase reversible (m)	1.00 * 2-Oxoglutarate [m] + 1.00 * Ornithine [m] --> 1.00 * L-glutamate(1-) [m] + 1.00 * L-Glutamate 5-semialdehyde [m] OAT	OAT	Urea cycle	2.6.1.13	4.0	Lean	adipocytes
ORPT_neg	228.0	0.1527170190734782	-0.4692394889710478	0.3656106118878304	ORPT	orotate phosphoribosyltransferase	1.00 * Diphosphate [c] + 1.00 * Orotidine 5'-phosphate [c] --> 1.00 * 5-Phospho-alpha-D-ribose 1-diphosphate [c] + 1.00 * Orotate [c] UMPS	UMPS	Pyrimidine synthesis	2.4.2.10	4.0	Lean	adipocytes
P45011A1m_pos	339.0	0.4412998926852992	0.2660893109793483	0.6654781927469854	P45011A1m	Cytochrome P450 11A1, mitochondrial [Precursor]	1.00 * proton [m] + 1.00 * Nicotinamide adenine dinucleotide phosphate - reduced [m] + 2.00 * O2 [m] + 1.00 * cholesterol [m] --> 2.00 * Water [m] + 1.00 * Nicotinamide adenine dinucleotide phosphate [m] + 1.00 * 4-methylpentanal [m] + 1.00 * pregnenolone [m] CYP11A1	CYP11A1	Steroid metabolism	1.14.15.67	4.0	Lean	adipocytes
P45011B11m_pos	295.0	0.9282872148296558	0.0028519427576119	0.9868347288671128	P45011B11m	Steroid 11-beta-hydroxylase	1.00 * 11-deoxycorticosterone [m] + 1.00 * proton [m] + 1.00 * Nicotinamide adenine dinucleotide phosphate - reduced [m] + 1.00 * O2 [m] --> 1.00 * Water [m] + 1.00 * Nicotinamide adenine dinucleotide phosphate [m] + 1.00 * corticosterone [m] CYP11B1	CYP11B1	Steroid metabolism	1.14.15.4	4.0	Lean	adipocytes
P45011B12m_pos	299.0	0.9920212873707368	0.01382535314121	0.9943133883119816	P45011B12m	Steroid 11-beta-hydroxylase	1.00 * 11-deoxycortisol [m] + 1.00 * proton [m] + 1.00 * Nicotinamide adenine dinucleotide phosphate - reduced [m] + 1.00 * O2 [m] --> 1.00 * Water [m] + 1.00 * Nicotinamide adenine dinucleotide phosphate [m] + 1.00 * cortisol [m] CYP11B1	CYP11B1	Steroid metabolism	1.14.15.4	4.0	Lean	adipocytes
P45011B21m_pos	293.0	0.8965664266908777	-0.0112803079132586	0.9868347288671128	P45011B21m	Steroid 11-beta-hydroxylase	1.00 * 11-deoxycorticosterone [m] + 1.00 * proton [m] + 1.00 * Nicotinamide adenine dinucleotide phosphate - reduced [m] + 2.00 * O2 [m] --> 2.00 * Water [m] + 1.00 * Nicotinamide adenine dinucleotide phosphate [m] + 1.00 * aldosterone [m] CYP11B1	CYP11B1	Steroid metabolism	1.14.15.4	4.0	Lean	adipocytes
P45017A1r_pos	325.0	0.6241338988347811	0.1446407570522104	0.8133865971796356	P45017A1r	Cytochrome P450 17A1	1.00 * O2 [r] + 1.00 * proton [r] + 1.00 * Nicotinamide adenine dinucleotide phosphate - reduced [r] + 1.00 * pregnenolone [r] --> 1.00 * Water [r] + 1.00 * Nicotinamide adenine dinucleotide phosphate [r] + 1.00 * 17alpha-hydroxypregnenolone [r] CYP17A1	CYP17A1	Steroid metabolism	1.14.99.9	4.0	Lean	adipocytes
P45017A2r_pos	325.0	0.6241338988347811	0.1446407570521947	0.8133865971796356	P45017A2r	Cytochrome P450 17A1	0.50 * O2 [r] + 1.00 * proton [r] + 1.00 * Nicotinamide adenine dinucleotide phosphate - reduced [r] + 1.00 * 17alpha-hydroxypregnenolone [r] --> 1.00 * acetaldehyde [r] + 1.00 * Water [r] + 1.00 * Nicotinamide adenine dinucleotide phosphate [r] + 1.00 * 3beta-hydroxyandrost-5-en-17-one [r] CYP17A1	CYP17A1	Steroid metabolism	1.14.99.9	4.0	Lean	adipocytes
P45017A3r_pos	325.0	0.6241338988347811	0.14464075705223	0.8133865971796356	P45017A3r	Cytochrome P450 17A1	1.00 * O2 [r] + 1.00 * proton [r] + 1.00 * Nicotinamide adenine dinucleotide phosphate - reduced [r] + 1.00 * progesterone [r] --> 1.00 * Water [r] + 1.00 * Nicotinamide adenine dinucleotide phosphate [r] + 1.00 * 17alpha-hydroxyprogesterone [r] CYP17A1	CYP17A1	Steroid metabolism	1.14.99.9	4.0	Lean	adipocytes
P45017A4r_pos	325.0	0.6241338988347811	0.1446407570521936	0.8133865971796356	P45017A4r	Cytochrome P450 17A1	0.50 * O2 [r] + 1.00 * proton [r] + 1.00 * Nicotinamide adenine dinucleotide phosphate - reduced [r] + 1.00 * 17alpha-hydroxyprogesterone [r] --> 1.00 * acetaldehyde [r] + 1.00 * Water [r] + 1.00 * Nicotinamide adenine dinucleotide phosphate [r] + 1.00 * androst-4-ene-3,17-dione [r] CYP17A1	CYP17A1	Steroid metabolism	1.14.99.9	4.0	Lean	adipocytes
P45019A1r_pos	303.0	0.960122388323255	0.0313575657304844	0.9868347288671128	P45019A1r	aromatase	2.00 * O2 [r] + 1.00 * Nicotinamide adenine dinucleotide phosphate - reduced [r] + 1.00 * androst-4-ene-3,17-dione [r] --> 2.00 * Water [r] + 1.00 * Nicotinamide adenine dinucleotide phosphate [r] + 1.00 * estrone [r] + 1.00 * Formate [r] CYP19A1	CYP19A1	Steroid metabolism	1.14.14.1	4.0	Lean	adipocytes
P45019A2r_pos	305.0	0.9282872148296558	0.021872556545035	0.9868347288671128	P45019A2r	aromatase	2.00 * O2 [r] + 1.00 * Nicotinamide adenine dinucleotide phosphate - reduced [r] + 1.00 * testosterone [r] --> 2.00 * Water [r] + 1.00 * Nicotinamide adenine dinucleotide phosphate [r] + 1.00 * estradiol [r] + 1.00 * Formate [r] CYP19A1	CYP19A1	Steroid metabolism	1.14.14.1	4.0	Lean	adipocytes
P4501B1r_pos	310.0	0.8493091305304091	0.0479726592898004	0.9702342893892858	P4501B1r	cytochrome P450 1B1	1.00 * O2 [r] + 1.00 * proton [r] + 1.00 * Nicotinamide adenine dinucleotide phosphate - reduced [r] + 1.00 * estradiol [r] --> 1.00 * Water [r] + 1.00 * Nicotinamide adenine dinucleotide phosphate [r] + 1.00 * 4,17 dihydroxy estradiol [r] CYP1B1; CYP3A13	CYP1B1; CYP3A13	Steroid metabolism	1.14.14.1	4.0	Lean	adipocytes
P45021A1r_pos	295.0	0.9282872148296558	0.0028519427576119	0.9868347288671128	P45021A1r	Steroid 21-hydroxylase	1.00 * O2 [r] + 1.00 * proton [r] + 1.00 * Nicotinamide adenine dinucleotide phosphate - reduced [r] + 1.00 * progesterone [r] --> 1.00 * 11-deoxycorticosterone [r] + 1.00 * Water [r] + 1.00 * Nicotinamide adenine dinucleotide phosphate [r] CYP21A1	CYP21A1	Steroid metabolism	1.14.99.10	4.0	Lean	adipocytes
P45021A2r_pos	299.0	0.9920212873707368	0.01382535314121	0.9943133883119816	P45021A2r	Steroid 21-hydroxylase	1.00 * O2 [r] + 1.00 * proton [r] + 1.00 * Nicotinamide adenine dinucleotide phosphate - reduced [r] + 1.00 * 17alpha-hydroxyprogesterone [r] --> 1.00 * 11-deoxycortisol [r] + 1.00 * Water [r] + 1.00 * Nicotinamide adenine dinucleotide phosphate [r] CYP21A1	CYP21A1	Steroid metabolism	1.14.99.10	4.0	Lean	adipocytes
P45027A11m_pos	319.0	0.7113824903989066	0.1185037475846658	0.8755373302488528	P45027A11m	5-beta-cholestane-3-alpha,7-alpha,12-alpha-triol 27-hydroxylase	1.00 * proton [m] + 1.00 * Nicotinamide adenine dinucleotide phosphate - reduced [m] + 1.00 * O2 [m] + 1.00 * 5beta-cholestane-3alpha,7alpha,12alpha-triol [m] --> 1.00 * Water [m] + 1.00 * Nicotinamide adenine dinucleotide phosphate [m] + 1.00 * 5beta-cholestane-3alpha,7alpha,12alpha,26-tetrol [m] CYP27A1	CYP27A1	Bile acid synthesis	1.14.13.15	4.0	Lean	adipocytes
P45027A12m_pos	224.0	0.131043424177833	-0.5003745718414012	0.3301198455769103	P45027A12m	5-beta-cholestane-3-alpha,7-alpha,12-alpha-triol 27-hydroxylase	1.00 * Nicotinamide adenine dinucleotide phosphate [m] + 1.00 * 5beta-cholestane-3alpha,7alpha,12alpha,26-tetrol [m] --> 1.00 * proton [m] + 1.00 * Nicotinamide adenine dinucleotide phosphate - reduced [m] + 1.00 * 3alpha,7alpha,12alpha-trihydroxy-5beta-cholestan-26-al [m] CYP27A1	CYP27A1	Bile acid synthesis	1.14.13.15	4.0	Lean	adipocytes
P45027A13m_pos	224.0	0.131043424177833	-0.5003745718414012	0.3301198455769103	P45027A13m	5-beta-cholestane-3-alpha,7-alpha,12-alpha-triol 27-hydroxylase	1.00 * Nicotinamide adenine dinucleotide phosphate - reduced [m] + 1.00 * O2 [m] + 1.00 * 3alpha,7alpha,12alpha-trihydroxy-5beta-cholestan-26-al [m] --> 1.00 * Water [m] + 1.00 * Nicotinamide adenine dinucleotide phosphate [m] + 1.00 * 3alpha,7alpha,12alpha-Trihydroxy-5beta-cholestanoate [m] CYP27A1	CYP27A1	Bile acid synthesis	1.14.13.15	4.0	Lean	adipocytes
P45027A14m_pos	267.0	0.5156922216117295	-0.192087879728225	0.7211711338980278	P45027A14m	5-beta-cytochrome P450, family 27, subfamily A, polypeptide 1	1.00 * proton [m] + 1.00 * Nicotinamide adenine dinucleotide phosphate - reduced [m] + 1.00 * O2 [m] + 1.00 * 5beta-cholestane-3alpha,7alpha-diol [m] --> 1.00 * Water [m] + 1.00 * Nicotinamide adenine dinucleotide phosphate [m] + 1.00 * 5beta-cholestane-3alpha,7alpha,26-triol [m] CYP27A1	CYP27A1	Bile acid synthesis	1.14.13.15	4.0	Lean	adipocytes
P45027A15m_pos	230.0	0.1645288773553378	-0.4458721044469046	0.3838613857838592	P45027A15m	5-beta-cytochrome P450, family 27, subfamily A, polypeptide 1	1.00 * proton [m] + 1.00 * Nicotinamide adenine dinucleotide phosphate - reduced [m] + 1.00 * O2 [m] + 1.00 * 5beta-cholestane-3alpha,7alpha,26-triol [m] --> 2.00 * Water [m] + 1.00 * Nicotinamide adenine dinucleotide phosphate [m] + 1.00 * 3alpha,7alpha-dihydroxy-5beta-cholestan-26-al [m] CYP27A1	CYP27A1	Bile acid synthesis	1.14.13.15	4.0	Lean	adipocytes
P45027A16m_pos	209.0	0.0702957871680775	-0.5238950979515092	0.2187540349606316	P45027A16m	Cytochrome P450 27	1.00 * Nicotinamide adenine dinucleotide phosphate - reduced [m] + 1.00 * O2 [m] + 1.00 * 3alpha,7alpha-dihydroxy-5beta-cholestan-26-al [m] --> 1.00 * Water [m] + 1.00 * Nicotinamide adenine dinucleotide phosphate [m] + 1.00 * 3alpha,7alpha-Dihydroxy-5beta-cholestanate [m] CYP27A1	CYP27A1	Bile acid synthesis	1.14.13.15	4.0	Lean	adipocytes
P4502A6_pos	293.0	0.8965664266908777	0.0028599579891221	0.9868347288671128	P4502A6	cytochrome P450 2A6	1.00 * O2 [c] + 1.00 * proton [c] + 1.00 * Nicotinamide adenine dinucleotide phosphate - reduced [c] + 1.00 * coumarin [c] --> 1.00 * Water [c] + 1.00 * Nicotinamide adenine dinucleotide phosphate [c] + 1.00 * umbelliferone [c] CYP2A4	CYP2A4	Cytochrome metabolism	1.14.14.1	4.0	Lean	adipocytes
P4502C92_pos	320.0	0.6965365469280352	0.1856786449640364	0.8661118499638306	P4502C92	cytochrome P450 2C9	1.00 * O2 [c] + 1.00 * proton [c] + 1.00 * Nicotinamide adenine dinucleotide phosphate - reduced [c] + 1.00 * limonene [c] --> 1.00 * Water [c] + 1.00 * Nicotinamide adenine dinucleotide phosphate [c] + 1.00 * (-)-trans-carveol [c] No genes		Limonene and pinene degradation	1.14.14.1	4.0	Lean	adipocytes
P4502C93_pos	320.0	0.6965365469280352	0.1856786449640381	0.8661118499638306	P4502C93	cytochrome P450 2C9	1.00 * O2 [c] + 1.00 * proton [c] + 1.00 * Nicotinamide adenine dinucleotide phosphate - reduced [c] + 1.00 * limonene [c] --> 1.00 * Water [c] + 1.00 * Nicotinamide adenine dinucleotide phosphate [c] + 1.00 * perillyl alcohol [c] No genes		Limonene and pinene degradation	1.14.14.1	4.0	Lean	adipocytes
P4502C94_pos	320.0	0.6965365469280352	0.1856786449640415	0.8661118499638306	P4502C94	cytochrome P450 2C9	1.00 * O2 [c] + 1.00 * proton [c] + 1.00 * Nicotinamide adenine dinucleotide phosphate - reduced [c] + 1.00 * (+)-alpha-pinene [c] --> 1.00 * Water [c] + 1.00 * Nicotinamide adenine dinucleotide phosphate [c] + 1.00 * alpha-pinene oxide [c] No genes		Limonene and pinene degradation	1.14.14.1	4.0	Lean	adipocytes
P4502C9_pos	320.0	0.6965365469280352	0.1856786449640365	0.8661118499638306	P4502C9	cytochrome P450 2C9	1.00 * O2 [c] + 1.00 * proton [c] + 1.00 * Nicotinamide adenine dinucleotide phosphate - reduced [c] + 1.00 * tolbutamide [c] --> 1.00 * Water [c] + 1.00 * Nicotinamide adenine dinucleotide phosphate [c] + 1.00 * 4 hydroxy tolbutamide [c] No genes		Cytochrome metabolism	1.14.14.1	4.0	Lean	adipocytes
P4507A1r_pos	284.0	0.7565609563559614	-0.0815095742770927	0.900318606987608	P4507A1r	cytochrome P450, family 7, subfamily A, polypeptide 1	1.00 * O2 [r] + 1.00 * proton [r] + 1.00 * Nicotinamide adenine dinucleotide phosphate - reduced [r] + 1.00 * cholesterol [r] --> 1.00 * Water [r] + 1.00 * Nicotinamide adenine dinucleotide phosphate [r] + 1.00 * 20-hydroxycholesterol [r] CYP7A1	CYP7A1	Bile acid synthesis	1.14.13.17	4.0	Lean	adipocytes
P5CDm_pos	536.0	2.477167914704935e-06	1.8383236120043709	0.0005199655361608	P5CDm	1-pyrroline-5-carboxylate dehydrogenase, mitochondrial	2.00 * Water [m] + 1.00 * Nicotinamide adenine dinucleotide [m] + 1.00 * 1-Pyrroline-5-carboxylate [m] --> 1.00 * proton [m] + 1.00 * Nicotinamide adenine dinucleotide - reduced [m] + 1.00 * L-glutamate(1-) [m] ALDH4A1	ALDH4A1	Glutamate metabolism	1.5.1.12	4.0	Lean	adipocytes
P5CR_pos	401.0	0.0444311888588629	0.506000011487846	0.1680893871538495	P5CR	pyrroline-5-carboxylate reductase	2.00 * proton [c] + 1.00 * Nicotinamide adenine dinucleotide phosphate - reduced [c] + 1.00 * 1-Pyrroline-5-carboxylate [c] --> 1.00 * Nicotinamide adenine dinucleotide phosphate [c] + 1.00 * L-proline [c] PYCR1; PYCR2; PYCRL	PYCR1; PYCR2; PYCRL	Arginine and Proline Metabolism	1.5.1.2	4.0	Lean	adipocytes
PAFH_pos	210.0	0.0734539113974525	-0.6006905217127737	0.2254550006901998	PAFH	Platelet-activating factor acetylhydrolase	1.00 * Water [c] + 1.00 * 1-alkyl 2-acteylglycerol 3-phosphocholine [c] --> 1.00 * proton [c] + 1.00 * acetate [c] + 1.00 * 1-alkyl 2-lysoglycerol 3-phosphocholine [c] PAFAH1B1; PAFAH1B2; PAFAH1B3; PAFAH2	PAFAH1B1; PAFAH1B2; PAFAH1B3; PAFAH2	Glycerophospholipid metabolism	3.1.1.47	4.0	Lean	adipocytes
PAFHe_pos	211.0	0.0767271407257424	-0.5817482360551162	0.2340663406949864	PAFHe	Platelet-activating factor acetylhydrolase	1.00 * Water [e] + 1.00 * 1-alkyl 2-acteylglycerol 3-phosphocholine [e] --> 1.00 * proton [e] + 1.00 * acetate [e] + 1.00 * 1-alkyl 2-lysoglycerol 3-phosphocholine [e] PLA2G7	PLA2G7	Glycerophospholipid metabolism	3.1.1.47	4.0	Lean	adipocytes
PCFLOPm_pos	319.0	0.7113824903989066	0.0599699267559542	0.8755373302488528	PCFLOPm	phosphatidylcholine flippase	1.00 * Water [c] + 1.00 * ATP [c] + 1.00 * Phosphatidylcholine [m] --> 1.00 * ADP [c] + 1.00 * proton [c] + 1.00 * hydrogenphosphate [c] + 1.00 * Phosphatidylcholine [c] ATP10A	ATP10A	Transport, mitochondrial	3.6.3.1	4.0	Lean	adipocytes
PCHOLP_hs_pos	197.0	0.0403644308114087	-0.6924028406165553	0.1610370026301882	PCHOLP_hs	choline phosphatase	1.00 * Water [c] + 1.00 * Phosphatidylcholine [c] --> 1.00 * proton [c] + 1.00 * phosphatidate(2-) [c] + 1.00 * Choline [c] PLD1; PLD2	PLD1; PLD2	Glycerophospholipid metabolism	3.1.4.4	4.0	Lean	adipocytes
PCHOLPg_hs_pos	205.0	0.0587579600808188	-0.6494740921588693	0.1931000233565092	PCHOLPg_hs	choline phosphatase	1.00 * Water [g] + 1.00 * Phosphatidylcholine [g] --> 1.00 * proton [g] + 1.00 * Choline [g] + 1.00 * phosphatidate(2-) [g] PLD1	PLD1	Glycerophospholipid metabolism	3.1.4.4	4.0	Lean	adipocytes
PCHOLPm_hs_pos	296.0	0.9441936596389576	-0.0930512109304854	0.9868347288671128	PCHOLPm_hs	choline phosphatase	1.00 * Water [m] + 1.00 * Phosphatidylcholine [m] --> 1.00 * proton [m] + 1.00 * phosphatidate(2-) [m] + 1.00 * Choline [m] PLD1	PLD1	Glycerophospholipid metabolism	3.1.4.4	4.0	Lean	adipocytes
PCHOLPr_hs_pos	205.0	0.0587579600808188	-0.6494740921588693	0.1931000233565092	PCHOLPr_hs	choline phosphatase	1.00 * Water [r] + 1.00 * Phosphatidylcholine [r] --> 1.00 * proton [r] + 1.00 * Choline [r] + 1.00 * phosphatidate(2-) [r] PLD1	PLD1	Glycerophospholipid metabolism	3.1.4.4	4.0	Lean	adipocytes
PCLAD_pos	291.0	0.8650101366499232	-0.1176698906745407	0.9785502362971228	PCLAD	picolinic acid decarboxylase	1.00 * proton [c] + 1.00 * cis,cis-2-amino-3-(3-oxoprop-1-enyl)but-2-enedioate [c] --> 1.00 * carbon dioxide [c] + 1.00 * 2-aminomuconate 6-semialdehyde(1-) [c] ACMSD	ACMSD	Tryptophan metabolism	4.1.1.45	4.0	Lean	adipocytes
PCm_pos	270.0	0.5551906495069299	-0.3336694496923084	0.7560957631522798	PCm	pyruvate carboxylase	1.00 * pyruvate [m] + 1.00 * ATP [m] + 1.00 * Bicarbonate [m] --> 1.00 * proton [m] + 1.00 * ADP [m] + 1.00 * hydrogenphosphate [m] + 1.00 * Oxaloacetate [m] PCX	PCX	Pyruvate metabolism	6.4.1.1	4.0	Lean	adipocytes
PDE1_pos	212.0	0.0801183137276341	-0.594117033460284	0.2402441785371961	PDE1	3',5'-cyclic-nucleotide phosphodiesterase	1.00 * Water [c] + 1.00 * 3',5'-cyclic AMP(1-) [c] --> 1.00 * proton [c] + 1.00 * AMP [c] PDE10A; PDE11A; PDE1A; PDE1B; PDE1C; PDE2A; PDE3A; PDE3B; PDE4A; PDE4B; PDE4C; PDE4D; PDE7A; PDE7B; PDE8A; PDE8B	PDE10A; PDE11A; PDE1A; PDE1B; PDE1C; PDE2A; PDE3A; PDE3B; PDE4A; PDE4B; PDE4C; PDE4D; PDE7A; PDE7B; PDE8A; PDE8B	Nucleotide interconversion	3.1.4.17	4.0	Lean	adipocytes
PDE4_pos	299.0	0.9920212873707368	0.0137289540262627	0.9943133883119816	PDE4	3',5'-cyclic-nucleotide phosphodiesterase	1.00 * Water [c] + 1.00 * 3',5'-cyclic GMP(1-) [c] --> 1.00 * proton [c] + 1.00 * GMP [c] PDE10A; PDE11A; PDE1A; PDE1B; PDE1C; PDE2A; PDE3A; PDE3B; PDE5A; PDE6A; PDE6B; PDE6C; PDE6D; PDE6G; PDE6H; PDE9A	PDE10A; PDE11A; PDE1A; PDE1B; PDE1C; PDE2A; PDE3A; PDE3B; PDE5A; PDE6A; PDE6B; PDE6C; PDE6D; PDE6G; PDE6H; PDE9A	Nucleotide interconversion	3.1.4.17	4.0	Lean	adipocytes
PDE4n_pos	297.0	0.960122388323255	-0.0133164228145	0.9868347288671128	PDE4n	3',5'-cyclic-nucleotide phosphodiesterase, Nucleus	1.00 * 3',5'-cyclic GMP(1-) [n] + 1.00 * Water [n] --> 1.00 * proton [n] + 1.00 * GMP [n] PDE9A	PDE9A	Nucleotide interconversion	3.1.4.17	4.0	Lean	adipocytes
PDHm_pos	256.0	0.3843004042073923	-0.3625758999704334	0.6154670760958656	PDHm	pyruvate dehydrogenase	1.00 * Coenzyme A [m] + 1.00 * Nicotinamide adenine dinucleotide [m] + 1.00 * pyruvate [m] --> 1.00 * carbon dioxide [m] + 1.00 * Nicotinamide adenine dinucleotide - reduced [m] + 1.00 * Acetyl-CoA [m] DLAT; DLD; PDHA1; PDHA2; PDHB; PDHX	DLAT; DLD; PDHA1; PDHA2; PDHB; PDHX	Glycolysis/gluconeogenesis	2.3.1.12	0.0	Lean	adipocytes
PDX5PO_pos	289.0	0.8336676730351154	-0.0040862419624247	0.960969982008768	PDX5PO	pyridoxine 5'-phosphate oxidase	1.00 * O2 [c] + 1.00 * Pyridoxine 5'-phosphate [c] --> 1.00 * Hydrogen peroxide [c] + 1.00 * Pyridoxal 5'-phosphate [c] PNPO	PNPO	Vitamin B6 metabolism	1.4.3.5	4.0	Lean	adipocytes
PEFLIP_pos	341.0	0.4179401757432032	0.2177909841369178	0.6417028606798072	PEFLIP	phosphatidylethanolamine flippase	1.00 * Water [c] + 1.00 * ATP [c] + 1.00 * phosphatidylethanolamine [e] --> 1.00 * ADP [c] + 1.00 * proton [c] + 1.00 * hydrogenphosphate [c] + 1.00 * phosphatidylethanolamine [c] ABCB4; ATP10A; ATP8A1	ABCB4; ATP10A; ATP8A1	Transport, extracellular	3.6.3.1	4.0	Lean	adipocytes
PEFLIPm_pos	340.0	0.4295277683272742	0.2179753392787771	0.6515005101411593	PEFLIPm	phosphatidylethanolamine flippase	1.00 * Water [c] + 1.00 * ATP [c] + 1.00 * phosphatidylethanolamine [c] --> 1.00 * ADP [c] + 1.00 * proton [c] + 1.00 * hydrogenphosphate [c] + 1.00 * phosphatidylethanolamine [m] ATP10A; ATP8A1	ATP10A; ATP8A1	Transport, mitochondrial	3.6.3.1	4.0	Lean	adipocytes
PEPCK_pos	204.0	0.056133213319545	-0.5796307929363753	0.1884720428639212	PEPCK	Phosphoenolpyruvate carboxykinase (GTP)	1.00 * Oxaloacetate [c] + 1.00 * GTP [c] --> 1.00 * carbon dioxide [c] + 1.00 * Phosphoenolpyruvate [c] + 1.00 * GDP [c] PCK1	PCK1	Glycolysis/gluconeogenesis	4.1.1.32	0.0	Lean	adipocytes
PEPCKm_pos	190.0	0.0285242368213377	-0.7122870732826159	0.1248199119007698	PEPCKm	Phosphoenolpyruvate carboxykinase (GTP)	1.00 * GTP [m] + 1.00 * Oxaloacetate [m] --> 1.00 * carbon dioxide [m] + 1.00 * GDP [m] + 1.00 * Phosphoenolpyruvate [m] PCK1; PCK2	PCK1; PCK2	Glycolysis/gluconeogenesis	4.1.1.32	0.0	Lean	adipocytes
PETHCT_pos	264.0	0.4777041361799734	-0.2113722488587696	0.6933796150174185	PETHCT	phosphoethanolamine cytidyltransferase	1.00 * proton [c] + 1.00 * CTP [c] + 1.00 * O-phosphonatoethanaminium(1-) [c] --> 1.00 * Diphosphate [c] + 1.00 * CDP-ethanolamine(1-) [c] PCYT2	PCYT2	Glycerophospholipid metabolism	2.7.7.14	4.0	Lean	adipocytes
PFK26_pos	194.0	0.0348583558753141	-0.6352556828861027	0.145586214172445	PFK26	6-phosphofructo-2-kinase	1.00 * ATP [c] + 1.00 * D-Fructose 6-phosphate [c] --> 1.00 * ADP [c] + 1.00 * proton [c] + 1.00 * beta-D-fructofuranose 2,6-bisphosphate(4-) [c] PFKFB1; PFKFB2; PFKFB3; PFKFB4	PFKFB1; PFKFB2; PFKFB3; PFKFB4	Fructose and mannose metabolism	2.7.1.105	0.0	Lean	adipocytes
PGCD_pos	265.0	0.4901941873486188	-0.2618290914858709	0.7002620366800137	PGCD	phosphoglycerate dehydrogenase	1.00 * Nicotinamide adenine dinucleotide [c] + 1.00 * 3-Phospho-D-glycerate [c] --> 1.00 * proton [c] + 1.00 * Nicotinamide adenine dinucleotide - reduced [c] + 1.00 * 3-phosphonatooxypyruvate(3-) [c] PHGDH	PHGDH	Glycine, serine, alanine and threonine metabolism	1.1.1.95	4.0	Lean	adipocytes
PGDI_neg	406.0	0.034839811892092	0.4341299125596285	0.145586214172445	PGDI	Prostaglandin-H2 D-isomerase [Precursor]	1.00 * prostaglandin H2(1-) [c] --> 1.00 * prostaglandin D2(1-) [c] HPGDS; PTGDS	HPGDS; PTGDS	Eicosanoid metabolism	5.3.99.2	4.0	Lean	adipocytes
PGDI_pos	321.0	0.6818059475446452	0.1175848356695683	0.8563040534014682	PGDI	Prostaglandin-H2 D-isomerase [Precursor]	1.00 * prostaglandin H2(1-) [c] --> 1.00 * prostaglandin D2(1-) [c] HPGDS; PTGDS	HPGDS; PTGDS	Eicosanoid metabolism	5.3.99.2	4.0	Lean	adipocytes
PGISr_neg	232.0	0.1769717929769332	-0.5419105987854095	0.4055785213261793	PGISr	Prostaglandin I2 synthase	1.00 * prostaglandin H2(1-) [r] --> 1.00 * prostaglandin I2(1-) [r] PTGIS	PTGIS	Eicosanoid metabolism	5.3.99.4	4.0	Lean	adipocytes
PGISr_pos	290.0	0.8493091305304091	0.0868256239105307	0.9702342893892858	PGISr	Prostaglandin I2 synthase	1.00 * prostaglandin H2(1-) [r] --> 1.00 * prostaglandin I2(1-) [r] PTGIS	PTGIS	Eicosanoid metabolism	5.3.99.4	4.0	Lean	adipocytes
PGI_neg	346.0	0.3628225097835944	0.3216282334974757	0.5987537588541336	PGI	glucose-6-phosphate isomerase	1.00 * D-Glucose 6-phosphate [c] --> 1.00 * D-Fructose 6-phosphate [c] GPI1	GPI1	Glycolysis/gluconeogenesis	5.3.1.9	0.0	Lean	adipocytes
PGI_pos	397.0	0.0536068377541099	0.6380037749042108	0.1838796485324159	PGI	glucose-6-phosphate isomerase	1.00 * D-Glucose 6-phosphate [c] --> 1.00 * D-Fructose 6-phosphate [c] GPI1	GPI1	Glycolysis/gluconeogenesis	5.3.1.9	0.0	Lean	adipocytes
PGL_pos	289.0	0.8336676730351154	-0.0026124620820105	0.960969982008768	PGL	6-phosphogluconolactonase	1.00 * Water [c] + 1.00 * 6-phospho-D-glucono-1,5-lactone [c] --> 1.00 * proton [c] + 1.00 * 6-Phospho-D-gluconate [c] PGLS	PGLS	Pentose phosphate pathway	3.1.1.31	0.0	Lean	adipocytes
PGLc_pos	304.0	0.9441936596389576	0.0823694031888132	0.9868347288671128	PGLc	6-phosphogluconolactonase	3.00 * Water [c] + 3.00 * 6-phospho-D-glucono-1,5-lactone [c] --> 3.00 * proton [c] + 3.00 * 6-Phospho-D-gluconate [c] PGLS	PGLS	Pentose phosphate pathway	3.1.1.31	4.0	Lean	adipocytes
PGLer_pos	368.0	0.1770159828748039	0.4869381385343869	0.4055785213261793	PGLer	6-phosphogluconolactonase, endoplasmic reticulum	1.00 * Water [r] + 1.00 * 6-phospho-D-glucono-1,5-lactone [r] --> 1.00 * proton [r] + 1.00 * 6-Phospho-D-gluconate [r] H6PD	H6PD	Pentose phosphate pathway	3.1.1.31	4.0	Lean	adipocytes
PGMT_neg	339.0	0.4412998926852992	0.2260920183060848	0.6654781927469854	PGMT	phosphoglucomutase	1.00 * D-Glucose 1-phosphate [c] --> 1.00 * D-Glucose 6-phosphate [c] PGM1; PGM2	PGM1; PGM2	Glycolysis/gluconeogenesis	5.4.2.2	0.0	Lean	adipocytes
PGMT_pos	389.0	0.0767271407257424	0.4759937241627477	0.2340663406949864	PGMT	phosphoglucomutase	1.00 * D-Glucose 1-phosphate [c] --> 1.00 * D-Glucose 6-phosphate [c] PGM1; PGM2	PGM1; PGM2	Glycolysis/gluconeogenesis	5.4.2.2	0.0	Lean	adipocytes
PGM_neg	392.0	0.0672499388392566	0.5613024206780325	0.2130454488933995	PGM	phosphoglycerate mutase	1.00 * D-Glycerate 2-phosphate [c] --> 1.00 * 3-Phospho-D-glycerate [c] BPGM; PGAM1; PGAM2	BPGM; PGAM1; PGAM2	Glycolysis/gluconeogenesis	5.4.2.1	0.0	Lean	adipocytes
PGM_pos	258.0	0.4065387836561368	-0.3016483253106738	0.6307457952433195	PGM	phosphoglycerate mutase	1.00 * D-Glycerate 2-phosphate [c] --> 1.00 * 3-Phospho-D-glycerate [c] BPGM; PGAM1; PGAM2	BPGM; PGAM1; PGAM2	Glycolysis/gluconeogenesis	5.4.2.1	0.0	Lean	adipocytes
PGPP_hs_pos	371.0	0.1585396829067847	0.3485545118535845	0.374317023466781	PGPP_hs	Phosphatidylglycerol phosphate phosphatase (homo sapiens)	1.00 * Water [c] + 1.00 * phosphatidyl glycerol phosphate [c] --> 1.00 * hydrogenphosphate [c] + 1.00 * phosphatidylglycerol(1-) [c] No genes		Glycerophospholipid metabolism	3.1.3.27	0.0	Lean	adipocytes
PGS_pos	271.0	0.5686776980926483	-0.1114815732241058	0.767555648514595	PGS	Prostaglandin G/H synthase	2.00 * O2 [c] + 1.00 * proton [c] + 1.00 * Nicotinamide adenine dinucleotide phosphate - reduced [c] + 1.00 * arachidonate [c] --> 1.00 * Water [c] + 1.00 * Nicotinamide adenine dinucleotide phosphate [c] + 1.00 * prostaglandin H2(1-) [c] PTGS1; PTGS2	PTGS1; PTGS2	Eicosanoid metabolism	1.14.99.1	4.0	Lean	adipocytes
PGSr_pos	286.0	0.787160253603921	0.0338924720801261	0.9240576890132984	PGSr	Prostaglandin G/H synthase	2.00 * O2 [r] + 1.00 * arachidonate [r] + 1.00 * proton [r] + 1.00 * Nicotinamide adenine dinucleotide phosphate - reduced [r] --> 1.00 * Water [r] + 1.00 * Nicotinamide adenine dinucleotide phosphate [r] + 1.00 * prostaglandin H2(1-) [r] PTGS1; PTGS2	PTGS1; PTGS2	Eicosanoid metabolism	1.14.99.1	4.0	Lean	adipocytes
PHETHPTOX2_pos	237.0	0.2112878985815178	-0.4884161162400592	0.4452481070273495	PHETHPTOX2	L-Phenylalanine,tetrahydrobiopterin:oxygen oxidoreductase (4-hydroxylating)	1.00 * O2 [c] + 1.00 * 5,6,7,8-tetrahydrobiopterin [c] + 1.00 * L-phenylalanine [c] --> 1.00 * L-tyrosine [c] + 1.00 * 4a-hydroxytetrahydrobiopterin [c] PAH	PAH	Phenylalanine metabolism	1.14.16.1	4.0	Lean	adipocytes
PHYHx_pos	129.0	0.0006496287948377	-1.1943295942666086	0.0080824752734402	PHYHx	Phytanoyl-CoA dioxygenase, peroxisomal	1.00 * O2 [x] + 1.00 * 2-Oxoglutarate [x] + 1.00 * phytanoyl-CoA(4-) [x] --> 1.00 * carbon dioxide [x] + 1.00 * 2-hydroxyphytanoyl-CoA(4-) [x] + 1.00 * Succinate [x] PHYH	PHYH	Fatty acid oxidation	1.14.11.18	4.0	Lean	adipocytes
PI345P3P_pos	303.0	0.960122388323255	0.0073094406303102	0.9868347288671128	PI345P3P	phosphatidylinositol-3,4,5-trisphosphate 3-phosphatase	1.00 * Water [c] + 1.00 * 1-phosphatidyl-1D-myo-inositol 3,4,5-trisphosphate(7-) [c] --> 1.00 * hydrogenphosphate [c] + 1.00 * phosphatidylinositol 4,5-bisphosphate [c] PTEN	PTEN	Inositol phosphate metabolism	3.1.3.67	4.0	Lean	adipocytes
PI345P3Pn_pos	385.0	0.0910279546430996	0.5594853067586902	0.2583161364424985	PI345P3Pn	phosphatidylinositol-3,4,5-trisphosphate 3-phosphatase, nuclear	1.00 * Water [n] + 1.00 * 1-phosphatidyl-1D-myo-inositol 3,4,5-trisphosphate(7-) [n] --> 1.00 * phosphatidylinositol 4,5-bisphosphate [n] + 1.00 * hydrogenphosphate [n] PTEN	PTEN	Inositol phosphate metabolism	3.1.3.67	4.0	Lean	adipocytes
PI3P4K_pos	360.0	0.2340463920462174	0.4991326986741962	0.4760674814144223	PI3P4K	phosphatidylinositol 3-phosphate 4-kinase	1.00 * ATP [c] + 1.00 * 1-phosphatidyl-1D-myo-inositol 3-phosphate(3-) [c] --> 1.00 * ADP [c] + 1.00 * proton [c] + 1.00 * 1-phosphatidyl-1D-myo-inositol 3,4-bisphosphate(5-) [c] PI4K2A; PI4KA; PI4KB; PIP5K1A; PIP5K1B; PIP5K1C	PI4K2A; PI4KA; PI4KB; PIP5K1A; PIP5K1B; PIP5K1C	Inositol phosphate metabolism	2.7.1.68	4.0	Lean	adipocytes
PI45P3K_pos	303.0	0.960122388323255	0.0073094406303102	0.9868347288671128	PI45P3K	phosphatidylinositol 4,5-bisphosphate 3-kinase	1.00 * ATP [c] + 1.00 * phosphatidylinositol 4,5-bisphosphate [c] --> 1.00 * ADP [c] + 1.00 * proton [c] + 1.00 * 1-phosphatidyl-1D-myo-inositol 3,4,5-trisphosphate(7-) [c] HCST; PIK3CA; PIK3CB; PIK3CD; PIK3CG; PIK3R1; PIK3R2; PIK3R3; PIK3R5	HCST; PIK3CA; PIK3CB; PIK3CD; PIK3CG; PIK3R1; PIK3R2; PIK3R3; PIK3R5	Inositol phosphate metabolism	2.7.1.153	4.0	Lean	adipocytes
PI45P5P_pos	380.0	0.1118348050389388	0.3965711420312031	0.2969029279430334	PI45P5P	phosphatidylinositol-4,5-bisphosphate 5-phosphatase	1.00 * Water [c] + 1.00 * phosphatidylinositol 4,5-bisphosphate [c] --> 1.00 * hydrogenphosphate [c] + 1.00 * 1-phosphatidyl-1D-myo-inositol 4-phosphate(3-) [c] INPP5B; INPP5E; OCRL; SYNJ1; SYNJ2	INPP5B; INPP5E; OCRL; SYNJ1; SYNJ2	Inositol phosphate metabolism	3.1.3.36	4.0	Lean	adipocytes
PI45PLC_pos	380.0	0.1118348050389388	0.5878951390745235	0.2969029279430334	PI45PLC	phosphatidylinositol 4,5-bisphosphate phospholipase C	1.00 * Water [c] + 1.00 * phosphatidylinositol 4,5-bisphosphate [c] --> 1.00 * proton [c] + 1.00 * diglyceride [c] + 1.00 * 1D-myo-inositol 1,4,5-trisphosphate(6-) [c] PLCB1; PLCB2; PLCB3; PLCB4; PLCD1; PLCD3; PLCD4; PLCE1; PLCG1; PLCG2; PLCH1; PLCH2; PLCL1; PLCXD2; PLCZ1	PLCB1; PLCB2; PLCB3; PLCB4; PLCD1; PLCD3; PLCD4; PLCE1; PLCG1; PLCG2; PLCH1; PLCH2; PLCL1; PLCXD2; PLCZ1	Inositol phosphate metabolism	3.1.4.11	4.0	Lean	adipocytes
PI4P3K_pos	364.0	0.2040846301496383	0.5108588433764526	0.4372666079630214	PI4P3K	phosphatidylinositol 4-phosphate 3-kinase	1.00 * ATP [c] + 1.00 * 1-phosphatidyl-1D-myo-inositol 4-phosphate(3-) [c] --> 1.00 * ADP [c] + 1.00 * proton [c] + 1.00 * 1-phosphatidyl-1D-myo-inositol 3,4-bisphosphate(5-) [c] HCST; PIK3C2A; PIK3C2B; PIK3C2G; PIK3CA; PIK3CB; PIK3CD; PIK3CG; PIK3R1; PIK3R2; PIK3R3; PIK3R5	HCST; PIK3C2A; PIK3C2B; PIK3C2G; PIK3CA; PIK3CB; PIK3CD; PIK3CG; PIK3R1; PIK3R2; PIK3R3; PIK3R5	Inositol phosphate metabolism	2.7.1.68	4.0	Lean	adipocytes
PI4P5K_pos	324.0	0.6383550175651116	0.164157771848073	0.8271159098558704	PI4P5K	phosphatidylinositol 4-phosphate 5-kinase	1.00 * ATP [c] + 1.00 * 1-phosphatidyl-1D-myo-inositol 4-phosphate(3-) [c] --> 1.00 * ADP [c] + 1.00 * proton [c] + 1.00 * phosphatidylinositol 4,5-bisphosphate [c] PIKFYVE; PIP4K2A; PIP4K2B; PIP4K2C; PIP5K1A; PIP5K1B; PIP5K1C	PIKFYVE; PIP4K2A; PIP4K2B; PIP4K2C; PIP5K1A; PIP5K1B; PIP5K1C	Glycerophospholipid metabolism	2.7.1.68	4.0	Lean	adipocytes
PI5P4K_pos	365.0	0.1970506580994957	0.4388328965587487	0.4271181319964752	PI5P4K	phosphatidylinositol-5-phosphate 4-kinase	1.00 * ATP [c] + 1.00 * 1-phosphatidyl-1D-myo-inositol 5-phosphate(3-) [c] --> 1.00 * ADP [c] + 1.00 * proton [c] + 1.00 * phosphatidylinositol 4,5-bisphosphate [c] PI4K2A; PI4KA; PI4KB	PI4K2A; PI4KA; PI4KB	Inositol phosphate metabolism	2.7.1.149	4.0	Lean	adipocytes
PIACGT_pos	423.0	0.0142856214705428	0.7668496374890617	0.0731941251250568	PIACGT	phosphatidylinositol N-acetylglucosaminyltransferase	1.00 * 1-phosphatidyl-1D-myo-inositol(1-) [c] + 1.00 * UDP-N-acetyl-alpha-D-glucosamine(2-) [c] --> 1.00 * proton [c] + 1.00 * UDP [c] + 1.00 * 6-(N-acetyl-alpha-D-glucosaminyl)-1-phosphatidyl-1D-myo-inositol(1-) [c] DPM2; PIGA; PIGC; PIGH; PIGP; PIGQ	DPM2; PIGA; PIGC; PIGH; PIGP; PIGQ	Phosphatidylinositol phosphate metabolism	2.4.1.198	4.0	Lean	adipocytes
PIK3_pos	306.0	0.9124093749153664	-0.0122843730445041	0.9868347288671128	PIK3	phosphatidylinositol 3-kinase	1.00 * ATP [c] + 1.00 * 1-phosphatidyl-1D-myo-inositol(1-) [c] --> 1.00 * ADP [c] + 1.00 * proton [c] + 1.00 * 1-phosphatidyl-1D-myo-inositol 3-phosphate(3-) [c] HCST; PIK3C2A; PIK3C2B; PIK3C2G; PIK3C3; PIK3CA; PIK3CB; PIK3CD; PIK3CG; PIK3R1; PIK3R2; PIK3R3; PIK3R5	HCST; PIK3C2A; PIK3C2B; PIK3C2G; PIK3C3; PIK3CA; PIK3CB; PIK3CD; PIK3CG; PIK3R1; PIK3R2; PIK3R3; PIK3R5	Inositol phosphate metabolism	2.7.1.137	4.0	Lean	adipocytes
PIK3er_pos	317.0	0.7413999621186929	0.0098425704101315	0.8895979261490568	PIK3er	phosphatidylinositol 3-kinase, endoplasmic reticulum	1.00 * ATP [r] + 1.00 * 1-phosphatidyl-1D-myo-inositol(1-) [r] --> 1.00 * ADP [r] + 1.00 * proton [r] + 1.00 * 1-phosphatidyl-1D-myo-inositol 3-phosphate(3-) [r] PIK3C2B	PIK3C2B	Inositol phosphate metabolism	2.7.1.137	4.0	Lean	adipocytes
PIK4_pos	365.0	0.1970506580994957	0.4388328965589915	0.4271181319964752	PIK4	phosphatidylinositol 4-kinase	1.00 * ATP [c] + 1.00 * 1-phosphatidyl-1D-myo-inositol(1-) [c] --> 1.00 * ADP [c] + 1.00 * proton [c] + 1.00 * 1-phosphatidyl-1D-myo-inositol 4-phosphate(3-) [c] PI4K2A; PI4KA; PI4KB	PI4K2A; PI4KA; PI4KB	Glycerophospholipid metabolism	2.7.1.67	4.0	Lean	adipocytes
PIPLC_pos	375.0	0.1362242359334508	0.4444164698806669	0.3385833090981531	PIPLC	phosphatidylinositol phospholipase C	1.00 * Water [c] + 1.00 * 1-phosphatidyl-1D-myo-inositol(1-) [c] --> 1.00 * proton [c] + 1.00 * diglyceride [c] + 1.00 * 1D-myo-inositol 1-phosphate(2-) [c] PLCB1; PLCB2; PLCB3; PLCB4; PLCD1; PLCD3; PLCD4; PLCE1; PLCG1; PLCG2; PLCH1; PLCH2; PLCL1; PLCXD2; PLCZ1	PLCB1; PLCB2; PLCB3; PLCB4; PLCD1; PLCD3; PLCD4; PLCE1; PLCG1; PLCG2; PLCH1; PLCH2; PLCL1; PLCXD2; PLCZ1	Inositol phosphate metabolism	3.1.4.3	4.0	Lean	adipocytes
PIPLCn_pos	408.0	0.031555214782181	0.6858632854756072	0.1351743137509228	PIPLCn	phosphatidylinositol phospholipase C, nucleus	1.00 * Water [n] + 1.00 * 1-phosphatidyl-1D-myo-inositol(1-) [n] --> 1.00 * proton [n] + 1.00 * diglyceride [n] + 1.00 * 1D-myo-inositol 1-phosphate(2-) [n] PLCB1	PLCB1	Inositol phosphate metabolism	3.1.4.3	4.0	Lean	adipocytes
PLA2_2_pos	303.0	0.960122388323255	0.0089141098145062	0.9868347288671128	PLA2_2	phospholipase A2	1.00 * Water [c] + 1.00 * Phosphatidylcholine [c] --> 1.00 * proton [c] + 1.00 * R total 2 position [c] + 1.00 * lysophosphatidylcholine [c] PLA2G12A; PLA2G2A; PLA2G2F; PLA2G3; PLA2G4A; PLA2G4B; PLA2G4E; PLA2G5; PLA2G6	PLA2G12A; PLA2G2A; PLA2G2F; PLA2G3; PLA2G4A; PLA2G4B; PLA2G4E; PLA2G5; PLA2G6	Glycerophospholipid metabolism	3.1.1.4	4.0	Lean	adipocytes
PLA2_2e_pos	258.0	0.4065387836561368	-0.1754111535595027	0.6307457952433195	PLA2_2e	phospholipase A2	1.00 * Water [e] + 1.00 * Phosphatidylcholine [e] --> 1.00 * proton [e] + 1.00 * lysophosphatidylcholine [e] + 1.00 * R total 2 position [e] PLA2G10; PLA2G12A; PLA2G1B; PLA2G2A; PLA2G2D; PLA2G2E; PLA2G2F; PLA2G5	PLA2G10; PLA2G12A; PLA2G1B; PLA2G2A; PLA2G2D; PLA2G2E; PLA2G2F; PLA2G5	Glycerophospholipid metabolism	3.1.1.4	4.0	Lean	adipocytes
PMANM_neg	399.0	0.048838370560445	0.6012398762009111	0.1730889309568715	PMANM	phosphomannomutase	1.00 * D-Mannose 1-phosphate [c] --> 1.00 * D-Mannose 6-phosphate [c] PGM1; PMM1; PMM2	PGM1; PMM1; PMM2	Fructose and mannose metabolism	5.4.2.8	0.0	Lean	adipocytes
PMEVKx_pos	170.0	0.0095975931942523	-0.8503059245007598	0.0554631784325045	PMEVKx	phosphomevalonate kinase	1.00 * ATP [x] + 1.00 * (R)-5-phosphonatomevalonate(3-) [x] --> 1.00 * ADP [x] + 1.00 * (R)-5-Diphosphomevalonate [x] PMVK	PMVK	Cholesterol metabolism	2.7.4.2	4.0	Lean	adipocytes
PNP_neg	241.0	0.2420009688420364	-0.3522086286590888	0.4894934113320272	PNP	purine-nucleoside phosphorylase	1.00 * hydrogenphosphate [c] + 1.00 * N-Ribosylnicotinamide [c] --> 1.00 * proton [c] + 1.00 * Nicotinamide [c] + 1.00 * alpha-D-Ribose 1-phosphate [c] PNP2	PNP2	NAD metabolism	3.4.2.1	4.0	Lean	adipocytes
PPAP_pos	447.0	0.0033896200385545	0.8853898540955013	0.0275015680684217	PPAP	phosphatidic acid phosphatase	1.00 * Water [c] + 1.00 * phosphatidate(2-) [c] --> 1.00 * hydrogenphosphate [c] + 1.00 * diglyceride [c] PLPP1; PLPP2; PLPP3	PLPP1; PLPP2; PLPP3	Triacylglycerol synthesis	3.1.3.4	4.0	Lean	adipocytes
PPA_pos	440.0	0.0052708041558099	0.8359161445040154	0.0370379294188499	PPA	inorganic diphosphatase	1.00 * Water [c] + 1.00 * Diphosphate [c] --> 1.00 * proton [c] + 2.00 * hydrogenphosphate [c] LHPP; PPA1	LHPP; PPA1	Oxidative phosphorylation	3.6.1.1	4.0	Lean	adipocytes
PPAm_pos	262.0	0.4532547047537364	-0.3020220499499736	0.672748258173486	PPAm	inorganic diphosphatase	1.00 * Water [m] + 1.00 * Diphosphate [m] --> 1.00 * proton [m] + 2.00 * hydrogenphosphate [m] PPA2	PPA2	Oxidative phosphorylation	3.6.1.1	4.0	Lean	adipocytes
PPBNGS_pos	240.0	0.2340463920462174	-0.4280561706976925	0.4760674814144223	PPBNGS	porphobilinogen synthase	2.00 * 5-Amino-4-oxopentanoate [c] --> 2.00 * Water [c] + 1.00 * proton [c] + 1.00 * Porphobilinogen [c] ALAD	ALAD	Heme synthesis	4.2.1.24	4.0	Lean	adipocytes
PPCDC_pos	343.0	0.3953250862453847	0.1750938082934063	0.6197013577929942	PPCDC	phosphopantothenoylcysteine decarboxylase	1.00 * proton [c] + 1.00 * N-((R)-4-Phosphopantothenoyl)-L-cysteine [c] --> 1.00 * carbon dioxide [c] + 1.00 * Pantetheine 4'-phosphate [c] PPCDC	PPCDC	CoA synthesis	4.1.1.36	4.0	Lean	adipocytes
PPCOACm_pos	252.0	0.3421122526169636	-0.4448925776372623	0.5838249220505067	PPCOACm	Propionyl-CoA carboxylase, mitochondrial	1.00 * Propanoyl-CoA [m] + 1.00 * ATP [m] + 1.00 * Bicarbonate [m] --> 1.00 * proton [m] + 1.00 * ADP [m] + 1.00 * hydrogenphosphate [m] + 1.00 * (S)-methylmalonyl-CoA(5-) [m] PCCA; PCCB	PCCA; PCCB	Valine, leucine, and isoleucine metabolism	6.4.1.3	4.0	Lean	adipocytes
PPCOAOm_pos	231.0	0.1706869016439339	-0.4747001559716277	0.3945505040842196	PPCOAOm	Propanoyl-CoA:FAD 2,3-oxidoreductase, mitochondrial	1.00 * Propanoyl-CoA [m] + 1.00 * Flavin adenine dinucleotide oxidized [m] --> 1.00 * Flavin adenine dinucleotide reduced [m] + 1.00 * acryloyl-CoA(4-) [m] ACAD11; ACAD12; ACAD8; ACAD9; ACADM; ACADS; ACADSB	ACAD11; ACAD12; ACAD8; ACAD9; ACADM; ACADS; ACADSB	Propanoate metabolism	1.3.99.3	4.0	Lean	adipocytes
PPDOx_pos	331.0	0.5418618075660113	0.1120462893800177	0.7449598102328409	PPDOx	Propane-1,2-diol:NAD+ 1-oxidoreductase	1.00 * proton [c] + 1.00 * Nicotinamide adenine dinucleotide - reduced [c] + 1.00 * (R)-lactaldehyde [c] --> 1.00 * Nicotinamide adenine dinucleotide [c] + 1.00 * (R)-propane-1,2-diol [c] AKR7A5	AKR7A5	Pyruvate metabolism	1.1.1.21	4.0	Lean	adipocytes
PPDOy_pos	343.0	0.3953250862453847	0.2108778669426688	0.6197013577929942	PPDOy	Propane-1,2-diol:NADP+ 1-oxidoreductase	1.00 * proton [c] + 1.00 * Nicotinamide adenine dinucleotide phosphate - reduced [c] + 1.00 * (R)-lactaldehyde [c] --> 1.00 * Nicotinamide adenine dinucleotide phosphate [c] + 1.00 * (R)-propane-1,2-diol [c] AKR1A1; AKR1B3; AKR7A5	AKR1A1; AKR1B3; AKR7A5	Pyruvate metabolism	1.1.1.21	4.0	Lean	adipocytes
PPM_neg	241.0	0.2420009688420364	-0.3971479177852411	0.4894934113320272	PPM	phosphopentomutase	1.00 * alpha-D-Ribose 1-phosphate [c] --> 1.00 * alpha-D-Ribose 5-phosphate [c] PGM1; PGM2	PGM1; PGM2	Pentose phosphate pathway	5.4.2.7	0.0	Lean	adipocytes
PPM_pos	283.0	0.7413999621186929	-0.034936732006359	0.8895979261490568	PPM	phosphopentomutase	1.00 * alpha-D-Ribose 1-phosphate [c] --> 1.00 * alpha-D-Ribose 5-phosphate [c] PGM1; PGM2	PGM1; PGM2	Pentose phosphate pathway	5.4.2.7	0.0	Lean	adipocytes
PRDX_pos	211.0	0.0767271407257424	-0.5703049511767427	0.2340663406949864	PRDX	Peroxidase (multiple substrates)	1.00 * Hydrogen peroxide [c] + 1.00 * methanol [c] --> 2.00 * Water [c] + 1.00 * formaldehyde [c] EPX; PRDX6	EPX; PRDX6	Miscellaneous	1.11.1.7	0.0	Lean	adipocytes
PRDXl_pos	230.0	0.1645288773553378	-0.5276593186693802	0.3838613857838592	PRDXl	Peroxidase (multiple substrates)	1.00 * Hydrogen peroxide [l] + 1.00 * methanol [l] --> 2.00 * Water [l] + 1.00 * formaldehyde [l] MPO	MPO	Miscellaneous	1.11.1.7	0.0	Lean	adipocytes
PRGNLONESULT_pos	301.0	0.9920212873707368	-0.0170564956669707	0.9943133883119816	PRGNLONESULT	steroid sulfotransferase	1.00 * (2R,3S,4R,5R)-5-(6-amino-9H-purin-9-yl)-4-hydroxy-2-({[(sulfonatooxy)phosphinato]oxy}methyl)oxolan-3-yl phosphate [c] + 1.00 * pregnenolone [c] --> 1.00 * proton [c] + 1.00 * adenosine 3',5'-bismonophosphate(4-) [c] + 1.00 * pregnenolone sulfate [c] SULT1A1; SULT2A1; SULT2B1	SULT1A1; SULT2A1; SULT2B1	Steroid metabolism	2.8.2.2	4.0	Lean	adipocytes
PSDm_hs_pos	377.0	0.1260167289279568	0.501167939135899	0.321565041229104	PSDm_hs	Phosphatidylserine decarboxylase	1.00 * proton [m] + 1.00 * phosphatidylserine [m] --> 1.00 * carbon dioxide [m] + 1.00 * phosphatidylethanolamine [m] No genes		Glycerophospholipid metabolism	4.1.1.65	4.0	Lean	adipocytes
PSERT_pos	265.0	0.4901941873486188	-0.2618290914858709	0.7002620366800137	PSERT	phosphoserine transaminase	1.00 * L-glutamate(1-) [c] + 1.00 * 3-phosphonatooxypyruvate(3-) [c] --> 1.00 * proton [c] + 1.00 * 2-Oxoglutarate [c] + 1.00 * O-Phospho-L-serine [c] PSAT1	PSAT1	Glycine, serine, alanine and threonine metabolism	2.6.1.52	4.0	Lean	adipocytes
PSP_L_pos	265.0	0.4901941873486188	-0.2618290914858709	0.7002620366800137	PSP_L	phosphoserine phosphatase (L-serine)	1.00 * Water [c] + 1.00 * proton [c] + 1.00 * O-Phospho-L-serine [c] --> 1.00 * hydrogenphosphate [c] + 1.00 * L-serine [c] PSPH	PSPH	Glycine, serine, alanine and threonine metabolism	3.1.3.3	4.0	Lean	adipocytes
PSSA1_hs_neg	197.0	0.0403644308114087	-0.6924028406165553	0.1610370026301882	PSSA1_hs	Phosphatidylserine synthase homo sapiens	1.00 * L-serine [c] + 1.00 * Phosphatidylcholine [c] --> 1.00 * Choline [c] + 1.00 * phosphatidylserine [c] PTDSS1	PTDSS1	Glycerophospholipid metabolism	2.7.8.8	4.0	Lean	adipocytes
PSSA1_hs_pos	256.0	0.3843004042073923	-0.307980512544548	0.6154670760958656	PSSA1_hs	Phosphatidylserine synthase homo sapiens	1.00 * L-serine [c] + 1.00 * Phosphatidylcholine [c] --> 1.00 * Choline [c] + 1.00 * phosphatidylserine [c] PTDSS1	PTDSS1	Glycerophospholipid metabolism	2.7.8.8	4.0	Lean	adipocytes
PSSA2_hs_neg	295.0	0.9282872148296558	0.0686676480530857	0.9868347288671128	PSSA2_hs	Phosphatidylserine synthase homo sapiens	1.00 * L-serine [c] + 1.00 * phosphatidylethanolamine [c] --> 1.00 * etha[c] [c] + 1.00 * phosphatidylserine [c] PTDSS2	PTDSS2	Glycerophospholipid metabolism	2.7.8.8	4.0	Lean	adipocytes
PSSA2_hs_pos	263.0	0.4653901846017948	-0.2162836334092823	0.6841858262437184	PSSA2_hs	Phosphatidylserine synthase homo sapiens	1.00 * L-serine [c] + 1.00 * phosphatidylethanolamine [c] --> 1.00 * etha[c] [c] + 1.00 * phosphatidylserine [c] PTDSS2	PTDSS2	Glycerophospholipid metabolism	2.7.8.8	4.0	Lean	adipocytes
PTDCACRNCPT1_pos	268.0	0.5286945842313551	-0.1141746125520034	0.7318050754293614	PTDCACRNCPT1	carnitine fatty-acyl transferase	1.00 * L-Carnitine [c] + 1.00 * pentadecanoyl Coenzyme A [c] --> 1.00 * Coenzyme A [c] + 1.00 * pendtadenoyl carnitine [c] CPT1A; CPT1B; CPT1C	CPT1A; CPT1B; CPT1C	Fatty acid oxidation	2.3.1.21	4.0	Lean	adipocytes
PUNP1_neg	316.0	0.7565609563559614	0.0507369357811962	0.900318606987608	PUNP1	purine-nucleoside phosphorylase (Adenosine)	1.00 * hydrogenphosphate [c] + 1.00 * Adenosine [c] --> 1.00 * Adenine [c] + 1.00 * alpha-D-Ribose 1-phosphate [c] PNP2	PNP2	Nucleotide interconversion	3.4.2.1	4.0	Lean	adipocytes
PUNP1_pos	250.0	0.3221741190216618	-0.2735290510418884	0.5611314219684029	PUNP1	purine-nucleoside phosphorylase (Adenosine)	1.00 * hydrogenphosphate [c] + 1.00 * Adenosine [c] --> 1.00 * Adenine [c] + 1.00 * alpha-D-Ribose 1-phosphate [c] PNP2	PNP2	Nucleotide interconversion	3.4.2.1	4.0	Lean	adipocytes
PUNP2_neg	292.0	0.880764615259515	-0.0170321702873774	0.9868347288671128	PUNP2	purine-nucleoside phosphorylase (Deoxyadenosine)	1.00 * hydrogenphosphate [c] + 1.00 * 2-deoxyadenosine [c] --> 1.00 * 2-Deoxy-D-ribose 1-phosphate [c] + 1.00 * Adenine [c] PNP2	PNP2	Purine catabolism	3.4.2.1	4.0	Lean	adipocytes
PUNP2_pos	342.0	0.4065387836561368	0.2521570850303738	0.6307457952433195	PUNP2	purine-nucleoside phosphorylase (Deoxyadenosine)	1.00 * hydrogenphosphate [c] + 1.00 * 2-deoxyadenosine [c] --> 1.00 * 2-Deoxy-D-ribose 1-phosphate [c] + 1.00 * Adenine [c] PNP2	PNP2	Purine catabolism	3.4.2.1	4.0	Lean	adipocytes
PUNP3_neg	335.0	0.4901941873486188	0.241945115202092	0.7002620366800137	PUNP3	purine-nucleoside phosphorylase (Guanosine)	1.00 * hydrogenphosphate [c] + 1.00 * Guanosine [c] --> 1.00 * Guanine [c] + 1.00 * alpha-D-Ribose 1-phosphate [c] PNP2	PNP2	Purine catabolism	3.4.2.1	4.0	Lean	adipocytes
PUNP3_pos	254.0	0.3627000492671768	-0.2885601884390131	0.5987537588541336	PUNP3	purine-nucleoside phosphorylase (Guanosine)	1.00 * hydrogenphosphate [c] + 1.00 * Guanosine [c] --> 1.00 * Guanine [c] + 1.00 * alpha-D-Ribose 1-phosphate [c] PNP2	PNP2	Purine catabolism	3.4.2.1	4.0	Lean	adipocytes
PUNP4_neg	343.0	0.3953250862453847	0.2755425179059583	0.6197013577929942	PUNP4	purine-nucleoside phosphorylase (Deoxyguanosine)	1.00 * hydrogenphosphate [c] + 1.00 * Deoxyguanosine [c] --> 1.00 * 2-Deoxy-D-ribose 1-phosphate [c] + 1.00 * Guanine [c] PNP2	PNP2	Purine catabolism	3.4.2.1	4.0	Lean	adipocytes
PUNP4_pos	325.0	0.6241338988347811	0.1656702875134257	0.8133865971796356	PUNP4	purine-nucleoside phosphorylase (Deoxyguanosine)	1.00 * hydrogenphosphate [c] + 1.00 * Deoxyguanosine [c] --> 1.00 * 2-Deoxy-D-ribose 1-phosphate [c] + 1.00 * Guanine [c] PNP2	PNP2	Purine catabolism	3.4.2.1	4.0	Lean	adipocytes
PUNP5_neg	184.0	0.0208881541239021	-0.6414096494718188	0.0992111086746214	PUNP5	purine-nucleoside phosphorylase (Inosine)	1.00 * hydrogenphosphate [c] + 1.00 * Inosine [c] --> 1.00 * Hypoxanthine [c] + 1.00 * alpha-D-Ribose 1-phosphate [c] PNP2	PNP2	Purine catabolism	3.4.2.1	4.0	Lean	adipocytes
PUNP5_pos	250.0	0.3221741190216618	-0.2113347072351195	0.5611314219684029	PUNP5	purine-nucleoside phosphorylase (Inosine)	1.00 * hydrogenphosphate [c] + 1.00 * Inosine [c] --> 1.00 * Hypoxanthine [c] + 1.00 * alpha-D-Ribose 1-phosphate [c] PNP2	PNP2	Purine catabolism	3.4.2.1	4.0	Lean	adipocytes
PUNP6_pos	334.0	0.5028577901906203	0.20756698882319	0.7103985325163625	PUNP6	purine-nucleoside phosphorylase (Deoxyinosine)	1.00 * hydrogenphosphate [c] + 1.00 * Deoxyinosine [c] --> 1.00 * 2-Deoxy-D-ribose 1-phosphate [c] + 1.00 * Hypoxanthine [c] PNP2	PNP2	Purine catabolism	3.4.2.1	4.0	Lean	adipocytes
PUNP7_neg	254.0	0.3627000492671768	-0.2885601884390131	0.5987537588541336	PUNP7	purine-nucleoside phosphorylase (Xanthosine)	1.00 * hydrogenphosphate [c] + 1.00 * xanthosine [c] --> 1.00 * Xanthine [c] + 1.00 * alpha-D-Ribose 1-phosphate [c] PNP2	PNP2	Nucleotide interconversion	3.4.2.1	4.0	Lean	adipocytes
PUNP7_pos	249.0	0.3124952900425093	-0.2453620767301921	0.5611314219684029	PUNP7	purine-nucleoside phosphorylase (Xanthosine)	1.00 * hydrogenphosphate [c] + 1.00 * xanthosine [c] --> 1.00 * Xanthine [c] + 1.00 * alpha-D-Ribose 1-phosphate [c] PNP2	PNP2	Nucleotide interconversion	3.4.2.1	4.0	Lean	adipocytes
PYAM5POr_pos	283.0	0.7413999621186929	-0.0375351796570773	0.8895979261490568	PYAM5POr	pyridoxamine 5'-phosphate oxidase	1.00 * Water [c] + 1.00 * O2 [c] + 1.00 * Pyridoxamine 5'-phosphate [c] --> 1.00 * Hydrogen peroxide [c] + 1.00 * Ammonium [c] + 1.00 * Pyridoxal 5'-phosphate [c] PNPO	PNPO	Vitamin B6 metabolism	1.4.3.5	4.0	Lean	adipocytes
PYDXDH_pos	517.0	1.4910934182710236e-05	1.5504995346121877	0.0009512298894793	PYDXDH	pyridoxal dehydrogenase	1.00 * Water [c] + 1.00 * O2 [c] + 1.00 * Pyridoxal [c] --> 1.00 * Hydrogen peroxide [c] + 1.00 * 4-pyridoxate [c] AOX1	AOX1	Vitamin B6 metabolism	1.2.3.1	4.0	Lean	adipocytes
PYNP2r_neg	346.0	0.3628225097835944	0.2730350125711923	0.5987537588541336	PYNP2r	pyrimidine-nucleoside phosphorylase (uracil)	1.00 * hydrogenphosphate [c] + 1.00 * Uridine [c] --> 1.00 * uracil [c] + 1.00 * alpha-D-Ribose 1-phosphate [c] UPP1; UPP2	UPP1; UPP2	Pyrimidine catabolism	2.4.2.2	4.0	Lean	adipocytes
PYNP2r_pos	264.0	0.4777041361799734	-0.2179166127293535	0.6933796150174185	PYNP2r	pyrimidine-nucleoside phosphorylase (uracil)	1.00 * hydrogenphosphate [c] + 1.00 * Uridine [c] --> 1.00 * uracil [c] + 1.00 * alpha-D-Ribose 1-phosphate [c] UPP1; UPP2	UPP1; UPP2	Pyrimidine catabolism	2.4.2.2	4.0	Lean	adipocytes
RDH1_neg	346.0	0.3628225097835944	0.2374846862305838	0.5987537588541336	RDH1	retinol dehydrogenase (all-trans)	1.00 * Nicotinamide adenine dinucleotide [c] + 1.00 * retinol [c] --> 1.00 * proton [c] + 1.00 * Nicotinamide adenine dinucleotide - reduced [c] + 1.00 * retinal [c] RDH16F1; RDH5	RDH16F1; RDH5	Vitamin A metabolism	1.1.1.105	4.0	Lean	adipocytes
RDH1_pos	451.0	0.0026124768975389	0.9258232665212984	0.0221924114520703	RDH1	retinol dehydrogenase (all-trans)	1.00 * Nicotinamide adenine dinucleotide [c] + 1.00 * retinol [c] --> 1.00 * proton [c] + 1.00 * Nicotinamide adenine dinucleotide - reduced [c] + 1.00 * retinal [c] RDH16F1; RDH5	RDH16F1; RDH5	Vitamin A metabolism	1.1.1.105	4.0	Lean	adipocytes
RDH1a_pos	346.0	0.3628225097835944	0.2374846862305837	0.5987537588541336	RDH1a	retinol dehydrogenase (all-trans,NADPH)	1.00 * Nicotinamide adenine dinucleotide phosphate [c] + 1.00 * retinol [c] --> 1.00 * proton [c] + 1.00 * Nicotinamide adenine dinucleotide phosphate - reduced [c] + 1.00 * retinal [c] RDH10; RDH11; RDH12; RDH13; RDH14; RDH8; SDR16C5	RDH10; RDH11; RDH12; RDH13; RDH14; RDH8; SDR16C5	Vitamin A metabolism	1.1.1.105	4.0	Lean	adipocytes
RDH2_neg	363.0	0.2112995473337107	0.3945023903288475	0.4452481070273495	RDH2	retinol dehydrogenase (9-cis,NADH)	1.00 * Nicotinamide adenine dinucleotide [c] + 1.00 * 9-cis-retinol [c] --> 1.00 * proton [c] + 1.00 * Nicotinamide adenine dinucleotide - reduced [c] + 1.00 * all-trans-retinal [c] RDH5	RDH5	Vitamin A metabolism	1.1.1.105	4.0	Lean	adipocytes
RDH2_pos	451.0	0.0026124768975389	0.9258232665212984	0.0221924114520703	RDH2	retinol dehydrogenase (9-cis,NADH)	1.00 * Nicotinamide adenine dinucleotide [c] + 1.00 * 9-cis-retinol [c] --> 1.00 * proton [c] + 1.00 * Nicotinamide adenine dinucleotide - reduced [c] + 1.00 * all-trans-retinal [c] RDH5	RDH5	Vitamin A metabolism	1.1.1.105	4.0	Lean	adipocytes
RDH2a_pos	363.0	0.2112995473337107	0.3945023903288477	0.4452481070273495	RDH2a	retinol dehydrogenase (9-cis,NADPH)	1.00 * Nicotinamide adenine dinucleotide phosphate [c] + 1.00 * 9-cis-retinol [c] --> 1.00 * proton [c] + 1.00 * Nicotinamide adenine dinucleotide phosphate - reduced [c] + 1.00 * all-trans-retinal [c] RDH11; RDH12; RDH13; RDH14; RDH8; SDR16C5	RDH11; RDH12; RDH13; RDH14; RDH8; SDR16C5	Vitamin A metabolism	1.1.1.105	4.0	Lean	adipocytes
RDH3_neg	362.0	0.2186971048513838	0.3909894352603091	0.4559634928766276	RDH3	retinol dehydrogenase (11-cis,NADH)	1.00 * Nicotinamide adenine dinucleotide [c] + 1.00 * 11-cis-retinol [c] --> 1.00 * proton [c] + 1.00 * Nicotinamide adenine dinucleotide - reduced [c] + 1.00 * 11-cis-retinal [c] RDH5	RDH5	Vitamin A metabolism	1.1.1.105	4.0	Lean	adipocytes
RDH3_pos	451.0	0.0026124768975389	0.9258232665212984	0.0221924114520703	RDH3	retinol dehydrogenase (11-cis,NADH)	1.00 * Nicotinamide adenine dinucleotide [c] + 1.00 * 11-cis-retinol [c] --> 1.00 * proton [c] + 1.00 * Nicotinamide adenine dinucleotide - reduced [c] + 1.00 * 11-cis-retinal [c] RDH5	RDH5	Vitamin A metabolism	1.1.1.105	4.0	Lean	adipocytes
RDH3a_pos	362.0	0.2186971048513838	0.3909894352603093	0.4559634928766276	RDH3a	retinol dehydrogenase (11-cis,NADPH)	1.00 * Nicotinamide adenine dinucleotide phosphate [c] + 1.00 * 11-cis-retinol [c] --> 1.00 * proton [c] + 1.00 * Nicotinamide adenine dinucleotide phosphate - reduced [c] + 1.00 * 11-cis-retinal [c] RDH11; RDH12; RDH13; RDH14; SDR16C5	RDH11; RDH12; RDH13; RDH14; SDR16C5	Vitamin A metabolism	1.1.1.105	4.0	Lean	adipocytes
RDH4_pos	229.0	0.1585396829067847	-0.3742463745771924	0.374317023466781	RDH4	retinol dehydrogenase (13-cis,NADH)	1.00 * Nicotinamide adenine dinucleotide [c] + 1.00 * 13-cis-retinol [c] --> 1.00 * proton [c] + 1.00 * Nicotinamide adenine dinucleotide - reduced [c] + 1.00 * 13-cis-retinal [c] RDH5	RDH5	Vitamin A metabolism	1.1.1.105	4.0	Lean	adipocytes
RE0344C_neg	165.0	0.0071452019047994	-0.8070232910150376	0.0441117920251709	RE0344C	RE0344	1.00 * Water [c] + 1.00 * Stearoyl-CoA (n-C18:0CoA) [c] --> 1.00 * proton [c] + 1.00 * Coenzyme A [c] + 1.00 * octadecanoate (n-C18:0) [c] ACOT2; ACOT6; BAAT	ACOT2; ACOT6; BAAT	Fatty acid synthesis	3.1.2.2	0.0	Lean	adipocytes
RE0344C_pos	224.0	0.131043424177833	-0.5068174105002351	0.3301198455769103	RE0344C	RE0344	1.00 * Water [c] + 1.00 * Stearoyl-CoA (n-C18:0CoA) [c] --> 1.00 * proton [c] + 1.00 * Coenzyme A [c] + 1.00 * octadecanoate (n-C18:0) [c] ACOT2; ACOT6; BAAT	ACOT2; ACOT6; BAAT	Fatty acid synthesis	3.1.2.2	0.0	Lean	adipocytes
RE0383C_neg	363.0	0.2112995473337107	0.3863982549500233	0.4452481070273495	RE0383C	RE0383	1.00 * Nicotinamide adenine dinucleotide phosphate [c] + 1.00 * L-gulonate [c] --> 1.00 * proton [c] + 1.00 * Nicotinamide adenine dinucleotide phosphate - reduced [c] + 1.00 * D-glucuronate [c] AKR1A1	AKR1A1	Miscellaneous	1.1.1.2	0.0	Lean	adipocytes
[truncated: 17,863 more rows]
