# Supplementary material for: Selective remodelling of the adipose niche in obesity and weight loss
Source: Nature. 2025 Jul 9;644(8077):769–79. doi: 10.1038/s41586-025-09233-2 (PMC12367556; doi:10.1038/s41586-025-09233-2)
Supplement: Supplementary file 4 — Supplementary Tables 1-12 [file 41586_2025_9233_MOESM4_ESM.zip › 2024-05-10393C-s4/ST7_nebula_all.csv]

	Gene	pval	FDR/Bonferroni_p-value	logFC	se	PercentageCondition	PercentageObese	CellType	Condition
0	GPAT3	1.39615852573012e-26	1.239858578774633e-22	-3.53562426946633	0.331340416114389	0.274	0.024	Adipocytes	Lean
1	GSDMB	2.28147631544923e-24	1.3507100279564591e-20	-1.32832971811607	0.130402788042359	0.575	0.318	Adipocytes	Lean
2	RORB	7.32928607944092e-24	2.6064066831342733e-20	-3.24265806768379	0.321940252467207	0.286	0.019	Adipocytes	Lean
3	PALLD	7.33744350862641e-24	2.6064066831342733e-20	1.50341394062625	0.149264803686211	0.236	0.593	Adipocytes	Lean
4	ROR1	4.5343811396021e-22	1.2238171476706297e-18	0.747807146484172	0.0774265807830405	0.258	0.492	Adipocytes	Lean
5	AC016907.2	4.8233320385645e-22	1.2238171476706297e-18	-1.62097609904295	0.167942993188653	0.177	0.046	Adipocytes	Lean
6	AC090844.2	6.11909037972566e-21	1.3585145529288432e-17	-2.61955970696298	0.279034853478597	0.176	0.029	Adipocytes	Lean
7	AZGP1	1.05103398683384e-20	2.074157182239537e-17	-1.7315458311212	0.185573711444534	0.184	0.049	Adipocytes	Lean
8	TBC1D32	1.9809779231710402e-20	3.5184148893440844e-17	0.547383184884579	0.0590912125594004	0.144	0.275	Adipocytes	Lean
9	PTPRZ1	2.87610989944431e-20	4.643871629457308e-17	3.27952899118138	0.355563083498241	0.003	0.061	Adipocytes	Lean
10	SPTB	3.32808623260342e-20	4.925844964772445e-17	-2.71331128208256	0.294674597921358	0.112	0.011	Adipocytes	Lean
11	PRKAG2	4.9199474020550805e-20	6.721783523684637e-17	-0.775540106302365	0.0846127526561986	0.793	0.668	Adipocytes	Lean
12	AL160272.1	5.30680261832606e-20	6.732437236006367e-17	-1.43905142386436	0.157142986740239	0.184	0.056	Adipocytes	Lean
13	NDRG4	2.35546786369137e-19	2.789030981801495e-16	-3.03192889555596	0.337056288430559	0.091	0.005	Adipocytes	Lean
14	GLIS1	2.66557160607119e-19	2.9589510809644006e-16	-1.31384188660152	0.146279479208722	0.222	0.082	Adipocytes	Lean
15	DDX60L	2.86825920400304e-19	2.996655983664588e-16	1.79708621036936	0.200262383243969	0.03	0.127	Adipocytes	Lean
16	PDLIM1	5.91087413575362e-19	5.832390862506669e-16	1.59605685992627	0.17945932536093	0.058	0.277	Adipocytes	Lean
17	NEXN	1.1305090233535499e-18	1.0567879349359158e-15	0.996474891649006	0.112961253012913	0.243	0.543	Adipocytes	Lean
18	SCN9A	1.59561961487781e-18	1.4169899989922392e-15	-2.75910670604564	0.314151579195268	0.095	0.008	Adipocytes	Lean
19	OGT	3.63666984309153e-18	3.07575681348327e-15	-0.480623950951332	0.0553101492192865	0.58	0.516	Adipocytes	Lean
20	CCDC80	6.98840419413219e-18	5.641865767817356e-15	1.29706115035188	0.150556813719793	0.277	0.519	Adipocytes	Lean
21	GMCL1	7.90887945746716e-18	6.107374262785836e-15	-1.00742722193989	0.117130351802347	0.31	0.188	Adipocytes	Lean
22	CDHR3	9.78148204555032e-18	7.238704275459134e-15	-0.667786048099115	0.0778624228257432	0.532	0.402	Adipocytes	Lean
23	S100A4	1.04395818372481e-17	7.41669652045454e-15	3.02131933456419	0.352587531390561	0.003	0.057	Adipocytes	Lean
24	RASSF6	1.69922752657419e-17	1.156714573807857e-14	-3.37277793616687	0.396205218447641	0.044	0.002	Adipocytes	Lean
25	CMTM8	1.75841976762638e-17	1.156714573807857e-14	-1.84196558741687	0.216479382305345	0.172	0.036	Adipocytes	Lean
26	AC131944.1	3.22328083981449e-17	2.0445961069980415e-14	1.78967144081423	0.212092215806043	0.008	0.057	Adipocytes	Lean
27	CD248	4.42444434227086e-17	2.709743309071474e-14	2.32790547262173	0.277096446092381	0.008	0.118	Adipocytes	Lean
28	TMEM132C	5.17763652226239e-17	3.0653334090634104e-14	-0.664725561128033	0.0792983675945154	0.923	0.869	Adipocytes	Lean
29	GINS3	1.26458262612303e-16	7.245242587926174e-14	-1.37806420472683	0.166495872638055	0.053	0.017	Adipocytes	Lean
30	FOXP2	2.60628268924147e-16	1.4465683388630547e-13	-0.500974337844775	0.061166968099132	0.819	0.772	Adipocytes	Lean
31	ZMAT3	3.23412566320128e-16	1.6993980831256915e-13	0.856387225292553	0.104894658112873	0.066	0.151	Adipocytes	Lean
32	CHKA	3.25316901223318e-16	1.6993980831256915e-13	-0.63114066837406	0.0773120275367481	0.594	0.469	Adipocytes	Lean
33	PCM1	3.65150614925808e-16	1.852982877627793e-13	-0.419137338346084	0.0514304615770554	0.696	0.677	Adipocytes	Lean
34	SCN1A-AS1	4.2834774316615597e-16	2.1133011851039158e-13	-1.90052959096923	0.233759815428497	0.116	0.028	Adipocytes	Lean
35	HDAC7	4.628287537369659e-16	2.2217031067897978e-13	1.15557332176847	0.142296625153419	0.047	0.149	Adipocytes	Lean
36	AC012078.2	5.022630269341839e-16	2.3475509529942217e-13	4.05716968112276	0.500209054046726	0.0	0.01	Adipocytes	Lean
37	DAPK2	7.559123151211201e-16	3.4022731664597743e-13	-0.922813159071035	0.114476871763441	0.716	0.61	Adipocytes	Lean
38	ORMDL3	7.66234596353758e-16	3.4022731664597743e-13	-1.4544515168472	0.18046481983391	0.244	0.104	Adipocytes	Lean
39	MIR924HG	8.79413280010894e-16	3.7378902323283056e-13	-1.57843081653597	0.196258409313756	0.306	0.093	Adipocytes	Lean
40	CCBE1	8.839107581655809e-16	3.7378902323283056e-13	2.2546435687248	0.280358910753978	0.02	0.08	Adipocytes	Lean
41	AC008056.1	9.39221969473883e-16	3.8794235813547986e-13	1.9462463128651	0.242234607721827	0.016	0.111	Adipocytes	Lean
42	LUCAT1	1.0719495253799401e-15	4.3270217091529813e-13	1.59212005027818	0.198560125015901	0.044	0.199	Adipocytes	Lean
43	AGBL4	1.25301398771444e-15	4.945506985732482e-13	-1.02916436723485	0.128659538037978	0.553	0.285	Adipocytes	Lean
44	AC098829.1	1.32562541275318e-15	5.11835499041505e-13	-0.953495346544275	0.119303388468088	0.56	0.387	Adipocytes	Lean
45	LRIG1	2.16753672456485e-15	8.190982928722616e-13	-1.19432127588662	0.150582097913237	0.662	0.392	Adipocytes	Lean
46	XXYLT1	2.2350822188102704e-15	8.270269851726919e-13	0.637780238369088	0.0804510965185292	0.172	0.349	Adipocytes	Lean
47	SLC27A2	4.3621525648651005e-15	1.5811467694810012e-12	-3.1160592376576	0.397250914423411	0.11	0.01	Adipocytes	Lean
48	PUM2	4.9057165791912505e-15	1.7118831903078038e-12	-0.228405262455229	0.0291731185894848	0.635	0.648	Adipocytes	Lean
49	INSR	4.9156040034737905e-15	1.7118831903078038e-12	-0.464117244030481	0.059281406610136	0.705	0.666	Adipocytes	Lean
50	ARID4A	6.6968363452889906e-15	2.287355967859188e-12	-0.592015885924074	0.0759961531638705	0.357	0.268	Adipocytes	Lean
51	LRP1B	6.8976613364467905e-15	2.3114974150307822e-12	-1.60243502681081	0.205800727696109	0.617	0.302	Adipocytes	Lean
52	RANBP3L	7.19381344613145e-15	2.3352193813323716e-12	1.39806549218927	0.1796762163795	0.082	0.259	Adipocytes	Lean
53	ITSN2	7.23140960381062e-15	2.3352193813323716e-12	-0.354738482743318	0.0455940515455306	0.562	0.52	Adipocytes	Lean
54	NASP	8.26684287387371e-15	2.621917790765553e-12	-0.697776568014521	0.0898800336990831	0.271	0.181	Adipocytes	Lean
55	SEMA3E	9.431588672722171e-15	2.93884993712664e-12	-2.30368524749392	0.297376565168577	0.035	0.005	Adipocytes	Lean
56	NBEA	9.828236864138651e-15	3.0096433611028718e-12	-0.770298483295708	0.0995030110564329	0.204	0.111	Adipocytes	Lean
57	MARC2	1.20430954373858e-14	3.625379967176427e-12	-0.558580310946166	0.0723963891032659	0.318	0.249	Adipocytes	Lean
58	GART	1.53962440710419e-14	4.557544849096254e-12	-0.449729671802647	0.0585265851574906	0.314	0.271	Adipocytes	Lean
59	SRRM1	1.73226421923669e-14	5.043728655387352e-12	-0.239609549372724	0.0312435605684596	0.403	0.402	Adipocytes	Lean
60	MIR34AHG	1.78851798112604e-14	5.123527074641871e-12	1.37525414165407	0.179420325332144	0.031	0.118	Adipocytes	Lean
61	P3H2	1.84737463620867e-14	5.208130303762252e-12	-2.69544385571664	0.351847566801751	0.057	0.005	Adipocytes	Lean
62	CLEC3B	1.9189914260869e-14	5.325501049801474e-12	2.10507941863988	0.274960181381794	0.002	0.018	Adipocytes	Lean
63	TAGLN	2.12292903422799e-14	5.800821934911281e-12	1.2482399749674	0.163319036201037	0.103	0.323	Adipocytes	Lean
64	MSC	2.29147586280429e-14	6.1665004241313625e-12	2.24852637176953	0.2945751836832	0.002	0.022	Adipocytes	Lean
65	LUC7L2	2.63073295011563e-14	6.973798198060255e-12	-0.283556296842931	0.0372350635725853	0.693	0.696	Adipocytes	Lean
66	GJC1	4.88947842477922e-14	1.2770886220956431e-11	-1.1803595134597	0.156653637512298	0.102	0.044	Adipocytes	Lean
67	CEP95	5.60387442402754e-14	1.4424697629732338e-11	-0.407312470308195	0.0541853629824762	0.396	0.358	Adipocytes	Lean
68	UNC13C	6.34358297908081e-14	1.609548247020775e-11	2.44012497067774	0.325315862279581	0.013	0.088	Adipocytes	Lean
69	ACVR1C	7.78394792867289e-14	1.9471929459318198e-11	-1.07753043913419	0.144172027107274	0.677	0.498	Adipocytes	Lean
70	TNFRSF10A	8.75601220143022e-14	2.1599379543000298e-11	1.72847423374501	0.231747759921773	0.007	0.035	Adipocytes	Lean
71	TNFRSF11B	1.2017441340173199e-13	2.92385994031255e-11	1.51361109469423	0.204084510013682	0.018	0.077	Adipocytes	Lean
72	GRK5	1.46615713399418e-13	3.5189752509284636e-11	1.41120861075055	0.190956932840527	0.023	0.09	Adipocytes	Lean
73	ACVR2A	1.50985482765899e-13	3.57553754587351e-11	-0.464761368146021	0.0629221902136529	0.316	0.27	Adipocytes	Lean
74	ARHGAP21	1.93226826168963e-13	4.5156600784038844e-11	0.447700203268586	0.060883424203153	0.672	0.843	Adipocytes	Lean
75	PCDH9	2.18251863711302e-13	5.034248508281084e-11	0.647782885999224	0.0882885364728425	0.924	0.979	Adipocytes	Lean
76	BPHL	3.16446917861758e-13	7.114447731826182e-11	-0.80084658927871	0.109897606590272	0.351	0.268	Adipocytes	Lean
77	EGFL6	3.34552639722953e-13	7.427486792649211e-11	2.32809524559446	0.31980629240232	0.017	0.105	Adipocytes	Lean
78	UBE2QL1	3.47667590438642e-13	7.623363054050272e-11	2.68797092170529	0.369505179539092	0.004	0.05	Adipocytes	Lean
79	TMEM25	4.06681751825295e-13	8.808627553864712e-11	-1.3499226169191	0.1861110314108	0.039	0.014	Adipocytes	Lean
80	AL354754.1	4.39116279074424e-13	9.396559316434752e-11	-1.95436907207839	0.269831541083442	0.023	0.005	Adipocytes	Lean
81	GNA12	4.63946032336322e-13	9.8096970003874e-11	0.364920769846105	0.0504350316640472	0.251	0.389	Adipocytes	Lean
82	LOX	5.68938080577819e-13	1.1888128528403112e-10	1.5658705367958	0.217248887552389	0.039	0.2	Adipocytes	Lean
83	L2HGDH	5.81139499069491e-13	1.2001882142992126e-10	-0.575063026848208	0.0798162600776043	0.294	0.192	Adipocytes	Lean
84	GASK1B	6.17139478093732e-13	1.259886697749744e-10	1.11203362176965	0.154521201661412	0.171	0.438	Adipocytes	Lean
85	AL353138.1	7.43790065285272e-13	1.5011881079013312e-10	2.64421137699882	0.368729875037072	0.003	0.044	Adipocytes	Lean
86	ANKRD13C	7.74665861423641e-13	1.5459371196343022e-10	-0.375084057316487	0.0523453594360868	0.357	0.314	Adipocytes	Lean
87	XRN1	8.37355205607756e-13	1.6524739785332615e-10	-0.170219128478588	0.0237905757020353	0.591	0.624	Adipocytes	Lean
88	HERC5	9.16538120860075e-13	1.7888608312742625e-10	-1.49803806569983	0.209736049108434	0.038	0.011	Adipocytes	Lean
89	KLF7	9.95728779353642e-13	1.9125861084862148e-10	0.969051438555922	0.135890955075838	0.27	0.561	Adipocytes	Lean
90	ELP2	1.00146674223984e-12	1.9125861084862148e-10	-0.316435110665154	0.0443789017827083	0.339	0.316	Adipocytes	Lean
91	REV1	1.0305432855103199e-12	1.9471786482924245e-10	-0.354213387404992	0.0497046383201383	0.452	0.399	Adipocytes	Lean
92	NAV2	1.14461294219518e-12	2.139944259613536e-10	-1.62511519699898	0.228506672583896	0.495	0.209	Adipocytes	Lean
93	SHISA6	1.2450440273567099e-12	2.3034611426960962e-10	-1.21922914783663	0.171715643863063	0.333	0.165	Adipocytes	Lean
94	AC130469.1	1.29275693889701e-12	2.3670779372937934e-10	1.52845221202488	0.215424207264975	0.007	0.034	Adipocytes	Lean
95	RNF130	1.45717669388625e-12	2.640909720419764e-10	-0.555730535999149	0.0785095893986024	0.614	0.535	Adipocytes	Lean
96	CALD1	1.70783598111162e-12	3.0639267535882303e-10	0.598547939406511	0.0848225541542963	0.492	0.713	Adipocytes	Lean
97	ACADM	2.03809474881963e-12	3.584019884533213e-10	-0.594144719977227	0.0844933445201179	0.359	0.292	Adipocytes	Lean
98	ELN	2.1922153687618698e-12	3.8172487416254483e-10	1.99846355230977	0.284613444040316	0.065	0.257	Adipocytes	Lean
99	COL6A1	2.2676785217350097e-12	3.9103143907316025e-10	0.911923362698326	0.129960124334897	0.231	0.526	Adipocytes	Lean
100	TMEM178A	2.40743936634169e-12	4.111397171691803e-10	1.09179459287382	0.155779649879521	0.079	0.207	Adipocytes	Lean
101	GRIA4	2.43345477009453e-12	4.1162466830141857e-10	1.6057433327636	0.229160169502474	0.144	0.403	Adipocytes	Lean
102	ALK	2.50797954364587e-12	4.2022853466692734e-10	-1.06568655012558	0.152178863509986	0.254	0.148	Adipocytes	Lean
103	DYNC1I1	2.72312367484578e-12	4.52013080270429e-10	0.843656754222075	0.120672031423025	0.103	0.262	Adipocytes	Lean
104	PDS5A	2.89395596577041e-12	4.759217769263727e-10	-0.213207450045607	0.0305333195024166	0.606	0.624	Adipocytes	Lean
105	MEDAG	3.01677246511417e-12	4.915678509439704e-10	2.78349071793115	0.398955773049773	0.014	0.105	Adipocytes	Lean
106	GYG2	3.2310500789789097e-12	5.216970950249493e-10	-0.770121964754319	0.110533938276403	0.841	0.727	Adipocytes	Lean
107	GPATCH8	3.32119034560722e-12	5.314203759308995e-10	-0.272041237049334	0.039067209813227	0.692	0.69	Adipocytes	Lean
108	AC006525.1	3.61079146368521e-12	5.726005998795804e-10	2.18042860408409	0.313656990191994	0.003	0.025	Adipocytes	Lean
109	ECI1	3.72167717683747e-12	5.849620206885868e-10	-0.71504706980416	0.102923468964087	0.113	0.074	Adipocytes	Lean
110	EYA1	4.36193289453612e-12	6.795612002352879e-10	-1.50383993773975	0.217163218738561	0.281	0.095	Adipocytes	Lean
111	BHMT2	4.40006407449232e-12	6.795612002352879e-10	0.524678007091876	0.0757800354553735	0.346	0.585	Adipocytes	Lean
112	LMCD1-AS1	4.49627105324948e-12	6.83200351614763e-10	0.61010548369362	0.0881574567847346	0.514	0.756	Adipocytes	Lean
113	MET	4.500559717297859e-12	6.83200351614763e-10	-1.37083020669535	0.198082571263462	0.191	0.069	Adipocytes	Lean
114	WDR19	4.59553715726306e-12	6.917062326283831e-10	-0.459747932816341	0.0664611891091396	0.358	0.324	Adipocytes	Lean
115	NPEPPS	5.08253908132762e-12	7.585796354912593e-10	-0.341619455989476	0.0494867435842882	0.546	0.517	Adipocytes	Lean
116	BMP3	5.15095328521087e-12	7.623840108219189e-10	-2.16184401808544	0.313249300219532	0.057	0.008	Adipocytes	Lean
117	MSC-AS1	5.56504964036196e-12	8.168665013427171e-10	0.842943849671876	0.122336652351382	0.35	0.698	Adipocytes	Lean
118	TXNRD1	6.2421724656111895e-12	9.087477472272158e-10	0.634836945445075	0.0923532149876504	0.29	0.468	Adipocytes	Lean
119	GPC1	7.26209259368348e-12	1.0486343622472544e-09	1.10944548516182	0.161906107845248	0.019	0.063	Adipocytes	Lean
120	PHLPP1	7.69456785068797e-12	1.102122738677976e-09	-0.86921623900365	0.127001839817326	0.67	0.475	Adipocytes	Lean
121	ANKRD10	7.94698330483693e-12	1.1291709638176696e-09	-0.432954660413389	0.0633020885514915	0.535	0.49	Adipocytes	Lean
122	NAALAD2	9.19236433469077e-12	1.2957585948289109e-09	-1.31377512374781	0.192674832786007	0.262	0.107	Adipocytes	Lean
123	ARHGAP5	1.1262364057453199e-11	1.5750460474364273e-09	-0.514224052575473	0.0757395741029275	0.364	0.292	Adipocytes	Lean
124	AKAP6	1.1681719076429599e-11	1.6209297852848914e-09	-1.30412157718017	0.192232236483577	0.095	0.032	Adipocytes	Lean
125	GRSF1	1.2233359338409398e-11	1.68125854682705e-09	-0.335513131067678	0.0495044879143465	0.137	0.124	Adipocytes	Lean
126	SERPINB6	1.2305816738219498e-11	1.68125854682705e-09	-0.576266014639592	0.0850379449858798	0.311	0.236	Adipocytes	Lean
127	COL11A1	1.4593632825741798e-11	1.9786069665496187e-09	2.30574186493778	0.341496011166997	0.015	0.071	Adipocytes	Lean
128	GLS	1.5166378561707697e-11	2.040682194200685e-09	0.73798967957875	0.109391781389086	0.487	0.732	Adipocytes	Lean
129	BCKDHB	1.55277298891073e-11	2.0692313105177718e-09	-0.516224624399435	0.0765584755150508	0.646	0.565	Adipocytes	Lean
130	SDK1	1.5611564416946197e-11	2.0692313105177718e-09	-1.00518197996376	0.149090382474074	0.657	0.463	Adipocytes	Lean
131	HIBADH	1.6068733633743597e-11	2.1041501946317278e-09	-0.522314929527696	0.0775188999416858	0.53	0.477	Adipocytes	Lean
132	PPP1R9A	1.6111954646130002e-11	2.1041501946317278e-09	0.425179251530693	0.0631062523433232	0.558	0.769	Adipocytes	Lean
133	SCHLAP1	1.88043381753997e-11	2.4378383236005405e-09	1.99983701091573	0.297815597468333	0.013	0.072	Adipocytes	Lean
134	PKD2	1.9082181402903898e-11	2.4559320572244644e-09	0.730139241135137	0.108766935902645	0.413	0.696	Adipocytes	Lean
135	KALRN	1.9944278951178497e-11	2.5484197010926713e-09	-0.520439353128062	0.0776030340280133	0.481	0.402	Adipocytes	Lean
136	IRAK2	2.08703187164201e-11	2.647698076588124e-09	-1.13631538966218	0.169604342855958	0.224	0.122	Adipocytes	Lean
137	KANTR	2.2309483898911e-11	2.81020385481247e-09	-0.406652419050462	0.0607846635232691	0.424	0.378	Adipocytes	Lean
138	GC	2.3473272817006798e-11	2.9359774542454772e-09	-2.16880716664675	0.324545201050331	0.062	0.008	Adipocytes	Lean
139	ZDHHC13	2.4076254312785e-11	2.990338131813807e-09	-1.90987334858761	0.285956798723059	0.035	0.006	Adipocytes	Lean
140	MCCC1	3.03272551713194e-11	3.740572077068083e-09	-0.457694338199214	0.0688782835466096	0.557	0.482	Adipocytes	Lean
141	ZC3H14	3.3062293621629196e-11	4.0497889449224565e-09	-0.314210592084563	0.0473762159116635	0.32	0.3	Adipocytes	Lean
142	RNF125	3.4143842168621e-11	4.15362178600601e-09	-1.23625000841127	0.18653361355766	0.246	0.109	Adipocytes	Lean
143	CYP4B1	3.57180982282832e-11	4.3155723988608025e-09	1.51659679791624	0.229064358103852	0.083	0.361	Adipocytes	Lean
144	TRPM4	3.78918179690242e-11	4.547274182079992e-09	0.668314813880782	0.10107459040326	0.018	0.045	Adipocytes	Lean
145	PTPRK	4.19711416207599e-11	4.9846795295051495e-09	-0.585894734665849	0.0888130155663361	0.389	0.276	Adipocytes	Lean
146	WDR48	4.2097963483237e-11	4.9846795295051495e-09	-0.364653316168542	0.0552798237990403	0.237	0.21	Adipocytes	Lean
147	ENOSF1	4.27727507782368e-11	5.031038586571283e-09	-0.435624259949647	0.0660623295699087	0.603	0.519	Adipocytes	Lean
148	AC008105.3	4.344494290649449e-11	5.076484414225321e-09	1.01919643872514	0.15461519003999	0.037	0.104	Adipocytes	Lean
149	KIAA1958	4.5517601224369497e-11	5.283909250627625e-09	-0.551736269290969	0.08378803648905	0.406	0.308	Adipocytes	Lean
150	ETFA	4.6824319209138696e-11	5.400303464113717e-09	-0.42918527700095	0.0652188025453749	0.641	0.602	Adipocytes	Lean
151	AC026803.3	5.170892372306559e-11	5.8914716005749784e-09	-1.21464672777685	0.184992321169683	0.029	0.009	Adipocytes	Lean
152	FANCC	5.1791743212604896e-11	5.8914716005749784e-09	-0.381184805326341	0.0580570640148524	0.313	0.28	Adipocytes	Lean
153	COL4A4	5.20782073807934e-11	5.8914716005749784e-09	2.08091596718777	0.316977473211183	0.011	0.053	Adipocytes	Lean
154	TENM3	5.3492069896244694e-11	6.013118059665836e-09	-0.553658810207751	0.0843879213305098	0.902	0.831	Adipocytes	Lean
155	ROBO1	5.4635884869248796e-11	6.084246946581451e-09	-0.532007540147572	0.0811268803455281	0.592	0.459	Adipocytes	Lean
156	TAF1	5.4809949408987795e-11	6.084246946581451e-09	-0.263336908502351	0.0401596710184647	0.443	0.439	Adipocytes	Lean
157	S100A11	5.6284931270621e-11	6.20917182793478e-09	1.18543532732318	0.180891769421365	0.032	0.154	Adipocytes	Lean
158	IL15	5.89429911057479e-11	6.4622621298098045e-09	1.12713145454312	0.172175929557318	0.025	0.082	Adipocytes	Lean
159	MRRF	6.556700028611769e-11	7.133232590182312e-09	-0.263478012388904	0.0403459971365814	0.259	0.253	Adipocytes	Lean
160	JAKMIP3	6.58662319007882e-11	7.133232590182312e-09	0.918285475717033	0.140630378395101	0.03	0.085	Adipocytes	Lean
161	LINC00968	7.6931563726643e-11	8.281100020296404e-09	1.63926440899263	0.251943312743966	0.187	0.696	Adipocytes	Lean
162	AC012349.1	8.563760441013909e-11	9.152329020452627e-09	1.65130082979078	0.254424031766443	0.117	0.473	Adipocytes	Lean
163	SHMT1	8.60559059971617e-11	9.152329020452627e-09	-0.638502422488843	0.0983883337603594	0.372	0.263	Adipocytes	Lean
164	PHIP	8.744194024006679e-11	9.244382741689442e-09	-0.288813823088937	0.0445205164305033	0.558	0.537	Adipocytes	Lean
165	TUT4	9.039510577952179e-11	9.500044223373293e-09	-0.242051374492151	0.0373409335854115	0.515	0.524	Adipocytes	Lean
166	HECA	9.453602007023589e-11	9.876789720396822e-09	-0.60829201795848	0.0939383290877367	0.153	0.118	Adipocytes	Lean
167	CCN2	9.59661781145811e-11	9.967574792357163e-09	2.99798466785666	0.463139919315335	0.006	0.097	Adipocytes	Lean
168	ZNF254	9.682561349648569e-11	9.99837047273885e-09	-0.44623953099889	0.0689511018942746	0.309	0.27	Adipocytes	Lean
169	PAPSS1	9.879891477801e-11	1.0143164886544716e-08	-0.806970830878493	0.124748582706033	0.257	0.156	Adipocytes	Lean
170	FLNA	1.03087228114387e-10	1.0522599187009352e-08	0.956203558608919	0.147965230175169	0.074	0.25	Adipocytes	Lean
171	ATP8B4	1.09948893431992e-10	1.1158870264260627e-08	-1.06702334554607	0.165363374773378	0.397	0.212	Adipocytes	Lean
172	DISC1FP1	1.14490830630893e-10	1.1553816152473242e-08	-1.33555716647647	0.207176748475071	0.086	0.029	Adipocytes	Lean
173	C11orf44	1.15561712920276e-10	1.1595997645067921e-08	1.38082534168063	0.214245843415773	0.007	0.045	Adipocytes	Lean
174	SYT17	1.2291102664309901e-10	1.2264172720270122e-08	-1.44040780103738	0.223815483760277	0.189	0.055	Adipocytes	Lean
175	PLXNA1	1.25210716548818e-10	1.242384098672378e-08	0.701769596898942	0.109091089856156	0.023	0.058	Adipocytes	Lean
176	BAZ2B	1.26870887743258e-10	1.2501542419172276e-08	-0.554829909740548	0.0862759500184891	0.745	0.675	Adipocytes	Lean
177	RASSF9	1.27401563981205e-10	1.2501542419172276e-08	1.34737223141715	0.209536808252806	0.013	0.054	Adipocytes	Lean
178	TTC21B	1.39812599778213e-10	1.3644019695938688e-08	-0.265278984899492	0.0413458516411145	0.392	0.377	Adipocytes	Lean
179	LINC01612	1.45068014082578e-10	1.4079524579894361e-08	-2.20049941950564	0.343266264389636	0.093	0.013	Adipocytes	Lean
180	SPATA18	1.60031297754308e-10	1.544736890986013e-08	0.91538194781292	0.143129247647404	0.029	0.078	Adipocytes	Lean
181	ALDH6A1	1.74142910764086e-10	1.6591179787614106e-08	-0.830685345313339	0.130149083321687	0.132	0.09	Adipocytes	Lean
182	COQ8A	1.74575266715836e-10	1.6591179787614106e-08	-0.789378514184438	0.123684619417412	0.412	0.3	Adipocytes	Lean
183	SLC4A4	1.74683329783449e-10	1.6591179787614106e-08	-0.871856851659381	0.136609854040679	0.406	0.261	Adipocytes	Lean
184	NAV3	1.7632873684962801e-10	1.6658376038224698e-08	0.535072793988733	0.0838585608216692	0.858	0.96	Adipocytes	Lean
185	SYNPO2	1.78209172037782e-10	1.674694764319072e-08	1.37517342132435	0.215577084354542	0.057	0.2	Adipocytes	Lean
186	MPDZ	1.82968173950206e-10	1.7103672302787415e-08	-0.443572105587933	0.0695799858753093	0.42	0.382	Adipocytes	Lean
187	JPH2	1.92571046327203e-10	1.7907090857683e-08	2.13989029166857	0.336082833701157	0.014	0.101	Adipocytes	Lean
188	AL590999.1	1.94133430233989e-10	1.7958353408259787e-08	-0.942220809767192	0.148010354690461	0.227	0.124	Adipocytes	Lean
189	CRLS1	2.0016717287458001e-10	1.8420565582515106e-08	-0.421814519836818	0.0663103950587577	0.68	0.623	Adipocytes	Lean
190	DHTKD1	2.05490496760424e-10	1.872652164535412e-08	-0.403987365525983	0.063548198157386	0.21	0.177	Adipocytes	Lean
191	GRB14	2.0560056983526003e-10	1.872652164535412e-08	0.986439389586652	0.155171331145563	0.083	0.228	Adipocytes	Lean
192	LINC01844	2.07728168337781e-10	1.8823775499221064e-08	-1.17713572039108	0.185214815966923	0.032	0.013	Adipocytes	Lean
193	ABCC1	2.18776222509183e-10	1.972428674104365e-08	0.731371828039348	0.115221189341779	0.144	0.32	Adipocytes	Lean
194	CLU	2.3155503124647202e-10	2.059564676378661e-08	1.08223282906259	0.1707313818779	0.052	0.2	Adipocytes	Lean
195	AC104777.1	2.31766116155166e-10	2.059564676378661e-08	2.11434384769218	0.33356301291929	0.002	0.017	Adipocytes	Lean
196	LINC01920	2.31919900498695e-10	2.059564676378661e-08	1.83666130831583	0.289759946016646	0.003	0.02	Adipocytes	Lean
197	YPEL5	2.35399332071324e-10	2.080063451203376e-08	-0.80516421406902	0.127072338482171	0.274	0.18	Adipocytes	Lean
198	CELF6	2.43681203932664e-10	2.1425850807168544e-08	-0.598977172112436	0.0946111821943398	0.053	0.04	Adipocytes	Lean
199	MTMR14	2.5258952607621503e-10	2.2099717106599287e-08	-0.457125358468509	0.0722682980769978	0.166	0.148	Adipocytes	Lean
200	ST3GAL6	2.58055308644714e-10	2.2467256553131206e-08	-0.937978452844814	0.148365336944326	0.541	0.311	Adipocytes	Lean
201	TTN-AS1	2.71848024320134e-10	2.3552647609511706e-08	-0.736143191605238	0.116588346506021	0.36	0.262	Adipocytes	Lean
202	CEPT1	2.79815161473226e-10	2.4033393339354632e-08	-0.524764135584641	0.0831695806070329	0.542	0.478	Adipocytes	Lean
203	FAM198B-AS1	2.80103171062801e-10	2.4033393339354632e-08	0.784548492944732	0.124345799206589	0.246	0.523	Adipocytes	Lean
204	GCDH	2.98308078760482e-10	2.547235474454289e-08	-0.490802254888361	0.0779093812454334	0.098	0.076	Adipocytes	Lean
205	RFFL	3.2534259241063e-10	2.7647893702417225e-08	0.62863566769485	0.100002582129344	0.159	0.289	Adipocytes	Lean
206	LOXL2	3.31669032427696e-10	2.8051303261658614e-08	0.697687383326922	0.111040095666199	0.299	0.509	Adipocytes	Lean
207	PCCA	3.6604358338004603e-10	3.080739169750011e-08	-0.333568391834643	0.0532188642342935	0.841	0.835	Adipocytes	Lean
208	TBC1D1	3.6772518663757803e-10	3.080739169750011e-08	-0.994295056140777	0.158651967773288	0.136	0.061	Adipocytes	Lean
209	NR3C1	3.9191789194893103e-10	3.2680064220211096e-08	-0.706982605044745	0.112986820343189	0.875	0.799	Adipocytes	Lean
210	NCOA2	3.96758426507039e-10	3.2929095388745424e-08	-0.371024735936433	0.0593136818978877	0.654	0.61	Adipocytes	Lean
211	SPX	4.02605709098721e-10	3.325897674094132e-08	-1.30892401150085	0.209326891850024	0.046	0.017	Adipocytes	Lean
212	LTN1	4.1932856233621e-10	3.4480067572469566e-08	-0.216751891099889	0.0346988582774008	0.28	0.28	Adipocytes	Lean
213	PLIN5	4.42943174199117e-10	3.625398026244478e-08	-0.637369905201655	0.102173872166138	0.74	0.584	Adipocytes	Lean
214	CD151	4.45020957678856e-10	3.6256959767587896e-08	0.58978998096666	0.0945576510434861	0.099	0.231	Adipocytes	Lean
215	GRID2	4.56535626637316e-10	3.702524778404278e-08	2.06650704869157	0.331523781448651	0.012	0.037	Adipocytes	Lean
216	SMARCC2	4.74355969427796e-10	3.8295619877304934e-08	-0.35704967662453	0.0573356277364533	0.216	0.202	Adipocytes	Lean
217	AZIN1-AS1	5.00778901448453e-10	4.0245855514144676e-08	-0.52908840089734	0.0850780328189857	0.422	0.347	Adipocytes	Lean
218	LGALS12	5.07528239735118e-10	4.060454534205149e-08	-1.14085281304112	0.183512471205735	0.33	0.17	Adipocytes	Lean
219	PKP2	5.12392797794088e-10	4.075869387146283e-08	-1.42558508993643	0.229368484989495	0.234	0.097	Adipocytes	Lean
220	DAW1	5.14044672440047e-10	4.075869387146283e-08	1.84539738297306	0.296938027116211	0.002	0.014	Adipocytes	Lean
221	ABCC3	5.41457462958848e-10	4.274144888716489e-08	1.60517649033832	0.25862443566489	0.027	0.114	Adipocytes	Lean
222	FBP1	5.50638199138831e-10	4.3273827676569805e-08	-1.47900680860629	0.23839766146193	0.037	0.011	Adipocytes	Lean
223	UBE2E2	5.54886973043003e-10	4.3415627877606946e-08	0.313260850005945	0.0505036294335098	0.89	0.958	Adipocytes	Lean
224	NSD3	5.78390982592235e-10	4.5056150183424056e-08	-0.575534335531367	0.0928849044686685	0.561	0.52	Adipocytes	Lean
225	PRTG	6.23862534461383e-10	4.838612434309442e-08	-1.21740625538705	0.196854946391798	0.065	0.022	Adipocytes	Lean
226	ABCA3	6.31232014472379e-10	4.874483395236489e-08	-0.68105239344003	0.110159377560848	0.109	0.069	Adipocytes	Lean
227	CU638689.4	6.4444043324399e-10	4.954937893872947e-08	-1.46253354159251	0.236688129470061	0.038	0.01	Adipocytes	Lean
228	KCNIP2	6.88447236819475e-10	5.270479040151162e-08	-0.686335148526247	0.111260532880533	0.558	0.464	Adipocytes	Lean
229	PTCHD4	7.34919452104192e-10	5.602104887906676e-08	1.81716258406385	0.29507143351306	0.012	0.077	Adipocytes	Lean
230	FAM221A	7.43509775811234e-10	5.643366294095439e-08	-0.501665177660283	0.0814849093686659	0.098	0.073	Adipocytes	Lean
231	ATP7B	7.95490662251083e-10	6.01221687329425e-08	-0.606612483304338	0.0987031856523199	0.107	0.072	Adipocytes	Lean
232	KRIT1	8.19300104374048e-10	6.142114895096104e-08	-0.201897411204977	0.0328761967626678	0.44	0.448	Adipocytes	Lean
233	NELFB	8.195941839636151e-10	6.142114895096104e-08	-0.520476513755553	0.0847531773272168	0.065	0.052	Adipocytes	Lean
234	KCNB1	8.23699928708591e-10	6.146947241089616e-08	0.819520957723279	0.133466124234225	0.296	0.571	Adipocytes	Lean
235	TTC12	8.56735391064124e-10	6.366726895686153e-08	-0.430671594734205	0.0702100751483613	0.134	0.108	Adipocytes	Lean
236	SCMH1	8.824504041154501e-10	6.530500678122713e-08	-0.277297965138585	0.0452410895903488	0.567	0.563	Adipocytes	Lean
237	MBTD1	8.93320034982282e-10	6.583509187269838e-08	-0.504120650794874	0.0822733014781084	0.45	0.406	Adipocytes	Lean
238	SH3RF3	9.01301824214637e-10	6.614884999948829e-08	1.13646606347997	0.185515960636572	0.201	0.47	Adipocytes	Lean
239	N4BP2	9.21937613958725e-10	6.738491342189677e-08	-0.436733089759434	0.0713339941938306	0.21	0.174	Adipocytes	Lean
240	ZNF592	9.57966127564477e-10	6.965851844912554e-08	-0.44984585564333	0.0735491640955245	0.328	0.284	Adipocytes	Lean
241	WDR86	9.60888295706084e-10	6.965851844912554e-08	-1.69926315881414	0.277849195300283	0.142	0.038	Adipocytes	Lean
242	GNG2	9.80900597621221e-10	7.08202256680915e-08	0.743143897352906	0.121577984497062	0.376	0.65	Adipocytes	Lean
243	ECE1	1.03770379140459e-09	7.461804469286205e-08	-0.76956870290261	0.12608645304771	0.439	0.348	Adipocytes	Lean
244	MPZ	1.1029113603002e-09	7.83552346811674e-08	0.985086408100239	0.161655023402802	0.011	0.036	Adipocytes	Lean
245	OGA	1.15291772055072e-09	8.15815602976149e-08	-0.473479577378361	0.0777897437144664	0.878	0.84	Adipocytes	Lean
246	AOC2	1.1670241180635401e-09	8.22520450830418e-08	0.782215746855064	0.128554320248201	0.015	0.038	Adipocytes	Lean
247	HMGXB4	1.2298474841820601e-09	8.633723781248051e-08	-0.371027542369221	0.0610613934444383	0.235	0.2	Adipocytes	Lean
248	MOCS1	1.24475977350233e-09	8.695870699771572e-08	-0.743868750710364	0.122460244883685	0.369	0.249	Adipocytes	Lean
249	C1orf198	1.2484922180292501e-09	8.695870699771572e-08	1.01352846109943	0.16686648361433	0.107	0.37	Adipocytes	Lean
250	ADAM22	1.27492667331886e-09	8.845301814381357e-08	0.620804423162222	0.102265357669411	0.174	0.345	Adipocytes	Lean
251	BTBD19	1.32979594284284e-09	9.19008005479832e-08	1.10516013091791	0.182256722625759	0.009	0.032	Adipocytes	Lean
252	PPP4R3A	1.43825896205239e-09	9.901130784888565e-08	-0.197266212527896	0.0325998518706924	0.347	0.358	Adipocytes	Lean
253	TENM3-AS1	1.5419158137552e-09	1.057373234289811e-07	-0.686983601953359	0.113740531672455	0.293	0.212	Adipocytes	Lean
254	EBNA1BP2	1.56989563757365e-09	1.0724198622671384e-07	0.987374490930186	0.163553383033083	0.029	0.112	Adipocytes	Lean
255	ZNF160	1.6106301778970401e-09	1.0960307505605108e-07	-0.792552732474371	0.131372202337981	0.309	0.232	Adipocytes	Lean
256	GPC3	1.6197719592230401e-09	1.0980446476244433e-07	-1.0408609013533	0.172557497614945	0.301	0.195	Adipocytes	Lean
257	ATL2	1.6268976282824302e-09	1.0986817025066251e-07	-0.3408376456256	0.0565118807208401	0.429	0.396	Adipocytes	Lean
258	ATRX	1.63472673549765e-09	1.0997871798929457e-07	-0.151105793977012	0.0250570063962975	0.657	0.677	Adipocytes	Lean
259	CCDC107	1.7000482370516201e-09	1.1394172354065595e-07	0.763336108139381	0.126712749722338	0.152	0.385	Adipocytes	Lean
260	RORB-AS1	1.7067626638501602e-09	1.1396169801745375e-07	-3.36626099785503	0.558853874580738	0.046	0.002	Adipocytes	Lean
261	SULF1	1.85063493507281e-09	1.2310534487576096e-07	-1.26489501981212	0.210450973773218	0.279	0.109	Adipocytes	Lean
262	PRKX	1.8692114673544602e-09	1.2387710773015882e-07	1.22699849576514	0.204200834398905	0.012	0.045	Adipocytes	Lean
263	AL445259.1	1.88295136297131e-09	1.2432378869045887e-07	1.28684397668919	0.214202840471775	0.072	0.238	Adipocytes	Lean
264	NKAP	1.90304794047018e-09	1.2518531285441062e-07	-0.3334771029323	0.0555251647413288	0.086	0.082	Adipocytes	Lean
265	HERC1	1.9268551830343902e-09	1.2628367123938675e-07	-0.22571200740387	0.0375945066890834	0.702	0.725	Adipocytes	Lean
266	GNE	1.9573754304117104e-09	1.2781229786596466e-07	-0.246962123599672	0.041151401380281	0.197	0.199	Adipocytes	Lean
267	C1orf185	2.0620446091702403e-09	1.341537520273723e-07	-0.983411760405027	0.164097713242018	0.096	0.04	Adipocytes	Lean
268	AC004522.3	2.19631576100319e-09	1.423677526685316e-07	-1.41026704782987	0.23572893676131	0.024	0.007	Adipocytes	Lean
269	DMRT2	2.2197023897376603e-09	1.433604877968385e-07	-1.03908407825906	0.173735057112615	0.104	0.046	Adipocytes	Lean
270	SPTA1	2.2367625039085703e-09	1.4393890881130477e-07	1.92635762361913	0.322154539931255	0.002	0.014	Adipocytes	Lean
271	MID1	2.32808425440863e-09	1.4927474527996995e-07	0.697906321951716	0.11684185210313	0.44	0.712	Adipocytes	Lean
272	AL160408.1	2.34207303111786e-09	1.4963150757440402e-07	1.3415924410854	0.224643028353726	0.006	0.039	Adipocytes	Lean
273	PKN2	2.3855346389538102e-09	1.5186193807332838e-07	-0.312462365033833	0.0523465716623112	0.733	0.744	Adipocytes	Lean
274	AC090197.1	2.4021164478681203e-09	1.5237139368066316e-07	0.911137564558588	0.152671064453484	0.032	0.088	Adipocytes	Lean
275	PRTFDC1	2.4199747617623103e-09	1.5295790656106903e-07	1.46828447566028	0.246076972372905	0.01	0.049	Adipocytes	Lean
276	GPHN	2.47621473169534e-09	1.5595762358028698e-07	-0.598672145554769	0.100397511483747	0.822	0.766	Adipocytes	Lean
277	GPATCH1	2.49656200645157e-09	1.566253915750197e-07	-0.409416573575877	0.0686746867105722	0.096	0.081	Adipocytes	Lean
278	EPHA4	2.50445420907075e-09	1.566253915750197e-07	1.46688736935264	0.246073928410085	0.069	0.257	Adipocytes	Lean
279	STK26	2.5404975563639903e-09	1.5832202490730116e-07	-2.31940850874174	0.389238893541669	0.067	0.01	Adipocytes	Lean
280	CSNK2A1	2.5594124703969404e-09	1.589430940095107e-07	-0.398224652463423	0.0668429340483991	0.381	0.327	Adipocytes	Lean
281	LINC02306	2.6307265786466102e-09	1.6280256015101898e-07	1.22835357358794	0.206337660856631	0.008	0.033	Adipocytes	Lean
282	LMCD1	2.6986715158574202e-09	1.6642744719841545e-07	1.05664881717128	0.177619364748604	0.379	0.717	Adipocytes	Lean
283	ATXN1	2.7364646135234e-09	1.6817421453560245e-07	-0.378015606475349	0.0635675737553689	0.76	0.734	Adipocytes	Lean
284	GRAMD1A	2.8237169159791e-09	1.7293805567139585e-07	-0.683590629447798	0.115052936229165	0.153	0.083	Adipocytes	Lean
285	MPP3	2.8376182293903804e-09	1.7319222464674417e-07	0.793768704046857	0.133614754696115	0.068	0.164	Adipocytes	Lean
286	KLHL32	2.8804922661379903e-09	1.7520692855779742e-07	-1.23851601495811	0.208565200081416	0.096	0.034	Adipocytes	Lean
287	GLIPR2	2.9641252728353903e-09	1.7929828100101126e-07	0.935836746803215	0.157718929676763	0.085	0.234	Adipocytes	Lean
288	MTF2	2.96794632139504e-09	1.7929828100101126e-07	-0.26158030115496	0.0440863593817756	0.282	0.27	Adipocytes	Lean
289	FCHSD2	2.9905181006769e-09	1.80049464359737e-07	-0.460115972155866	0.077563524960407	0.423	0.366	Adipocytes	Lean
290	ANKRD44	3.0622077358338703e-09	1.8374280944643705e-07	-0.450775621987042	0.0760388446019631	0.338	0.29	Adipocytes	Lean
291	DARS	3.13794995276576e-09	1.8765363337061504e-07	-0.234518653418336	0.0395864601580788	0.341	0.346	Adipocytes	Lean
292	BBS4	3.2518751953378304e-09	1.9381394410870874e-07	-0.420540597339214	0.071057068623948	0.174	0.151	Adipocytes	Lean
293	ABLIM3	3.3250084467342403e-09	1.974381848494079e-07	1.54906284328513	0.261900927179328	0.02	0.087	Adipocytes	Lean
294	RANBP9	3.3349166969665203e-09	1.974381848494079e-07	-0.525603677357053	0.0888714690801614	0.431	0.362	Adipocytes	Lean
295	MAN2A2	3.46328313828613e-09	2.0435671700697663e-07	-0.705410864072263	0.11939967280254	0.279	0.213	Adipocytes	Lean
296	ZER1	3.48249361025887e-09	2.0480983116492646e-07	-0.331796141759399	0.0561693422084619	0.291	0.279	Adipocytes	Lean
297	MCM8	3.5074010952101603e-09	2.0559389720141142e-07	-0.455329066985678	0.0770974031850152	0.071	0.056	Adipocytes	Lean
298	UPF3B	3.7986538675716e-09	2.219338530984842e-07	-0.288031264989945	0.0488790822855637	0.256	0.248	Adipocytes	Lean
299	RTN1	3.88771669065309e-09	2.257574349860632e-07	-0.695479572270097	0.118100056988566	0.455	0.325	Adipocytes	Lean
300	EFNA1	3.88952058474947e-09	2.257574349860632e-07	-1.11902500301723	0.190025189303648	0.023	0.009	Adipocytes	Lean
301	ADAMTS9-AS2	3.9569642056585205e-09	2.2892391288827683e-07	-0.718403590465962	0.12205330248459	0.709	0.585	Adipocytes	Lean
302	CORO1C	4.33060518654272e-09	2.497268789551469e-07	0.541682268673183	0.092263371132447	0.384	0.587	Adipocytes	Lean
303	SNX4	4.350815239428031e-09	2.5008035426369336e-07	-0.254792786682502	0.0434039171716442	0.374	0.356	Adipocytes	Lean
304	GNG7	4.3835204330013804e-09	2.51147440033992e-07	-0.578710330909165	0.0986040841396891	0.141	0.095	Adipocytes	Lean
305	SMCHD1	4.4028265304586e-09	2.514424501848077e-07	-0.250601960186958	0.0427043445572387	0.576	0.557	Adipocytes	Lean
306	TRPS1	4.4896385131377306e-09	2.55578428307177e-07	-0.385265101263191	0.0656881505574281	0.81	0.786	Adipocytes	Lean
307	UBE2W	4.5136490924515705e-09	2.5612434993940045e-07	-0.418747069371189	0.0714076409983283	0.489	0.428	Adipocytes	Lean
308	Z94721.1	4.56223983911014e-09	2.58057139434507e-07	-0.681107852979569	0.116182423000011	0.102	0.072	Adipocytes	Lean
309	FAM117B	4.613967396124241e-09	2.601545235636909e-07	-0.858705507628203	0.14652356503684	0.105	0.056	Adipocytes	Lean
310	SPIN1	4.6673070984688705e-09	2.623292448604608e-07	-0.406923433664474	0.0694572217543536	0.334	0.299	Adipocytes	Lean
311	GPLD1	4.8637059633852906e-09	2.7250562023875756e-07	0.531154282399756	0.0907681495466722	0.197	0.326	Adipocytes	Lean
312	ANKRD10-IT1	4.93217931718293e-09	2.7547307186316357e-07	-0.461467678775528	0.0788908574977193	0.078	0.062	Adipocytes	Lean
313	MEF2C-AS1	5.046615906354331e-09	2.809810191622548e-07	-1.15710919336814	0.197944387043635	0.166	0.08	Adipocytes	Lean
314	TTLL7	5.107526112438931e-09	2.8348366025946206e-07	-0.6377812616167	0.109141271853795	0.457	0.355	Adipocytes	Lean
315	AL672310.1	5.3198806469399204e-09	2.9343602537360224e-07	-0.84899661269246	0.145454733318707	0.058	0.034	Adipocytes	Lean
316	SEC24D	5.3688664709672e-09	2.9522116839271965e-07	0.722111788502676	0.123748528580309	0.114	0.276	Adipocytes	Lean
317	AC093866.1	5.3914422748241605e-09	2.955475501331849e-07	1.89134421713537	0.324159130758051	0.002	0.011	Adipocytes	Lean
318	ANAPC1	5.47155363140224e-09	2.9901619706872366e-07	-0.329523975047232	0.056501222237658	0.251	0.231	Adipocytes	Lean
319	TMEM144	5.50152679679599e-09	2.997319553309619e-07	0.568863938036307	0.0975544532312288	0.257	0.446	Adipocytes	Lean
320	BFSP1	5.541686977083061e-09	3.0048637386801383e-07	1.2593122674241	0.216004362709818	0.004	0.015	Adipocytes	Lean
321	PLAGL1	5.5581491608407905e-09	3.0048637386801383e-07	-0.437107431520687	0.0749815051030964	0.643	0.594	Adipocytes	Lean
322	DPYD	5.5759680525022606e-09	3.0048637386801383e-07	-0.35109171164403	0.0602318688052323	0.765	0.718	Adipocytes	Lean
323	PTGER4	5.583047315829321e-09	3.0048637386801383e-07	1.20125230689399	0.206089456398639	0.022	0.089	Adipocytes	Lean
324	YPEL1	5.772615722233321e-09	3.097505372887795e-07	-0.683511438422266	0.117376984837015	0.101	0.07	Adipocytes	Lean
325	SORBS3	5.808780583247681e-09	3.098409480997855e-07	1.00675953055618	0.172918211967781	0.017	0.051	Adipocytes	Lean
326	FGF13	5.809190682801e-09	3.098409480997855e-07	-0.50545800438784	0.0868162344321121	0.582	0.458	Adipocytes	Lean
327	PTPRJ	5.856703531093571e-09	3.1143985453818233e-07	1.04450773322838	0.179444053566618	0.089	0.281	Adipocytes	Lean
328	TRPA1	5.913424123402681e-09	3.1351739061419405e-07	1.0201139140365	0.175301766810272	0.047	0.164	Adipocytes	Lean
329	C9orf72	6.09653500327659e-09	3.2226356605117714e-07	-0.647285933608335	0.111330605438508	0.268	0.21	Adipocytes	Lean
330	PTCH1	6.120466296468371e-09	3.2256855160704664e-07	-0.950255155025663	0.163458534568088	0.058	0.031	Adipocytes	Lean
331	ZNF346	6.4291440683352206e-09	3.3783440176834865e-07	-0.321861824518046	0.055443765202399	0.143	0.134	Adipocytes	Lean
332	AF123462.1	6.513276095093521e-09	3.4060163216033906e-07	1.31678704605499	0.226914272761718	0.004	0.019	Adipocytes	Lean
333	VGLL3	6.544992560133451e-09	3.4060163216033906e-07	1.09351452515915	0.188465458485859	0.262	0.577	Adipocytes	Lean
334	CHPT1	6.550002579550321e-09	3.4060163216033906e-07	-0.640734515024071	0.11043199788092	0.374	0.312	Adipocytes	Lean
335	NLGN4X	6.55851349579618e-09	3.4060163216033906e-07	-2.37308567996723	0.409021863237288	0.016	0.002	Adipocytes	Lean
336	KTN1	6.849005073479391e-09	3.546506679593804e-07	-0.209567633258828	0.0361661117413542	0.571	0.577	Adipocytes	Lean
337	STAT4	6.969185182497351e-09	3.5982470356492864e-07	-1.57812986035498	0.272482910067896	0.104	0.026	Adipocytes	Lean
338	BBOX1	7.16038787760353e-09	3.686250698380183e-07	1.30857136245407	0.226117931080836	0.006	0.022	Adipocytes	Lean
339	ENTPD4	7.361653275407451e-09	3.778911093193981e-07	0.543091622428302	0.0939205321279356	0.189	0.34	Adipocytes	Lean
340	KIF9-AS1	7.77322428850201e-09	3.972297389713322e-07	-0.457581679359029	0.0792582061487874	0.271	0.229	Adipocytes	Lean
341	RAMP2-AS1	7.78311745746431e-09	3.972297389713322e-07	-1.07941095804595	0.186972850333677	0.114	0.051	Adipocytes	Lean
342	STX2	7.822982518285581e-09	3.9812032237040176e-07	0.635040512819567	0.110016519243434	0.071	0.154	Adipocytes	Lean
343	CCDC59	8.15796549285077e-09	4.139817860529215e-07	-0.44903023364765	0.0778868430795239	0.185	0.176	Adipocytes	Lean
344	AL160313.1	8.231926287782951e-09	4.1654485127439597e-07	-0.905175775064773	0.157049345449645	0.033	0.018	Adipocytes	Lean
345	BNIP3L	8.39195748834074e-09	4.222367052419827e-07	-0.460321559586365	0.079911520300934	0.666	0.636	Adipocytes	Lean
346	PDE4B	8.43704987290299e-09	4.222608870158203e-07	-1.46704361691983	0.254717806145294	0.131	0.067	Adipocytes	Lean
347	ADAMTS15	8.43998732563573e-09	4.222608870158203e-07	1.01306107826806	0.175896152733219	0.148	0.4	Adipocytes	Lean
348	ZC3H13	8.4846543907956e-09	4.2330322088460857e-07	-0.229416251756822	0.0398393357983094	0.384	0.385	Adipocytes	Lean
349	ETV6	8.518824898112991e-09	4.238175042447754e-07	0.537901372152541	0.0934204046644806	0.338	0.505	Adipocytes	Lean
350	ALDH4A1	8.61739278232933e-09	4.2752377990768506e-07	1.08985583245793	0.189345378089915	0.1	0.334	Adipocytes	Lean
351	METTL9	9.01729099214705e-09	4.461172849903169e-07	-0.478087455819084	0.0831709862372527	0.142	0.1	Adipocytes	Lean
352	CDK15	9.14358808331222e-09	4.494500941929864e-07	1.57955351713418	0.27490120128684	0.008	0.045	Adipocytes	Lean
353	SYNRG	9.149984873275081e-09	4.494500941929864e-07	-0.268167410755903	0.0466720884318978	0.435	0.438	Adipocytes	Lean
354	RAB32	9.160572833616411e-09	4.494500941929864e-07	0.995410769563861	0.173248052264702	0.019	0.068	Adipocytes	Lean
355	TUT7	9.41586218136825e-09	4.607028325159269e-07	-0.151071437000927	0.0263148071813461	0.313	0.339	Adipocytes	Lean
356	SDHB	9.86354869037846e-09	4.812815612357467e-07	-0.233347044059258	0.0407020156101967	0.184	0.181	Adipocytes	Lean
357	UCHL1	1.07208314877906e-08	5.216785974099969e-07	1.00156125949951	0.175131434887248	0.044	0.145	Adipocytes	Lean
358	MIGA2	1.09522959767283e-08	5.300374082906576e-07	-0.841049182360796	0.147157978499012	0.07	0.035	Adipocytes	Lean
359	P2RX6	1.13526865580616e-08	5.471038205340172e-07	1.21430413590253	0.212693549210131	0.021	0.066	Adipocytes	Lean
360	POLD3	1.13665508573308e-08	5.471038205340172e-07	-0.67813831619419	0.118784816575569	0.199	0.142	Adipocytes	Lean
361	BEND6	1.14177100972713e-08	5.480809433449609e-07	1.45191322962231	0.254355696852761	0.003	0.011	Adipocytes	Lean
362	AL162586.1	1.15505654821193e-08	5.499523816128333e-07	-1.07483211983417	0.188361151386846	0.055	0.021	Adipocytes	Lean
363	CYTOR	1.15777153746378e-08	5.499523816128333e-07	1.32915938265836	0.232947574814188	0.102	0.325	Adipocytes	Lean
364	ENOX1	1.15798068597473e-08	5.499523816128333e-07	-1.21358685212102	0.212693557990533	0.338	0.17	Adipocytes	Lean
365	ARNTL2	1.15805523744834e-08	5.499523816128333e-07	-1.53107553516383	0.268337225579858	0.136	0.045	Adipocytes	Lean
366	ORC3	1.17699746367591e-08	5.574573853959423e-07	-0.357820009438115	0.0627421434377753	0.365	0.347	Adipocytes	Lean
367	DIO3OS	1.21546447629193e-08	5.741129329951948e-07	-1.18050953357086	0.207196254103405	0.048	0.017	Adipocytes	Lean
368	HIGD1A	1.22016972473998e-08	5.741129329951948e-07	0.714171602346517	0.1253617973903	0.011	0.028	Adipocytes	Lean
369	AKR1C3	1.22186075486844e-08	5.741129329951948e-07	0.776486012380656	0.136305781831795	0.206	0.474	Adipocytes	Lean
370	GLYCTK	1.24452817135906e-08	5.829653290000964e-07	-0.909975193500942	0.159826706379365	0.128	0.064	Adipocytes	Lean
371	UHRF2	1.24726549755102e-08	5.829653290000964e-07	-0.37450643105379	0.0657820916877666	0.284	0.268	Adipocytes	Lean
372	TSPAN13	1.27327895621457e-08	5.935618777251175e-07	-1.72650882887746	0.303449276061107	0.057	0.008	Adipocytes	Lean
373	TMEM131L	1.29488036394096e-08	6.02051574449094e-07	-0.650281352863581	0.114350480959443	0.697	0.611	Adipocytes	Lean
374	AC108734.4	1.33841286783152e-08	6.204362775031768e-07	-1.12891721412976	0.198714998200059	0.187	0.1	Adipocytes	Lean
375	ADCK2	1.34140831350273e-08	6.204362775031768e-07	-0.754167624650259	0.132759517085171	0.029	0.019	Adipocytes	Lean
376	ZMYM5	1.37249337743708e-08	6.33165061731428e-07	-0.34960407384141	0.0615848651026654	0.281	0.259	Adipocytes	Lean
377	MAP3K3	1.40160712737435e-08	6.44920833919581e-07	-0.435390965518386	0.0767453207643428	0.253	0.231	Adipocytes	Lean
378	LINC02745	1.4695366926329e-08	6.736802112225167e-07	1.68261841195398	0.297015685410383	0.003	0.014	Adipocytes	Lean
379	UBE4B	1.47169597406867e-08	6.736802112225167e-07	-0.303891860476528	0.0536453542532455	0.55	0.556	Adipocytes	Lean
380	SMCO2	1.47701961690424e-08	6.743790595330645e-07	-1.73367158070642	0.30607464398566	0.011	0.002	Adipocytes	Lean
381	UQCRC2	1.5129988131669e-08	6.877945202567243e-07	-0.25884613775107	0.0457318632787009	0.28	0.27	Adipocytes	Lean
382	PURPL	1.5165195437011e-08	6.877945202567243e-07	2.02271299066909	0.357389738052034	0.005	0.023	Adipocytes	Lean
383	AC015914.1	1.51801954811461e-08	6.877945202567243e-07	-0.86226150700356	0.152356095131453	0.267	0.172	Adipocytes	Lean
384	CNOT1	1.55177124224799e-08	7.012979397854083e-07	-0.26423392972495	0.0467196116281284	0.376	0.374	Adipocytes	Lean
385	KPNA5	1.56305963672102e-08	7.046066550203562e-07	-0.442720089004745	0.0782952605307781	0.298	0.265	Adipocytes	Lean
386	TPT1-AS1	1.57124940701787e-08	7.065053346340352e-07	-0.256222799512886	0.0453203204450733	0.49	0.494	Adipocytes	Lean
387	NDUFS1	1.57806861431614e-08	7.077797136078021e-07	-0.258505019068827	0.0457300143638236	0.353	0.35	Adipocytes	Lean
388	RAD54L2	1.63473151603187e-08	7.313467621219658e-07	-0.303511911819274	0.0537494782139116	0.344	0.319	Adipocytes	Lean
389	SLCO1C1	1.66460618023662e-08	7.42840963999563e-07	-1.34462270672144	0.238253143823014	0.067	0.019	Adipocytes	Lean
390	TARSL2	1.67706538665249e-08	7.465252714870895e-07	-0.349791858259365	0.0619935723595202	0.307	0.284	Adipocytes	Lean
391	DHRS3	1.73156575312178e-08	7.688584835298983e-07	-0.760892735583105	0.134984681640271	0.643	0.505	Adipocytes	Lean
392	AL353811.1	1.74540943188688e-08	7.730727411407202e-07	1.35572035012262	0.240567461166084	0.005	0.022	Adipocytes	Lean
393	DCP2	1.79627310674252e-08	7.928623282955135e-07	-0.299971532115238	0.0532756294035798	0.208	0.189	Adipocytes	Lean
394	WBP2	1.79901761332747e-08	7.928623282955135e-07	-0.331417772074954	0.0588633061346873	0.119	0.116	Adipocytes	Lean
395	MAPK8	1.83665641468319e-08	8.056476285864924e-07	-0.297180562901997	0.0528159249482607	0.563	0.554	Adipocytes	Lean
396	TRDN	1.8370997667785e-08	8.056476285864924e-07	1.33736287498282	0.237682368675792	0.135	0.351	Adipocytes	Lean
397	NOX4	1.84352405698116e-08	8.064736644345415e-07	1.4373287778218	0.255476129730138	0.048	0.196	Adipocytes	Lean
398	AC078906.1	1.85229155591826e-08	8.076124687452878e-07	1.07285209351966	0.190720457704547	0.005	0.015	Adipocytes	Lean
399	HTRA1	1.85522148104317e-08	8.076124687452878e-07	0.757404419903075	0.134649990350826	0.061	0.164	Adipocytes	Lean
400	NMRK1	1.93779003383501e-08	8.41493613470504e-07	-0.668520708110203	0.119007535409663	0.269	0.197	Adipocytes	Lean
401	CES1	2.0598925822634e-08	8.923354183800059e-07	0.88447361478246	0.157747507345279	0.099	0.289	Adipocytes	Lean
402	AC015983.2	2.07449306361636e-08	8.96473754328228e-07	-1.05542639730192	0.188278323280684	0.089	0.041	Adipocytes	Lean
403	MOV10L1	2.11128041726291e-08	9.101565895875374e-07	-1.05321060981166	0.187985160173186	0.051	0.018	Adipocytes	Lean
404	UBE3A	2.13182280590069e-08	9.167870425085267e-07	-0.162896991202414	0.02908382323906	0.492	0.517	Adipocytes	Lean
405	SLIT2	2.1519571092068e-08	9.232103917058448e-07	0.963149790739336	0.172011957516169	0.171	0.42	Adipocytes	Lean
406	PMM1	2.18129816496991e-08	9.335430532055561e-07	-0.699280418659256	0.124939093339733	0.118	0.074	Adipocytes	Lean
407	LIMS2	2.24238771076847e-08	9.573809646865095e-07	1.23043204357511	0.220027339277791	0.009	0.04	Adipocytes	Lean
408	SF3B3	2.26913987622405e-08	9.664794566334618e-07	-0.302241747595619	0.0540671397164322	0.184	0.174	Adipocytes	Lean
409	FBXO11	2.30259165855487e-08	9.783811111864364e-07	-0.225800143080968	0.0404110990581602	0.708	0.721	Adipocytes	Lean
410	SNHG5	2.31297286234018e-08	9.804465634373254e-07	-0.531746111767005	0.0951790831573678	0.175	0.135	Adipocytes	Lean
411	TOP2B	2.34212188507883e-08	9.904387333544071e-07	-0.37372792079987	0.0669209261160145	0.322	0.284	Adipocytes	Lean
412	MCM6	2.34868603466148e-08	9.908554076394904e-07	-0.783433621519059	0.140296369839927	0.081	0.04	Adipocytes	Lean
413	CPNE4	2.38528933062604e-08	1.0039128862855236e-06	1.15747691374874	0.207379447689951	0.06	0.17	Adipocytes	Lean
414	TP53INP1	2.50811587494647e-08	1.053112199880006e-06	-0.637180230504287	0.114339451396898	0.149	0.108	Adipocytes	Lean
415	LINC00184	2.62417964768583e-08	1.0992465736450006e-06	1.800345796744	0.323522536656314	0.003	0.022	Adipocytes	Lean
416	KDELR2	2.63926503704455e-08	1.1029643840693706e-06	0.538010171488772	0.0966979176070218	0.047	0.107	Adipocytes	Lean
417	PPIG	2.69589937338634e-08	1.1239875298289856e-06	-0.138506312652562	0.0249106717428557	0.399	0.43	Adipocytes	Lean
418	AC087741.1	2.71289926360523e-08	1.125967938648916e-06	-1.37160169879022	0.246734336926147	0.017	0.005	Adipocytes	Lean
419	SGK3	2.71332851608432e-08	1.125967938648916e-06	-0.402834859597291	0.0724654145960414	0.603	0.594	Adipocytes	Lean
420	ADAMTS10	2.87456487409287e-08	1.1900966603441366e-06	1.04094774197144	0.187595002710149	0.098	0.331	Adipocytes	Lean
421	FOXJ2	2.88571134068615e-08	1.1919330028355049e-06	-0.452269038470619	0.0815158696264434	0.054	0.043	Adipocytes	Lean
422	DLGAP2	2.95649718923514e-08	1.2158761696534875e-06	-0.872985959584171	0.157465182936956	0.154	0.095	Adipocytes	Lean
423	NUP54	2.95737011029957e-08	1.2158761696534875e-06	-0.265393146722863	0.0478708384441588	0.323	0.301	Adipocytes	Lean
424	LINC02540	3.00367296871517e-08	1.2317352897954724e-06	-1.07060730543468	0.193207781865242	0.013	0.006	Adipocytes	Lean
425	GPT	3.00981428844792e-08	1.2317352897954724e-06	-0.661391127979571	0.11936604566964	0.102	0.058	Adipocytes	Lean
426	MOGAT1	3.03684583039023e-08	1.2399406619209395e-06	-1.043111103216	0.188311026861808	0.189	0.097	Adipocytes	Lean
427	MRTFB	3.04461366315252e-08	1.2402610842030252e-06	0.396841159184192	0.0716468291072196	0.518	0.716	Adipocytes	Lean
428	SLC25A37	3.086379948609e-08	1.2543980381520467e-06	0.544295918972591	0.0983110970014964	0.208	0.397	Adipocytes	Lean
429	LINC02381	3.09861675607158e-08	1.2564961690545052e-06	0.779928164243539	0.140888797892862	0.03	0.078	Adipocytes	Lean
430	NUP133	3.24593846006574e-08	1.3132371979322918e-06	-0.254226176229053	0.0459919312414265	0.272	0.27	Adipocytes	Lean
431	CMTM3	3.34743310220286e-08	1.3512218029142045e-06	0.848823191039792	0.153710503661506	0.024	0.075	Adipocytes	Lean
432	AP000331.1	3.37763237294616e-08	1.3603203758706747e-06	0.642275353265126	0.116340698939885	0.31	0.499	Adipocytes	Lean
433	RP2	3.41260125429663e-08	1.3712943637457565e-06	0.731231424977865	0.132497495271989	0.061	0.141	Adipocytes	Lean
434	CMTM7	3.44044940673759e-08	1.379363925802852e-06	-0.631588499357775	0.114472052369315	0.088	0.057	Adipocytes	Lean
435	PLEKHA1	3.55243523539443e-08	1.421054103960371e-06	0.397675964669805	0.0721503228896322	0.205	0.31	Adipocytes	Lean
436	RAI2	3.56540625926659e-08	1.4230377656367168e-06	-0.99325339229938	0.180226866697618	0.221	0.113	Adipocytes	Lean
437	IL18	3.6099567913356e-08	1.4375883984509327e-06	0.670182125108381	0.121653496737328	0.062	0.134	Adipocytes	Lean
438	SPG11	3.7024158475207e-08	1.4711097957005628e-06	-0.170504495779442	0.0309755384444459	0.457	0.478	Adipocytes	Lean
439	MTR	3.7569389236555e-08	1.4894417906929761e-06	-0.281660893520361	0.0511932723653402	0.493	0.484	Adipocytes	Lean
440	CRYAB	3.82820285180673e-08	1.5143142728494283e-06	0.914743528111243	0.166359377114415	0.154	0.473	Adipocytes	Lean
441	CREBBP	3.84539813397561e-08	1.5177359168342401e-06	-0.248839767201812	0.045261627301231	0.568	0.576	Adipocytes	Lean
442	STRADA	3.86255560136264e-08	1.5211274952505952e-06	-0.235580286100888	0.0428559732903182	0.299	0.295	Adipocytes	Lean
443	DBT	3.88449309915848e-08	1.5263823436759682e-06	-0.402433364166943	0.0732226337306862	0.196	0.165	Adipocytes	Lean
444	KDM3B	3.96371453159518e-08	1.55387547627065e-06	-0.176399519711021	0.0321166640525928	0.447	0.462	Adipocytes	Lean
445	ACVR1	3.97195803291974e-08	1.55387547627065e-06	-0.587021296185823	0.106884786163526	0.361	0.29	Adipocytes	Lean
446	ZNF518A	4.00797781153368e-08	1.5641044192900328e-06	-0.268458013815461	0.0488950041108395	0.496	0.474	Adipocytes	Lean
447	LAMTOR2	4.0261493236455e-08	1.5647360642728168e-06	0.920459663629869	0.167670275626092	0.008	0.025	Adipocytes	Lean
448	CNOT10	4.09187555165768e-08	1.5868078967902195e-06	-0.261266907041395	0.0476170089523568	0.248	0.239	Adipocytes	Lean
449	SECISBP2L	4.16768633841162e-08	1.6095923941181509e-06	-0.201077593248067	0.0366689367841709	0.456	0.464	Adipocytes	Lean
450	GJC3	4.1687545819174e-08	1.6095923941181509e-06	-1.44881528646234	0.264211214842933	0.008	0.003	Adipocytes	Lean
451	RANBP10	4.44093805561795e-08	1.7085852569548957e-06	-0.334547100817824	0.0611340261967392	0.187	0.174	Adipocytes	Lean
452	MAP1B	4.44438032043895e-08	1.7085852569548957e-06	0.934551027576968	0.170781035142583	0.157	0.399	Adipocytes	Lean
453	FGF14	4.4824230331235e-08	1.719488455535777e-06	-1.71366157817201	0.313243131111584	0.127	0.039	Adipocytes	Lean
454	LRRCC1	4.53307883970313e-08	1.735172699826881e-06	-0.717425903981383	0.131187271123946	0.041	0.025	Adipocytes	Lean
455	LINC01277	4.84012527636454e-08	1.8487196781400126e-06	-0.681571281039212	0.124896566942768	0.115	0.082	Adipocytes	Lean
456	PRKCQ	4.93839518951835e-08	1.8805465552366454e-06	-1.69005575197351	0.309902135728881	0.236	0.076	Adipocytes	Lean
457	TRIM24	4.94462722423013e-08	1.8805465552366454e-06	-0.380879442094944	0.0698439707409405	0.198	0.171	Adipocytes	Lean
458	BRIP1	5.07106351464304e-08	1.9245119462302357e-06	-1.04531718936719	0.19184353982302	0.089	0.029	Adipocytes	Lean
459	SLC43A1	5.15676086431557e-08	1.9528620407485894e-06	-1.23488563909853	0.226758487867213	0.033	0.011	Adipocytes	Lean
460	SERTAD4	5.26783952753851e-08	1.9906829329491807e-06	-1.94021354494261	0.35652421359821	0.009	0.002	Adipocytes	Lean
461	PCDH7	5.30545860881986e-08	1.998614619724235e-06	0.81092267085555	0.149045921942878	0.175	0.373	Adipocytes	Lean
462	PIGL	5.31133438719576e-08	1.998614619724235e-06	-0.221068607448985	0.0406334287219477	0.419	0.429	Adipocytes	Lean
463	ARHGEF9	5.33788076979447e-08	2.004357301317539e-06	-0.43656947506663	0.0802565834120903	0.164	0.133	Adipocytes	Lean
464	LNCTAM34A	5.36462125781684e-08	2.0101484843899767e-06	1.41391745187798	0.259969529044547	0.003	0.015	Adipocytes	Lean
465	CCN5	5.40922656702717e-08	2.0199330533874048e-06	1.54774494774766	0.284652917084305	0.027	0.152	Adipocytes	Lean
466	LINC01305	5.41347972193235e-08	2.0199330533874048e-06	1.32364256368722	0.243443485542466	0.026	0.083	Adipocytes	Lean
467	COL12A1	5.4516706927724e-08	2.0299187248287336e-06	1.05448094567173	0.193984164927425	0.386	0.686	Adipocytes	Lean
468	C21orf91	5.50545488602878e-08	2.045473094372086e-06	-0.708737592028855	0.130422610309528	0.053	0.038	Adipocytes	Lean
469	CYB5B	5.51647774452018e-08	2.045473094372086e-06	-0.286167073071999	0.0526642119470139	0.28	0.272	Adipocytes	Lean
470	AC084740.1	5.55198678779169e-08	2.0501230004152525e-06	1.27211767341169	0.234161069154663	0.006	0.023	Adipocytes	Lean
471	LINC01239	5.55210384099846e-08	2.0501230004152525e-06	0.638418479178444	0.117514959712069	0.668	0.871	Adipocytes	Lean
472	SLC7A10	5.57391884352425e-08	2.0539081448098383e-06	-0.832129476693748	0.153191454682486	0.262	0.16	Adipocytes	Lean
473	ALDH1L2	5.60984455724797e-08	2.0628664426766296e-06	0.71599023524655	0.131838541760556	0.041	0.096	Adipocytes	Lean
474	RTTN	5.71605844207714e-08	2.0936482477479876e-06	-0.293453913721689	0.0540683358470085	0.295	0.266	Adipocytes	Lean
475	TIRAP	5.71712966701072e-08	2.0936482477479876e-06	-0.441811617785814	0.0814034676996471	0.054	0.043	Adipocytes	Lean
476	MARVELD1	5.73567645760069e-08	2.0961183037746063e-06	1.75936300703207	0.324195891741207	0.003	0.019	Adipocytes	Lean
477	LINC00842	5.75739322701619e-08	2.0997343142717567e-06	-3.31850595950871	0.611573504233343	0.013	0.001	Adipocytes	Lean
478	RIN2	5.83967723845481e-08	2.1253792506597513e-06	-0.390354810305353	0.0719728197138834	0.657	0.625	Adipocytes	Lean
479	CDC42EP2	6.01814736927776e-08	2.185855121180824e-06	0.78774780919358	0.145387568025589	0.021	0.066	Adipocytes	Lean
480	BAZ1B	6.07220235960707e-08	2.2008740305666587e-06	-0.230116540982139	0.0424830914715952	0.345	0.343	Adipocytes	Lean
481	WRN	6.08428100336822e-08	2.2008740305666587e-06	-0.137454130684875	0.0253778352043213	0.452	0.483	Adipocytes	Lean
482	PDE3B	6.13736607095237e-08	2.215564202971241e-06	-0.432964405954741	0.0799601522501989	0.99	0.982	Adipocytes	Lean
483	TMEM30A	6.16964722489287e-08	2.2195796359441608e-06	0.41419724840054	0.0765074856036626	0.113	0.201	Adipocytes	Lean
484	IFT46	6.17348313809141e-08	2.2195796359441608e-06	-0.507961750747854	0.0938289064148853	0.113	0.084	Adipocytes	Lean
485	GRID1	6.29952997842043e-08	2.260322261550005e-06	1.55680605247718	0.287760067889256	0.004	0.015	Adipocytes	Lean
486	PPP3R1	6.38666047017939e-08	2.286965254251132e-06	-0.617646320657556	0.114217706404327	0.604	0.5	Adipocytes	Lean
487	WDFY2	6.41168417023055e-08	2.2913062886813846e-06	-0.710968586914453	0.131492281722168	0.471	0.358	Adipocytes	Lean
488	DNAH9	6.44919939211516e-08	2.3000849478585818e-06	-0.730984464607147	0.135220325142299	0.147	0.095	Adipocytes	Lean
489	ZNF638	6.55933790216536e-08	2.334677364335851e-06	-0.170689831142925	0.0315926032448244	0.766	0.809	Adipocytes	Lean
490	SLC38A2	6.58488799295021e-08	2.3390839128557733e-06	0.934702109648188	0.173024271079433	0.415	0.718	Adipocytes	Lean
491	COL25A1	6.96505850703012e-08	2.469189703460319e-06	1.15605220569607	0.214398586206389	0.097	0.23	Adipocytes	Lean
492	MIB1	7.1913229009031e-08	2.539152737726501e-06	-0.357616891625168	0.0663934964242403	0.362	0.345	Adipocytes	Lean
493	MSH2	7.20225881966524e-08	2.539152737726501e-06	-0.784227586685732	0.145603449771321	0.096	0.063	Adipocytes	Lean
494	FBXL20	7.20529801145294e-08	2.539152737726501e-06	-0.35872419285104	0.0666033899448933	0.632	0.604	Adipocytes	Lean
495	FUBP3	7.28697029048237e-08	2.562849095628859e-06	-0.223337336311858	0.0414820779502377	0.331	0.339	Adipocytes	Lean
496	KLF7-IT1	7.36096005264711e-08	2.5837551678866667e-06	1.00452498315668	0.186640790274248	0.009	0.028	Adipocytes	Lean
497	MAP3K5	7.41879590153536e-08	2.598919802902752e-06	-0.835805441884122	0.15533334456381	0.661	0.501	Adipocytes	Lean
498	NUMB	7.46138220275202e-08	2.608693096517296e-06	-0.180692355518148	0.0335878692058857	0.649	0.668	Adipocytes	Lean
499	FMNL2	7.59367063843129e-08	2.6497285699249142e-06	0.438559723857517	0.0815693475239881	0.692	0.849	Adipocytes	Lean
500	LINC01655	7.65476124127993e-08	2.661596460590973e-06	1.09508271612548	0.20373319110259	0.009	0.034	Adipocytes	Lean
501	AC023481.1	7.65765323665327e-08	2.661596460590973e-06	0.623495526576564	0.115998855465758	0.019	0.039	Adipocytes	Lean
502	HES4	7.68812827747744e-08	2.6669696550054064e-06	1.17925110277876	0.21942417980037	0.022	0.072	Adipocytes	Lean
503	SVIL	7.72354632276979e-08	2.6740332600139228e-06	-0.995822478515724	0.185322034589147	0.721	0.522	Adipocytes	Lean
504	TIMM10	7.81177268080821e-08	2.696983802481069e-06	0.974740896384285	0.181467908521161	0.005	0.017	Adipocytes	Lean
505	TOX3	7.82020527153736e-08	2.696983802481069e-06	-5.66514104171159	1.05471980401648	0.079	0.001	Adipocytes	Lean
506	ARHGEF3	7.95017549116663e-08	2.736493544546715e-06	-0.81725976029056	0.152239348324765	0.232	0.116	Adipocytes	Lean
507	PHKA1	8.29781766278776e-08	2.850629390885366e-06	-0.62600148718287	0.116779776476885	0.054	0.037	Adipocytes	Lean
508	YTHDC1	8.42530749668674e-08	2.8888395067307562e-06	-0.297961972423967	0.0556130059508737	0.487	0.459	Adipocytes	Lean
509	NDUFA9	8.52556276716746e-08	2.9175822795310456e-06	-0.309398351383637	0.0577706003364266	0.141	0.133	Adipocytes	Lean
510	RIMBP2	8.66506037042193e-08	2.959618023828152e-06	-2.44815259124147	0.457367644047397	0.024	0.002	Adipocytes	Lean
511	POLE	8.70807943495141e-08	2.968511848845067e-06	-0.455306929165729	0.085075382158262	0.104	0.081	Adipocytes	Lean
512	ZFHX4	8.73939603041075e-08	2.968511848845067e-06	-0.55202763350463	0.103160437659484	0.472	0.412	Adipocytes	Lean
513	ZYX	8.7412403408928e-08	2.968511848845067e-06	0.970086270030056	0.181286646054416	0.028	0.077	Adipocytes	Lean
514	NRP2	8.8430480190855e-08	2.9916452546090966e-06	0.929697288370371	0.173806945845918	0.154	0.457	Adipocytes	Lean
515	MARF1	8.98802619589199e-08	3.034911278806799e-06	-0.319346034606592	0.0597346330253809	0.242	0.235	Adipocytes	Lean
516	SLC12A4	9.04329711868754e-08	3.0477798885201025e-06	0.42456459269919	0.0794325772492731	0.053	0.103	Adipocytes	Lean
517	TOGARAM1	9.17809480490341e-08	3.087351171020634e-06	-0.310384400430271	0.0580995317087728	0.279	0.263	Adipocytes	Lean
518	WDR17	9.66281228312426e-08	3.2442572582338368e-06	-1.05530797990967	0.1978843435326	0.035	0.017	Adipocytes	Lean
519	ANO6	9.76449344909917e-08	3.27221071980095e-06	-0.352948520600376	0.0662061553629126	0.886	0.879	Adipocytes	Lean
520	TMED9	1.00589235583339e-07	3.3645299683534537e-06	0.41238187406325	0.0774330634773761	0.031	0.062	Adipocytes	Lean
521	CD2BP2	1.01835343880194e-07	3.399807411007755e-06	0.5888750207046	0.11061972130939	0.023	0.053	Adipocytes	Lean
522	TFCP2L1	1.02194565430781e-07	3.405399018041466e-06	2.05060344764253	0.385250622434	0.006	0.05	Adipocytes	Lean
523	KCNMB2-AS1	1.03645927100469e-07	3.44729459032103e-06	1.18295684322589	0.222351413339489	0.039	0.107	Adipocytes	Lean
524	ZNF292	1.03926043946841e-07	3.45015040474737e-06	-0.254986317291415	0.047932265410037	0.605	0.607	Adipocytes	Lean
525	RNF175	1.04481994100449e-07	3.462135629138199e-06	-2.21119533508171	0.415735823086875	0.021	0.002	Adipocytes	Lean
526	SPATA6L	1.05300413357982e-07	3.4827572470225666e-06	-0.875501988555686	0.164650646993611	0.079	0.038	Adipocytes	Lean
527	TANC1	1.06136200933381e-07	3.5038755850888104e-06	0.454264783158924	0.0854541061607245	0.287	0.472	Adipocytes	Lean
528	C1S	1.06976052641151e-07	3.5187714951867565e-06	0.488227903010835	0.0918678872514372	0.183	0.328	Adipocytes	Lean
529	AC021517.2	1.06983649985972e-07	3.5187714951867565e-06	1.10828372693161	0.208541813386066	0.039	0.165	Adipocytes	Lean
530	SAMD12-AS1	1.07279897301409e-07	3.5219930794275885e-06	1.73760954476121	0.326990803975175	0.006	0.027	Adipocytes	Lean
531	BRAF	1.08034497516813e-07	3.540222712907963e-06	-0.293034360349749	0.0551577127870355	0.702	0.697	Adipocytes	Lean
532	LINC01606	1.08549293805077e-07	3.550541449856303e-06	0.993891257186439	0.187110162118127	0.022	0.061	Adipocytes	Lean
533	ADGRL2	1.10513007336643e-07	3.595985680729771e-06	-0.493630434604474	0.0929881627147666	0.533	0.463	Adipocytes	Lean
534	SCAPER	1.10546038042816e-07	3.595985680729771e-06	-0.20662897872012	0.0389243550142061	0.634	0.655	Adipocytes	Lean
535	AKAP10	1.12918779462785e-07	3.6664541901983993e-06	-0.254237996375883	0.0479278129251001	0.355	0.366	Adipocytes	Lean
536	NUP160	1.14999420413735e-07	3.7271983685553784e-06	-0.285660249027117	0.0538852409239794	0.291	0.28	Adipocytes	Lean
537	EID3	1.15807100142075e-07	3.7465389902065463e-06	0.835590643398094	0.157658819223104	0.016	0.04	Adipocytes	Lean
538	C11orf54	1.1689913634478e-07	3.7688308501037727e-06	-0.336844628844301	0.0635762324602757	0.289	0.28	Adipocytes	Lean
539	NHSL2	1.17003345580321e-07	3.7688308501037727e-06	-1.37301296171084	0.259151148542534	0.045	0.011	Adipocytes	Lean
540	NIPAL2	1.1713274192091e-07	3.7688308501037727e-06	0.368959685516795	0.0696424377220637	0.09	0.155	Adipocytes	Lean
541	C7orf69	1.17360878047076e-07	3.7693427757578966e-06	1.16081875189922	0.219123319550338	0.009	0.03	Adipocytes	Lean
542	SATB1	1.18955956839301e-07	3.8136764430014893e-06	-0.490952310291718	0.092718357313958	0.114	0.083	Adipocytes	Lean
543	TFRC	1.21249768429234e-07	3.880211057786713e-06	-1.22203733129053	0.230939026167617	0.062	0.015	Adipocytes	Lean
544	FCHO2	1.22297841492751e-07	3.906712163224372e-06	-0.424467584407015	0.0802391989339612	0.398	0.361	Adipocytes	Lean
545	PARD3B	1.24198553165801e-07	3.960306109116321e-06	0.406867550634498	0.0769532203787201	0.88	0.969	Adipocytes	Lean
546	PRKD1	1.25279549820621e-07	3.98657544494045e-06	0.574343568452781	0.108661527348804	0.515	0.73	Adipocytes	Lean
547	SLC16A7	1.25471295181674e-07	3.98657544494045e-06	-0.573768513091652	0.108558480831886	0.834	0.72	Adipocytes	Lean
548	KMT5C	1.25779787953239e-07	3.989240738995496e-06	-0.577567737626874	0.10928659896607	0.07	0.055	Adipocytes	Lean
549	ATP6V0A1	1.29004223656536e-07	4.07694664833405e-06	-0.421570390612728	0.079839021254283	0.287	0.239	Adipocytes	Lean
550	SEPSECS	1.31013289575984e-07	4.133085321774515e-06	-0.335083705213489	0.0634938133350265	0.157	0.133	Adipocytes	Lean
551	MAP4K3-DT	1.31494226826119e-07	4.140902416061523e-06	0.558138993731606	0.105773225506417	0.499	0.711	Adipocytes	Lean
552	MYO15B	1.34866854532401e-07	4.239593280265441e-06	-0.913306759692093	0.173233749837364	0.103	0.046	Adipocytes	Lean
553	MAP4K3	1.36199106149418e-07	4.273908700211683e-06	0.37616383422501	0.0713742397482177	0.725	0.841	Adipocytes	Lean
554	PITX2	1.40085970204374e-07	4.380399501408251e-06	-1.48772304784613	0.282561206236504	0.019	0.006	Adipocytes	Lean
555	ALDH1A3	1.40713886073593e-07	4.392301108177655e-06	1.82656704275288	0.346971531803657	0.002	0.02	Adipocytes	Lean
556	RUFY2	1.4130615910546e-07	4.3986796783522066e-06	-0.287584687710466	0.0546371025901618	0.427	0.421	Adipocytes	Lean
557	LINC02388	1.41413551958736e-07	4.3986796783522066e-06	1.51453777838362	0.287748807246594	0.027	0.115	Adipocytes	Lean
558	SFRP4	1.43011446316031e-07	4.440605416117179e-06	0.669636961683467	0.127275050107515	0.154	0.316	Adipocytes	Lean
559	LGALS3	1.44512427702956e-07	4.463184634433483e-06	-0.711643243099876	0.135308375867397	0.31	0.198	Adipocytes	Lean
560	DSC2	1.44701436442694e-07	4.463184634433483e-06	-1.47891558245035	0.281206648727367	0.025	0.011	Adipocytes	Lean
561	PRKCH	1.44743784101891e-07	4.463184634433483e-06	-0.802114746267544	0.152518717357512	0.402	0.298	Adipocytes	Lean
562	DECR1	1.463820044833e-07	4.50587657127884e-06	-0.488892877328946	0.0929975143607657	0.695	0.663	Adipocytes	Lean
563	LONP2	1.47857889823201e-07	4.5434324933388805e-06	-0.16394257522347	0.0311962151236752	0.597	0.636	Adipocytes	Lean
564	CRPPA	1.48452360598162e-07	4.5538210303695255e-06	0.383128233053007	0.0729147421740475	0.154	0.246	Adipocytes	Lean
565	VPS35	1.50335177303584e-07	4.6036260070499236e-06	-0.340736353366846	0.0648756130050481	0.166	0.164	Adipocytes	Lean
566	CTDSPL2	1.51611414412056e-07	4.6347165772332646e-06	-0.25845041034444	0.0492231020168223	0.361	0.35	Adipocytes	Lean
567	ATXN3	1.5416673302935e-07	4.704734270333824e-06	-0.287342832291396	0.0547579146290968	0.483	0.477	Adipocytes	Lean
568	KMT2A	1.57628361810937e-07	4.802122356988082e-06	-0.330747891391935	0.0630786737105897	0.393	0.374	Adipocytes	Lean
569	EEA1	1.57939931483753e-07	4.802432153549139e-06	0.504525200815546	0.0962273439291566	0.612	0.799	Adipocytes	Lean
570	EGLN1	1.58179314781051e-07	4.802432153549139e-06	-0.433281126333062	0.0826434702385743	0.168	0.142	Adipocytes	Lean
571	SLC24A3	1.62043456751118e-07	4.91135466784404e-06	0.563627760068776	0.107597012273975	0.345	0.567	Adipocytes	Lean
572	H2AFJ	1.62856977520456e-07	4.92760268780378e-06	0.475664538358016	0.0908207879547095	0.143	0.285	Adipocytes	Lean
573	AC092903.2	1.64064900974779e-07	4.955708684035799e-06	-0.862145634743514	0.164656274079233	0.02	0.011	Adipocytes	Lean
574	COL5A2	1.66121996945266e-07	5.005628765614647e-06	0.567460222371267	0.108423646913191	0.706	0.844	Adipocytes	Lean
575	TSG101	1.66281232572076e-07	5.005628765614647e-06	-0.249646373807827	0.0477011157312959	0.261	0.272	Adipocytes	Lean
576	AL359715.1	1.67576457028362e-07	5.036083677293972e-06	-0.547857776416822	0.104710466379634	0.118	0.077	Adipocytes	Lean
577	SLC39A8	1.67961530401466e-07	5.039129630845334e-06	-1.00293246924237	0.191703112986308	0.02	0.008	Adipocytes	Lean
578	INHBB	1.69233049433392e-07	5.0687153304999584e-06	0.729609010362863	0.139496527156536	0.057	0.136	Adipocytes	Lean
579	HDAC1	1.77272066282678e-07	5.300554156980883e-06	-0.612163775738811	0.117234200165843	0.04	0.027	Adipocytes	Lean
580	CAP2	1.82427750746601e-07	5.445545010101481e-06	0.604159045958167	0.115819015330208	0.29	0.515	Adipocytes	Lean
581	NUP188	1.83057375145365e-07	5.455171207981254e-06	0.615101484274942	0.117931147989299	0.087	0.157	Adipocytes	Lean
582	PTPN3	1.84826528141459e-07	5.498666610252015e-06	-0.572784691668543	0.109855456734608	0.377	0.311	Adipocytes	Lean
583	OSGIN1	1.87827126462882e-07	5.5785912928214835e-06	1.18193397434205	0.226815265665108	0.021	0.073	Adipocytes	Lean
584	NELL2	1.91327023505664e-07	5.673053863913353e-06	0.971978085649233	0.186647055447099	0.021	0.076	Adipocytes	Lean
585	SETX	1.925179471361e-07	5.698852098473787e-06	-0.171140404717988	0.0328710290169599	0.41	0.44	Adipocytes	Lean
586	KDM1A	1.95219505726462e-07	5.761079839684283e-06	-0.364217207009675	0.0699901804160489	0.219	0.193	Adipocytes	Lean
587	AC092329.4	1.95268851049487e-07	5.761079839684283e-06	-0.771110375028115	0.148182568243121	0.107	0.063	Adipocytes	Lean
588	STXBP1	1.98733650463329e-07	5.853579379567472e-06	-0.59183440824286	0.11380296824873	0.344	0.299	Adipocytes	Lean
589	CSNK1E	1.99121256932173e-07	5.855285835053517e-06	-0.391725499781844	0.0753295660080164	0.234	0.217	Adipocytes	Lean
590	CREB3L4	2.05862668284992e-07	6.043515456875608e-06	-1.02456658548096	0.197260999978214	0.015	0.007	Adipocytes	Lean
591	SPAST	2.08869285985001e-07	6.121662357062051e-06	-0.507252442415355	0.097712671577775	0.166	0.143	Adipocytes	Lean
592	AK2	2.10413268672792e-07	6.137355828677064e-06	-0.522481403816508	0.100672837248136	0.249	0.179	Adipocytes	Lean
593	SLAIN1	2.10529790551249e-07	6.137355828677064e-06	-1.41924341964625	0.273468297415721	0.017	0.005	Adipocytes	Lean
594	ELN-AS1	2.10732592379206e-07	6.137355828677064e-06	1.84285196072993	0.355103988534519	0.003	0.02	Adipocytes	Lean
595	HDAC9	2.10786952057486e-07	6.137355828677064e-06	-0.758097965600841	0.146081241741674	0.469	0.377	Adipocytes	Lean
596	ZNF154	2.16301274636819e-07	6.287605464524618e-06	0.635866651742701	0.122641646628367	0.03	0.075	Adipocytes	Lean
597	LINC01094	2.17474863994782e-07	6.302839470182274e-06	1.48365780824854	0.286213531946535	0.002	0.011	Adipocytes	Lean
598	GXYLT2	2.17535082215063e-07	6.302839470182274e-06	-0.886441324247156	0.171005758132758	0.148	0.097	Adipocytes	Lean
599	NDC80	2.18002565160298e-07	6.306097002951226e-06	-3.03151399715736	0.584862596369754	0.015	0.001	Adipocytes	Lean
600	ACSS2	2.19306120973179e-07	6.32320781591661e-06	-0.381191631842777	0.0735581455984285	0.75	0.74	Adipocytes	Lean
601	PLCL2	2.21894053958665e-07	6.387455903338491e-06	-0.407911121154627	0.078747424892888	0.379	0.34	Adipocytes	Lean
602	SSPO	2.26613165404991e-07	6.509683623083888e-06	-1.76163798462549	0.340343021338038	0.02	0.004	Adipocytes	Lean
603	AL157834.1	2.26873158194298e-07	6.509683623083888e-06	0.766366210333712	0.148065709536685	0.031	0.082	Adipocytes	Lean
604	LINC01006	2.27745654837633e-07	6.524178347695483e-06	-0.628491073986919	0.121444371023811	0.217	0.164	Adipocytes	Lean
605	LDLRAD3	2.3123836383166e-07	6.613566151391487e-06	-0.434410591527087	0.0839880059106783	0.641	0.598	Adipocytes	Lean
606	PON3	2.35411058584449e-07	6.72208329826109e-06	-1.2448240129693	0.240827183039383	0.025	0.01	Adipocytes	Lean
607	ACTN4	2.35943068704333e-07	6.72646042256446e-06	0.647810481689704	0.125337484002289	0.223	0.396	Adipocytes	Lean
608	GBP1	2.37644603616595e-07	6.764111866721705e-06	1.40886578782482	0.272656288802459	0.028	0.093	Adipocytes	Lean
609	KIAA1217	2.41481414947959e-07	6.86232225742512e-06	0.913059787034435	0.176805978015854	0.224	0.461	Adipocytes	Lean
610	SYNE2	2.42228750342156e-07	6.872563633908997e-06	-0.566847399853112	0.109777290280905	0.53	0.467	Adipocytes	Lean
611	CPLANE1	2.4275297818561e-07	6.876452385254576e-06	-0.19114856684749	0.0370212786962369	0.538	0.547	Adipocytes	Lean
612	CWF19L2	2.43887560186542e-07	6.8975906950209756e-06	-0.174139426557567	0.0337326823733576	0.44	0.454	Adipocytes	Lean
613	PID1	2.44456838462217e-07	6.902699376673189e-06	0.713463416791232	0.138217229830182	0.356	0.62	Adipocytes	Lean
614	SPECC1	2.46129760749752e-07	6.9389058423434045e-06	0.63056129807345	0.122187056240718	0.256	0.498	Adipocytes	Lean
615	NMT2	2.47688854264857e-07	6.971793566716521e-06	0.505792192184114	0.0980323713606759	0.383	0.564	Adipocytes	Lean
616	ITIH5	2.50552705620061e-07	7.041244627401746e-06	0.51523739898888	0.0999047233955982	0.864	0.957	Adipocytes	Lean
617	FAM20A	2.50996875507442e-07	7.042583737579269e-06	-1.43218812938357	0.277719677007066	0.028	0.009	Adipocytes	Lean
618	OSER1	2.55766828392832e-07	7.165101954392886e-06	0.525318413515104	0.101935716986021	0.117	0.202	Adipocytes	Lean
619	DCHS2	2.56323269075917e-07	7.16938201898797e-06	1.23413280985731	0.23949695013893	0.028	0.09	Adipocytes	Lean
620	SPON1-AS1	2.58172563162043e-07	7.2097529784922095e-06	0.631447186574779	0.122571280359906	0.091	0.189	Adipocytes	Lean
621	PLSCR4	2.64218991686823e-07	7.367022780768701e-06	-0.644274425039687	0.125166700277447	0.637	0.536	Adipocytes	Lean
622	ACTN1	2.67957422057135e-07	7.459548233788048e-06	0.817607932478955	0.158922562746588	0.234	0.419	Adipocytes	Lean
623	ARMC2	2.6842207822921e-07	7.4607895640516415e-06	0.348253875864748	0.0676961361569354	0.194	0.322	Adipocytes	Lean
624	C6	2.71675132910915e-07	7.539409430673065e-06	-0.909095593774998	0.176794394695956	0.322	0.171	Adipocytes	Lean
625	DRAM2	2.73305101473309e-07	7.570644784775586e-06	-0.557638446868448	0.108469230595814	0.317	0.284	Adipocytes	Lean
626	ATP1A1-AS1	2.73653169969367e-07	7.570644784775586e-06	-0.475357373948247	0.0924686006810703	0.15	0.116	Adipocytes	Lean
627	NPY1R	2.79413653653476e-07	7.71798740674866e-06	0.517979636010012	0.100836465760856	0.511	0.731	Adipocytes	Lean
628	ATAD2	2.81831919603142e-07	7.772696776508393e-06	-0.496004606159229	0.0965889972783172	0.122	0.09	Adipocytes	Lean
629	TIA1	2.84154631741752e-07	7.824605293589548e-06	-0.303507173827566	0.0591209614929844	0.244	0.228	Adipocytes	Lean
630	CDKL5	2.92212604201723e-07	8.034037249577093e-06	-0.724453095481308	0.141262942247473	0.156	0.104	Adipocytes	Lean
631	RNF19A	3.01083359868411e-07	8.265133778396983e-06	0.266140060311927	0.051952397870931	0.567	0.707	Adipocytes	Lean
632	SOCS2	3.03331331757085e-07	8.313993492804917e-06	-1.6950502419224	0.330976240311637	0.027	0.006	Adipocytes	Lean
633	FBXO3	3.07799924788644e-07	8.423473750648852e-06	-0.270747015601009	0.0528946633202182	0.174	0.164	Adipocytes	Lean
634	UQCR10	3.10857020604207e-07	8.494048527617416e-06	0.780950328884933	0.152626457219376	0.018	0.052	Adipocytes	Lean
635	UBE2G2	3.12580959629457e-07	8.528034445435923e-06	0.270860942364421	0.0529470038937054	0.396	0.551	Adipocytes	Lean
636	POC1B-AS1	3.13747733917669e-07	8.546738500171347e-06	-0.517815106610051	0.101234705652992	0.136	0.106	Adipocytes	Lean
637	SCAI	3.14287255347648e-07	8.548324566967192e-06	-0.565746359757323	0.110612450526396	0.379	0.325	Adipocytes	Lean
638	MYL12B	3.18920766238129e-07	8.656467513630214e-06	0.508702570166612	0.0995132439524719	0.083	0.163	Adipocytes	Lean
639	LRRK1	3.19238005823309e-07	8.656467513630214e-06	1.13730460025693	0.222489592745305	0.024	0.098	Adipocytes	Lean
640	PEX5L	3.2466713751964e-07	8.790263764460862e-06	-0.846167580973725	0.165638028238813	0.069	0.04	Adipocytes	Lean
641	PPM1H	3.31826130925706e-07	8.967241754947076e-06	0.838048106315122	0.164181152669418	0.028	0.068	Adipocytes	Lean
642	CASQ2	3.3221356200412e-07	8.967241754947076e-06	-1.44107221945936	0.282331200398432	0.03	0.009	Adipocytes	Lean
643	LMOD1	3.34395083939697e-07	9.012429568820879e-06	1.45601278166871	0.285327524070894	0.048	0.264	Adipocytes	Lean
644	NAA11	3.39111581097313e-07	9.125698169499056e-06	1.17136899309743	0.229666585249734	0.014	0.055	Adipocytes	Lean
645	ZNF75D	3.39975057298135e-07	9.135093786190887e-06	-0.35821717435848	0.0702411286213247	0.262	0.25	Adipocytes	Lean
646	ZNF397	3.47741266642867e-07	9.329656551123808e-06	-0.255183813169823	0.0500797979335935	0.227	0.235	Adipocytes	Lean
647	NDUFS4	3.51741986206076e-07	9.42275930166835e-06	-0.212146223144895	0.0416513914088707	0.375	0.363	Adipocytes	Lean
648	FAM13A	3.52866077913721e-07	9.436714981023821e-06	-0.529304534235377	0.103932503064402	0.946	0.921	Adipocytes	Lean
649	AC012291.3	3.53325570766333e-07	9.436714981023821e-06	-0.698442452447896	0.137150512362457	0.216	0.142	Adipocytes	Lean
650	MFAP5	3.54751460865665e-07	9.460571616268883e-06	1.77944972885476	0.349476226783362	0.04	0.243	Adipocytes	Lean
651	SSH1	3.59209836515668e-07	9.56510630637898e-06	0.349806224505776	0.0687323940220473	0.233	0.335	Adipocytes	Lean
652	PRMT7	3.65008323638417e-07	9.691660761096565e-06	-0.402440818286247	0.0791216356199492	0.329	0.28	Adipocytes	Lean
653	CRYBG3	3.65053828566725e-07	9.691660761096565e-06	-0.529385155387693	0.104079934881501	0.646	0.568	Adipocytes	Lean
654	NR2C2	3.67593129706403e-07	9.74450981599317e-06	-0.270136533240544	0.0531240176552411	0.281	0.285	Adipocytes	Lean
655	KIDINS220	3.68966912866258e-07	9.766350729385407e-06	-0.195689962415477	0.038488998948869	0.532	0.549	Adipocytes	Lean
656	PCDH9-AS2	3.75288167713064e-07	9.907372907910086e-06	0.751885466319394	0.147977389383759	0.391	0.612	Adipocytes	Lean
657	ANP32A	3.75410279095968e-07	9.907372907910086e-06	-0.542423315237659	0.106754772980724	0.28	0.224	Adipocytes	Lean
658	BCAT2	3.78943711830698e-07	9.985785260867992e-06	-0.828627515034592	0.163139994387225	0.063	0.028	Adipocytes	Lean
659	LIN52	3.81612639671038e-07	1.004121791584786e-05	-0.320239904471732	0.0630653176310328	0.303	0.29	Adipocytes	Lean
660	LAMC1-AS1	3.87589710110186e-07	1.0183403611341737e-05	0.874699697754643	0.172356181748143	0.022	0.059	Adipocytes	Lean
661	SUZ12	3.91053628091715e-07	1.0259237058400223e-05	-0.291941602506911	0.0575451467690692	0.24	0.234	Adipocytes	Lean
662	CDKAL1	3.94151120710007e-07	1.032524786862896e-05	-0.187168986793766	0.036904141421233	0.762	0.764	Adipocytes	Lean
663	PTPRM	4.00145749567014e-07	1.0466846329984883e-05	0.249491831815184	0.0492202258412783	0.903	0.951	Adipocytes	Lean
664	GKAP1	4.0489248182145e-07	1.0572342046151105e-05	-0.369248409474897	0.0728783151034985	0.294	0.281	Adipocytes	Lean
665	AL391261.2	4.05369344824554e-07	1.0572342046151105e-05	-0.94052422536019	0.185638859437553	0.013	0.006	Adipocytes	Lean
666	SRRM2-AS1	4.09299988555548e-07	1.065920395415702e-05	-0.615786670581559	0.121586898039135	0.025	0.018	Adipocytes	Lean
667	LINC00963	4.14946559263232e-07	1.0790433146521615e-05	0.455257717747549	0.0899368678992058	0.061	0.124	Adipocytes	Lean
668	ADD3	4.28601217068959e-07	1.1129219614564007e-05	-0.707107430198714	0.139860775625401	0.338	0.225	Adipocytes	Lean
669	LINC02718	4.34137880803145e-07	1.1248323695951494e-05	1.20580124095765	0.2386144542412	0.014	0.046	Adipocytes	Lean
670	STAMBPL1	4.34454707247493e-07	1.1248323695951494e-05	-0.739550748710918	0.146352778511449	0.262	0.158	Adipocytes	Lean
671	INTS14	4.40493681415816e-07	1.1388076092614713e-05	-0.264057949573297	0.0522828017970169	0.094	0.091	Adipocytes	Lean
672	TM7SF2	4.45582170664149e-07	1.1497570796681388e-05	-0.656675860160955	0.130076661432762	0.148	0.11	Adipocytes	Lean
673	SVEP1	4.46023663020859e-07	1.1497570796681388e-05	0.842263230600166	0.166844713986291	0.609	0.895	Adipocytes	Lean
674	ESR2	4.65994661759935e-07	1.1994972735533631e-05	-0.627004933963385	0.124410435194197	0.531	0.446	Adipocytes	Lean
675	NEMF	4.74409187550973e-07	1.2193895195503375e-05	-0.141468944708625	0.0280893898914142	0.537	0.56	Adipocytes	Lean
676	PPP1R13B	4.77147206819317e-07	1.2244501981609988e-05	-0.391191778142837	0.0776901511808535	0.144	0.126	Adipocytes	Lean
677	ZNF69	4.77756875922286e-07	1.2244501981609988e-05	-0.368573143332079	0.0732016771837562	0.177	0.163	Adipocytes	Lean
678	AMZ1	4.82813464414222e-07	1.2335433536132034e-05	0.4764697240846	0.0946687578355185	0.127	0.227	Adipocytes	Lean
679	MTUS1	4.82940578221685e-07	1.2335433536132034e-05	-0.780068253089939	0.154991658408546	0.278	0.194	Adipocytes	Lean
680	HMGB1	4.83388420761663e-07	1.2335433536132034e-05	-0.243870227595383	0.0484562534996974	0.735	0.764	Adipocytes	Lean
681	AC011139.1	4.85620856566312e-07	1.2374622716605837e-05	-1.64251785568518	0.326420448963524	0.028	0.007	Adipocytes	Lean
682	PLAG1	4.90535718687131e-07	1.2481955443556066e-05	-1.04907708055626	0.208564937665448	0.095	0.042	Adipocytes	Lean
683	FAM98A	4.92663459846216e-07	1.2518162675720518e-05	0.373523087471647	0.074271640280747	0.08	0.139	Adipocytes	Lean
684	TEX26-AS1	4.93883546354991e-07	1.2531236666872847e-05	2.22722379674238	0.442904799852349	0.008	0.055	Adipocytes	Lean
685	STIM2	4.97754784850762e-07	1.2611444698622515e-05	-0.474587306661978	0.0944043497182643	0.253	0.186	Adipocytes	Lean
686	STK38L	4.98621917456457e-07	1.2615418626701043e-05	0.764025748451974	0.151989200060094	0.477	0.71	Adipocytes	Lean
687	NEU3	5.10633617647096e-07	1.2900902857741688e-05	-0.326848344792209	0.0650797563646511	0.066	0.059	Adipocytes	Lean
688	RRAS2	5.11358347607125e-07	1.2900902857741688e-05	0.427969463651761	0.085218907225444	0.607	0.765	Adipocytes	Lean
689	SCN8A	5.1932779854802e-07	1.3083377347533879e-05	1.04941031783821	0.209086241080405	0.011	0.035	Adipocytes	Lean
690	NIPSNAP3B	5.23844649185834e-07	1.3178477073922943e-05	-0.641981544214962	0.12795188296211	0.378	0.317	Adipocytes	Lean
691	PPP1R1B	5.26181481848992e-07	1.3218542148684507e-05	-1.09276674378084	0.217833998711098	0.055	0.023	Adipocytes	Lean
692	COL6A2	5.29663642481447e-07	1.3287225923888389e-05	1.31891587825895	0.262981428294516	0.065	0.246	Adipocytes	Lean
693	PLBD2	5.31911640133052e-07	1.3324799210723746e-05	0.491045454317733	0.0979264928114746	0.057	0.118	Adipocytes	Lean
694	AMN	5.48000267997241e-07	1.3708496844928165e-05	-1.36737771785382	0.273000736130157	0.02	0.006	Adipocytes	Lean
695	AC007422.1	5.53213426344765e-07	1.3818209326492462e-05	1.56131845324012	0.311835029432028	0.002	0.016	Adipocytes	Lean
696	AL591506.1	5.53942066351142e-07	1.3818209326492462e-05	-1.0654588105503	0.212810012611021	0.224	0.125	Adipocytes	Lean
697	ADAMTS18	5.55041463554449e-07	1.3826215195218186e-05	1.80419922319135	0.360390227743727	0.016	0.046	Adipocytes	Lean
698	RSPO1	5.57307843717916e-07	1.3863227748282782e-05	3.94928361742768	0.788996230014274	0.001	0.02	Adipocytes	Lean
699	PHF8	5.70469523789958e-07	1.417078211473209e-05	-0.493471508982763	0.0986754497508017	0.254	0.201	Adipocytes	Lean
700	PIR	5.79450011952915e-07	1.4353712220775068e-05	0.460572527376517	0.0921524105165306	0.302	0.502	Adipocytes	Lean
701	AC093334.1	5.8211653372009e-07	1.4393370241693284e-05	-0.464456158925198	0.0929459266385133	0.185	0.157	Adipocytes	Lean
702	PXN	5.83976580789751e-07	1.4398579796455577e-05	0.879933487660462	0.176112010674884	0.038	0.09	Adipocytes	Lean
703	GNA14	5.84504027545998e-07	1.4398579796455577e-05	-0.663023611835058	0.13270377118813	0.285	0.166	Adipocytes	Lean
704	TUBB2A	5.85928355074982e-07	1.441367522782099e-05	1.04757297189947	0.209690800300928	0.037	0.135	Adipocytes	Lean
705	CCDC142	5.99258702117223e-07	1.4700875425834252e-05	-0.529355309278012	0.106052286406599	0.048	0.038	Adipocytes	Lean
706	LINC01762	6.05868652523715e-07	1.4822084211396282e-05	-0.976233770916949	0.195664026462592	0.02	0.011	Adipocytes	Lean
707	PDE8A	6.15462747433873e-07	1.5036085085519969e-05	-0.26577876989792	0.0533017915408239	0.725	0.735	Adipocytes	Lean
708	PTBP3	6.19997625338591e-07	1.5105765046533711e-05	-0.432048855832294	0.0866718388138148	0.186	0.135	Adipocytes	Lean
709	PVT1	6.2067721674649e-07	1.5105765046533711e-05	1.09951768596402	0.22057984432452	0.032	0.109	Adipocytes	Lean
710	AL512662.2	6.21226183059351e-07	1.5105765046533711e-05	-0.980015511058058	0.196612647002531	0.091	0.042	Adipocytes	Lean
711	TBATA	6.21716921852156e-07	1.5105765046533711e-05	-2.86321466276601	0.574441376592832	0.01	0.001	Adipocytes	Lean
712	FAM161A	6.24216451385531e-07	1.5145776493249204e-05	-0.651101851936784	0.130649679437867	0.065	0.045	Adipocytes	Lean
713	GTF3C3	6.28422342168095e-07	1.5227024855726513e-05	-0.391245223201139	0.0785274822753307	0.215	0.185	Adipocytes	Lean
714	RFLNA	6.32193853960716e-07	1.5279849955650082e-05	-0.872493501200841	0.175160326928897	0.104	0.049	Adipocytes	Lean
715	PAXIP1	6.32323051483746e-07	1.5279849955650082e-05	-0.486857669182907	0.0977415021412978	0.096	0.077	Adipocytes	Lean
716	LINC00992	6.49965393454891e-07	1.566354864742513e-05	1.58774811464397	0.319097445383448	0.012	0.072	Adipocytes	Lean
717	AC097518.2	6.56777605409495e-07	1.580160942721013e-05	1.45880234109841	0.293301646922627	0.006	0.025	Adipocytes	Lean
718	AL391684.1	6.57574055228612e-07	1.580160942721013e-05	-0.839397301070426	0.168774225369657	0.069	0.04	Adipocytes	Lean
719	NR3C2	6.58363322793508e-07	1.580160942721013e-05	-0.372013673915115	0.0748027829402523	0.532	0.506	Adipocytes	Lean
720	CITED4	6.63129033296548e-07	1.589451384666665e-05	0.876363971585695	0.176264741839823	0.019	0.051	Adipocytes	Lean
721	AL353626.1	6.64104054242537e-07	1.5896431411592588e-05	-0.948169500168428	0.190718047746992	0.011	0.006	Adipocytes	Lean
722	GPBP1	6.6619581897538e-07	1.590406372576858e-05	-0.151121119949745	0.0304007452914926	0.567	0.587	Adipocytes	Lean
723	RAB2A	6.66963992011347e-07	1.590406372576858e-05	0.520625074483468	0.104737852939105	0.65	0.811	Adipocytes	Lean
724	NCAM2	6.6745962057553e-07	1.590406372576858e-05	-1.28533701390695	0.258587890130546	0.081	0.024	Adipocytes	Lean
725	HDAC2-AS2	6.68004703531522e-07	1.590406372576858e-05	0.989911461297088	0.199159647635973	0.027	0.069	Adipocytes	Lean
726	WLS	6.70342371835608e-07	1.593551374742714e-05	-0.624115605884904	0.125582528939205	0.223	0.143	Adipocytes	Lean
727	STOX1	6.71120110527307e-07	1.593551374742714e-05	-1.00593901496906	0.20242096150378	0.272	0.155	Adipocytes	Lean
728	WDR49	6.75874283770135e-07	1.6013555752857658e-05	-0.603239376593127	0.121420821408644	0.045	0.032	Adipocytes	Lean
729	SLC19A3	6.768764441394e-07	1.6013555752857658e-05	-0.428992757306637	0.0863532260989867	0.923	0.897	Adipocytes	Lean
730	AGFG1	6.77111669973318e-07	1.6013555752857658e-05	0.441948995918023	0.0889624327477031	0.684	0.857	Adipocytes	Lean
731	AC025159.1	6.78275877098718e-07	1.6019757783444586e-05	-0.490972215377101	0.0988372259221843	0.499	0.423	Adipocytes	Lean
732	LINC01060	6.80334159340614e-07	1.6047031877886646e-05	1.98358611536775	0.399361398597536	0.012	0.054	Adipocytes	Lean
733	EPB41L5	6.85752501572764e-07	1.613354305113085e-05	-0.244848460148192	0.0493113631241784	0.327	0.315	Adipocytes	Lean
734	TRPC4	6.85818647801576e-07	1.613354305113085e-05	1.57789165102303	0.317781379720291	0.004	0.019	Adipocytes	Lean
735	KIAA0355	6.93156097224666e-07	1.6284583919057267e-05	-0.354002543622574	0.0713244378550539	0.284	0.256	Adipocytes	Lean
736	FKBP14	6.96341274079159e-07	1.633780365775422e-05	0.332200975079694	0.066943863414439	0.067	0.107	Adipocytes	Lean
737	OCA2	6.97447449115193e-07	1.6341264502438894e-05	2.30806450504226	0.465141176078527	0.002	0.016	Adipocytes	Lean
738	WDTC1	6.99724560162608e-07	1.6341264502438894e-05	-0.426621769757608	0.0859874880593282	0.151	0.134	Adipocytes	Lean
739	DSTN	7.00049977366643e-07	1.6341264502438894e-05	0.515092210097387	0.103820982700583	0.183	0.318	Adipocytes	Lean
740	AC079298.3	7.00169038137267e-07	1.6341264502438894e-05	1.06762082484943	0.21518900670157	0.149	0.309	Adipocytes	Lean
741	AC130324.2	7.03475998753289e-07	1.6396899230783684e-05	-0.569232473852017	0.114755320842386	0.035	0.027	Adipocytes	Lean
742	ACSM6	7.15168606706674e-07	1.6647587973417087e-05	0.974911047658286	0.196665722899452	0.05	0.169	Adipocytes	Lean
743	RUFY1	7.31261312621559e-07	1.6999911221821347e-05	-0.318368532260559	0.064279581855078	0.32	0.284	Adipocytes	Lean
744	ZFAT	7.45380533824462e-07	1.7305494982034338e-05	0.468165164963441	0.0945950531641	0.126	0.211	Adipocytes	Lean
745	CERCAM	7.47990204838867e-07	1.7343412569377438e-05	0.807809671800362	0.1632443222205	0.015	0.043	Adipocytes	Lean
746	APOL4	7.49466081785749e-07	1.73549766344155e-05	-1.43747958379331	0.290512218626792	0.056	0.02	Adipocytes	Lean
747	KCNMB2	7.57070897532021e-07	1.7508250274825813e-05	1.36767536871847	0.276514767049675	0.017	0.062	Adipocytes	Lean
748	UTP18	7.62793796101707e-07	1.7617660094359453e-05	-0.334033683117394	0.0675545165343655	0.089	0.08	Adipocytes	Lean
749	AL133257.1	7.69148710285912e-07	1.7741363952452057e-05	1.06221685279167	0.214891543053198	0.046	0.135	Adipocytes	Lean
750	ZYG11B	7.72155446008845e-07	1.7787617219926195e-05	-0.27826553958259	0.0563031088345552	0.271	0.262	Adipocytes	Lean
751	TERF1	7.79509185207701e-07	1.7933759894396345e-05	-0.249468762484578	0.0504953655098565	0.211	0.203	Adipocytes	Lean
752	SOCS2-AS1	7.908484235981e-07	1.81710981261654e-05	-1.54264742364503	0.312427811419084	0.032	0.01	Adipocytes	Lean
753	DENND5B	7.98442108480526e-07	1.8321873758039564e-05	-0.470324171991039	0.0952893434601601	0.592	0.565	Adipocytes	Lean
754	NWD2	8.002526919845e-07	1.833694359029284e-05	-1.39060851350828	0.281767446041605	0.273	0.141	Adipocytes	Lean
755	FBXO21	8.01163685944893e-07	1.833694359029284e-05	-0.373985671712445	0.0757810180544665	0.129	0.114	Adipocytes	Lean
756	NTN4	8.04955435355098e-07	1.8400017358226378e-05	1.49826401005156	0.303651149195802	0.012	0.065	Adipocytes	Lean
757	FHOD3	8.08803581383656e-07	1.8464216463952592e-05	-1.22108425025631	0.247522206439463	0.313	0.145	Adipocytes	Lean
758	XPO1	8.10019265726717e-07	1.846823129470118e-05	-0.471197342921633	0.0955206319857833	0.404	0.365	Adipocytes	Lean
759	UBE2O	8.17023145319628e-07	1.8604036005156298e-05	-0.325489351911298	0.0660053565581049	0.197	0.179	Adipocytes	Lean
760	LINC02614	8.30023691999202e-07	1.887586529269888e-05	-0.5365666946743	0.108877420000286	0.172	0.144	Adipocytes	Lean
761	GAS6-AS1	8.41707582204103e-07	1.911709509913948e-05	1.31242689910309	0.266458816447445	0.006	0.023	Adipocytes	Lean
762	LINC02512	8.47074206344794e-07	1.9208978735751485e-05	-1.36212101373256	0.276617889801695	0.02	0.006	Adipocytes	Lean
763	MAPK11	8.47916183144483e-07	1.9208978735751485e-05	-0.767309911048526	0.155830518553774	0.044	0.023	Adipocytes	Lean
764	TRAK1	8.5722036149416e-07	1.9395020178978056e-05	0.350206266198811	0.0711531206482734	0.522	0.676	Adipocytes	Lean
765	DMRT3	8.59670636927456e-07	1.942571270034166e-05	-1.15122225313479	0.233926002363012	0.011	0.005	Adipocytes	Lean
766	ADAM12	8.63674762230297e-07	1.9491394475187172e-05	0.572749413468649	0.116403016448871	0.467	0.704	Adipocytes	Lean
767	ACSF2	8.71922162961044e-07	1.9629940034004117e-05	-0.612092234050665	0.124445926269512	0.142	0.095	Adipocytes	Lean
768	ZHX2	8.72024249019157e-07	1.9629940034004117e-05	-0.354995537914252	0.0721753225333035	0.488	0.48	Adipocytes	Lean
769	PRKD3	9.00995550558736e-07	2.025643287781482e-05	-0.245604532855853	0.0499997605435451	0.32	0.306	Adipocytes	Lean
770	SIRPA	9.29211690113523e-07	2.086438537055156e-05	-0.506837604942499	0.103308349960767	0.034	0.028	Adipocytes	Lean
771	AC008462.1	9.36329958192514e-07	2.0997672206385406e-05	-0.631416655179404	0.128740513992122	0.04	0.028	Adipocytes	Lean
772	CNGA1	9.46461154868631e-07	2.1198104125626425e-05	-1.13199808124044	0.230904310685763	0.033	0.015	Adipocytes	Lean
773	FAM155A	9.53900589810569e-07	2.1337819112878483e-05	-1.94397442096379	0.396655193397881	0.016	0.005	Adipocytes	Lean
774	AC105345.1	9.6749185679637e-07	2.161461996045324e-05	-0.802316956744271	0.163800405779606	0.037	0.02	Adipocytes	Lean
775	ATG2B	9.79685665262719e-07	2.185954409639592e-05	-0.217414906120864	0.044409581858063	0.304	0.313	Adipocytes	Lean
776	SMAD4	9.90948479323575e-07	2.2083106576243434e-05	-0.168322195305044	0.0343976071094189	0.425	0.446	Adipocytes	Lean
777	INTS8	9.96442411076615e-07	2.217771135730797e-05	-0.460460347903567	0.094118636796901	0.157	0.133	Adipocytes	Lean
778	KLHL20	1.00114700440381e-06	2.225453309789245e-05	-0.223432581445839	0.0456785363419902	0.342	0.344	Adipocytes	Lean
779	SLC31A2	1.00546863191123e-06	2.2322660464219195e-05	0.569861288079003	0.116522583523657	0.08	0.184	Adipocytes	Lean
780	CBFA2T2	1.01322727665069e-06	2.246682854006605e-05	-0.275052956578264	0.0562589549523432	0.418	0.413	Adipocytes	Lean
781	PCSK7	1.01782091541571e-06	2.254054523528482e-05	0.316047201407403	0.0646556400298992	0.248	0.345	Adipocytes	Lean
782	SLC25A34	1.02560769044605e-06	2.2684705093415063e-05	-1.15371557377333	0.236094894366476	0.007	0.004	Adipocytes	Lean
783	MED6	1.0319250537501e-06	2.2796045870218316e-05	-0.280041892872034	0.057321608156193	0.301	0.285	Adipocytes	Lean
784	PITPNM2	1.03440819354825e-06	2.282251419330493e-05	0.589073657932648	0.120588824260637	0.066	0.131	Adipocytes	Lean
785	LINC00907	1.04565505028332e-06	2.3042033930622886e-05	-0.461266244839647	0.0944666777164712	0.134	0.127	Adipocytes	Lean
786	PXMP2	1.05684633173619e-06	2.3259786490664772e-05	-0.72644834300633	0.148839575052969	0.051	0.031	Adipocytes	Lean
787	AC009404.1	1.07445756525793e-06	2.3618119822458037e-05	-0.955695726412255	0.195940176783028	0.022	0.01	Adipocytes	Lean
788	TSPAN11	1.07696857940344e-06	2.3644053076371443e-05	1.22203359363861	0.250569387192934	0.006	0.021	Adipocytes	Lean
789	SNCG	1.08842642585004e-06	2.3866100925336496e-05	0.893209548987622	0.183224802418233	0.061	0.165	Adipocytes	Lean
790	ZFHX4-AS1	1.09322549164676e-06	2.3941773066754752e-05	-1.10340490814208	0.226382682446849	0.052	0.023	Adipocytes	Lean
791	APCDD1L-DT	1.09863582931277e-06	2.4030629266532154e-05	-0.658616513800423	0.135153648369776	0.046	0.03	Adipocytes	Lean
792	SLC16A1-AS1	1.10834663207819e-06	2.421321590693817e-05	-0.344971510603801	0.0708163142227963	0.396	0.372	Adipocytes	Lean
793	PECR	1.11232013334887e-06	2.4248875302143048e-05	-0.603666734569269	0.123939679290301	0.636	0.55	Adipocytes	Lean
794	STK17B	1.11270949672015e-06	2.4248875302143048e-05	0.609241024215865	0.125085920467965	0.215	0.373	Adipocytes	Lean
795	C1QTNF7	1.13325446991155e-06	2.4666339019729218e-05	-0.59894840170169	0.123064061191026	0.329	0.25	Adipocytes	Lean
796	FZD5	1.13503641856147e-06	2.4674885960918325e-05	0.482617386592293	0.0991682198029078	0.061	0.118	Adipocytes	Lean
797	AL160254.1	1.13686513864779e-06	2.4681512176928185e-05	0.647716863728497	0.133101565877175	0.176	0.349	Adipocytes	Lean
798	GINM1	1.13812051533721e-06	2.4681512176928185e-05	-0.311597714244937	0.0640341575144119	0.191	0.181	Adipocytes	Lean
799	TBC1D17	1.18467372136654e-06	2.565974385998917e-05	-0.339822675000042	0.0699485001523605	0.101	0.093	Adipocytes	Lean
800	ANKDD1A	1.20301733441262e-06	2.6025323844704683e-05	0.545623543688001	0.112380599966471	0.149	0.277	Adipocytes	Lean
801	LDHB	1.21442009475546e-06	2.6240042947629837e-05	0.429410757984506	0.0884786411611664	0.24	0.387	Adipocytes	Lean
802	ZNF763	1.22068086035362e-06	2.634327188425352e-05	-0.565944200885274	0.116635396276955	0.08	0.056	Adipocytes	Lean
803	SIRT1	1.23194022734062e-06	2.6553993176937804e-05	-0.360892204758573	0.0744041651482053	0.257	0.217	Adipocytes	Lean
804	RBSN	1.26583843753655e-06	2.720268847051198e-05	-0.197014873775979	0.0406631782647641	0.158	0.16	Adipocytes	Lean
805	HCG17	1.26663044677177e-06	2.720268847051198e-05	-0.552950649926725	0.114129998157105	0.217	0.193	Adipocytes	Lean
806	CERK	1.28401750096701e-06	2.754279569405201e-05	-0.583106742086566	0.120421567347084	0.083	0.059	Adipocytes	Lean
807	KCNQ3	1.28692632837975e-06	2.757189206073913e-05	1.46959940672635	0.303525721782277	0.063	0.164	Adipocytes	Lean
808	ANGPT1	1.3010497158291e-06	2.7840896388964633e-05	0.477111445771869	0.0985850249476058	0.598	0.776	Adipocytes	Lean
809	RABGAP1	1.30538245266369e-06	2.7899997282502763e-05	-0.164910225261359	0.0340798758600591	0.529	0.549	Adipocytes	Lean
810	ACVR2B	1.30723204624884e-06	2.7905947564213517e-05	-0.502808307406894	0.103914971926538	0.058	0.048	Adipocytes	Lean
811	CDC34	1.31086653460129e-06	2.7949940601504816e-05	-0.636493726959227	0.131558632454903	0.073	0.049	Adipocytes	Lean
812	DSG2	1.31858775673134e-06	2.808085988885531e-05	-1.71168501205649	0.353878275079669	0.019	0.004	Adipocytes	Lean
813	AL137025.1	1.32455594784914e-06	2.8174177472752784e-05	0.828348977115413	0.171286855973978	0.051	0.136	Adipocytes	Lean
814	CNTN6	1.33446025522146e-06	2.8350895446158314e-05	1.1581261118264	0.239551914064959	0.032	0.086	Adipocytes	Lean
815	SLC25A29	1.3440506098222e-06	2.8520529129094494e-05	-0.505095051127945	0.104506888235548	0.119	0.085	Adipocytes	Lean
816	FAM120C	1.3544220675479e-06	2.8706313056943022e-05	-0.323080762376735	0.0668683176371663	0.183	0.175	Adipocytes	Lean
817	RFC3	1.36676063712256e-06	2.893329639563026e-05	-0.374619679921456	0.0775643579757201	0.181	0.165	Adipocytes	Lean
818	TMED10	1.3704358701542e-06	2.8976561297391363e-05	0.335897304055222	0.0695546579675977	0.25	0.392	Adipocytes	Lean
819	OTUD1	1.37789822218674e-06	2.9069198807839524e-05	0.611202701760717	0.126590828284604	0.011	0.026	Adipocytes	Lean
820	RDH13	1.37809050144704e-06	2.9069198807839524e-05	-0.54302800787829	0.112471297688358	0.05	0.037	Adipocytes	Lean
821	MIR222HG	1.40070928401292e-06	2.951126642153437e-05	1.31404217342512	0.272345782373102	0.019	0.077	Adipocytes	Lean
822	HEY2	1.40578005082337e-06	2.9583008865727337e-05	-1.2661750747898	0.262464123728185	0.026	0.009	Adipocytes	Lean
823	DTNB	1.40772157075592e-06	2.958880806887088e-05	-0.498212669100427	0.103279879731381	0.169	0.125	Adipocytes	Lean
824	PEA15	1.43876235847822e-06	3.0177156906659357e-05	0.649098959469967	0.134680169304031	0.028	0.071	Adipocytes	Lean
825	KDM5B	1.43911108045383e-06	3.0177156906659357e-05	-0.424301490669767	0.088038301522721	0.219	0.184	Adipocytes	Lean
826	ACTN1-AS1	1.45529067340288e-06	3.048044534234499e-05	0.890668984155102	0.1848904676354	0.008	0.017	Adipocytes	Lean
827	BEND7	1.47705938185217e-06	3.089994308725134e-05	-0.383680113239149	0.0796956872918897	0.203	0.179	Adipocytes	Lean
828	KLHDC1	1.49067527500335e-06	3.1148098305099406e-05	-0.202554305395349	0.042089366378296	0.44	0.447	Adipocytes	Lean
829	AL158071.1	1.49533391960611e-06	3.12087259061388e-05	0.749116885022674	0.155681411330247	0.056	0.136	Adipocytes	Lean
830	SETD2	1.53414503985024e-06	3.198116203377948e-05	-0.153998436291524	0.0320380487527845	0.646	0.681	Adipocytes	Lean
831	AAK1	1.5390783158968e-06	3.2029714462874694e-05	-0.247642872645197	0.0515268513246903	0.488	0.494	Adipocytes	Lean
832	TMPRSS5	1.5400808598218e-06	3.2029714462874694e-05	-0.599038586445571	0.124644850277747	0.044	0.027	Adipocytes	Lean
833	U2SURP	1.54220418052541e-06	3.203636076059861e-05	-0.151694945615021	0.0315657098079522	0.585	0.628	Adipocytes	Lean
834	ZNF365	1.56339254467907e-06	3.240071760331967e-05	1.54909293867345	0.322528985819019	0.003	0.013	Adipocytes	Lean
835	RABL2B	1.56832456320239e-06	3.246504961193199e-05	-0.353612852455206	0.0736336503168985	0.157	0.138	Adipocytes	Lean
836	AL603840.1	1.57361171714745e-06	3.253657474767853e-05	1.02396728986573	0.21325307768415	0.016	0.053	Adipocytes	Lean
837	RNF149	1.57863126899276e-06	3.260240694020978e-05	-0.288288215726047	0.0600473424237251	0.401	0.362	Adipocytes	Lean
838	AC020637.1	1.58290384789224e-06	3.2652677401177786e-05	1.33477914374587	0.278051520334423	0.049	0.168	Adipocytes	Lean
839	SPATA13	1.58971329792427e-06	3.271185218550182e-05	1.31669541931701	0.27433357814251	0.009	0.026	Adipocytes	Lean
840	AC010735.2	1.59132839335908e-06	3.271185218550182e-05	-0.564831526159108	0.117687673025368	0.133	0.109	Adipocytes	Lean
841	EAPP	1.59300152148977e-06	3.271185218550182e-05	-0.366182713411388	0.0763007720057402	0.237	0.222	Adipocytes	Lean
842	TLR4	1.59313958338264e-06	3.271185218550182e-05	-0.936762749945944	0.195192118362147	0.152	0.081	Adipocytes	Lean
843	AC013644.1	1.59989476302245e-06	3.277990710443653e-05	1.50349266765544	0.313336282553122	0.004	0.025	Adipocytes	Lean
844	CEP170	1.60014523166187e-06	3.277990710443653e-05	-0.282007549865755	0.0587723350761175	0.317	0.302	Adipocytes	Lean
845	AC092279.1	1.60522226478764e-06	3.284602839273419e-05	-0.408797653975097	0.0852075450821618	0.091	0.076	Adipocytes	Lean
846	TNFRSF12A	1.60725576210845e-06	3.2849792394485825e-05	1.7541405596319	0.365642787641109	0.008	0.048	Adipocytes	Lean
847	TMEM109	1.6131952340914e-06	3.293328799160615e-05	1.10497172978757	0.230361927925705	0.009	0.033	Adipocytes	Lean
848	AIFM1	1.62394798807521e-06	3.310005425367138e-05	-0.335575576439811	0.0699794385370965	0.119	0.107	Adipocytes	Lean
849	ITGA9	1.62509134109574e-06	3.310005425367138e-05	-0.618558184856722	0.128995168463223	0.182	0.126	Adipocytes	Lean
850	SPOP	1.63285110651541e-06	3.322000973977113e-05	-0.292863543223238	0.0610864234253164	0.366	0.346	Adipocytes	Lean
851	LINC01535	1.66418810694211e-06	3.380385766572243e-05	1.56293183704196	0.326260834046904	0.005	0.02	Adipocytes	Lean
852	CTSC	1.66535529854778e-06	3.380385766572243e-05	-1.08413772132338	0.226319571981013	0.161	0.069	Adipocytes	Lean
853	NDUFB6	1.67624514277439e-06	3.3986061621936005e-05	-0.277858289660296	0.0580202519654739	0.096	0.092	Adipocytes	Lean
854	HYI	1.6896520571279e-06	3.4218825754445416e-05	-0.437938597146143	0.0914775475553609	0.133	0.107	Adipocytes	Lean
855	TTF1	1.7000270156123e-06	3.438972645135542e-05	-0.370805282544917	0.0774744882237782	0.12	0.108	Adipocytes	Lean
856	STK31	1.70650715694732e-06	3.448153994828367e-05	-0.767768232025288	0.160439860466498	0.028	0.016	Adipocytes	Lean
857	SEMA3C	1.71421349586126e-06	3.459789306817255e-05	0.530945381688538	0.110972181579022	0.603	0.801	Adipocytes	Lean
858	ZNF782	1.72907659297316e-06	3.482522947025513e-05	-0.382483520504789	0.0799713579596271	0.19	0.177	Adipocytes	Lean
859	CHKB	1.72939881722679e-06	3.482522947025513e-05	-0.255228980285326	0.0533648297076664	0.168	0.172	Adipocytes	Lean
860	TPD52L1	1.73146284273076e-06	3.482730639834771e-05	-1.04034703356549	0.217532995738857	0.068	0.022	Adipocytes	Lean
861	EPB41L4B	1.73519738082733e-06	3.4862941946690283e-05	-0.485784921303406	0.101585157382125	0.638	0.573	Adipocytes	Lean
862	ACADSB	1.74510104349403e-06	3.5022304670618606e-05	-0.313907404593563	0.0656586101411429	0.189	0.171	Adipocytes	Lean
863	OLAH	1.75143366619566e-06	3.510972160869201e-05	1.90121449220266	0.397729122588354	0.002	0.008	Adipocytes	Lean
864	FADS3	1.75768123715051e-06	3.519523839124037e-05	0.629946517591154	0.131802911198195	0.367	0.565	Adipocytes	Lean
865	BTBD8	1.7786592384525e-06	3.555783005862673e-05	-0.432136825744286	0.0904606017378034	0.354	0.315	Adipocytes	Lean
866	PAIP2B	1.77979341940877e-06	3.555783005862673e-05	-1.11860112754922	0.234166683833848	0.039	0.019	Adipocytes	Lean
867	UBTD1	1.79745426169315e-06	3.5870320384193304e-05	-0.964048254760418	0.201896729669843	0.142	0.075	Adipocytes	Lean
868	WDPCP	1.82428354240731e-06	3.6364870927829664e-05	0.598438915363517	0.125406973692711	0.924	0.978	Adipocytes	Lean
869	C7	1.85453436155731e-06	3.6926440353833386e-05	-1.26199613670317	0.264643649685292	0.03	0.01	Adipocytes	Lean
870	GLT8D2	1.87310638301908e-06	3.7254470849722147e-05	-0.92855226950513	0.194801696049715	0.017	0.009	Adipocytes	Lean
871	TPM4	1.87724356777564e-06	3.7294992178146695e-05	1.30113423761247	0.272991424857132	0.069	0.188	Adipocytes	Lean
872	AOX1	1.88271675282694e-06	3.736193547146289e-05	1.03311224246407	0.216784332077812	0.263	0.604	Adipocytes	Lean
873	ELAVL2	1.88572485911548e-06	3.73798652039621e-05	1.74091416993792	0.365331463298626	0.002	0.009	Adipocytes	Lean
874	MBTPS2	1.9197223309755e-06	3.801135821678467e-05	-0.266952187960298	0.0560624111952033	0.183	0.185	Adipocytes	Lean
875	MPHOSPH8	1.92623680379225e-06	3.809787513602912e-05	-0.310319816842982	0.0651793682771472	0.549	0.528	Adipocytes	Lean
876	EDIL3	1.93206932856134e-06	3.8143941156487614e-05	-1.62777573286092	0.341940753514937	0.016	0.005	Adipocytes	Lean
877	PHC3	1.93398535328602e-06	3.8143941156487614e-05	-0.23219109901393	0.0487775645443322	0.621	0.638	Adipocytes	Lean
878	APOE	1.93500878227551e-06	3.8143941156487614e-05	-1.90986336622806	0.401223705984242	0.074	0.011	Adipocytes	Lean
879	EIF4E3	1.94775868131245e-06	3.8352707249213324e-05	-0.277226627917422	0.0582559372418183	0.257	0.246	Adipocytes	Lean
880	TNKS	1.96533793627641e-06	3.865599898804576e-05	-0.145894743786793	0.0306697681777998	0.605	0.639	Adipocytes	Lean
881	WDR59	1.98105761473099e-06	3.8922084397386186e-05	-0.294166220498397	0.0618600945650149	0.269	0.275	Adipocytes	Lean
882	BICC1	2.00868719797767e-06	3.942131858926121e-05	1.1526408040287	0.24253110551892	0.057	0.127	Adipocytes	Lean
883	TRAM2	2.03861684727339e-06	3.996454064505815e-05	0.658700778710808	0.138686752179421	0.06	0.119	Adipocytes	Lean
884	SIK2	2.04221964427766e-06	3.9991028778407416e-05	-0.535345357453824	0.112723248747805	0.932	0.9	Adipocytes	Lean
885	FAT3	2.04732716521598e-06	4.0046891829736805e-05	-1.21039995562321	0.254891033605068	0.152	0.041	Adipocytes	Lean
886	SENP7	2.05989250802409e-06	4.02483507535928e-05	-0.227448533422438	0.0479095419729091	0.372	0.375	Adipocytes	Lean
887	HTATIP2	2.0625201785509e-06	4.025540757279399e-05	0.846237512202122	0.178260346827383	0.014	0.045	Adipocytes	Lean
888	FBXW4	2.06569313970225e-06	4.027307997173619e-05	-0.235214211012806	0.0495512354850487	0.397	0.401	Adipocytes	Lean
889	CIDEA	2.08141778696574e-06	4.053515494988871e-05	-0.645685909336405	0.136066957328389	0.698	0.626	Adipocytes	Lean
890	ITPR2	2.10650543894888e-06	4.097879857740532e-05	-0.533725377142892	0.112530763931137	0.745	0.628	Adipocytes	Lean
891	LINC02715	2.12549184857199e-06	4.1302911074931195e-05	1.21001946929296	0.25521853592441	0.003	0.011	Adipocytes	Lean
892	TMEM161B-AS1	2.13287784023294e-06	4.140114024084945e-05	-0.343623278079107	0.0724881157215143	0.369	0.35	Adipocytes	Lean
893	AC021851.2	2.15503512586621e-06	4.1708160773003764e-05	-0.686848265776252	0.144956252260934	0.036	0.025	Adipocytes	Lean
894	VPS54	2.15546583396673e-06	4.1708160773003764e-05	-0.196106295842065	0.0413877097936073	0.555	0.567	Adipocytes	Lean
895	ZNF500	2.15573963119292e-06	4.1708160773003764e-05	-0.332608740355696	0.0701965674115694	0.093	0.09	Adipocytes	Lean
896	NIPSNAP2	2.24990553070749e-06	4.3482668259951825e-05	-0.266306265693754	0.0563065977565547	0.338	0.323	Adipocytes	Lean
897	TXNDC16	2.25653548165216e-06	4.356339857567828e-05	-0.456909995145445	0.0966191971110059	0.224	0.179	Adipocytes	Lean
898	DEC1	2.26029746020674e-06	4.3588646244008587e-05	1.26753176621265	0.26805424120065	0.017	0.049	Adipocytes	Lean
899	SH3TC2	2.27272522633347e-06	4.378077304220039e-05	-0.992807676925562	0.210005779072549	0.022	0.012	Adipocytes	Lean
900	ASPG	2.27612053432114e-06	4.379867476714818e-05	-1.60716015417568	0.339979814235998	0.019	0.005	Adipocytes	Lean
901	ALKBH1	2.28199981985387e-06	4.3864284416043924e-05	-0.288311379175967	0.0609963580512736	0.162	0.154	Adipocytes	Lean
902	SESN3	2.30416371460773e-06	4.4242434308267986e-05	-1.1159054307928	0.23618374073869	0.147	0.07	Adipocytes	Lean
903	TTC36	2.31823508896834e-06	4.446455012437007e-05	-1.71776689527777	0.363664237789609	0.018	0.004	Adipocytes	Lean
904	S100A6	2.35487980894681e-06	4.511868423592697e-05	1.1854550112577	0.251139343300652	0.041	0.233	Adipocytes	Lean
905	ZCCHC14	2.37969340059297e-06	4.554497250854713e-05	-0.492623103993484	0.104409664136239	0.171	0.131	Adipocytes	Lean
906	SARNP	2.42516911314207e-06	4.6365369879996024e-05	-0.226389335300973	0.0480216107123745	0.363	0.35	Adipocytes	Lean
907	MTHFD1	2.43334239686373e-06	4.647160678569539e-05	-0.37813543182355	0.0802215886805215	0.316	0.301	Adipocytes	Lean
908	DCUN1D2	2.43657040831687e-06	4.648327284867446e-05	-0.358810017432457	0.0761260546802381	0.138	0.13	Adipocytes	Lean
909	AC135012.1	2.46293549997288e-06	4.693583413628575e-05	1.35583508363972	0.287791326728702	0.003	0.012	Adipocytes	Lean
910	STRBP	2.49051397776441e-06	4.7410523857528064e-05	-0.30542168085219	0.064860449789004	0.323	0.295	Adipocytes	Lean
911	AC013460.1	2.5024078911803e-06	4.758593849598856e-05	-0.836969200961557	0.177778469743438	0.031	0.019	Adipocytes	Lean
912	POLB	2.51449366621926e-06	4.7764622466010985e-05	-0.379025745362332	0.0805246854222713	0.097	0.083	Adipocytes	Lean
913	CYP2C8	2.51927431053613e-06	4.778761805766795e-05	1.04659620165068	0.22236950223381	0.003	0.012	Adipocytes	Lean
914	PFKFB1	2.52108541861578e-06	4.778761805766795e-05	-0.279870805767298	0.0594657899725798	0.746	0.693	Adipocytes	Lean
915	FCN2	2.5784603685469e-06	4.881024491792599e-05	-1.97849032939539	0.420791967414026	0.015	0.002	Adipocytes	Lean
916	CA2	2.58053150036217e-06	4.881024491792599e-05	-1.4096597998177	0.299821632295323	0.019	0.004	Adipocytes	Lean
917	TMEM243	2.58809548585568e-06	4.890123821732206e-05	-0.637253877405949	0.135555247891533	0.098	0.07	Adipocytes	Lean
918	DNHD1	2.59171382384977e-06	4.891756559553216e-05	-0.319384775478744	0.0679429520113039	0.38	0.348	Adipocytes	Lean
919	SLC35G2	2.63647720808086e-06	4.970963024705324e-05	-0.392925387437906	0.083649539731158	0.357	0.314	Adipocytes	Lean
920	ANKH	2.64068262175847e-06	4.973612305944028e-05	-0.460939879216789	0.0981358887981771	0.204	0.182	Adipocytes	Lean
921	ALDH7A1	2.66129136659059e-06	5.002347487724806e-05	-0.34362833238869	0.0731845602946389	0.276	0.246	Adipocytes	Lean
922	STC2	2.66157219520294e-06	5.002347487724806e-05	1.7466301306567	0.371991868039067	0.003	0.021	Adipocytes	Lean
923	NBR1	2.66929370890269e-06	5.0115566135116994e-05	-0.357547286698923	0.076158917180685	0.204	0.19	Adipocytes	Lean
924	NPRL3	2.67410930935349e-06	5.0145459614307295e-05	-0.34625906857384	0.0737602735048712	0.243	0.23	Adipocytes	Lean
925	SPATA5L1	2.67653261158512e-06	5.0145459614307295e-05	-0.556784637497702	0.118611210555545	0.062	0.045	Adipocytes	Lean
926	SLC26A11	2.67983799016453e-06	5.015448107830581e-05	-0.68623133507603	0.146194954795454	0.053	0.032	Adipocytes	Lean
927	AL132857.1	2.6904948940169e-06	5.030092611856227e-05	-0.622117444046359	0.132559027471688	0.061	0.047	Adipocytes	Lean
928	UBR2	2.71753066516967e-06	5.075295703898897e-05	-0.180847713696617	0.0385513184131295	0.63	0.636	Adipocytes	Lean
929	RPRD1B	2.73160391112032e-06	5.0908727245968525e-05	-0.219905216512053	0.04688777146278	0.282	0.282	Adipocytes	Lean
930	DRAIC	2.75809936591021e-06	5.1332230763132794e-05	0.645628163415365	0.13771761600865	0.031	0.072	Adipocytes	Lean
931	FNBP1	2.76010812334845e-06	5.1332230763132794e-05	-0.370134221471317	0.0789550796414809	0.289	0.242	Adipocytes	Lean
932	PTPRA	2.77916684283969e-06	5.163261746409595e-05	-0.239737925825885	0.0511550028228891	0.53	0.526	Adipocytes	Lean
933	AL355001.1	2.80605263838266e-06	5.2077639404717266e-05	-0.633476702768485	0.135227422926515	0.053	0.038	Adipocytes	Lean
934	NPHP3	2.84818059194184e-06	5.280431679903865e-05	-0.301600890108561	0.0644243292042286	0.467	0.449	Adipocytes	Lean
935	RNF217-AS1	2.86053888996871e-06	5.297813474946221e-05	-0.464457824290116	0.0992306664951013	0.325	0.275	Adipocytes	Lean
936	FOXN2	2.87091807507911e-06	5.3114974928625074e-05	-0.462253611085441	0.0987754094536773	0.486	0.458	Adipocytes	Lean
937	PELO	2.88911446639023e-06	5.339600628257739e-05	0.724487933264144	0.15485310891708	0.042	0.118	Adipocytes	Lean
938	AC020910.5	2.95630184126418e-06	5.4524275184520355e-05	1.16185862249116	0.248587978585312	0.003	0.01	Adipocytes	Lean
939	ZC2HC1A	2.97267155505049e-06	5.4769314822875265e-05	-0.454234955853516	0.0972104021083706	0.257	0.197	Adipocytes	Lean
940	AC245187.2	2.98725500021525e-06	5.498097000914307e-05	-0.914682022654719	0.195792358543509	0.05	0.023	Adipocytes	Lean
941	TCEA1	2.99063188626724e-06	5.4986141751544976e-05	-0.124460666339322	0.0266427644916489	0.291	0.318	Adipocytes	Lean
942	AL157702.2	3.01479855788271e-06	5.5373151175341065e-05	-1.44375237745823	0.309167327093817	0.014	0.005	Adipocytes	Lean
943	PAIP2	3.02569501828746e-06	5.551587729318551e-05	-0.213122978247664	0.045645723473687	0.253	0.261	Adipocytes	Lean
944	AKAP11	3.03677043830293e-06	5.5633290902717504e-05	-0.457088466497939	0.0979129015870801	0.269	0.248	Adipocytes	Lean
945	BOK	3.03835888607826e-06	5.5633290902717504e-05	-0.516905198562665	0.110728790206183	0.25	0.217	Adipocytes	Lean
946	MAU2	3.05666295313338e-06	5.591080402739646e-05	-0.26607106393562	0.0570114594376542	0.259	0.25	Adipocytes	Lean
947	AC108519.1	3.08611457582497e-06	5.6391441338711205e-05	-0.691885861625719	0.148314107198187	0.109	0.08	Adipocytes	Lean
948	ING5	3.09452745622649e-06	5.648705256941284e-05	-0.271351909960391	0.0581745468755524	0.242	0.235	Adipocytes	Lean
949	TLK2	3.10326854012698e-06	5.658845230102186e-05	-0.168209451054087	0.0360665446537829	0.437	0.474	Adipocytes	Lean
950	PTCD3	3.13815179821501e-06	5.71658606031762e-05	-0.25790310883391	0.0553254442232396	0.276	0.261	Adipocytes	Lean
951	ANGPT4	3.16198612476573e-06	5.7524496948479736e-05	1.35303827353481	0.290351123970497	0.013	0.053	Adipocytes	Lean
952	PCBP3	3.16431695955547e-06	5.7524496948479736e-05	0.789870308874864	0.169505328354697	0.222	0.363	Adipocytes	Lean
953	AC002429.2	3.18141575907192e-06	5.777620173504742e-05	0.560850673859507	0.120386619668912	0.208	0.388	Adipocytes	Lean
954	ABCA1	3.19576800323787e-06	5.789772577273448e-05	-0.501908955182031	0.107756214197043	0.855	0.791	Adipocytes	Lean
955	WNT3	3.1971350754284e-06	5.789772577273448e-05	-1.06472106145922	0.22859221569208	0.018	0.009	Adipocytes	Lean
956	TENT2	3.19788688604541e-06	5.789772577273448e-05	-0.211598326886217	0.0454299580927104	0.689	0.707	Adipocytes	Lean
957	AMPD3	3.22725036560543e-06	5.836985106264567e-05	0.672268398345447	0.144393743759013	0.108	0.239	Adipocytes	Lean
958	AP005131.7	3.23852091742137e-06	5.85141098823204e-05	1.18428122084965	0.25440610268229	0.003	0.008	Adipocytes	Lean
959	RABAC1	3.25759553075039e-06	5.8798937217131785e-05	1.25988826417481	0.270718306528689	0.006	0.037	Adipocytes	Lean
960	CEP72	3.26548369783689e-06	5.8881478129219296e-05	-0.755037397413792	0.162255928633168	0.025	0.015	Adipocytes	Lean
961	TEX14	3.27432129171154e-06	5.8980953815505745e-05	-1.07590326741731	0.231237002962954	0.097	0.045	Adipocytes	Lean
962	TATDN3	3.31987282674211e-06	5.965430689949568e-05	-0.371705486227293	0.0799372217987903	0.207	0.198	Adipocytes	Lean
963	CABLES1	3.32140996264451e-06	5.965430689949568e-05	-0.572418956291897	0.123104237817713	0.43	0.366	Adipocytes	Lean
964	MMUT	3.32177858924617e-06	5.965430689949568e-05	-0.338216242894524	0.0727370351682541	0.17	0.155	Adipocytes	Lean
965	TRIM22	3.33003154081716e-06	5.9742111309549073e-05	0.895875060979625	0.192688762297681	0.082	0.184	Adipocytes	Lean
966	ZNF333	3.33484922144301e-06	5.9768170557062866e-05	-0.226045995752642	0.0486220891368194	0.15	0.158	Adipocytes	Lean
967	AL356277.3	3.35839465062353e-06	6.0129483255770686e-05	1.42798266903364	0.307252447413099	0.005	0.032	Adipocytes	Lean
968	RBPJ	3.36203082901539e-06	6.0133967325420274e-05	-0.36366324255626	0.0782515028813093	0.478	0.409	Adipocytes	Lean
969	LDLRAD2	3.3725649304072e-06	6.025136284755571e-05	0.635461524951599	0.136754893190176	0.023	0.048	Adipocytes	Lean
970	PGM5P4-AS1	3.37537897828489e-06	6.025136284755571e-05	-1.815451232198	0.390709786245535	0.008	0.002	Adipocytes	Lean
971	SEC11C	3.39040813686462e-06	6.0458874416518586e-05	-0.874126618938613	0.188161065439677	0.013	0.007	Adipocytes	Lean
972	AP003120.1	3.41666721464654e-06	6.0832054882759846e-05	-0.75627310581044	0.162848216776443	0.053	0.037	Adipocytes	Lean
973	COX14	3.41899271695115e-06	6.0832054882759846e-05	-0.559914670950283	0.120570021081921	0.464	0.365	Adipocytes	Lean
974	EXT1	3.42161042891037e-06	6.0832054882759846e-05	0.457806965274443	0.0985858683040512	0.641	0.812	Adipocytes	Lean
975	EZR	3.43026007159143e-06	6.0924849131535384e-05	0.936970977892579	0.201793500180249	0.023	0.059	Adipocytes	Lean
976	SLK	3.46860480471514e-06	6.154434559095465e-05	-0.334972880554641	0.0721781114322909	0.29	0.265	Adipocytes	Lean
977	LAMB2	3.5001593715837e-06	6.204224610648513e-05	0.5307000239199	0.1143984500182	0.07	0.158	Adipocytes	Lean
978	LIN9	3.50416748128289e-06	6.205136454144108e-05	-0.682871756735161	0.147208311192151	0.056	0.035	Adipocytes	Lean
979	HESX1	3.51535054208683e-06	6.21562751400868e-05	-0.673788545961298	0.145270848221638	0.035	0.022	Adipocytes	Lean
980	DUSP3	3.51709118381776e-06	6.21562751400868e-05	0.519893248552157	0.112093029961869	0.052	0.111	Adipocytes	Lean
981	RABL6	3.57154054256465e-06	6.305579679571644e-05	-0.320184956975601	0.0690816882697026	0.133	0.116	Adipocytes	Lean
982	NEDD4L	3.59475440043209e-06	6.336207485725923e-05	-0.438214085492246	0.0945744807334122	0.648	0.596	Adipocytes	Lean
983	GCAT	3.59602339148231e-06	6.336207485725923e-05	-0.653339445116243	0.141004624758378	0.016	0.011	Adipocytes	Lean
984	AC022007.1	3.60885506368395e-06	6.352514845004028e-05	-0.519294390687235	0.112092667240008	0.144	0.116	Adipocytes	Lean
985	P2RX4	3.64552999240145e-06	6.404377665187157e-05	-0.755565247607122	0.163166800146926	0.041	0.025	Adipocytes	Lean
986	DIAPH3	3.65781152070947e-06	6.41449758480689e-05	0.815950274167477	0.176233648120564	0.019	0.047	Adipocytes	Lean
987	SCIN	3.65851362727852e-06	6.41449758480689e-05	1.24522956817722	0.268954175568787	0.028	0.129	Adipocytes	Lean
988	FANCL	3.66555779695001e-06	6.415857896868241e-05	-0.301888748280327	0.0652098436741037	0.215	0.202	Adipocytes	Lean
989	ORC2	3.66651414071351e-06	6.415857896868241e-05	-0.563965284416874	0.121821423927863	0.553	0.466	Adipocytes	Lean
990	NLRC5	3.684359500053e-06	6.440739082720604e-05	0.924109166209741	0.199659014633411	0.034	0.077	Adipocytes	Lean
991	AL355388.2	3.69230266078278e-06	6.443095174877299e-05	-1.21846099010457	0.263280767127994	0.019	0.008	Adipocytes	Lean
992	CAMTA1	3.69296260797539e-06	6.443095174877299e-05	-0.430531494114158	0.0930284758578046	0.317	0.257	Adipocytes	Lean
993	SP140	3.70572139942737e-06	6.459010576568156e-05	-0.653454319875617	0.141219044143928	0.021	0.015	Adipocytes	Lean
994	C5	3.74388608506385e-06	6.518113458991765e-05	-0.507135774695815	0.109648225530768	0.174	0.144	Adipocytes	Lean
995	AC008056.2	3.77915672584916e-06	6.567671488043732e-05	1.9436878976354	0.420422990377413	0.002	0.009	Adipocytes	Lean
996	RTKN2	3.79691896754827e-06	6.592089714821586e-05	0.912047036690608	0.197318822228829	0.013	0.039	Adipocytes	Lean
997	PDZD7	3.81156784890924e-06	6.611060211374707e-05	-1.966860189675	0.425598230962361	0.027	0.004	Adipocytes	Lean
998	AC104596.1	3.81953494570252e-06	6.613989075346109e-05	-0.791971060699313	0.171386394001758	0.224	0.138	Adipocytes	Lean
999	MBD5	3.82070423473065e-06	6.613989075346109e-05	-0.17433369002992	0.0377271778259564	0.798	0.811	Adipocytes	Lean
1000	NDUFAF6	3.82851270307212e-06	6.616372851160091e-05	-0.448969490819335	0.0971694253688317	0.345	0.278	Adipocytes	Lean
1001	TERF2IP	3.82953172174572e-06	6.616372851160091e-05	-0.367927440662712	0.0796306339866389	0.303	0.297	Adipocytes	Lean
1002	NECTIN3	3.83692289922827e-06	6.617561157974153e-05	-0.545458658223793	0.118063984781021	0.273	0.227	Adipocytes	Lean
1003	LAMC1	3.83767129818894e-06	6.617561157974153e-05	0.498074676636147	0.107808713291278	0.646	0.816	Adipocytes	Lean
1004	MIS18BP1	3.85184325568845e-06	6.635556553276679e-05	-0.392823481754262	0.085041075738202	0.415	0.394	Adipocytes	Lean
1005	AC093583.1	3.88668227537572e-06	6.689085648541488e-05	-0.871257765254476	0.188692094467541	0.04	0.022	Adipocytes	Lean
1006	CALM1	3.89514975305464e-06	6.697168902614081e-05	0.337874685285472	0.0731821547544564	0.224	0.321	Adipocytes	Lean
1007	ARL6IP6	3.91546078047808e-06	6.725580166544601e-05	-0.381225757754759	0.0825911218441957	0.194	0.172	Adipocytes	Lean
1008	GTF2IRD2B	3.93835251008104e-06	6.758230206855018e-05	-0.284503870772559	0.0616528605188947	0.231	0.23	Adipocytes	Lean
1009	AL590807.1	3.94207899009166e-06	6.758230206855018e-05	-0.980028187469462	0.212384152051814	0.064	0.028	Adipocytes	Lean
1010	PDE7B	3.94771408277133e-06	6.761364496056083e-05	-0.835447355979928	0.181063351732105	0.07	0.035	Adipocytes	Lean
1011	GIGYF1	4.01853441888496e-06	6.876029847188418e-05	-0.348845388756185	0.0756645334490905	0.133	0.128	Adipocytes	Lean
1012	MAVS	4.06172351691296e-06	6.936564556143373e-05	-0.256511767486286	0.0556642155263159	0.277	0.292	Adipocytes	Lean
1013	DBP	4.10108574420547e-06	6.997058972414347e-05	-1.09824957037756	0.23842892951608	0.022	0.013	Adipocytes	Lean
1014	PDE1B	4.10622451984674e-06	6.999103041938384e-05	-0.719834027438544	0.156284117589193	0.078	0.044	Adipocytes	Lean
1015	GAN	4.11914343416531e-06	7.014391805772778e-05	-0.416867602730501	0.0905195219808948	0.156	0.131	Adipocytes	Lean
1016	UNC79	4.12671008500618e-06	7.014772206396329e-05	-0.743204298738407	0.161394353896264	0.074	0.045	Adipocytes	Lean
1017	THOC1	4.12966461415012e-06	7.014772206396329e-05	-0.171268897934168	0.037193981877515	0.344	0.343	Adipocytes	Lean
1018	ANXA2	4.13121543150192e-06	7.014772206396329e-05	0.475142548563065	0.10318711363334	0.572	0.751	Adipocytes	Lean
1019	AC099788.1	4.14993187816376e-06	7.039822357981522e-05	-0.984111226421026	0.213763953121376	0.08	0.035	Adipocytes	Lean
1020	ORC4	4.16146563830625e-06	7.050245748501848e-05	-0.404067621580466	0.0877806602686688	0.277	0.239	Adipocytes	Lean
1021	ATP8A1	4.16401542152944e-06	7.050245748501848e-05	-0.721715218573336	0.156791561806522	0.064	0.036	Adipocytes	Lean
1022	FAM171A1	4.17518389438437e-06	7.062422966491504e-05	0.521967506744306	0.11341040729171	0.103	0.193	Adipocytes	Lean
1023	TMEM260	4.22620001695787e-06	7.141916127610726e-05	-0.24932780586647	0.0542024466296219	0.303	0.304	Adipocytes	Lean
1024	MINDY4	4.29201997349503e-06	7.246251592133576e-05	0.482725926850665	0.105015390680756	0.077	0.145	Adipocytes	Lean
1025	ZMYM2	4.31528314251769e-06	7.2786081570994e-05	-0.20315186005764	0.0442058362959797	0.659	0.668	Adipocytes	Lean
1026	AC144831.1	4.322921939952e-06	7.284574627655357e-05	1.26171162568534	0.27457042943151	0.003	0.013	Adipocytes	Lean
1027	VEGFA	4.32906024169715e-06	7.288003692206928e-05	-0.578084612573965	0.125809382731256	0.587	0.46	Adipocytes	Lean
1028	MC1R	4.36663177865059e-06	7.337797547337878e-05	-1.24205977350335	0.270417314872231	0.011	0.005	Adipocytes	Lean
1029	PDGFRL	4.36690051660162e-06	7.337797547337878e-05	-1.56780090850965	0.341337595765537	0.022	0.008	Adipocytes	Lean
1030	ZNF777	4.38155719633001e-06	7.355466669566853e-05	-0.38714476652273	0.0843009957127917	0.06	0.055	Adipocytes	Lean
1031	HACD2	4.40734373484847e-06	7.391768845575417e-05	-0.635108580831746	0.138332139740106	0.479	0.412	Adipocytes	Lean
1032	IFT88	4.42227472313303e-06	7.40981333561941e-05	-0.227485778665397	0.0495559876596746	0.329	0.337	Adipocytes	Lean
1033	KLF12	4.44013560586221e-06	7.43272841618461e-05	0.726049782013561	0.158193227322242	0.072	0.166	Adipocytes	Lean
1034	RRAGD	4.45355375257297e-06	7.448170263601557e-05	-0.630114800353385	0.137309560669914	0.059	0.043	Adipocytes	Lean
1035	BORCS8	4.4846208514428e-06	7.493071584428558e-05	-0.31003814404107	0.0675824006243167	0.096	0.093	Adipocytes	Lean
1036	MPPED2	4.52117900734783e-06	7.53406632440754e-05	-0.792909257879359	0.172903004121929	0.15	0.107	Adipocytes	Lean
1037	CCDC71L	4.52184049182099e-06	7.53406632440754e-05	0.662590759591645	0.144486516212949	0.04	0.089	Adipocytes	Lean
1038	TEX26	4.52188204595374e-06	7.53406632440754e-05	1.46869407446481	0.320267942112936	0.003	0.013	Adipocytes	Lean
1039	OTUD4	4.54616688667491e-06	7.563909440630797e-05	-0.279351317721502	0.0609310752128588	0.173	0.172	Adipocytes	Lean
1040	PAG1	4.54831106502657e-06	7.563909440630797e-05	0.865382369998644	0.188758055298453	0.031	0.075	Adipocytes	Lean
1041	CALHM5	4.56670206682779e-06	7.580375485745839e-05	1.76860342192232	0.385840491321357	0.002	0.015	Adipocytes	Lean
1042	PODN	4.56674836425204e-06	7.580375485745839e-05	-1.48303132905277	0.323539915194216	0.03	0.008	Adipocytes	Lean
1043	AC025048.4	4.58506631127882e-06	7.603675327229049e-05	-0.687665052528533	0.150049231742933	0.02	0.014	Adipocytes	Lean
1044	SLC41A2	4.59546445210123e-06	7.610307579787729e-05	0.447097800763041	0.0975672874337698	0.106	0.184	Adipocytes	Lean
1045	VAPA	4.59763528692767e-06	7.610307579787729e-05	0.243265971485007	0.0530875175332725	0.398	0.538	Adipocytes	Lean
1046	NUMA1	4.61686093599124e-06	7.635015557182535e-05	-0.314271173562669	0.068595921411044	0.37	0.363	Adipocytes	Lean
1047	PARL	4.6706995328471e-06	7.716864595618358e-05	-0.197430021869396	0.0431158396760071	0.218	0.226	Adipocytes	Lean
1048	AP000547.3	4.6887096415706e-06	7.739421184380615e-05	0.714495877132046	0.156062928202647	0.021	0.054	Adipocytes	Lean
1049	ADAMTSL1	4.71103059408062e-06	7.769044975066471e-05	-0.929395036705857	0.203046099721259	0.214	0.118	Adipocytes	Lean
1050	KCND2	4.71708590297028e-06	7.771814723808453e-05	1.06389313800972	0.232443719598411	0.168	0.466	Adipocytes	Lean
1051	THAP4	4.72551638979343e-06	7.778489026795284e-05	-0.393769983034517	0.0860394997329624	0.064	0.056	Adipocytes	Lean
1052	VIPAS39	4.78653209916664e-06	7.871629316046175e-05	-0.360907950428855	0.0789053882196703	0.106	0.097	Adipocytes	Lean
1053	TCF20	4.83197485575474e-06	7.939010676508782e-05	-0.366284817961168	0.0801155991101462	0.171	0.166	Adipocytes	Lean
1054	AL596087.2	4.84221084890804e-06	7.948475682759307e-05	-2.77606651848377	0.607253671444564	0.024	0.002	Adipocytes	Lean
1055	IGSF10	4.88350723212063e-06	8.00886167587207e-05	0.648028307519619	0.141808853369534	0.024	0.05	Adipocytes	Lean
1056	SERTAD4-AS1	4.89026736164045e-06	8.012549687278232e-05	-1.69800061645113	0.371599196765469	0.009	0.002	Adipocytes	Lean
1057	CDK12	4.91223524608115e-06	8.04112536457579e-05	-0.237257195003701	0.0519332639676526	0.381	0.397	Adipocytes	Lean
1058	NUP214	4.92939028092938e-06	8.061777235689385e-05	-0.165389970589071	0.036208028859207	0.34	0.357	Adipocytes	Lean
1059	AC006141.1	4.98319328691363e-06	8.142271938258784e-05	-0.595093465534777	0.130345907552941	0.074	0.059	Adipocytes	Lean
1060	ADARB1	4.995782578467e-06	8.155339556631654e-05	0.489689045814576	0.107271155803193	0.13	0.231	Adipocytes	Lean
1061	AC128685.1	5.02784582462735e-06	8.200144140606645e-05	1.85777789110268	0.407084044399875	0.002	0.011	Adipocytes	Lean
1062	SEMA4B	5.04649076797786e-06	8.223002066977502e-05	-0.74593082118304	0.16347930065225	0.08	0.041	Adipocytes	Lean
1063	LINC00989	5.05490927039657e-06	8.229169894730841e-05	1.4347870642486	0.314474163024629	0.006	0.027	Adipocytes	Lean
1064	MMP19	5.13087888491691e-06	8.34519595924993e-05	1.14434889213186	0.250988714610397	0.145	0.304	Adipocytes	Lean
1065	MYO9B	5.1578877525811e-06	8.381449622469617e-05	0.416624069607795	0.0913997806615597	0.181	0.307	Adipocytes	Lean
1066	LINC01562	5.1650842612917e-06	8.382995498626831e-05	-0.941171049742898	0.206489163105322	0.019	0.009	Adipocytes	Lean
1067	FTL	5.16827885310308e-06	8.382995498626831e-05	0.946046111806981	0.20756464754897	0.167	0.415	Adipocytes	Lean
1068	HEBP1	5.17397287424101e-06	8.384574107608995e-05	0.417416786309481	0.0915868315392682	0.05	0.09	Adipocytes	Lean
1069	SENP6	5.22532244834116e-06	8.46006855104716e-05	-0.137168117487638	0.0301102319855647	0.665	0.696	Adipocytes	Lean
1070	DOK6	5.27690002285954e-06	8.535794290164689e-05	0.905223824951108	0.198798819177516	0.017	0.047	Adipocytes	Lean
1071	USP30	5.28623128645542e-06	8.543107723269764e-05	-0.44861000388072	0.0985285777880104	0.206	0.174	Adipocytes	Lean
1072	UTS2B	5.29370140385482e-06	8.547402784896859e-05	-0.921317033819663	0.202362803460003	0.085	0.05	Adipocytes	Lean
1073	FDX2	5.32749228970375e-06	8.594149914389493e-05	-0.718215255801236	0.157798871814061	0.025	0.016	Adipocytes	Lean
1074	MFN1	5.37737969247571e-06	8.658897617231286e-05	-0.212019013225874	0.04660271704002	0.278	0.295	Adipocytes	Lean
1075	TOGARAM2	5.4210110924858e-06	8.72124800848191e-05	1.12447989957531	0.247258097620454	0.012	0.035	Adipocytes	Lean
1076	TTPA	5.48917271292499e-06	8.822913715317713e-05	-0.675601997820977	0.148641844078217	0.221	0.174	Adipocytes	Lean
1077	TNKS2	5.57724021408692e-06	8.956361974900343e-05	-0.188506581147049	0.0415046954453342	0.358	0.351	Adipocytes	Lean
1078	TNFRSF6B	5.6034236114377e-06	8.990280647041101e-05	-0.986850816584149	0.217328476042512	0.015	0.006	Adipocytes	Lean
1079	TRMT11	5.63157418586363e-06	9.027291436383026e-05	-0.260212526060859	0.0573184437159124	0.414	0.407	Adipocytes	Lean
1080	SNAP29	5.71323419716391e-06	9.149932603771706e-05	-0.374551999959599	0.082559849476308	0.088	0.082	Adipocytes	Lean
1081	C1orf50	5.75113206840584e-06	9.202329429455507e-05	-0.400637088023465	0.0883367661153114	0.077	0.07	Adipocytes	Lean
1082	GYS2	5.7903336353775e-06	9.256716084423024e-05	-1.02903696723531	0.22696487452305	0.101	0.035	Adipocytes	Lean
1083	RNASET2	5.81307373275422e-06	9.284712461101412e-05	-0.897899102354087	0.198077198407506	0.051	0.023	Adipocytes	Lean
1084	YME1L1	5.86766928504333e-06	9.363492737794663e-05	-0.17643850931885	0.0389394223838501	0.413	0.424	Adipocytes	Lean
1085	FAIM	5.92927691116503e-06	9.45067871396907e-05	-0.312464073347271	0.0689934361793019	0.106	0.105	Adipocytes	Lean
1086	CAPN9	5.93294677443585e-06	9.45067871396907e-05	1.36993895171379	0.302497255341072	0.003	0.016	Adipocytes	Lean
1087	SLC30A9	6.008975494066e-06	9.56320911739303e-05	-0.123393553774987	0.0272628272974457	0.429	0.468	Adipocytes	Lean
1088	CISD3	6.03134848855945e-06	9.582257742794184e-05	0.593200072426956	0.131085612812801	0.01	0.024	Adipocytes	Lean
1089	LINC01104	6.03275006981624e-06	9.582257742794184e-05	1.13426657203796	0.250653447530482	0.005	0.02	Adipocytes	Lean
1090	UBN1	6.0371298993225e-06	9.582257742794184e-05	-0.472426286335936	0.104401643080473	0.303	0.257	Adipocytes	Lean
1091	ST3GAL6-AS1	6.05073206195456e-06	9.595272513604906e-05	-0.919679725139226	0.20326171082077	0.057	0.024	Adipocytes	Lean
1092	PRDM7	6.10354238320442e-06	9.670385037296494e-05	-1.79218446305949	0.396258108535652	0.017	0.002	Adipocytes	Lean
1093	AC090409.1	6.14411357833167e-06	9.725989417535543e-05	1.43889533507622	0.318243325858018	0.002	0.01	Adipocytes	Lean
1094	AC099489.1	6.19400263809156e-06	9.796231598855227e-05	-0.514153092210334	0.113759327594488	0.024	0.02	Adipocytes	Lean
1095	TAMM41	6.23738001381018e-06	9.85605929050557e-05	-0.297978051041956	0.0659509203774537	0.245	0.224	Adipocytes	Lean
1096	LINC02504	6.25588978312005e-06	9.87652075004402e-05	1.01118110732511	0.22383389976013	0.017	0.059	Adipocytes	Lean
1097	PIK3R4	6.28718842961282e-06	9.91711844567969e-05	-0.293109909307193	0.0648976631782973	0.196	0.193	Adipocytes	Lean
1098	PANX1	6.33081124684943e-06	9.977066420167943e-05	1.17639655333657	0.260551274986318	0.032	0.076	Adipocytes	Lean
1099	P4HA2-AS1	6.35969428060633e-06	0.00010010249572907003	1.11506514686673	0.247020221811019	0.003	0.011	Adipocytes	Lean
1100	DERA	6.36313933213896e-06	0.00010010249572907003	-0.292730149393836	0.0648501170451412	0.395	0.379	Adipocytes	Lean
1101	AOC3	6.44653113848432e-06	0.00010132463677046018	0.356872433597496	0.0791082905301422	0.293	0.495	Adipocytes	Lean
1102	CEP70	6.45614918488946e-06	0.00010138608812804748	-0.326072864984984	0.0722859842211211	0.194	0.163	Adipocytes	Lean
1103	AP000892.1	6.63643691736998e-06	0.00010394158385309367	0.577877274283765	0.128273863610204	0.037	0.077	Adipocytes	Lean
1104	HECW1	6.66323648530406e-06	0.00010426937728236601	0.803124883231047	0.178306903719144	0.014	0.041	Adipocytes	Lean
1105	MPST	6.69587457643741e-06	0.00010468787707051483	-0.444520231325451	0.0987135328622479	0.121	0.102	Adipocytes	Lean
1106	DZIP3	6.70754193042704e-06	0.0001046903373000673	-0.284410072344812	0.0631634447804497	0.3	0.28	Adipocytes	Lean
1107	ALDH1L1-AS2	6.70782072222716e-06	0.0001046903373000673	-0.851571728337265	0.189122378392129	0.06	0.04	Adipocytes	Lean
1108	ROGDI	6.71788743221991e-06	0.00010475539831752224	1.14546613805805	0.254410289575294	0.003	0.012	Adipocytes	Lean
1109	PLAAT4	6.73329658279418e-06	0.00010484718422166803	1.60922095254134	0.357449796755772	0.001	0.008	Adipocytes	Lean
1110	WBP2NL	6.73558004599534e-06	0.00010484718422166803	-0.551799201747413	0.12257090542354	0.128	0.09	Adipocytes	Lean
1111	TAF6L	6.75654875123695e-06	0.00010508149069239883	-0.354350708517182	0.0787233119307187	0.052	0.049	Adipocytes	Lean
1112	FBXL17	6.79471880985894e-06	0.00010558267784943538	-0.137938157112613	0.0306527901001047	0.786	0.814	Adipocytes	Lean
1113	KLF3-AS1	6.83579734964697e-06	0.0001060734846661491	-0.664736698389633	0.147760698211759	0.102	0.073	Adipocytes	Lean
1114	DMD	6.83824896924389e-06	0.0001060734846661491	-0.226057255135588	0.050249886974292	0.979	0.975	Adipocytes	Lean
1115	DGKB	6.9138584852071e-06	0.00010715274045005523	-0.998006610646397	0.221960598425845	0.031	0.016	Adipocytes	Lean
1116	USP3	6.92110178002142e-06	0.00010717148100694023	-0.245265276603016	0.0545506654244773	0.567	0.584	Adipocytes	Lean
1117	COQ9	6.98035993489308e-06	0.0001079949240449791	-0.345342685545155	0.0768403808106304	0.096	0.086	Adipocytes	Lean
1118	UBN2	7.01522040870057e-06	0.00010843979954650203	-0.33236268670813	0.0739697208297072	0.336	0.327	Adipocytes	Lean
1119	AC021351.1	7.04002104405112e-06	0.00010872853370729736	-1.54998471688503	0.345018000884025	0.091	0.028	Adipocytes	Lean
1120	TCAF1	7.09060779652174e-06	0.00010940587367312519	-0.364432266333888	0.0811481395682685	0.26	0.247	Adipocytes	Lean
1121	B3GNT5	7.09619765055122e-06	0.00010940587367312519	-0.68908145038486	0.153443513628591	0.06	0.039	Adipocytes	Lean
1122	ZNF517	7.11081648522351e-06	0.00010953617657767108	-0.610409586314981	0.135938261382788	0.029	0.021	Adipocytes	Lean
1123	ADORA1	7.22829987547751e-06	0.00011124942295351477	-1.37350638006601	0.306117998534086	0.057	0.016	Adipocytes	Lean
1124	AL512452.1	7.30915620683614e-06	0.00011239647046720058	1.33535465155338	0.297772384980249	0.016	0.085	Adipocytes	Lean
1125	CUL4A	7.32523389705391e-06	0.00011249430881010388	-0.223693543325034	0.0498869124618403	0.398	0.387	Adipocytes	Lean
1126	LRFN5	7.32818621098419e-06	0.00011249430881010388	-1.51243144536212	0.33730066614302	0.011	0.004	Adipocytes	Lean
1127	ABR	7.36606059994765e-06	0.00011297806763011244	-0.59187837458581	0.132032389359354	0.193	0.116	Adipocytes	Lean
1128	SAMD4A	7.44198095618435e-06	0.00011404402395408994	0.728551358042127	0.162599869936891	0.581	0.844	Adipocytes	Lean
1129	MFGE8	7.45823428692248e-06	0.00011419456825002601	0.890464417418277	0.198756675761211	0.082	0.228	Adipocytes	Lean
1130	PLEKHH3	7.47461078090919e-06	0.0001142902617492933	-0.875389861327507	0.195412369737767	0.102	0.057	Adipocytes	Lean
1131	TAZ	7.47735398641286e-06	0.0001142902617492933	-0.318296828381166	0.0710543128239883	0.186	0.168	Adipocytes	Lean
1132	DPY19L4	7.49465847454597e-06	0.00011445625895650128	-0.376575180783433	0.0840732174470143	0.16	0.147	Adipocytes	Lean
1133	HINT1	7.55263585958785e-06	0.00011524258204651188	0.307048875368372	0.0685761421306648	0.099	0.17	Adipocytes	Lean
1134	NPAT	7.56380442477724e-06	0.00011531393166392152	-0.334446673139953	0.0747004174156733	0.137	0.134	Adipocytes	Lean
1135	LPIN1	7.57754606073731e-06	0.00011542435298864095	-0.739492212199971	0.165183764266187	0.558	0.36	Adipocytes	Lean
1136	IRF4	7.61173261350415e-06	0.0001157474243897167	-2.0344412045606	0.454540080947013	0.012	0.002	Adipocytes	Lean
1137	ANKHD1	7.61178940865881e-06	0.0001157474243897167	-0.202391474200724	0.0452188392675186	0.613	0.631	Adipocytes	Lean
1138	KCTD1	7.62162507259139e-06	0.000115797846804359	-0.704883146618587	0.157496567084595	0.065	0.051	Adipocytes	Lean
1139	JMY	7.67422835322666e-06	0.00011649741006979375	-0.391624280830937	0.0875318706213303	0.168	0.156	Adipocytes	Lean
1140	SWT1	7.77129368339523e-06	0.000117870151247466	-0.266436004506591	0.0595868448290819	0.252	0.25	Adipocytes	Lean
1141	WWP1	7.79432124793721e-06	0.00011806523814395971	-0.222808678771174	0.0498369018712688	0.462	0.477	Adipocytes	Lean
1142	GPBP1L1	7.79745083851499e-06	0.00011806523814395971	-0.254019171260209	0.0568190237305561	0.391	0.389	Adipocytes	Lean
1143	ESR1	7.83958131735814e-06	0.00011860204751073077	-0.523390843402651	0.117102283500485	0.666	0.603	Adipocytes	Lean
1144	AL357153.2	7.91023772926105e-06	0.00011956913388034512	-0.342807233819966	0.0767318704450831	0.461	0.434	Adipocytes	Lean
1145	PPP2R5A	7.94209083355741e-06	0.00011994853341395676	-0.824605638593509	0.184610211112418	0.563	0.464	Adipocytes	Lean
1146	SCAP	7.95464463544654e-06	0.0001200360606373543	-0.288690223232733	0.0646359839051342	0.135	0.129	Adipocytes	Lean
1147	CPNE3	7.96182660997799e-06	0.00012004244687590755	-0.253567006464842	0.0567745648647032	0.219	0.224	Adipocytes	Lean
1148	COL5A1	7.99088561545689e-06	0.00012037838796957574	0.569323167418691	0.127495767919877	0.188	0.307	Adipocytes	Lean
1149	ARHGAP33	8.11736719257062e-06	0.00012218013449766677	-0.655904632319327	0.14699576602831	0.015	0.01	Adipocytes	Lean
1150	LINC00578	8.18196088578596e-06	0.00012304810100969044	0.994873841962161	0.223047554447533	0.01	0.031	Adipocytes	Lean
1151	MYO10	8.32861117640684e-06	0.0001250563071519641	1.06975084509732	0.240039705028744	0.025	0.053	Adipocytes	Lean
1152	PPP2R2D	8.32957667703246e-06	0.0001250563071519641	-0.248988059370961	0.055870349645515	0.34	0.342	Adipocytes	Lean
1153	SLC14A2-AS1	8.49365873022657e-06	0.00012741205465165043	0.919620359829359	0.206547304224072	0.166	0.446	Adipocytes	Lean
1154	AC069549.1	8.51158109011607e-06	0.0001275731575878072	1.00828306626714	0.226484020896466	0.006	0.017	Adipocytes	Lean
1155	MAPK8IP3	8.54498839655246e-06	0.0001279658844107658	-0.245757666962385	0.0552133655961116	0.253	0.244	Adipocytes	Lean
1156	AC048382.5	8.58445382323527e-06	0.00012844859676030467	-0.379947315088999	0.0853801832465201	0.125	0.112	Adipocytes	Lean
1157	RGPD8	8.70999730666198e-06	0.00013012648483170437	-0.458858407020429	0.103185078257499	0.124	0.095	Adipocytes	Lean
1158	MFSD10	8.71124319941988e-06	0.00013012648483170437	0.490592353900341	0.110321963284162	0.031	0.066	Adipocytes	Lean
1159	GTF3C2	8.80842233661771e-06	0.00013135716970668948	-0.26256614956052	0.0590762466454286	0.183	0.169	Adipocytes	Lean
1160	TRDN-AS1	8.84175574973767e-06	0.00013174364418715666	1.48488724098101	0.334154261007314	0.022	0.073	Adipocytes	Lean
1161	ACTA2	8.8997300156418e-06	0.00013249631584896394	0.811823585006257	0.182747980777343	0.044	0.069	Adipocytes	Lean
1162	DEK	8.93347659836738e-06	0.0001328873348941399	-0.298375530978342	0.0671790303901695	0.184	0.172	Adipocytes	Lean
1163	FN1	8.94791018801976e-06	0.00013299065510411626	1.43545359508258	0.323216592450804	0.015	0.032	Adipocytes	Lean
1164	FOXP1	9.01479416570686e-06	0.0001338727083420732	-0.380978322183534	0.0858146614546264	0.771	0.766	Adipocytes	Lean
1165	Z94721.3	9.03595941550612e-06	0.00013407491660718813	-0.713373486140986	0.160704327743325	0.015	0.01	Adipocytes	Lean
1166	MSANTD4	9.04644875771237e-06	0.00013411851117339682	0.426811029428417	0.0961547350635465	0.049	0.094	Adipocytes	Lean
1167	FBLN5	9.15722250373301e-06	0.00013564756371042702	0.801765516198729	0.180733596114273	0.067	0.157	Adipocytes	Lean
1168	ROR1-AS1	9.22807153743431e-06	0.00013658314881364233	0.69258495481251	0.156180617363616	0.03	0.07	Adipocytes	Lean
1169	R3HCC1L	9.29075387926888e-06	0.00013739640270582398	-0.26040209250844	0.0587410138255043	0.339	0.339	Adipocytes	Lean
1170	CRAMP1	9.31725095619721e-06	0.00013767362249003214	-0.257807181196977	0.0581637121562215	0.2	0.201	Adipocytes	Lean
1171	TCAIM	9.35221486075733e-06	0.00013807538498911967	-0.503432667000692	0.11359981299825	0.276	0.266	Adipocytes	Lean
1172	ZNF326	9.38320413540374e-06	0.00013841784771503809	-0.238731688758088	0.0538785864994184	0.341	0.328	Adipocytes	Lean
1173	KNSTRN	9.43883593055544e-06	0.0001391229584751827	0.612834726076543	0.138348498441885	0.026	0.054	Adipocytes	Lean
1174	METTL22	9.46180766513112e-06	0.0001393459087399617	-0.310055332311131	0.0700038124416612	0.095	0.093	Adipocytes	Lean
1175	CYP11A1	9.51652762823841e-06	0.0001400356646272928	0.687662539180006	0.155303001115135	0.023	0.052	Adipocytes	Lean
1176	HMGB2	9.5336053207353e-06	0.00014017083120991693	-0.744370732886743	0.168124774213131	0.078	0.063	Adipocytes	Lean
1177	LINC02853	9.69831007203467e-06	0.00014235676461934527	-1.57300308168363	0.355577939985212	0.07	0.016	Adipocytes	Lean
1178	PRELID1	9.76110537544797e-06	0.00014316019205064525	0.504031792919382	0.113972486614504	0.018	0.041	Adipocytes	Lean
1179	SLC30A1	9.81423348814225e-06	0.00014382062787367535	0.881140928456422	0.199297858637983	0.011	0.04	Adipocytes	Lean
1180	PAXBP1	1.0069679406774e-05	0.00014744235444658947	-0.182951699055106	0.0414323594911952	0.397	0.418	Adipocytes	Lean
1181	NFYB	1.01173942795323e-05	0.00014801897841744085	-0.273177346707536	0.0618797411923425	0.078	0.076	Adipocytes	Lean
1182	PHF3	1.01306611362387e-05	0.00014809108842858893	-0.353069728593716	0.0799819855160259	0.612	0.625	Adipocytes	Lean
1183	DNASE1L1	1.01724497911661e-05	0.00014857967166192527	-0.563784633241874	0.127741664088716	0.031	0.024	Adipocytes	Lean
1184	RPRD2	1.02338149590635e-05	0.0001493531532357657	-0.346032722741362	0.0784268204689312	0.4	0.392	Adipocytes	Lean
1185	UQCC2	1.02832855318993e-05	0.00014995191652878773	0.460948702132591	0.1044967544817	0.046	0.095	Adipocytes	Lean
1186	ELMOD1	1.03216178469411e-05	0.00015038741146802367	-0.98217426842462	0.222698903812968	0.01	0.005	Adipocytes	Lean
1187	LRRC37B	1.04232844081165e-05	0.00015174422489553865	-0.470109028434691	0.106644193468751	0.081	0.074	Adipocytes	Lean
1188	SH3PXD2A	1.04562092906639e-05	0.00015209888059908397	-0.930896158729541	0.211206451614937	0.103	0.054	Adipocytes	Lean
1189	NFAT5	1.0489484824812e-05	0.00015245805235146147	-0.211929485557008	0.0480911506013007	0.756	0.776	Adipocytes	Lean
1190	OSBPL2	1.05188799638426e-05	0.00015276028375945088	-0.288093913844597	0.0653834204324298	0.162	0.154	Adipocytes	Lean
1191	ERBIN	1.05322969407215e-05	0.0001528301682713681	-0.243885018554771	0.0553536044552661	0.448	0.456	Adipocytes	Lean
1192	KDM5A	1.0585546648213e-05	0.00015347746450523355	-0.170696688064768	0.0387519571389223	0.432	0.459	Adipocytes	Lean
1193	AC092422.1	1.06528423720619e-05	0.0001542046778931377	-0.584520936948176	0.132740700998618	0.023	0.018	Adipocytes	Lean
1194	SNAPC4	1.06592014888946e-05	0.0001542046778931377	-0.363009173457498	0.0824393194597877	0.05	0.044	Adipocytes	Lean
1195	ZBTB8OS	1.06617501521746e-05	0.0001542046778931377	-0.212297095865566	0.048213200789426	0.264	0.277	Adipocytes	Lean
1196	SSB	1.06806620789029e-05	0.0001543525135747717	0.397349132307804	0.0902468574645996	0.254	0.425	Adipocytes	Lean
1197	AMBRA1	1.07222627578556e-05	0.0001548277307660759	-0.177061913302154	0.0402224151725948	0.51	0.524	Adipocytes	Lean
1198	RERE	1.07624391711879e-05	0.00015528162641711477	-0.193684577540839	0.0440066268136686	0.899	0.917	Adipocytes	Lean
1199	AC010343.3	1.08227225750445e-05	0.00015602465556441994	1.18431499473176	0.269159598066001	0.014	0.056	Adipocytes	Lean
1200	BRD8	1.09084256607875e-05	0.00015713264246654238	-0.427655751649432	0.0972312709801213	0.164	0.141	Adipocytes	Lean
1201	PRKX-AS1	1.09369291287574e-05	0.0001574155577438089	1.14331733419136	0.259976668735881	0.002	0.009	Adipocytes	Lean
1202	AC138627.1	1.0990464017489e-05	0.00015805800114544302	-0.608224292149225	0.138336269598539	0.172	0.126	Adipocytes	Lean
1203	AC073114.1	1.10213367461308e-05	0.0001583737556213828	0.750649851165483	0.170753603456609	0.094	0.142	Adipocytes	Lean
1204	C1R	1.10669809267477e-05	0.00015890108992721577	1.19321627033213	0.271481556407675	0.013	0.058	Adipocytes	Lean
1205	CSNK2A2	1.11130611872125e-05	0.00015943382855095414	-0.205144095812543	0.04668414260359	0.18	0.188	Adipocytes	Lean
1206	HES1	1.11280786681696e-05	0.0001595204239107024	1.12491805175313	0.256011956742361	0.013	0.034	Adipocytes	Lean
1207	TMEM94	1.11435571918772e-05	0.00015961348329429916	-0.46036595965268	0.104778558163214	0.126	0.101	Adipocytes	Lean
1208	AC011603.2	1.12032724170879e-05	0.00016033950153094135	-0.338718540813796	0.0771121830622991	0.089	0.083	Adipocytes	Lean
1209	WNT11	1.12397091723084e-05	0.00016073146103813972	-0.94650594447955	0.215514829571972	0.055	0.028	Adipocytes	Lean
1210	ZNF704	1.13040367992204e-05	0.00016118527151444853	-0.355984214637004	0.0810787898801882	0.604	0.594	Adipocytes	Lean
1211	PXDC1	1.13075974523216e-05	0.00016118527151444853	0.654943947888379	0.149172038415084	0.114	0.241	Adipocytes	Lean
1212	CDK19	1.13076958404604e-05	0.00016118527151444853	-0.3316932634261	0.0755475055748896	0.359	0.32	Adipocytes	Lean
1213	SEC61A1	1.13077444010474e-05	0.00016118527151444853	0.275868121356078	0.0628326082150708	0.112	0.181	Adipocytes	Lean
1214	CDK13	1.13887897667335e-05	0.00016221034085561644	-0.160200916990661	0.0365007862180822	0.649	0.69	Adipocytes	Lean
1215	PIGN	1.14626503082725e-05	0.0001631315161259839	-0.206047465798467	0.0469616847697161	0.414	0.405	Adipocytes	Lean
1216	TNNI3K	1.14737860537073e-05	0.00016315925868686578	-0.309232844369767	0.0704827626768487	0.23	0.222	Adipocytes	Lean
1217	STPG2	1.1488173940745e-05	0.00016323316588925756	-0.445196309509783	0.101478923331411	0.207	0.158	Adipocytes	Lean
1218	MMP15	1.16180203173517e-05	0.00016494617014906757	-0.832398067285432	0.189844306747203	0.021	0.014	Adipocytes	Lean
1219	CNNM2	1.16400130289286e-05	0.00016511174054709894	-0.411658546320205	0.0938954253286122	0.167	0.146	Adipocytes	Lean
1220	INHBA-AS1	1.16511878974621e-05	0.00016511174054709894	1.38724561444791	0.316432697750355	0.002	0.01	Adipocytes	Lean
1221	SEPTIN2	1.16575712316909e-05	0.00016511174054709894	-0.175130171917117	0.0399485279864259	0.545	0.577	Adipocytes	Lean
1222	ITPRID2	1.16808698930521e-05	0.0001653099045183254	-0.335155233860413	0.0764590474346741	0.164	0.145	Adipocytes	Lean
1223	CLDN18	1.17421391457296e-05	0.0001659324537962995	0.735926743477944	0.167930799466248	0.064	0.175	Adipocytes	Lean
1224	MTIF2	1.17435445313861e-05	0.0001659324537962995	-0.266753730367293	0.0608707783142211	0.13	0.125	Adipocytes	Lean
1225	FGFRL1	1.17792631677848e-05	0.00016630484350002052	-0.564821988751968	0.12890670583908	0.032	0.023	Adipocytes	Lean
1226	AC079296.1	1.20654846225776e-05	0.00017021054200286	0.898921377130852	0.205401958610833	0.017	0.058	Adipocytes	Lean
1227	KLHL24	1.20992454302487e-05	0.0001705513476878152	-0.49717769244221	0.113620051816296	0.473	0.436	Adipocytes	Lean
1228	CCDC50	1.21747108432682e-05	0.00017147901608825257	-0.433989221176551	0.0992103370586683	0.527	0.499	Adipocytes	Lean
1229	PDCD4	1.22082494578223e-05	0.0001718151494614753	-0.444967735414801	0.101733994110705	0.387	0.347	Adipocytes	Lean
1230	MLYCD	1.22448631141237e-05	0.00017219399348373005	-0.320282102345891	0.0732377732761257	0.279	0.265	Adipocytes	Lean
1231	CCP110	1.22963082308831e-05	0.00017278064120942622	-0.303576289591837	0.0694322413718413	0.083	0.077	Adipocytes	Lean
1232	POLR3C	1.2318366077371e-05	0.0001729537548618074	-0.229913069777247	0.0525891141928529	0.098	0.096	Adipocytes	Lean
1233	ATF2	1.24289810955668e-05	0.00017436898360060184	-0.2512156437276	0.0574874176733095	0.452	0.455	Adipocytes	Lean
1234	SPPL3	1.2444277435439e-05	0.0001744346417941912	-0.290529401355512	0.0664879439776405	0.487	0.47	Adipocytes	Lean
1235	CDCA7L	1.24533036312727e-05	0.0001744346417941912	-0.76631473421397	0.175378248285913	0.019	0.012	Adipocytes	Lean
1236	AC027117.2	1.24903540502847e-05	0.00017481574333105324	-0.921142830363538	0.210843404561111	0.067	0.036	Adipocytes	Lean
1237	LRRC8D	1.25474397973795e-05	0.00017533837784520636	-0.424384935126826	0.0971610125474047	0.222	0.184	Adipocytes	Lean
1238	AP005262.2	1.25735620920114e-05	0.00017556528012281012	1.38916704446638	0.31807660316468	0.003	0.011	Adipocytes	Lean
1239	ALOX5AP	1.26902836791898e-05	0.0001770558746473606	2.08400904261093	0.477394812960045	0.002	0.009	Adipocytes	Lean
1240	CSE1L	1.27047952476048e-05	0.00017711920595974006	-0.267323363210055	0.0612406605803556	0.123	0.116	Adipocytes	Lean
1241	ADCY9	1.28181015550835e-05	0.00017855866801555926	-0.577138620040259	0.132274541314507	0.095	0.067	Adipocytes	Lean
1242	CARD18	1.29030901091345e-05	0.000179601711150735	1.117558221506	0.256218316178365	0.066	0.161	Adipocytes	Lean
1243	N4BP1	1.29277660248724e-05	0.00017980426966934901	-0.235179833123965	0.0539239514637371	0.295	0.29	Adipocytes	Lean
1244	FXR1	1.29812842440476e-05	0.0001804073469941545	-0.176692795172465	0.0405219639206612	0.441	0.462	Adipocytes	Lean
1245	PTPN14	1.30270218609527e-05	0.00018079250487664815	-0.348372540312896	0.0799083606972135	0.459	0.404	Adipocytes	Lean
1246	C11orf49	1.30293568066049e-05	0.00018079250487664815	0.21220015423248	0.0486740975582856	0.193	0.275	Adipocytes	Lean
1247	GTF3C5	1.30942726734577e-05	0.00018155142619303842	-0.390814134292894	0.0896666299362769	0.064	0.054	Adipocytes	Lean
1248	PRRT3-AS1	1.31149840546675e-05	0.0001816967486700074	-0.588208708185584	0.13496666259536	0.077	0.056	Adipocytes	Lean
1249	ZNF561	1.31687901111054e-05	0.000182299985318272	-0.385798620891704	0.0885411300123989	0.075	0.062	Adipocytes	Lean
1250	WIPI2	1.32279839149617e-05	0.00018297680865547877	-0.325317055059664	0.0746773875788097	0.2	0.197	Adipocytes	Lean
1251	PARP6	1.32575006941409e-05	0.00018324238897170155	-0.259954948920074	0.0596800311937304	0.216	0.211	Adipocytes	Lean
1252	GATM	1.32758514598336e-05	0.00018335334197364274	-0.967853290354206	0.222213627931193	0.067	0.032	Adipocytes	Lean
1253	HAPLN3	1.34136455992209e-05	0.00018506095339361733	1.44068135275319	0.330944158773219	0.005	0.018	Adipocytes	Lean
1254	APOLD1	1.34203315112313e-05	0.00018506095339361733	-1.01290710627294	0.232684415973504	0.034	0.014	Adipocytes	Lean
1255	RAB11FIP1	1.34619194699644e-05	0.0001854904202529385	-0.632977815833423	0.145429939581919	0.189	0.141	Adipocytes	Lean
1256	RFWD3	1.35296354505456e-05	0.00018627895754817086	-0.402856430802033	0.0925817512683396	0.094	0.085	Adipocytes	Lean
1257	RTN4	1.36047842436304e-05	0.00018716853055857438	0.523829321207457	0.120416533207258	0.794	0.897	Adipocytes	Lean
1258	CCNF	1.38285835797794e-05	0.0001901002112697074	-0.5959296727845	0.137103579184898	0.059	0.036	Adipocytes	Lean
1259	JPT2	1.39829810694814e-05	0.00019207403462881607	-0.609514821316878	0.140307740914759	0.076	0.054	Adipocytes	Lean
1260	KIF26B	1.40708206166078e-05	0.00019299039348424387	-0.590671366562713	0.136013111147279	0.034	0.026	Adipocytes	Lean
1261	EDA2R	1.40714238816562e-05	0.00019299039348424387	1.52722271991717	0.35167230998118	0.002	0.01	Adipocytes	Lean
1262	ARHGAP32	1.40918680401205e-05	0.00019312165760847235	-0.298453987697546	0.0687297987864418	0.57	0.565	Adipocytes	Lean
1263	ENSA	1.41058023113779e-05	0.00019316357351764293	-0.300530208389792	0.0692113833425003	0.296	0.302	Adipocytes	Lean
1264	ZNF141	1.41261831487217e-05	0.00019329363551960407	-0.248503342128247	0.057233901418043	0.209	0.213	Adipocytes	Lean
1265	ABLIM1	1.41414824805101e-05	0.00019335401873467271	0.476531203966037	0.10975801535599	0.491	0.756	Adipocytes	Lean
1266	PEMT	1.42120322143529e-05	0.00019416915704547835	0.722353013645024	0.166419328976648	0.137	0.296	Adipocytes	Lean
1267	CLK4	1.42302462587793e-05	0.00019426856556662502	-0.298345139035456	0.0687387138837181	0.355	0.351	Adipocytes	Lean
1268	ZNF212	1.42648443012147e-05	0.00019448980668932705	-0.321632767748436	0.0741132949793555	0.062	0.055	Adipocytes	Lean
1269	CPEB2-DT	1.42742088909935e-05	0.00019448980668932705	-0.492961915668189	0.113596156024837	0.098	0.083	Adipocytes	Lean
1270	KDM2A	1.42793034132584e-05	0.00019448980668932705	-0.234871367000287	0.0541237887926865	0.663	0.673	Adipocytes	Lean
1271	AC023590.1	1.42912289023284e-05	0.0001945030778040266	0.759915729139532	0.175122484764626	0.024	0.054	Adipocytes	Lean
1272	STK11	1.43817276512872e-05	0.00019558488883193872	-0.39764050454909	0.0916655154265391	0.09	0.081	Adipocytes	Lean
1273	MBIP	1.44053646389261e-05	0.0001957564509196377	-0.298414738103343	0.0687973616295718	0.143	0.136	Adipocytes	Lean
1274	LARGE1	1.45105322275912e-05	0.00019703483401700868	-0.502300872918465	0.115844555580554	0.436	0.365	Adipocytes	Lean
1275	AC245123.1	1.45582166012501e-05	0.00019751654431620331	-0.956209967381079	0.220565327846794	0.047	0.023	Adipocytes	Lean
1276	AL359220.1	1.45764163204727e-05	0.00019751654431620331	-0.708757717346292	0.163496819928001	0.149	0.112	Adipocytes	Lean
1277	CS	1.45793699453039e-05	0.00019751654431620331	-0.377207280133845	0.0870153838617477	0.31	0.275	Adipocytes	Lean
1278	OSBPL9	1.47070970270124e-05	0.00019909508406765794	0.253834370915932	0.058581261397372	0.587	0.744	Adipocytes	Lean
1279	MKX	1.473725292337e-05	0.00019935137027568512	-1.15427913652855	0.266418464960527	0.127	0.065	Adipocytes	Lean
1280	RAD50	1.48299857305585e-05	0.00020045310240521271	-0.20562287759531	0.0474748210696299	0.439	0.466	Adipocytes	Lean
1281	IDH1	1.48466285370293e-05	0.00020052545205032502	-0.654749584444615	0.151179149051152	0.365	0.29	Adipocytes	Lean
1282	ANKZF1	1.50211038050374e-05	0.00020272783030491584	-0.317448656449596	0.07334123926535	0.076	0.072	Adipocytes	Lean
1283	RECQL5	1.50900709558425e-05	0.00020350398651990787	-0.31538347297909	0.0728811057960121	0.084	0.081	Adipocytes	Lean
1284	FMOD	1.51110274466581e-05	0.00020363198670720375	0.616074763320666	0.142377096049762	0.031	0.076	Adipocytes	Lean
1285	DNAJC13	1.51330721293382e-05	0.00020377444585987549	-0.282431920156183	0.0652758795647851	0.272	0.265	Adipocytes	Lean
1286	ZMYM1	1.51715370445508e-05	0.00020413762836989907	-0.342110684915255	0.0790791055756731	0.142	0.134	Adipocytes	Lean
1287	PHKA2	1.51882832651651e-05	0.00020420825062270807	-0.370122940192938	0.0855589649214895	0.309	0.277	Adipocytes	Lean
1288	SERF2	1.54725438471314e-05	0.000207715685010507	0.278794524942976	0.0645081248616591	0.142	0.241	Adipocytes	Lean
1289	ABCC2	1.56550854498048e-05	0.000210007532231105	0.745917282768146	0.172695484404241	0.017	0.042	Adipocytes	Lean
1290	IP6K1	1.57318004173543e-05	0.00021073985784158552	-0.274825377917124	0.063643734355097	0.235	0.239	Adipocytes	Lean
1291	SUOX	1.57334075501347e-05	0.00021073985784158552	-0.441628950930492	0.102272441637764	0.086	0.066	Adipocytes	Lean
1292	KIF19	1.57495531187395e-05	0.00021079714615066487	-1.57087434145139	0.3638021895602	0.02	0.009	Adipocytes	Lean
1293	ARHGAP23	1.58362494952081e-05	0.00021179791211174025	0.595673513335542	0.137992054826414	0.033	0.062	Adipocytes	Lean
1294	USP2	1.59399065544784e-05	0.00021302383770811952	1.99163683914542	0.461531064999182	0.002	0.011	Adipocytes	Lean
1295	GMDS	1.60244760985864e-05	0.0002138514468807441	0.283520520495196	0.0657193034472003	0.228	0.355	Adipocytes	Lean
1296	NAA16	1.61840949911322e-05	0.00021580008343656084	-0.309698183536664	0.07182368477862	0.211	0.192	Adipocytes	Lean
1297	CCDC85B	1.6288495158696e-05	0.0002170292291924979	1.19740683727925	0.27778830911336	0.003	0.017	Adipocytes	Lean
1298	TRA2A	1.6319173618109e-05	0.00021727499447618737	-0.211014394505008	0.048958289624394	0.617	0.627	Adipocytes	Lean
1299	SREBF1	1.637288161239e-05	0.00021782677926416387	-0.733173040945172	0.170135079344876	0.233	0.164	Adipocytes	Lean
1300	MFSD5	1.64172227268806e-05	0.00021825321321266943	0.871314124250863	0.202219217838507	0.005	0.016	Adipocytes	Lean
1301	HSPG2	1.64674376086166e-05	0.00021875703767138327	0.428464780424613	0.0994559802664058	0.541	0.686	Adipocytes	Lean
1302	PDK2	1.65906391953936e-05	0.0002202289557170297	-0.573146607241831	0.133090726177412	0.146	0.11	Adipocytes	Lean
1303	ST3GAL1	1.66378295298888e-05	0.0002206904333684503	-0.447410627569612	0.103908665347285	0.42	0.355	Adipocytes	Lean
1304	FMR1	1.66804637387051e-05	0.0002210908331814487	-0.268194945090566	0.062295001419873	0.132	0.131	Adipocytes	Lean
1305	CAMSAP1	1.67775574321105e-05	0.00022221192956876554	-0.52446642332061	0.121856848900996	0.134	0.11	Adipocytes	Lean
1306	AC131237.1	1.68459591360612e-05	0.00022295162460177572	2.25947562884309	0.525086486271546	0.001	0.006	Adipocytes	Lean
1307	DMXL2	1.68766086412001e-05	0.0002231909501685443	-0.395610833209989	0.0919458199252818	0.302	0.249	Adipocytes	Lean
1308	SNHG1	1.69170185717696e-05	0.00022355890390863086	-0.40317292009271	0.0937148989960382	0.067	0.057	Adipocytes	Lean
1309	PLXNA2	1.69508710795895e-05	0.00022363887589065318	0.59128699896548	0.137454931079295	0.099	0.194	Adipocytes	Lean
1310	PLA2G12A	1.69537902315783e-05	0.00022363887589065318	-0.429025726186633	0.0997353648910463	0.144	0.128	Adipocytes	Lean
1311	AC104170.1	1.69608448749907e-05	0.00022363887589065318	-0.733918334693673	0.170617230567897	0.059	0.036	Adipocytes	Lean
1312	AC013652.1	1.71248150988042e-05	0.00022563341318238976	0.725702374455327	0.168790886966528	0.024	0.051	Adipocytes	Lean
1313	AC253572.2	1.72701181477834e-05	0.00022723027236844567	-1.70540478887147	0.396832443865032	0.023	0.006	Adipocytes	Lean
1314	ASCC3	1.72715988794213e-05	0.00022723027236844567	0.211816474393128	0.0492880174570847	0.358	0.484	Adipocytes	Lean
1315	LINC02086	1.73892322561678e-05	0.00022860855225891654	-1.87469783804088	0.436380201367398	0.005	0.001	Adipocytes	Lean
1316	HSPB1	1.74030351701646e-05	0.00022862078968734724	0.915890904502277	0.213203975072224	0.038	0.155	Adipocytes	Lean
1317	TGFBR2	1.75017318752627e-05	0.00022974742042612033	0.527841141761506	0.122908420490096	0.487	0.676	Adipocytes	Lean
1318	ZNF510	1.7528939058836e-05	0.00022993462823041818	-0.305978670421689	0.0712532055700568	0.083	0.083	Adipocytes	Lean
1319	ARID1B	1.76072273602687e-05	0.0002307911181887324	-0.21143154538925	0.0492473719647098	0.872	0.898	Adipocytes	Lean
1320	GALNT16	1.77021764125256e-05	0.00023186456877792567	1.04996517289574	0.244629563509754	0.008	0.025	Adipocytes	Lean
1321	SNHG22	1.77775651578687e-05	0.00023268042355851584	-0.395115604269245	0.0920775392177442	0.28	0.272	Adipocytes	Lean
1322	ZFHX3	1.7845463316641e-05	0.00023339710895939678	0.418164985118133	0.0974681818843727	0.535	0.711	Adipocytes	Lean
1323	ACP6	1.79332572479153e-05	0.00023437276083901668	-0.586479316109885	0.136734544998378	0.108	0.079	Adipocytes	Lean
1324	ELK1	1.80603663857612e-05	0.0002358604171893417	-0.436668092168934	0.101844109227982	0.038	0.031	Adipocytes	Lean
1325	ENPP4	1.81555938169057e-05	0.0002369298323159898	0.41086571723517	0.0958523467700548	0.059	0.106	Adipocytes	Lean
1326	RCAN1	1.82447943508962e-05	0.00023791908404278077	0.937177512164348	0.218693107085767	0.102	0.22	Adipocytes	Lean
1327	TMEM189	1.83120295204674e-05	0.00023862065760309718	0.421787604160212	0.0984441547583259	0.072	0.137	Adipocytes	Lean
1328	RND3	1.84098794816793e-05	0.00023971984565550295	1.03904412051104	0.242577352000875	0.204	0.415	Adipocytes	Lean
1329	EMC3	1.85298822656965e-05	0.00024110566953922016	-0.45627760189201	0.106559449402054	0.497	0.491	Adipocytes	Lean
1330	ZMYM6	1.85538914546557e-05	0.0002412413368419765	-0.221768796707717	0.0517955532829182	0.254	0.263	Adipocytes	Lean
1331	AC003984.1	1.87949371384668e-05	0.00024419669240402985	1.05959226227666	0.247640854419019	0.004	0.013	Adipocytes	Lean
1332	AC017002.5	1.88768611339473e-05	0.00024508182061406283	1.15745721892885	0.270574436125963	0.027	0.073	Adipocytes	Lean
1333	D2HGDH	1.89000937702506e-05	0.00024520421143420083	-0.36343270298836	0.0849637406509729	0.27	0.227	Adipocytes	Lean
1334	RUNDC3B	1.89371590336141e-05	0.00024550575298979565	-0.495156164527019	0.115770020235657	0.098	0.078	Adipocytes	Lean
1335	SLC1A3	1.89679186337337e-05	0.0002457251661952912	-0.609106673043269	0.142424262550247	0.734	0.645	Adipocytes	Lean
1336	GPALPP1	1.90918634455046e-05	0.0002471505733641452	-0.169210515181039	0.0395790460526203	0.241	0.258	Adipocytes	Lean
1337	UTP3	1.91320941341194e-05	0.0002474909861005788	0.746500040884101	0.174628632878766	0.011	0.029	Adipocytes	Lean
1338	LETMD1	1.91614546894024e-05	0.0002476903906393566	-0.207663973736702	0.0485826826240649	0.276	0.292	Adipocytes	Lean
1339	ZNF14	1.93038528782905e-05	0.0002493496225245946	-0.467669895483299	0.109452939609476	0.104	0.078	Adipocytes	Lean
1340	PRICKLE1	1.93756078299857e-05	0.00025007793457028084	-0.730189148809224	0.170925738454459	0.146	0.075	Adipocytes	Lean
1341	NFASC	1.93883968190573e-05	0.00025007793457028084	-1.21773529706261	0.285062401890682	0.013	0.005	Adipocytes	Lean
1342	KIF2A	1.94290331348498e-05	0.00025042021589845233	-0.355981241056697	0.0833415588199147	0.204	0.178	Adipocytes	Lean
1343	NAV2-AS4	1.94565222338734e-05	0.0002505926696126363	-2.06610702198126	0.483748214688313	0.013	0.002	Adipocytes	Lean
1344	ANO3	1.94907884615156e-05	0.00025085209700360765	0.381426737665374	0.0893136001608971	0.522	0.65	Adipocytes	Lean
1345	MBTPS1	1.97120094481323e-05	0.00025351556828984633	-0.215515092644131	0.0504940540225389	0.313	0.326	Adipocytes	Lean
1346	GOLGA4	1.9801014681396e-05	0.0002544759925877528	-0.163928579164833	0.0384166534686141	0.838	0.858	Adipocytes	Lean
1347	FGFR1OP	1.98841902872698e-05	0.00025536016174417854	-0.284962003320937	0.0667954747821738	0.283	0.299	Adipocytes	Lean
1348	IFT172	1.99521719012805e-05	0.00025604806729670736	-0.248186682339955	0.0581856818486129	0.188	0.185	Adipocytes	Lean
1349	HSD11B1	2.03509470257591e-05	0.00026080269425697805	0.621736551096528	0.145913116166971	0.079	0.209	Adipocytes	Lean
1350	PROS1	2.03520372861985e-05	0.00026080269425697805	1.24659919762083	0.292560706380168	0.019	0.052	Adipocytes	Lean
1351	GDPD1	2.04324853353179e-05	0.0002616448248309886	-0.667574559695281	0.156703537791224	0.017	0.013	Adipocytes	Lean
1352	LDHD	2.05800900941054e-05	0.00026334508657161815	-0.988060968690242	0.232020754768648	0.045	0.019	Adipocytes	Lean
1353	WDR86-AS1	2.08469362307098e-05	0.0002665676273532302	-1.96183347043279	0.460998138851962	0.013	0.002	Adipocytes	Lean
1354	ZNF780B	2.09381370485551e-05	0.0002675411885750986	-0.306820799148499	0.0721143202998973	0.223	0.217	Adipocytes	Lean
1355	FILIP1L	2.09904885033297e-05	0.0002680173014433061	0.482040072378502	0.113312261206898	0.568	0.803	Adipocytes	Lean
1356	AC027117.1	2.1018814824379e-05	0.00026818618541364614	-1.04630486276654	0.245970384371565	0.011	0.005	Adipocytes	Lean
1357	LAPTM4B	2.1059831242849e-05	0.00026851662792838556	-0.923629185550578	0.217153470446115	0.031	0.014	Adipocytes	Lean
1358	CLN8	2.10890080289741e-05	0.00026869574720416714	0.505214919862198	0.118789194597389	0.037	0.078	Adipocytes	Lean
1359	GNAQ	2.11218347241647e-05	0.0002689210799540425	-0.543720685188166	0.127853370253431	0.673	0.597	Adipocytes	Lean
1360	AC009403.2	2.11687222849501e-05	0.0002691485803098349	-0.773618876108497	0.181934089325507	0.012	0.007	Adipocytes	Lean
1361	CISH	2.11700110744237e-05	0.0002691485803098349	-1.19582737123152	0.281226929535133	0.041	0.021	Adipocytes	Lean
1362	TM7SF3	2.14153805364872e-05	0.0002720733717514658	-0.297947099346762	0.0701118195912678	0.246	0.23	Adipocytes	Lean
1363	LRP11	2.15920507635795e-05	0.00027412181101639423	-0.521414844041884	0.122750602120584	0.207	0.176	Adipocytes	Lean
1364	CHST3	2.16663812656096e-05	0.00027486899832749435	0.851125686456132	0.200406909319527	0.176	0.436	Adipocytes	Lean
1365	TUBD1	2.17729371824909e-05	0.00027602365260401203	-0.318360773121764	0.0749809634015284	0.121	0.115	Adipocytes	Lean
1366	MARCH8	2.19562919439087e-05	0.0002781495729071058	-0.367536089875964	0.0866011857886838	0.209	0.189	Adipocytes	Lean
1367	PLAC9	2.20939793974567e-05	0.00027949513395885214	0.893588742402584	0.210622642046014	0.129	0.377	Adipocytes	Lean
1368	GALNT10	2.21480701163171e-05	0.0002799799810219986	0.580317246059567	0.136800916398695	0.121	0.224	Adipocytes	Lean
1369	SPAG17	2.22553168650167e-05	0.00028113562079627426	0.841928206162674	0.198522428210987	0.148	0.289	Adipocytes	Lean
1370	B4GAT1	2.22806341331485e-05	0.00028125539647395203	0.889987284694273	0.209867143688797	0.006	0.019	Adipocytes	Lean
1371	LVRN	2.23249384280272e-05	0.00028161451095184026	-0.456360613035424	0.107625323131896	0.772	0.709	Adipocytes	Lean
1372	TRAF5	2.23758849565554e-05	0.00028201744401746756	-0.627755466847991	0.148063914186464	0.049	0.031	Adipocytes	Lean
1373	PCNP	2.23886378055644e-05	0.00028201744401746756	-0.191305431219566	0.0451231203973208	0.263	0.289	Adipocytes	Lean
1374	CEP192	2.24228049950925e-05	0.00028224765380427917	-0.243614719295287	0.0574659274015547	0.368	0.366	Adipocytes	Lean
1375	RSBN1L	2.25342466538888e-05	0.0002834277432268959	-0.317735399607658	0.074969834440817	0.296	0.277	Adipocytes	Lean
1376	NCOA1	2.25484714362707e-05	0.0002834277432268959	-0.157130492543793	0.0370762619685973	0.713	0.729	Adipocytes	Lean
1377	KLHL23	2.26841097667505e-05	0.0002849310279825004	-0.45126516810554	0.106513667939453	0.198	0.172	Adipocytes	Lean
1378	SLC39A7	2.28775565932937e-05	0.00028715779692826103	0.395053544842769	0.0932878554874538	0.033	0.066	Adipocytes	Lean
1379	FBXO28	2.29048397612084e-05	0.00028729721680707793	-0.193146307065287	0.0456124106021375	0.307	0.323	Adipocytes	Lean
1380	AC092902.4	2.29569204375077e-05	0.0002875114697939733	-0.566184723684873	0.133723310353452	0.059	0.047	Adipocytes	Lean
1381	RGMB	2.29611365140993e-05	0.0002875114697939733	-0.748249908878555	0.176725768126478	0.093	0.061	Adipocytes	Lean
1382	ZNF564	2.29704845243876e-05	0.0002875114697939733	-0.50688886807955	0.119722380484799	0.093	0.075	Adipocytes	Lean
1383	RAB11B-AS1	2.29939810004698e-05	0.00028760288489390433	-0.275041146978645	0.0649656567626687	0.073	0.074	Adipocytes	Lean
1384	NEK4	2.32439936080981e-05	0.00029045184776402765	-0.252807819019196	0.0597483835276584	0.086	0.088	Adipocytes	Lean
1385	AC087294.1	2.32544635730222e-05	0.00029045184776402765	-0.540253966236941	0.127686216249464	0.049	0.039	Adipocytes	Lean
1386	ZFP90	2.33002147147202e-05	0.000290818772697221	-0.44210296893053	0.104499656307033	0.111	0.093	Adipocytes	Lean
1387	ADCK5	2.36967217730592e-05	0.0002955600248674891	-0.377287183898335	0.0892592902634371	0.034	0.03	Adipocytes	Lean
1388	ATP6AP1L	2.37907003536538e-05	0.00029652395016227734	-0.380197534074962	0.089966792209667	0.319	0.279	Adipocytes	Lean
1389	TET2	2.38620883560478e-05	0.00029720515518356585	-0.384152568032808	0.0909171927687023	0.364	0.351	Adipocytes	Lean
1390	AC021752.1	2.39362329814043e-05	0.0002979197154749276	-0.53105197954706	0.125704587179261	0.082	0.064	Adipocytes	Lean
1391	LINC02185	2.40413101829691e-05	0.0002990180043135253	1.40672343547921	0.333061362325414	0.003	0.011	Adipocytes	Lean
1392	RBMS2	2.40977597511819e-05	0.00029951036454915444	-0.411910677553021	0.097537789998788	0.347	0.302	Adipocytes	Lean
1393	REPS1	2.41532893596523e-05	0.00029999061001173745	-0.250836920236673	0.0594038584016921	0.356	0.328	Adipocytes	Lean
1394	PLP2	2.43186463808429e-05	0.00030183331821813467	0.745194850403969	0.176543285991645	0.005	0.017	Adipocytes	Lean
1395	AC098679.5	2.46662072033039e-05	0.00030579784424292363	0.898239912460276	0.212962449060806	0.012	0.035	Adipocytes	Lean
1396	LINC02546	2.46849334471789e-05	0.00030579784424292363	1.43185873651295	0.339491169774935	0.002	0.008	Adipocytes	Lean
1397	MXRA5	2.47030614947192e-05	0.00030579784424292363	1.57516448496786	0.373483371714533	0.004	0.038	Adipocytes	Lean
1398	DCAF7	2.47069369116939e-05	0.00030579784424292363	-0.214662247773952	0.0508984639235228	0.227	0.23	Adipocytes	Lean
1399	SELENOO	2.47805185101781e-05	0.00030649497859280866	-0.260557123847856	0.0617904045118043	0.281	0.265	Adipocytes	Lean
1400	NHLRC3	2.48636614708394e-05	0.00030730931898648476	-0.326069118706535	0.0773402542506734	0.532	0.519	Adipocytes	Lean
1401	RABL2A	2.49782677187655e-05	0.0003084356674400956	-0.318979656546352	0.0756773341449206	0.118	0.108	Adipocytes	Lean
1402	KANSL3	2.4989523419081e-05	0.0003084356674400956	-0.191640082399947	0.0454673522450984	0.335	0.36	Adipocytes	Lean
1403	QRICH1	2.53886669531889e-05	0.00031292721287688274	-0.217934733540424	0.0517497866144344	0.313	0.328	Adipocytes	Lean
1404	LETM1	2.54398018117145e-05	0.00031334002772389816	-0.348353999388564	0.0827274776279649	0.097	0.091	Adipocytes	Lean
1405	SGMS1-AS1	2.55090354657763e-05	0.00031382808254715335	-0.472235270326088	0.11216328689644	0.049	0.038	Adipocytes	Lean
1406	SCUBE2	2.55147655648944e-05	0.00031382808254715335	0.75101856745286	0.178380844415396	0.06	0.161	Adipocytes	Lean
1407	NPSR1-AS1	2.56247797930746e-05	0.0003147816723855016	0.732230922161627	0.173958596530212	0.035	0.077	Adipocytes	Lean
1408	SMC3	2.56277404577127e-05	0.0003147816723855016	-0.356502386538256	0.0846960126748494	0.153	0.139	Adipocytes	Lean
1409	AFG3L2	2.58379694407397e-05	0.0003171445578693696	-0.1983275289815	0.0471383176970281	0.295	0.301	Adipocytes	Lean
1410	ANKRD16	2.61693390617924e-05	0.00032099007671028645	-0.447961865973688	0.10654416621647	0.097	0.079	Adipocytes	Lean
1411	NPSR1	2.63165799941289e-05	0.0003223611301561286	0.65051287308462	0.154766034922076	0.016	0.033	Adipocytes	Lean
1412	AC006566.2	2.6317416740408e-05	0.0003223611301561286	0.821089098919169	0.195348819235368	0.008	0.024	Adipocytes	Lean
1413	CPAMD8	2.64311047190594e-05	0.00032353056575824536	-1.22274559471257	0.290976159594756	0.054	0.021	Adipocytes	Lean
1414	AKR1C2	2.6547021761039e-05	0.000324725656678935	0.511439330951873	0.12173565512748	0.363	0.569	Adipocytes	Lean
1415	MIR4435-2HG	2.65788960926742e-05	0.0003247598834827354	0.537042210650346	0.1278380612544	0.104	0.21	Adipocytes	Lean
1416	RNF141	2.65863898757895e-05	0.0003247598834827354	0.465147272728031	0.11072580082273	0.124	0.223	Adipocytes	Lean
1417	TPP2	2.66663902524621e-05	0.00032544232311250583	-0.184066380238889	0.043823105350406	0.317	0.323	Adipocytes	Lean
1418	AC016885.2	2.66789044790163e-05	0.00032544232311250583	1.21360335708581	0.288945829195877	0.004	0.016	Adipocytes	Lean
1419	AVL9	2.69664505098376e-05	0.0003284987157100313	-0.229383829531069	0.0546453957076297	0.451	0.456	Adipocytes	Lean
1420	ERBB2	2.7227460639109e-05	0.0003314509447643694	0.498985303991526	0.118933555391347	0.022	0.045	Adipocytes	Lean
1421	ZNF219	2.73337905583242e-05	0.00033251743431944944	0.410421298200417	0.0978448552374846	0.036	0.066	Adipocytes	Lean
1422	EXOSC2	2.75787703966124e-05	0.0003350386737443453	-0.409966780680216	0.0977836583044717	0.033	0.026	Adipocytes	Lean
1423	AMY2B	2.81787813366751e-05	0.00034209387239964896	-0.468818865472988	0.111951227991093	0.242	0.201	Adipocytes	Lean
1424	ZKSCAN7	2.85569406407453e-05	0.00034644796633898723	-0.487479071140199	0.116491390743688	0.035	0.029	Adipocytes	Lean
1425	RNF121	2.86139259288978e-05	0.00034690234704652136	-0.252875823974466	0.0604355071053237	0.149	0.147	Adipocytes	Lean
1426	AC025682.1	2.86670594355493e-05	0.00034730944245210855	-0.451806059075594	0.107989284149064	0.124	0.104	Adipocytes	Lean
1427	CPPED1	2.87930272151713e-05	0.00034859778893569013	0.337763979862453	0.0807505298621507	0.124	0.203	Adipocytes	Lean
1428	E2F3	2.88574010356678e-05	0.00034913916879734046	0.421235657951113	0.10071864576768	0.098	0.189	Adipocytes	Lean
1429	RNF168	2.89340983346562e-05	0.0003498288090686377	-0.439729069141619	0.105155642534923	0.248	0.215	Adipocytes	Lean
1430	HELQ	2.94204528779006e-05	0.0003554671180710153	-0.335235727989734	0.0802401219592216	0.126	0.125	Adipocytes	Lean
1431	VSIG10	2.94494797143663e-05	0.0003555355388178781	-0.383154091324743	0.091714514701579	0.304	0.266	Adipocytes	Lean
1432	AKT2	2.94661512944044e-05	0.0003555355388178781	-0.39715406452033	0.095068579026195	0.404	0.373	Adipocytes	Lean
1433	AC234031.1	2.95310042413772e-05	0.0003559732196740682	-1.2416629641088	0.297258119535978	0.014	0.007	Adipocytes	Lean
1434	AC007952.4	2.9542510320341e-05	0.0003559732196740682	-0.987569163344943	0.236432261267943	0.054	0.024	Adipocytes	Lean
1435	LINC01852	2.95856127562014e-05	0.000356250893669758	0.669825860738325	0.160374613460953	0.007	0.016	Adipocytes	Lean
1436	ZNF33A	2.96625116171865e-05	0.00035693487048296034	-0.262064447760434	0.0627542658166143	0.34	0.348	Adipocytes	Lean
1437	IQSEC1	2.97511024491572e-05	0.0003577585176706033	-0.37668641704343	0.0902164436543666	0.605	0.59	Adipocytes	Lean
1438	EIF2B5	2.98920633852966e-05	0.00035879758545103964	-0.288781540385422	0.0691810445722525	0.054	0.052	Adipocytes	Lean
1439	ARHGAP19	2.98981153351466e-05	0.00035879758545103964	-0.370650467607149	0.0887946979918894	0.046	0.038	Adipocytes	Lean
1440	LINC00476	2.9965037179133e-05	0.0003593578834156524	-0.488600377664449	0.117065588069447	0.155	0.141	Adipocytes	Lean
1441	AC137579.1	3.05173791984512e-05	0.0003657349338351496	-0.684027396835238	0.164052231791751	0.017	0.012	Adipocytes	Lean
1442	SERPINE1	3.05670101082605e-05	0.0003660827151266452	2.01160284438529	0.482491278639143	0.007	0.019	Adipocytes	Lean
1443	PSTK	3.07073111629861e-05	0.0003675151978206173	-0.4303623465308	0.103250045652287	0.057	0.051	Adipocytes	Lean
1444	BDH1	3.08180305897092e-05	0.00036859194700594283	-0.675616725996465	0.162121977449778	0.069	0.043	Adipocytes	Lean
1445	LRRC49	3.08566973219016e-05	0.0003688060572909114	-0.946175037188117	0.227061124831236	0.062	0.029	Adipocytes	Lean
1446	STIM1	3.0934626586519e-05	0.00036948883846883924	0.370212575154857	0.0888551127032516	0.386	0.496	Adipocytes	Lean
1447	BICRAL	3.09732730156834e-05	0.00036970181588142	-0.332522775517443	0.0798145989347041	0.389	0.396	Adipocytes	Lean
1448	AL512343.2	3.10040934789595e-05	0.00036982115801195416	-0.795276460614141	0.190898587694294	0.063	0.038	Adipocytes	Lean
1449	PDE4D	3.11147565550651e-05	0.0003708920746137659	-1.23728744456171	0.297057096779033	0.157	0.03	Adipocytes	Lean
1450	PDE4DIP	3.12274728426368e-05	0.00037189429807651063	0.4089327926161	0.0981990528161696	0.447	0.694	Adipocytes	Lean
1451	NT5C3B	3.12407123883877e-05	0.00037189429807651063	-0.439646968042027	0.10557705175739	0.059	0.049	Adipocytes	Lean
1452	DYNC2H1	3.13138122152024e-05	0.00037251481497267903	-0.294719998202561	0.0707832793843927	0.639	0.609	Adipocytes	Lean
1453	TAT-AS1	3.13606528612002e-05	0.0003728223262836524	1.44604372156886	0.347326628522399	0.002	0.008	Adipocytes	Lean
1454	VAPB	3.14210666739104e-05	0.0003732906790604165	-0.265944000759304	0.0638840848490888	0.248	0.242	Adipocytes	Lean
1455	LINC02432	3.14970990394009e-05	0.00037394383425053433	0.985302626714121	0.236717125609949	0.017	0.051	Adipocytes	Lean
1456	WASHC2A	3.17699787660471e-05	0.0003769315917593604	-0.333888732679813	0.0802541239182986	0.105	0.095	Adipocytes	Lean
1457	AC090114.2	3.18336633629358e-05	0.0003774350433839137	-0.578411498993588	0.139043361240994	0.075	0.054	Adipocytes	Lean
1458	PLD1	3.18554700683574e-05	0.00037744163034295915	-0.453837280136668	0.109101277659189	0.428	0.388	Adipocytes	Lean
1459	RFX3-AS1	3.19472120359011e-05	0.00037827628864642635	-0.380808059520588	0.0915597056967867	0.476	0.451	Adipocytes	Lean
1460	CNN3	3.20796261021728e-05	0.0003795910987346377	0.474671757139484	0.114153789666474	0.218	0.319	Adipocytes	Lean
1461	TMC3-AS1	3.21955582478801e-05	0.00038070926101238246	1.12922620978894	0.271621406589791	0.003	0.011	Adipocytes	Lean
1462	ENTPD1	3.22916417900673e-05	0.0003813007681378733	-1.18275809529124	0.284544453338253	0.02	0.008	Adipocytes	Lean
1463	ATOH8	3.22995019779541e-05	0.0003813007681378733	1.02345565045509	0.246223236299323	0.011	0.032	Adipocytes	Lean
1464	GAS2L2	3.23099857016778e-05	0.0003813007681378733	1.44971871241968	0.348779942720409	0.004	0.014	Adipocytes	Lean
1465	TMEM120B	3.2436968451507e-05	0.0003823129051678389	-0.544360871040654	0.130993079524017	0.389	0.335	Adipocytes	Lean
1466	ALKBH5	3.24388011985774e-05	0.0003823129051678389	-0.401457751335769	0.0966056772275966	0.094	0.079	Adipocytes	Lean
1467	TPM2	3.25017649573362e-05	0.00038280095981913013	0.549078271012882	0.132142765953996	0.047	0.105	Adipocytes	Lean
1468	DDX19B	3.27084559756282e-05	0.0003849800441240109	-0.219445216631642	0.0528307519105786	0.202	0.212	Adipocytes	Lean
1469	ADAMTS13	3.28330252551992e-05	0.00038619030566728013	-0.544756328837003	0.131175845858425	0.045	0.035	Adipocytes	Lean
1470	SYTL3	3.30000645822164e-05	0.00038789817805740933	-0.575017178899183	0.138501296049549	0.284	0.232	Adipocytes	Lean
1471	AF130359.1	3.3058451268738e-05	0.00038832748213231194	-2.21774953570346	0.534229454723462	0.012	0.001	Adipocytes	Lean
1472	TLN1	3.32240219816041e-05	0.0003900144444251622	0.337659514010845	0.0813605646652899	0.201	0.343	Adipocytes	Lean
1473	SP4	3.37216135611547e-05	0.0003952089334711902	-0.507199396139349	0.122312272555558	0.067	0.053	Adipocytes	Lean
1474	QSER1	3.37265419084961e-05	0.0003952089334711902	-0.413169590946372	0.0996375783358086	0.188	0.158	Adipocytes	Lean
1475	CNOT3	3.37332775824742e-05	0.0003952089334711902	-0.341274291460248	0.0823006334234673	0.053	0.05	Adipocytes	Lean
1476	AP003486.1	3.39452119599631e-05	0.00039742973607178944	0.467167935705001	0.112699744776542	0.025	0.049	Adipocytes	Lean
1477	RPAIN	3.39849540400751e-05	0.0003976329174609841	-0.216604089494473	0.0522570209970756	0.211	0.223	Adipocytes	Lean
1478	REL	3.40476361583094e-05	0.0003981040591229317	-0.729026802485207	0.175899958954275	0.17	0.107	Adipocytes	Lean
1479	PTPRD	3.41714315230167e-05	0.0003992886811054603	0.879321033731547	0.212205617338748	0.024	0.055	Adipocytes	Lean
1480	PHGDH	3.42171320108396e-05	0.0003995598169917962	-0.716608574666603	0.172951177700032	0.052	0.035	Adipocytes	Lean
1481	NFS1	3.43890047967558e-05	0.00040130296596266736	-0.286596247983043	0.0691882647154701	0.09	0.084	Adipocytes	Lean
1482	SLC30A6	3.45241545252406e-05	0.0004026155669880488	-0.303177622012612	0.0732071313283682	0.289	0.287	Adipocytes	Lean
1483	TNFRSF10D	3.47561629683105e-05	0.0004050552562205793	1.06509939971543	0.257280882955128	0.013	0.039	Adipocytes	Lean
1484	PC	3.48508784155162e-05	0.00040588981072778085	-0.468640669670505	0.113219923316187	0.544	0.536	Adipocytes	Lean
1485	SLC2A4RG	3.48734784736554e-05	0.00040588981072778085	-0.34830999732306	0.0841519972185335	0.13	0.122	Adipocytes	Lean
1486	HCG18	3.49465910338584e-05	0.00040647439643245515	-0.431006328830747	0.104143593917991	0.227	0.227	Adipocytes	Lean
1487	TMC2	3.53027253872953e-05	0.0004103479748715653	1.08820606572602	0.263089999648615	0.009	0.024	Adipocytes	Lean
1488	LINC01226	3.55974558126913e-05	0.0004135032130079858	1.10513450175289	0.267306082057909	0.004	0.011	Adipocytes	Lean
1489	TAF4B	3.59359663145219e-05	0.000417162547524329	-0.800958619153148	0.193835021772947	0.191	0.125	Adipocytes	Lean
1490	KIZ	3.64569822321997e-05	0.00042293433143442117	-0.302901635651819	0.0733620900608435	0.302	0.286	Adipocytes	Lean
1491	SCP2	3.69119924978833e-05	0.00042793335427865884	-0.465719507027258	0.112874210007741	0.506	0.484	Adipocytes	Lean
1492	TMCO6	3.7141634249773e-05	0.00043031478532956174	-0.592036796104505	0.143538782807828	0.025	0.017	Adipocytes	Lean
1493	CERS3-AS1	3.72295390722114e-05	0.00043105204919266407	-0.882342024397695	0.213951248045472	0.116	0.068	Adipocytes	Lean
1494	ABCG8	3.73305745528382e-05	0.00043194028314850764	-1.36644042227081	0.331386087129752	0.018	0.006	Adipocytes	Lean
1495	HBS1L	3.7356960276832e-05	0.00043196417413855027	-0.21689208999519	0.0526022617712637	0.287	0.287	Adipocytes	Lean
1496	TRHDE	3.74616667149953e-05	0.00043275552802555183	-0.331386268074435	0.0803827945014171	0.781	0.769	Adipocytes	Lean
1497	BLOC1S1	3.74741288273914e-05	0.00043275552802555183	0.389045867610698	0.09437076322214	0.074	0.134	Adipocytes	Lean
1498	RMC1	3.75078556801264e-05	0.00043283506636129684	-0.207602423790394	0.0503606010820211	0.098	0.103	Adipocytes	Lean
1499	GHR	3.75297563310848e-05	0.00043283506636129684	-0.305417562668675	0.0740912044500535	0.99	0.988	Adipocytes	Lean
1500	PCP4L1	3.79028690222378e-05	0.00043685454685526645	0.777619069932636	0.188746846177459	0.005	0.015	Adipocytes	Lean
1501	KANK3	3.80655371716654e-05	0.00043844488048375434	-0.42832415006718	0.10398947926963	0.057	0.053	Adipocytes	Lean
1502	USP37	3.84233042275013e-05	0.00044227887646445277	-0.28251524426173	0.0686256011483228	0.18	0.166	Adipocytes	Lean
1503	GOLT1B	3.84999547876442e-05	0.00044287415607729833	0.266028854680231	0.0646281166764546	0.112	0.175	Adipocytes	Lean
1504	CKAP2	3.85409671751245e-05	0.00044305897605008816	-0.691108273590605	0.167905434277008	0.029	0.022	Adipocytes	Lean
1505	AC010680.3	3.85973636155143e-05	0.0004434202944211834	-0.642489436141417	0.15610622905919	0.023	0.015	Adipocytes	Lean
1506	ZNF184	3.87049476074673e-05	0.00044436882640997203	-0.619000865143843	0.15042265345202	0.019	0.014	Adipocytes	Lean
1507	CCDC9B	3.87922129701673e-05	0.0004450830068237348	0.789331626593123	0.191838744245727	0.01	0.027	Adipocytes	Lean
1508	LINC02615	3.88653135330302e-05	0.00044563385000655225	0.484819533186328	0.117842723881677	0.465	0.695	Adipocytes	Lean
1509	LMTK2	3.90445639943594e-05	0.00044740032329278537	-0.222317458292009	0.0540515712540723	0.216	0.21	Adipocytes	Lean
1510	CCDC200	3.92690706073562e-05	0.0004496827614811434	-1.0173450517166	0.247424542884744	0.066	0.04	Adipocytes	Lean
1511	UNC13D	3.9492234077513e-05	0.00045194688753267295	-0.990771401944909	0.241038360997822	0.036	0.021	Adipocytes	Lean
1512	SNX30	3.96193318128011e-05	0.0004531094348532906	-0.345282789205693	0.0840167801781836	0.13	0.12	Adipocytes	Lean
1513	TYW1	3.96696741814253e-05	0.00045339323239143814	-0.137918381266002	0.0335617227238979	0.464	0.502	Adipocytes	Lean
1514	IPO9	3.97106015241181e-05	0.00045356912776196883	-0.204365727041604	0.0497342219191421	0.206	0.211	Adipocytes	Lean
1515	MYRIP	4.01894202413838e-05	0.0004584701011228756	-0.474120061875761	0.115459148688388	0.24	0.236	Adipocytes	Lean
1516	ZFYVE9	4.01913150975912e-05	0.0004584701011228756	-0.188866884330893	0.0459935558395285	0.415	0.436	Adipocytes	Lean
1517	CD2AP	4.06989711830185e-05	0.00046369700553831097	-0.233996764305466	0.0570240443514133	0.266	0.25	Adipocytes	Lean
1518	DENR	4.07017415480112e-05	0.00046369700553831097	-0.244214800196381	0.0595143657579327	0.22	0.222	Adipocytes	Lean
1519	SCAT8	4.08216089466872e-05	0.00046476448493725083	-0.951560381367651	0.231930660551512	0.022	0.011	Adipocytes	Lean
1520	TGM5	4.14936893921888e-05	0.00047181140671873577	1.34911456826832	0.329132514025925	0.001	0.008	Adipocytes	Lean
1521	MAN1C1	4.15346602089438e-05	0.00047197511194564993	-0.720132673303521	0.175694706382431	0.046	0.028	Adipocytes	Lean
1522	HPSE2	4.16942484931766e-05	0.0004734856441734716	-1.05614390232706	0.257729029898432	0.287	0.109	Adipocytes	Lean
1523	AEN	4.21795024463334e-05	0.0004786901871880687	0.709775281765238	0.173318621270515	0.012	0.03	Adipocytes	Lean
1524	PFKFB3	4.23135758478164e-05	0.00047990512173248215	-0.484206748266755	0.118258720852999	0.843	0.817	Adipocytes	Lean
1525	NUP35	4.23542473048746e-05	0.00048005985091377013	-0.314094562069502	0.0767160741117435	0.088	0.08	Adipocytes	Lean
1526	OSTN	4.23994023691588e-05	0.00048025652146390014	-1.02054389033018	0.249277931479033	0.031	0.019	Adipocytes	Lean
1527	NPC1L1	4.24256788568695e-05	0.00048025652146390014	-1.23765919245293	0.302321091870338	0.012	0.004	Adipocytes	Lean
1528	AC104162.2	4.24608709597275e-05	0.00048034874465969433	-0.311256088104564	0.0760336108139177	0.093	0.09	Adipocytes	Lean
1529	BRAP	4.25720305650076e-05	0.00048129970392431573	-0.253010523027657	0.0618145390765386	0.166	0.161	Adipocytes	Lean
1530	SLC12A6	4.29656627085252e-05	0.00048544092580541737	-0.434462211824525	0.106201468763759	0.159	0.142	Adipocytes	Lean
1531	TMEM263	4.32770063324368e-05	0.0004886477491865289	0.376242844432456	0.0920077854345788	0.146	0.235	Adipocytes	Lean
1532	VTI1B	4.36586829399639e-05	0.0004926441344959967	-0.231595923708033	0.0566635360061037	0.189	0.194	Adipocytes	Lean
1533	RMND5A	4.37813268511017e-05	0.0004937143785412173	-0.610379379815685	0.149362578729149	0.262	0.191	Adipocytes	Lean
1534	NRCAM	4.38426262801717e-05	0.0004940919323363766	0.712501865510519	0.174366267770617	0.328	0.508	Adipocytes	Lean
1535	AL162718.1	4.44132883309594e-05	0.000499731625622628	0.653896049746925	0.160141709430597	0.031	0.078	Adipocytes	Lean
1536	LINC02137	4.44190358815057e-05	0.000499731625622628	-1.01054113692667	0.247487313148001	0.012	0.005	Adipocytes	Lean
1537	RELCH	4.44274667450104e-05	0.000499731625622628	-0.26215726991752	0.0642045103230033	0.346	0.344	Adipocytes	Lean
1538	FRMD6	4.44917364012617e-05	0.0005001187441674969	0.886773174163684	0.217196037480137	0.029	0.056	Adipocytes	Lean
1539	SESN1	4.4518199117663e-05	0.0005001187441674969	0.39152789392587	0.0958995905305559	0.545	0.723	Adipocytes	Lean
1540	AL024508.1	4.46633012082705e-05	0.0005012446986626855	-1.0764534905403	0.263711910867343	0.081	0.037	Adipocytes	Lean
1541	YOD1	4.47564830529447e-05	0.0005018433683733275	0.462906262930376	0.113417236288449	0.015	0.029	Adipocytes	Lean
1542	NPR3	4.48246014322117e-05	0.0005022900605914902	0.918710033224407	0.225113775152082	0.099	0.301	Adipocytes	Lean
1543	NKAIN2	4.53506590069225e-05	0.0005075809556900608	0.678078965738043	0.166261853075002	0.211	0.303	Adipocytes	Lean
1544	NFRKB	4.53580929049587e-05	0.0005075809556900608	-0.304647529633027	0.0746988754094265	0.1	0.095	Adipocytes	Lean
1545	JPX	4.53824986000685e-05	0.0005075809556900608	-0.24189097982095	0.059312932589576	0.708	0.73	Adipocytes	Lean
1546	ZNF398	4.5569607523304e-05	0.0005093529258787931	-0.315044387753146	0.0772686606800052	0.149	0.135	Adipocytes	Lean
1547	ZNF330	4.56198721849637e-05	0.0005095199039455907	0.420046630453671	0.103028281688067	0.146	0.249	Adipocytes	Lean
1548	AGMO	4.56419214671153e-05	0.0005095199039455907	-0.657227038004586	0.161207909657367	0.213	0.127	Adipocytes	Lean
1549	AL359715.3	4.58251585455022e-05	0.0005112441211850908	-0.740768913451208	0.181741026762979	0.013	0.008	Adipocytes	Lean
1550	CMC1	4.61522729162327e-05	0.0005145703196893967	-0.229505284647281	0.0563299439257212	0.307	0.313	Adipocytes	Lean
1551	P2RX7	4.65191417137924e-05	0.0005180103297671893	-0.848735874569987	0.208408633386947	0.016	0.012	Adipocytes	Lean
1552	PRLR	4.67495142207354e-05	0.0005202494499213543	-2.29332416970696	0.563289027519542	0.008	0.001	Adipocytes	Lean
1553	RRAGB	4.68682212162432e-05	0.0005212438804143365	-0.226670337758631	0.0556831183668972	0.225	0.236	Adipocytes	Lean
1554	SNED1	4.72830388448041e-05	0.0005255281933182513	-0.251407201239892	0.0617910617640235	0.668	0.676	Adipocytes	Lean
1555	PLD2	4.73514256895202e-05	0.0005259195624387635	-0.980153928497397	0.240922956302538	0.017	0.008	Adipocytes	Lean
1556	GREB1L	4.73840672902678e-05	0.0005259195624387635	-0.480743443258914	0.118171953085338	0.687	0.581	Adipocytes	Lean
1557	ANP32B	4.74279846349016e-05	0.0005259195624387635	-0.386906145540788	0.095110775464614	0.122	0.106	Adipocytes	Lean
1558	CREB3L2	4.74366949511232e-05	0.0005259195624387635	0.547263144240955	0.134531772878921	0.495	0.695	Adipocytes	Lean
1559	MRPL39	4.74974695796967e-05	0.0005262648516562652	-0.25050277512769	0.0615847336999967	0.088	0.085	Adipocytes	Lean
1560	COX10-AS1	4.7628253263153e-05	0.0005273728033865388	-0.226521387141266	0.0556978179930693	0.209	0.199	Adipocytes	Lean
1561	CLPX	4.76837264302205e-05	0.0005273728033865388	-0.279852085372823	0.0688155359916607	0.19	0.187	Adipocytes	Lean
1562	LINC01503	4.76865448025889e-05	0.0005273728033865388	1.28558764646543	0.316126651709817	0.003	0.012	Adipocytes	Lean
1563	AL512308.1	4.79143178444958e-05	0.0005295620405949533	0.691393530010661	0.170060481552873	0.02	0.053	Adipocytes	Lean
1564	VCL	4.81898424437956e-05	0.0005322759898285159	0.583263792712347	0.14351126504839	0.508	0.659	Adipocytes	Lean
1565	ZFHX2-AS1	4.83155923961721e-05	0.0005333332731811141	-0.263141619486207	0.0647553251275165	0.067	0.065	Adipocytes	Lean
1566	FBLN7	4.84298128124124e-05	0.000534262053019414	-0.694847270937839	0.171014991761769	0.083	0.058	Adipocytes	Lean
1567	PPP1R12A	4.8503065947032e-05	0.0005347380225234235	0.191970576442117	0.0472516735487354	0.534	0.654	Adipocytes	Lean
1568	NCOA3	4.87401292083163e-05	0.0005370182598442343	0.435221825642465	0.107155593329472	0.256	0.381	Adipocytes	Lean
1569	POLR3GL	4.93145268312524e-05	0.0005430101122441872	-0.388534872740671	0.0957253085515948	0.075	0.067	Adipocytes	Lean
1570	COG4	4.95755039436885e-05	0.0005453437804910405	-0.298177329148386	0.0734857832703508	0.166	0.158	Adipocytes	Lean
1571	JAM3	4.95878726137622e-05	0.0005453437804910405	-0.670626263418507	0.16527817258456	0.028	0.018	Adipocytes	Lean
1572	GIGYF2	4.97459687744873e-05	0.0005467439055715773	-0.13655404886844	0.0336603892603651	0.544	0.582	Adipocytes	Lean
1573	GOPC	4.99035523267346e-05	0.000548136668444733	-0.236130887504602	0.0582165516634118	0.318	0.316	Adipocytes	Lean
1574	GAB1	5.01087843201146e-05	0.0005497754488348907	-0.513229056733852	0.126563253926266	0.562	0.479	Adipocytes	Lean
1575	SCO1	5.01146586151505e-05	0.0005497754488348907	-0.321048957180284	0.0791718136707197	0.121	0.117	Adipocytes	Lean
1576	LINC01230	5.01810966565858e-05	0.0005501644800726052	-0.846904427046988	0.208865592182823	0.189	0.111	Adipocytes	Lean
1577	SLC16A5	5.02327087750173e-05	0.0005503905863991871	0.842435628896092	0.207775800562651	0.008	0.026	Adipocytes	Lean
1578	ST6GAL1	5.03131024795956e-05	0.0005506772007251176	-0.939012274415452	0.231616531723099	0.026	0.011	Adipocytes	Lean
1579	ATG16L2	5.03209051418435e-05	0.0005506772007251176	-0.872360697669305	0.215178194786791	0.039	0.024	Adipocytes	Lean
1580	LINC01933	5.03518818747588e-05	0.0005506772007251176	-0.515938294483073	0.127266864791166	0.059	0.043	Adipocytes	Lean
1581	WASF3	5.03946029735384e-05	0.0005508052574849326	0.359782910773515	0.0887522467084599	0.453	0.588	Adipocytes	Lean
1582	SLC16A8	5.05124314481402e-05	0.0005514706511087445	-0.977269358937893	0.241107996285892	0.007	0.004	Adipocytes	Lean
1583	CUL7	5.05231935158629e-05	0.0005514706511087445	-0.325630040714252	0.0803391315829898	0.057	0.055	Adipocytes	Lean
1584	KRT5	5.05486301449826e-05	0.0005514706511087445	1.63622965440613	0.403700735716344	0.004	0.014	Adipocytes	Lean
1585	DCTN1	5.07370159199728e-05	0.0005531860894749152	-0.424797573142062	0.104831195599078	0.054	0.048	Adipocytes	Lean
1586	AL136119.1	5.09662175977158e-05	0.0005553441661061536	-0.534951461985515	0.132049240024094	0.812	0.707	Adipocytes	Lean
1587	FAT4	5.15317861409071e-05	0.0005611625099010735	0.726616611136685	0.179474932201287	0.07	0.135	Adipocytes	Lean
1588	EHHADH	5.17731649625752e-05	0.0005634455777575357	-0.421206699608123	0.104066541642831	0.281	0.261	Adipocytes	Lean
1589	AC091057.3	5.19902911399572e-05	0.0005653400578902136	-0.61261943726514	0.151395090261867	0.017	0.012	Adipocytes	Lean
1590	LINC01359	5.2033298040092e-05	0.0005653400578902136	-0.597544318381507	0.147676681641849	0.08	0.066	Adipocytes	Lean
1591	ADPRH	5.20427337790946e-05	0.0005653400578902136	0.929653652850304	0.229756359824439	0.007	0.019	Adipocytes	Lean
1592	DHX30	5.23404599066576e-05	0.0005682267166272284	-0.174820388283781	0.0432197138341473	0.164	0.171	Adipocytes	Lean
1593	BBOF1	5.23787453235422e-05	0.0005682949882049071	-0.418238307493468	0.10340273076276	0.137	0.117	Adipocytes	Lean
1594	CDNF	5.24245627186121e-05	0.0005684448464256834	-0.468591637085643	0.115857653768547	0.098	0.078	Adipocytes	Lean
1595	GAS1RR	5.25855088528326e-05	0.000569842112712117	-0.61535617513354	0.152171699468415	0.051	0.035	Adipocytes	Lean
1596	LINC02652	5.26531082748076e-05	0.000570134242218517	-0.968181902474994	0.239439954859843	0.03	0.016	Adipocytes	Lean
1597	ZNF821	5.26766675007368e-05	0.000570134242218517	-0.421930463556213	0.104349844042863	0.153	0.124	Adipocytes	Lean
1598	FST	5.27211723065874e-05	0.0005702684173795973	-1.34244596913736	0.332023631574633	0.03	0.011	Adipocytes	Lean
1599	SNRNP40	5.27994496085065e-05	0.0005707675133881217	-0.170842792615103	0.0422577329456157	0.138	0.145	Adipocytes	Lean
1600	AC024257.1	5.29118262967666e-05	0.0005716343958983404	-1.35519788135379	0.335247682165588	0.013	0.004	Adipocytes	Lean
1601	CNIH3	5.32755349769574e-05	0.0005749550836998249	-0.356351059165374	0.0881888558222599	0.196	0.188	Adipocytes	Lean
1602	PSMG2	5.32839405309336e-05	0.0005749550836998249	-0.277449824314296	0.0686632070813682	0.167	0.166	Adipocytes	Lean
1603	GAPDH	5.37209119408772e-05	0.0005793182252470674	0.814013036306806	0.201547274296702	0.017	0.056	Adipocytes	Lean
1604	HNRNPUL1	5.37561431294952e-05	0.0005793463944920899	-0.222612114947552	0.0551202151153248	0.169	0.177	Adipocytes	Lean
1605	THBS3	5.38293340726415e-05	0.000579783385363363	-0.401678549978103	0.0994660970140736	0.072	0.06	Adipocytes	Lean
1606	LGALS1	5.38783198053649e-05	0.0005799592957958096	0.746161992533222	0.184778957230881	0.103	0.303	Adipocytes	Lean
1607	CD99	5.40386250777755e-05	0.0005813325378597035	0.415549422818633	0.102924094087559	0.316	0.454	Adipocytes	Lean
1608	VPS51	5.42859501669182e-05	0.0005836396857836769	-0.303223863079271	0.0751230207527207	0.219	0.196	Adipocytes	Lean
1609	ZEB1	5.44396098900935e-05	0.0005849376353647615	0.282191318080906	0.0699237500893641	0.554	0.682	Adipocytes	Lean
1610	HECTD1	5.45092208203083e-05	0.0005853314818558015	-0.14392265709834	0.0356650237584655	0.622	0.673	Adipocytes	Lean
1611	DZIP1L	5.49438931084543e-05	0.0005896425894255328	0.503711529826628	0.124880898937803	0.19	0.381	Adipocytes	Lean
1612	AC083862.2	5.5170859131354e-05	0.0005917207904782479	1.1258303348466	0.279184527375609	0.003	0.011	Adipocytes	Lean
1613	MAP4K4	5.55780761386108e-05	0.0005957285517790383	0.313466175723572	0.0777669775590505	0.526	0.673	Adipocytes	Lean
1614	USP53	5.58272574604338e-05	0.0005980385523249485	0.665484946230532	0.165141441851782	0.591	0.817	Adipocytes	Lean
1615	EED	5.59980034567488e-05	0.0005995060514739695	-0.35832094045233	0.0889339134885885	0.155	0.139	Adipocytes	Lean
1616	UBR1	5.61980324663126e-05	0.0006012850931531193	0.227294457740141	0.0564253735201578	0.509	0.659	Adipocytes	Lean
1617	API5	5.63211161533633e-05	0.0006019802757769873	-0.153304744171658	0.0380624433840984	0.23	0.243	Adipocytes	Lean
1618	KAT2B	5.63307932178004e-05	0.0006019802757769873	-0.389139282249827	0.0966163217476529	0.29	0.261	Adipocytes	Lean
1619	AL512643.2	5.64326471553678e-05	0.0006027061010983087	0.708397759315191	0.175901045653671	0.015	0.045	Adipocytes	Lean
1620	PLXDC2	5.67640389396761e-05	0.0006058810670718673	0.526539813844025	0.130788939632565	0.314	0.502	Adipocytes	Lean
1621	CBWD2	5.70693518546768e-05	0.0006087740290035523	-0.266872931043148	0.0663102274991793	0.13	0.128	Adipocytes	Lean
1622	APMAP	5.71066374798588e-05	0.000608806115414029	-0.36634598251719	0.0910298889870759	0.427	0.385	Adipocytes	Lean
1623	COL24A1	5.71539262400458e-05	0.0006089447414213879	0.682528799894231	0.169603412045771	0.153	0.399	Adipocytes	Lean
1624	AL162458.1	5.79669223294974e-05	0.0006172365152842946	-0.699206580915066	0.173891421336084	0.048	0.033	Adipocytes	Lean
1625	TRIM39	5.81073344474679e-05	0.0006183609149918978	-0.377782255273786	0.0939670866236141	0.051	0.044	Adipocytes	Lean
1626	UFL1-AS1	5.81843140741449e-05	0.0006188093426771782	-0.410695454252133	0.102161625678966	0.144	0.139	Adipocytes	Lean
1627	FAHD2A	5.91014755355574e-05	0.0006280428912970135	-0.323585222277589	0.0805665895356196	0.078	0.072	Adipocytes	Lean
1628	SLTM	5.9151151039494e-05	0.0006280428912970135	-0.229210274763631	0.0570718306195713	0.799	0.805	Adipocytes	Lean
1629	SHPK	5.91655799881018e-05	0.0006280428912970135	-0.395579020313986	0.0984979498085841	0.185	0.157	Adipocytes	Lean
1630	MARCH3	5.91939530449412e-05	0.0006280428912970135	-0.803623306790935	0.200105345068254	0.615	0.489	Adipocytes	Lean
1631	RALGDS	5.9288719792245e-05	0.0006286728073015304	-0.27146549827959	0.0676023201806231	0.112	0.108	Adipocytes	Lean
1632	PTGR1	5.96373111859662e-05	0.0006319918162135714	-0.290688938510722	0.0724144156654542	0.408	0.401	Adipocytes	Lean
1633	TRIAP1	5.99376112170635e-05	0.0006347954161158406	0.68980872264348	0.171891115298133	0.006	0.015	Adipocytes	Lean
1634	EFCAB13	6.02638523990581e-05	0.0006378702517638086	-0.458483384985325	0.114284413600176	0.292	0.257	Adipocytes	Lean
1635	RPP38	6.0532068615016e-05	0.0006403276180293623	0.395263402527209	0.0985515598282813	0.315	0.401	Adipocytes	Lean
1636	ZNF467	6.06848648322455e-05	0.0006415618358842335	-1.11057915312456	0.276943304931012	0.019	0.006	Adipocytes	Lean
1637	IDNK	6.07318481461611e-05	0.000641676594243883	-0.396787519559508	0.098950763082413	0.119	0.116	Adipocytes	Lean
1638	LMF1	6.09165086564732e-05	0.0006432450120378244	-0.267975788562184	0.0668396787844574	0.261	0.265	Adipocytes	Lean
1639	SEMA3B	6.12228478452175e-05	0.0006460956628514011	0.679835437622116	0.169617616409486	0.057	0.157	Adipocytes	Lean
1640	TRAK2	6.16499862027114e-05	0.0006502169863101885	-0.355719810035243	0.0887877880029802	0.269	0.237	Adipocytes	Lean
1641	HIF1A-AS3	6.19253181671988e-05	0.0006527332795060048	0.468707452271683	0.117020303487684	0.176	0.28	Adipocytes	Lean
1642	ERCC5	6.20692124859231e-05	0.0006538619709148756	-0.244780171495503	0.0611216525967779	0.264	0.268	Adipocytes	Lean
1643	AL117335.1	6.26670467741828e-05	0.0006597684752556375	-0.935897473583647	0.2338261045754	0.009	0.005	Adipocytes	Lean
1644	MRTFA	6.2941142273638e-05	0.0006622616279159268	0.294225300997447	0.0735286792463961	0.359	0.499	Adipocytes	Lean
1645	ADGRV1	6.31877267945608e-05	0.0006644625314376521	0.756948994571478	0.189209867457919	0.01	0.02	Adipocytes	Lean
1646	PHKA2-AS1	6.32595574133758e-05	0.0006648242598928803	-0.695602637757133	0.173887182704973	0.012	0.008	Adipocytes	Lean
1647	ANKRD31	6.33072059016059e-05	0.0006649315694964059	-0.458701239159285	0.11467153035399	0.07	0.058	Adipocytes	Lean
1648	INTS6	6.38857759724953e-05	0.0006706118599571448	-0.376098700055264	0.0940722188181004	0.357	0.325	Adipocytes	Lean
1649	SCCPDH	6.41160830367258e-05	0.0006726318669907188	-0.487429218547155	0.121944911429141	0.196	0.179	Adipocytes	Lean
1650	YWHAH	6.42959823622053e-05	0.0006741209815437594	0.687629591253355	0.172059550489292	0.033	0.075	Adipocytes	Lean
1651	RAB31	6.44293127938642e-05	0.0006751203684553524	0.589495466116564	0.14752241665084	0.163	0.307	Adipocytes	Lean
1652	OSMR	6.45011193236089e-05	0.0006754190284890847	0.870428931077173	0.217840960641293	0.132	0.237	Adipocytes	Lean
1653	THAP3	6.45531669633256e-05	0.0006754190284890847	-0.426480966720566	0.106739864749974	0.051	0.048	Adipocytes	Lean
1654	ABHD3	6.45718996888951e-05	0.0006754190284890847	-0.348122816005037	0.087129847383372	0.318	0.298	Adipocytes	Lean
1655	HERC3	6.48563469254015e-05	0.0006779950428146298	-0.300182869949664	0.0751507953703558	0.306	0.3	Adipocytes	Lean
1656	ANKAR	6.49137509426149e-05	0.0006781959591128136	-0.21789019316076	0.054551682942354	0.46	0.498	Adipocytes	Lean
1657	ZDHHC17	6.58667522374599e-05	0.000687343940358123	-0.177776426251148	0.044547205062051	0.416	0.448	Adipocytes	Lean
1658	AL354977.2	6.68393388067241e-05	0.0006970836738380662	-0.657429739752169	0.164882376776623	0.017	0.011	Adipocytes	Lean
1659	HNRNPA0	6.69273159884048e-05	0.0006975915840786723	0.302867980893937	0.0759647759421367	0.06	0.101	Adipocytes	Lean
1660	RBL2	6.72360578007671e-05	0.0007003986056301609	-0.332457703666106	0.0834092709393173	0.432	0.4	Adipocytes	Lean
1661	GPR89A	6.73208281996646e-05	0.0007008705918254648	-0.249194766555022	0.0625243862445532	0.107	0.099	Adipocytes	Lean
1662	AL049749.1	6.74358657066425e-05	0.0007016569483395884	-1.64228946991549	0.412101698027386	0.011	0.003	Adipocytes	Lean
1663	PTPRF	6.75807633241411e-05	0.0007027528907494556	-0.299512011493084	0.0751665274139758	0.753	0.748	Adipocytes	Lean
1664	SETDB2	6.76843037762584e-05	0.0007034177410006586	-0.297819385455375	0.0747485606655186	0.123	0.114	Adipocytes	Lean
1665	RSBN1	6.77411733954868e-05	0.0007035970647235328	-0.236938424382903	0.0594712559592098	0.198	0.2	Adipocytes	Lean
1666	NOL9	6.78046734054658e-05	0.0007038450054672579	-0.258952083493583	0.0650002882700135	0.144	0.135	Adipocytes	Lean
1667	MEIS1-AS2	6.84336775927351e-05	0.0007099594320821075	-0.596610393757823	0.149839358097334	0.029	0.021	Adipocytes	Lean
1668	NDUFA6-DT	6.87527010096584e-05	0.0007128527277481276	-0.433940090478466	0.109014796205186	0.093	0.071	Adipocytes	Lean
1669	ZCRB1	6.89661015958265e-05	0.000714648150783824	-0.296339324985002	0.0744603962631625	0.11	0.104	Adipocytes	Lean
1670	LMBR1L	6.91202135483929e-05	0.0007158274710396538	-0.298374123829462	0.0749816730441143	0.115	0.109	Adipocytes	Lean
1671	PLBD1-AS1	6.94440805982197e-05	0.0007187624216229488	-0.471602687805839	0.118547275074491	0.077	0.07	Adipocytes	Lean
1672	PLAAT3	6.95754324633588e-05	0.0007196914555152796	-0.52377363580721	0.131676418521023	0.671	0.638	Adipocytes	Lean
1673	TES	6.96148820773183e-05	0.0007196914555152796	0.559140342559569	0.140572354794037	0.097	0.181	Adipocytes	Lean
1674	RNF34	6.96741620765591e-05	0.0007198852778602479	-0.252165457538773	0.0633996402140247	0.162	0.165	Adipocytes	Lean
1675	PLEKHA2	6.98752654898189e-05	0.0007215433664910892	0.388405749925954	0.0976701194555692	0.107	0.184	Adipocytes	Lean
1676	LINC00504	6.99249456849782e-05	0.0007215508859188308	-0.497072922279129	0.125001331934361	0.141	0.119	Adipocytes	Lean
1677	MLLT3	6.9969338829489e-05	0.0007215508859188308	-0.424102141192884	0.106655066581191	0.227	0.172	Adipocytes	Lean
1678	L3MBTL3	6.99978704148497e-05	0.0007215508859188308	-0.514205564760226	0.129317825256598	0.062	0.049	Adipocytes	Lean
1679	MXD1	7.01573918071128e-05	0.0007227757748759457	-0.31374938369409	0.0789157454609579	0.118	0.109	Adipocytes	Lean
1680	POLA1	7.02935826215314e-05	0.0007237590266324749	-0.177129533585314	0.0445576395471416	0.314	0.313	Adipocytes	Lean
1681	LNX2	7.08325589036356e-05	0.0007288859088571679	-0.53044819031555	0.133497410327368	0.107	0.075	Adipocytes	Lean
1682	TAFA1	7.09445131426552e-05	0.0007296016753834814	-0.391089615114888	0.0984344802026886	0.151	0.122	Adipocytes	Lean
1683	MFSD1	7.09842742561036e-05	0.0007296016753834814	-0.69433024246703	0.174763861884921	0.148	0.11	Adipocytes	Lean
1684	METAP2	7.14427808062206e-05	0.0007338896644877293	-0.180525437160122	0.0454560399291134	0.292	0.297	Adipocytes	Lean
1685	PCGF6	7.16875333588517e-05	0.0007356481519113111	-0.392269931008373	0.0987932583486263	0.144	0.13	Adipocytes	Lean
1686	CUL5	7.16968048509926e-05	0.0007356481519113111	-0.135700881163476	0.0341765584747985	0.479	0.505	Adipocytes	Lean
1687	ZNF146	7.17816556104025e-05	0.0007360136566162224	-0.205797389801727	0.051834193329676	0.262	0.269	Adipocytes	Lean
1688	GAB2	7.18153069599636e-05	0.0007360136566162224	-0.417338105148472	0.105117914681981	0.595	0.605	Adipocytes	Lean
1689	ZNF521	7.19382673844791e-05	0.0007368486545650134	-0.334210244883317	0.0841885529990433	0.509	0.484	Adipocytes	Lean
1690	CPEB1	7.20533949037305e-05	0.0007376025054093126	1.02128669878059	0.257289847803304	0.017	0.037	Adipocytes	Lean
1691	AC087855.1	7.23277946631608e-05	0.0007399850005831791	0.969100893923909	0.24419855614918	0.009	0.027	Adipocytes	Lean
1692	HAGH	7.24289502822749e-05	0.0007405933137383331	-0.3457880718232	0.0871406033610123	0.186	0.18	Adipocytes	Lean
1693	PPWD1	7.26652769518357e-05	0.000742374459513357	-0.171210028941757	0.0431543672860538	0.33	0.339	Adipocytes	Lean
1694	MARK1	7.26867397721822e-05	0.000742374459513357	0.395412337916435	0.0996674797171842	0.566	0.771	Adipocytes	Lean
1695	RCOR3	7.28991169589693e-05	0.0007441156415564677	-0.310435561355634	0.0782619889997634	0.47	0.45	Adipocytes	Lean
1696	FAM135A	7.29460458735285e-05	0.0007441669849280526	-0.238873827507481	0.0602233327883668	0.277	0.271	Adipocytes	Lean
1697	TESK2	7.36248548512119e-05	0.0007506607617751862	-0.56978653327759	0.143730971978039	0.081	0.058	Adipocytes	Lean
1698	AC067852.3	7.39346701868272e-05	0.0007533870781343879	-0.431707858142419	0.108927594948242	0.03	0.022	Adipocytes	Lean
1699	KDM7A	7.41059041765723e-05	0.0007546989472936357	-0.355423696770848	0.089692233800238	0.245	0.219	Adipocytes	Lean
1700	WDR89	7.41968172503699e-05	0.0007549391214674774	-0.357386280419841	0.090194157869673	0.041	0.036	Adipocytes	Lean
1701	ARHGEF7-AS2	7.42369729543397e-05	0.0007549391214674774	-0.681300106832993	0.171946421917269	0.043	0.028	Adipocytes	Lean
1702	USP51	7.43232419137284e-05	0.0007549391214674774	-0.835187534830682	0.21079925687642	0.016	0.01	Adipocytes	Lean
1703	IL1RL1	7.43240780179278e-05	0.0007549391214674774	4.95993167019242	1.25187526782719	0.0	0.004	Adipocytes	Lean
1704	AKAP1	7.43420147202645e-05	0.0007549391214674774	-0.427650514659926	0.107939568788304	0.298	0.276	Adipocytes	Lean
1705	GATAD2B	7.45661009128029e-05	0.0007567820104641671	-0.193769285148383	0.0489165006907555	0.37	0.38	Adipocytes	Lean
1706	HEATR6	7.50606175958043e-05	0.000761365864716779	-0.478692476382	0.120892713789012	0.072	0.056	Adipocytes	Lean
1707	TBC1D16	7.55189000659386e-05	0.000765577159857954	0.368666337295965	0.0931400590053757	0.398	0.59	Adipocytes	Lean
1708	AC119868.2	7.62840910732888e-05	0.0007726808466205508	1.74054934575804	0.440001118231608	0.002	0.008	Adipocytes	Lean
1709	CXXC4	7.63066384197087e-05	0.0007726808466205508	-2.64348218780357	0.668269413366401	0.009	0.001	Adipocytes	Lean
1710	AC239799.2	7.64050465974314e-05	0.0007732364858216405	-1.02833656404404	0.259982610146446	0.01	0.004	Adipocytes	Lean
1711	STARD7-AS1	7.6576161253892e-05	0.0007745268792883689	-0.266989404948502	0.0675090155256925	0.068	0.066	Adipocytes	Lean
1712	COL16A1	7.66933720569714e-05	0.0007752709055798913	1.01193919655149	0.25589530914781	0.019	0.055	Adipocytes	Lean
1713	KRI1	7.7063075824198e-05	0.000778390202569712	-0.336495056281595	0.0851163338169085	0.052	0.047	Adipocytes	Lean
1714	ATXN10	7.71370218670178e-05	0.000778390202569712	-0.228758264451423	0.0578676990811314	0.395	0.393	Adipocytes	Lean
1715	LINC02284	7.71550763554583e-05	0.000778390202569712	-0.60805130858461	0.153817517717901	0.03	0.021	Adipocytes	Lean
1716	STT3B	7.7177250533487e-05	0.000778390202569712	-0.235937213599498	0.0596856005786899	0.325	0.32	Adipocytes	Lean
1717	CLIC1	7.76014124503027e-05	0.0007822239991656223	0.823628029720521	0.20842428188989	0.017	0.065	Adipocytes	Lean
1718	AC105429.1	7.80020170763133e-05	0.0007853706492587304	-0.729930916524674	0.184771246219818	0.015	0.008	Adipocytes	Lean
1719	AP005131.3	7.81443381425219e-05	0.0007860637933384952	0.832142185291193	0.210667787896579	0.007	0.02	Adipocytes	Lean
1720	POLRMT	7.8159374980901e-05	0.0007860637933384952	-0.385036170628525	0.0974781299044892	0.028	0.025	Adipocytes	Lean
1721	RRBP1	7.83456227872978e-05	0.0007874910052774173	0.469520401693942	0.118883825491119	0.203	0.318	Adipocytes	Lean
1722	EIF4EBP2	7.85893468223901e-05	0.0007894939982536598	-0.372487595936163	0.0943326198383625	0.378	0.374	Adipocytes	Lean
1723	MYOZ2	7.86824337691352e-05	0.0007899823098776767	0.749067744368898	0.189715297749721	0.016	0.046	Adipocytes	Lean
1724	SLC25A13	7.94869962345784e-05	0.000797609344701891	-0.192600621679431	0.0488098006769833	0.39	0.413	Adipocytes	Lean
1725	FRY	7.95527856310472e-05	0.0007978187609220945	0.406867161660487	0.103115465014727	0.39	0.6	Adipocytes	Lean
1726	PPP1R16A	7.97438525001523e-05	0.0007992836141395062	-0.590438021877926	0.149661036808276	0.078	0.059	Adipocytes	Lean
1727	SLC35F5	7.98694826498633e-05	0.0008000913036346431	-0.187263636103264	0.0474711126999341	0.355	0.377	Adipocytes	Lean
1728	HOXA11-AS	8.01566987670701e-05	0.000802515855018	-1.25348045826782	0.317825141583746	0.009	0.003	Adipocytes	Lean
1729	PAN3	8.02060691392399e-05	0.0008025577430884732	-0.136652259221186	0.0346500407169799	0.691	0.724	Adipocytes	Lean
1730	ANKRD30B	8.03053495659333e-05	0.0008030987126354399	1.02772964748237	0.260614438408774	0.005	0.017	Adipocytes	Lean
1731	SFXN2	8.05986515078085e-05	0.0008055783058132734	-0.442723072966556	0.112291790237794	0.046	0.04	Adipocytes	Lean
1732	TAGLN2	8.0723782337608e-05	0.0008057539089340255	0.965171433306761	0.244828111496039	0.015	0.048	Adipocytes	Lean
1733	USP8	8.07274022288945e-05	0.0008057539089340255	-0.164359921533701	0.0416921155724468	0.388	0.432	Adipocytes	Lean
1734	ABCD4	8.07523201341459e-05	0.0008057539089340255	-0.302283868065716	0.0766798281463087	0.097	0.094	Adipocytes	Lean
1735	NECAP1	8.08162412382809e-05	0.0008059389447687295	-0.224562373134976	0.0569670921589837	0.11	0.116	Adipocytes	Lean
1736	AC107993.1	8.11365928857436e-05	0.0008086795882400067	-0.872402111133843	0.221364669704204	0.01	0.006	Adipocytes	Lean
1737	ZNF708	8.12259328053144e-05	0.0008091159801206894	-0.321357184753215	0.0815471340104598	0.305	0.303	Adipocytes	Lean
1738	STAG2	8.15185332908762e-05	0.0008111208234057435	-0.190077146724614	0.0482442615060079	0.454	0.476	Adipocytes	Lean
1739	NOTCH3	8.16374350466251e-05	0.0008118490951081234	1.41093703463981	0.358147512189929	0.025	0.103	Adipocytes	Lean
1740	EMX2	8.17786634276668e-05	0.0008123438708829922	0.928097100911116	0.235609849716986	0.006	0.015	Adipocytes	Lean
1741	ADNP	8.19803841816511e-05	0.0008138924558134742	-0.158396522280388	0.0402171092914505	0.457	0.468	Adipocytes	Lean
1742	CYB5A	8.20987266803059e-05	0.0008146120025524654	-0.495949827142903	0.125933457520879	0.581	0.487	Adipocytes	Lean
1743	METTL23	8.4131980645676e-05	0.0008338549711204528	-0.270569613018938	0.0688067115576213	0.053	0.054	Adipocytes	Lean
1744	KLHL29	8.44464226458558e-05	0.0008365046919202704	0.717867267818991	0.182597559368097	0.269	0.483	Adipocytes	Lean
1745	ACER2	8.45679570102701e-05	0.0008372416301334487	-0.468376057869638	0.119147159850338	0.367	0.344	Adipocytes	Lean
1746	HDAC5	8.49092053765786e-05	0.0008401517530325417	-0.338999604480914	0.0862571635415984	0.141	0.13	Adipocytes	Lean
1747	SND1	8.49707998420083e-05	0.000840293082401954	0.241985479654157	0.061575019245807	0.5	0.636	Adipocytes	Lean
1748	AC117453.1	8.56404981730212e-05	0.0008464445676410849	1.31629963343111	0.335103305954877	0.002	0.008	Adipocytes	Lean
1749	ZC3H4	8.6066692125069e-05	0.0008501838258250002	-0.40442042139235	0.102988586468097	0.096	0.085	Adipocytes	Lean
1750	C12orf65	8.61741533904927e-05	0.0008507721725228132	-0.475135537835042	0.121005954974524	0.062	0.05	Adipocytes	Lean
1751	LCMT1	8.6416288435595e-05	0.0008526887216136682	-0.18320929576765	0.0466671658869346	0.18	0.186	Adipocytes	Lean
1752	MICALL2	8.66266647931813e-05	0.0008542899463585193	0.595506088088918	0.151710232289604	0.027	0.055	Adipocytes	Lean
1753	ENAH	8.67917399365486e-05	0.0008554428929040176	0.574069892542796	0.146266256034662	0.202	0.33	Adipocytes	Lean
1754	SRPX2	8.6865796136187e-05	0.0008556979507347849	0.640346926893804	0.163161400488402	0.311	0.641	Adipocytes	Lean
1755	SIX4	8.71640394364916e-05	0.0008581599248511791	-0.772815195937124	0.196955936747783	0.029	0.016	Adipocytes	Lean
1756	FAM219A	8.72874944124763e-05	0.0008587661177020664	0.386149806512025	0.0984208175486931	0.175	0.294	Adipocytes	Lean
1757	LTBP4	8.73223134153444e-05	0.0008587661177020664	0.451410867880209	0.115057196661275	0.049	0.108	Adipocytes	Lean
1758	ORC5	8.75935739714896e-05	0.0008609570931420182	-0.27778024325397	0.070815092257094	0.237	0.23	Adipocytes	Lean
1759	TMEM203	8.80692732051436e-05	0.0008651539609494222	0.680925589200548	0.173647525445172	0.006	0.016	Adipocytes	Lean
1760	AC017101.1	8.82414365153067e-05	0.0008663660331389509	0.775103920644333	0.197688312467789	0.117	0.193	Adipocytes	Lean
1761	NUDCD3	8.87028203898766e-05	0.0008704148027318223	-0.240609376291293	0.0613864947880243	0.367	0.363	Adipocytes	Lean
1762	AC034159.2	8.87947485165117e-05	0.0008708357418010847	0.890809820801863	0.227286137572363	0.011	0.035	Adipocytes	Lean
1763	PDE3A	8.91838659783619e-05	0.0008741692293828288	-0.566914046047918	0.144684493089145	0.537	0.444	Adipocytes	Lean
1764	MTERF4	8.9820871778208e-05	0.000879927470299367	-0.240088183908822	0.0613007551729372	0.272	0.294	Adipocytes	Lean
1765	TMEM273	9.0762189901626e-05	0.0008884862331640394	-1.18900751218306	0.303779617421471	0.02	0.014	Adipocytes	Lean
1766	CDON	9.08137855042334e-05	0.0008884862331640394	-0.771973166420801	0.197238392893437	0.17	0.082	Adipocytes	Lean
1767	AL109811.1	9.08446033120824e-05	0.0008884862331640394	-0.446746225624765	0.11414561405555	0.045	0.038	Adipocytes	Lean
1768	LAS1L	9.10411509454304e-05	0.0008899184820813369	-0.276277474492039	0.0705995120236177	0.123	0.119	Adipocytes	Lean
1769	AL355613.1	9.12949735356034e-05	0.0008919087046016786	0.743034097592246	0.189906380239001	0.005	0.013	Adipocytes	Lean
1770	DNAJC19	9.1667081997376e-05	0.0008950517005802062	-0.475325776357253	0.121515365756106	0.111	0.098	Adipocytes	Lean
1771	ZXDC	9.17430832506712e-05	0.0008953015942940501	-0.19407411126273	0.049616903474164	0.377	0.394	Adipocytes	Lean
1772	DDX19A	9.2489988494474e-05	0.0009015997177005228	-0.234107256425099	0.0598817414659439	0.181	0.168	Adipocytes	Lean
1773	EPN1	9.28645701501027e-05	0.0009047545970575832	-0.368341645321923	0.0942407781937318	0.069	0.063	Adipocytes	Lean
1774	AC068506.1	9.31839684833329e-05	0.0009073686755660502	-1.54181660772854	0.394559918180558	0.009	0.002	Adipocytes	Lean
1775	ZC4H2	9.32802334695669e-05	0.0009074106418509447	0.393238455626779	0.100638455460564	0.078	0.132	Adipocytes	Lean
1776	FRYL	9.32904584212502e-05	0.0009074106418509447	-0.149012117017266	0.0381357691798109	0.474	0.514	Adipocytes	Lean
1777	C3orf33	9.33610285712482e-05	0.0009076000155741321	-0.286376250079894	0.0732939686262078	0.052	0.049	Adipocytes	Lean
1778	NECTIN3-AS1	9.34262347453065e-05	0.0009077370652688122	-0.520032289784948	0.133100690624232	0.058	0.043	Adipocytes	Lean
1779	AP006623.1	9.36367269638105e-05	0.0009092848045949909	-0.3691596605041	0.0944984556812153	0.056	0.047	Adipocytes	Lean
1780	FAT2	9.39334382312675e-05	0.0009116676483199683	0.673070227206488	0.172328019204503	0.023	0.052	Adipocytes	Lean
1781	NUB1	9.42168541249311e-05	0.0009139189219622616	-0.295548923659825	0.0756843192037861	0.241	0.235	Adipocytes	Lean
1782	HS6ST3	9.43400742816479e-05	0.00091461466119888	1.20202132926523	0.307839152397675	0.003	0.008	Adipocytes	Lean
1783	STRN4	9.48901884407667e-05	0.0009194460648644066	-0.261722156930204	0.0670515192468975	0.065	0.063	Adipocytes	Lean
1784	TMLHE	9.52584203353287e-05	0.0009225107980238676	-0.282523818218996	0.0723981512847655	0.344	0.349	Adipocytes	Lean
1785	DAPK1	9.58970763113173e-05	0.0009281896307167883	-0.548793084172293	0.140689296096182	0.156	0.118	Adipocytes	Lean
1786	PM20D2	9.59685165242288e-05	0.0009283751753740891	-0.549816742527834	0.140958236711803	0.063	0.043	Adipocytes	Lean
1787	C2CD6	9.62598898687109e-05	0.000930686937375163	0.417638509009855	0.107091440169866	0.136	0.22	Adipocytes	Lean
1788	CTPS1	9.65272441828409e-05	0.0009324575176153676	0.536499728230822	0.137593692140238	0.023	0.043	Adipocytes	Lean
1789	SRFBP1	9.65480195312573e-05	0.0009324575176153676	0.338342853102367	0.0867744420595766	0.159	0.257	Adipocytes	Lean
1790	HIF3A	9.69961081819685e-05	0.0009358862968775081	-1.10580254114844	0.283685626839477	0.098	0.026	Adipocytes	Lean
1791	HAS2-AS1	9.70084270340348e-05	0.0009358862968775081	-0.492745670088681	0.12641132771805	0.021	0.017	Adipocytes	Lean
1792	PNPLA7	9.73061506410573e-05	0.0009382489367729744	-0.370603850507831	0.0950945916038724	0.414	0.372	Adipocytes	Lean
1793	EZH1	9.78981603090353e-05	0.0009434450489684079	-0.197833251255215	0.0507819052952901	0.45	0.492	Adipocytes	Lean
1794	GATD3A	9.82751402042694e-05	0.0009465644062733344	-0.952192507119019	0.244477175970306	0.015	0.007	Adipocytes	Lean
1795	SLC14A2	9.86565909712416e-05	0.000949723421268413	0.614176471953317	0.157728970422138	0.222	0.439	Adipocytes	Lean
1796	SPON2	9.87392117830682e-05	0.0009500038680818388	0.588614889772639	0.15117228398893	0.107	0.188	Adipocytes	Lean
1797	TASP1	0.0001001241356863	0.0009628071326065914	0.183451389259237	0.0471562141703689	0.281	0.382	Adipocytes	Lean
1798	MREG	0.0001011666950793	0.000972306099190177	-0.318600543042964	0.0819492939775733	0.517	0.519	Adipocytes	Lean
1799	AC135050.3	0.0001012788338011	0.0009728574186810909	-0.560851042795105	0.144270084102632	0.014	0.012	Adipocytes	Lean
1800	AC093865.1	0.0001015103617687	0.0009745543434453408	0.446003140319132	0.114743638550522	0.081	0.151	Adipocytes	Lean
1801	ALKBH7	0.000101742742389	0.0009762576161918039	0.68572720982934	0.17644287838839	0.008	0.022	Adipocytes	Lean
1802	SP1	0.0001019596133237	0.0009778103089860884	-0.290276568161685	0.0747003312630589	0.252	0.244	Adipocytes	Lean
1803	DENND2D	0.000102167576523	0.0009792759452914208	-0.567257965086395	0.145997853732401	0.049	0.037	Adipocytes	Lean
1804	ULK1	0.000102477220956	0.0009817140892122525	-0.332920897347222	0.0857016357307083	0.248	0.225	Adipocytes	Lean
1805	USP44	0.0001026091452928	0.0009824479943641084	0.854205349998408	0.219910158000691	0.006	0.017	Adipocytes	Lean
1806	CACTIN	0.0001033947473261	0.0009894364802041282	-0.424541758879983	0.109347968930623	0.021	0.02	Adipocytes	Lean
1807	CFAP57	0.0001034580233201	0.0009895088595521248	1.10315840870837	0.284148143021231	0.012	0.067	Adipocytes	Lean
1808	MRPL50	0.0001035790950986	0.000990133642651364	0.55005438461003	0.141691690155616	0.021	0.044	Adipocytes	Lean
1809	MRNIP	0.0001037592119712	0.0009913218740293078	-0.344278560236431	0.0886943564397542	0.131	0.117	Adipocytes	Lean
1810	IRAK1	0.0001040954316679	0.000993999441856759	0.830672770222128	0.214044467561209	0.008	0.02	Adipocytes	Lean
1811	NT5C3A	0.0001042867212838	0.0009952909493399097	-0.362241437774821	0.0933516783435786	0.179	0.164	Adipocytes	Lean
1812	FANCD2	0.0001044245932174	0.0009960715360549095	-0.567699014534954	0.146311380061477	0.026	0.018	Adipocytes	Lean
1813	FGF11	0.0001049968177187	0.001000455192865789	1.18473321348925	0.305442421214146	0.003	0.012	Adipocytes	Lean
1814	TMEM220	0.0001054708980347	0.001004433576404454	-0.265984095968479	0.068594171870144	0.236	0.249	Adipocytes	Lean
1815	APLP2	0.0001059126372792	0.0010080998664072193	-0.268811804545914	0.0693415956062485	0.268	0.278	Adipocytes	Lean
1816	AP002784.1	0.000106022150067	0.0010085220883381625	1.2588497666427	0.324748820541352	0.002	0.009	Adipocytes	Lean
1817	DENND4C	0.0001061075150916	0.0010085220883381625	-0.192051430093896	0.0495465222242524	0.613	0.619	Adipocytes	Lean
1818	SYCP1	0.0001061273454819	0.0010085220883381625	0.899591241734931	0.23208439820227	0.056	0.152	Adipocytes	Lean
1819	PCA3	0.0001063651441376	0.001009782896196323	-1.02737147422424	0.265087524032347	0.056	0.017	Adipocytes	Lean
1820	PLIN3	0.0001063737288882	0.001009782896196323	0.557424428377064	0.143830167065431	0.038	0.064	Adipocytes	Lean
1821	USP33	0.0001066825320415	0.0010121733181565607	0.32791653556652	0.0846265058298439	0.787	0.889	Adipocytes	Lean
1822	UBE3B	0.0001072091249703	0.001016626411424185	-0.175612535622647	0.0453349391511593	0.26	0.277	Adipocytes	Lean
1823	PCDH9-AS3	0.0001073745991598	0.0010175469279322391	0.645001817608146	0.166525438125745	0.029	0.072	Adipocytes	Lean
1824	AL356108.1	0.0001074720046082	0.0010175469279322391	0.572371808445727	0.147782377822675	0.031	0.061	Adipocytes	Lean
1825	NIFK-AS1	0.0001074780720005	0.0010175469279322391	-0.511538335996566	0.132076071830354	0.163	0.143	Adipocytes	Lean
1826	MMS19	0.0001079014188618	0.0010210107087929834	-0.329921628273561	0.0852048194394631	0.203	0.181	Adipocytes	Lean
1827	LRIG2	0.0001080260936261	0.0010216461389207466	-0.255857373331331	0.066081953584407	0.275	0.272	Adipocytes	Lean
1828	HIF1A	0.0001082941421805	0.00102363611456512	0.415765980626974	0.107399346579915	0.263	0.343	Adipocytes	Lean
1829	CYBRD1	0.000109053219657	0.001029864701333066	-0.492223459127218	0.127205550428137	0.285	0.241	Adipocytes	Lean
1830	ATP5MC1	0.000109069055977	0.001029864701333066	0.398347431355947	0.102946064352728	0.021	0.042	Adipocytes	Lean
1831	CYTH1	0.0001092906968077	0.0010314091742835067	-0.480098879225267	0.124089198602782	0.188	0.147	Adipocytes	Lean
1832	MOB3B	0.0001098290060217	0.0010359389144723387	-0.426670329519876	0.110313905806771	0.461	0.409	Adipocytes	Lean
1833	WDR76	0.0001098968458142	0.0010360285979331243	-0.802799220376	0.20756860820723	0.011	0.006	Adipocytes	Lean
1834	SUGP1	0.0001100238909142	0.0010366760352928945	-0.338795943349492	0.0876041300420673	0.089	0.077	Adipocytes	Lean
1835	TMEM185B	0.0001101411002656	0.0010372301600303931	0.631475827790648	0.163294771805544	0.006	0.016	Adipocytes	Lean
1836	LRRC17	0.000110283736562	0.001038023023358602	-0.394695312159805	0.102073493372195	0.03	0.026	Adipocytes	Lean
1837	MMP25-AS1	0.0001108845586203	0.0010431253419783625	-0.587235194766362	0.15191897265862	0.038	0.026	Adipocytes	Lean
1838	TUT1	0.0001111346951444	0.0010444594152246285	-0.4129559221277	0.106847762091406	0.068	0.06	Adipocytes	Lean
1839	KIAA0825	0.0001111439837157	0.0010444594152246285	0.214431694203113	0.0554821140710976	0.291	0.398	Adipocytes	Lean
1840	ZNF334	0.0001126276375228	0.0010578421311699898	-0.737324770826578	0.190935570749401	0.082	0.05	Adipocytes	Lean
1841	NAA35	0.0001127145317072	0.00105809873025982	-0.165334214311013	0.0428165768075007	0.33	0.34	Adipocytes	Lean
1842	AC100793.4	0.0001137070044271	0.001066399920833101	-1.0621203432018	0.27520981143379	0.015	0.007	Adipocytes	Lean
1843	FAM24B	0.0001137189037812	0.001066399920833101	-0.621725947579583	0.161098707675655	0.012	0.009	Adipocytes	Lean
1844	ERCC6	0.0001138476866256	0.0010670442016661116	-0.264806033013747	0.0686202142395951	0.163	0.167	Adipocytes	Lean
1845	TCOF1	0.0001141565690319	0.0010693749064217173	-0.309508556670523	0.0802179195645397	0.057	0.055	Adipocytes	Lean
1846	SRP14	0.0001143167389056	0.0010703108063797372	0.601670208354724	0.155953751070409	0.037	0.097	Adipocytes	Lean
1847	AC027237.3	0.0001146424090179	0.0010727944291711916	1.52377888034162	0.395036813943931	0.003	0.013	Adipocytes	Lean
1848	MKS1	0.0001147565057789	0.0010732966293517867	-0.414700671433914	0.10751715034107	0.055	0.046	Adipocytes	Lean
1849	POLR2E	0.00011506867469	0.0010756498585100473	-0.412916260721952	0.107072957920058	0.129	0.115	Adipocytes	Lean
1850	TLR2	0.0001151886914072	0.0010762053382868382	-1.25155129085494	0.32456013862953	0.038	0.011	Adipocytes	Lean
1851	GNG11	0.0001152723758059	0.0010764209604040957	1.31385886213126	0.340733824418274	0.008	0.055	Adipocytes	Lean
1852	IKZF5	0.0001153829989979	0.0010768440336494376	-0.272102721419392	0.0705709305493393	0.136	0.133	Adipocytes	Lean
1853	ITGB5	0.0001154389415049	0.0010768440336494376	0.478091415315453	0.123998736324938	0.309	0.524	Adipocytes	Lean
1854	HCG27	0.0001156470728884	0.001078219244919093	-0.706619590271718	0.183291204115142	0.092	0.067	Adipocytes	Lean
1855	AC006001.2	0.0001164620063914	0.0010852474792852336	-0.244797525971041	0.063526740697274	0.373	0.378	Adipocytes	Lean
1856	DIRAS3	0.0001167096168438	0.001086984533173955	-0.696375505762493	0.180738895473192	0.012	0.007	Adipocytes	Lean
1857	LRRC14	0.0001170505359963	0.001089588348967654	-0.610437147111702	0.158463621723378	0.022	0.018	Adipocytes	Lean
1858	LINC02204	0.000117288264518	0.0010911607172514426	1.07607207070853	0.279373999900167	0.003	0.01	Adipocytes	Lean
1859	GPR39	0.0001173423213755	0.0010911607172514426	1.09147835288982	0.28338213869619	0.026	0.075	Adipocytes	Lean
1860	LINC02636	0.0001176783791901	0.0010937130783858534	-0.502383527718366	0.130458296260832	0.123	0.089	Adipocytes	Lean
1861	MAMDC2-AS1	0.0001183506487338	0.001099385916402208	-0.566068315921318	0.147049154010761	0.046	0.035	Adipocytes	Lean
1862	EPS8	0.0001188465275791	0.001103415147063458	0.387127235147818	0.100591894270103	0.783	0.89	Adipocytes	Lean
1863	CCDC174	0.0001194219867458	0.0011081786345831525	-0.184378098419207	0.0479239037981757	0.159	0.161	Adipocytes	Lean
1864	RHCG	0.0001194890066525	0.0011082215389843616	2.99351844109737	0.778108780629212	0.0	0.007	Adipocytes	Lean
1865	FBXL12	0.0001196810771752	0.001109423596925223	-0.193979230512287	0.0504264102388731	0.119	0.124	Adipocytes	Lean
1866	RBM15B	0.0001200650356572	0.0011124022422052838	0.485436762312854	0.126218826303988	0.012	0.024	Adipocytes	Lean
1867	AC114730.2	0.0001205005615691	0.0011154210809093791	-0.7166728372806	0.186385738730995	0.02	0.011	Adipocytes	Lean
1868	LINC01081	0.0001205164717226	0.0011154210809093791	0.834516185734678	0.217035189927241	0.008	0.021	Adipocytes	Lean
1869	LINC01192	0.0001210444466215	0.0011197241752314905	1.55844423759372	0.405422419041429	0.005	0.023	Adipocytes	Lean
1870	SLFN12	0.0001215647857369	0.0011235490082915883	0.762149429769708	0.198324112322238	0.014	0.032	Adipocytes	Lean
1871	TRABD2A	0.0001216420795989	0.0011235490082915883	-0.87054607725963	0.226539937501429	0.103	0.059	Adipocytes	Lean
1872	SAP30	0.0001216476968045	0.0011235490082915883	-0.864352568301742	0.224928879926546	0.027	0.017	Adipocytes	Lean
1873	LINC02008	0.0001217202669111	0.001123634958735991	1.0406048989806	0.270805011240364	0.007	0.017	Adipocytes	Lean
1874	AC245014.3	0.0001222777579476	0.001127967988848247	-1.47537854901322	0.384061738960224	0.023	0.006	Adipocytes	Lean
1875	ZFAND1	0.0001223166683476	0.001127967988848247	-0.264018135341739	0.0687290223363965	0.108	0.108	Adipocytes	Lean
1876	IL6R	0.0001228830819985	0.0011326032274911048	0.432207616272968	0.112545217474226	0.201	0.34	Adipocytes	Lean
1877	GCC2-AS1	0.000122963874233	0.0011327600468113658	-0.410479782170939	0.106891863223171	0.099	0.082	Adipocytes	Lean
1878	COBLL1	0.0001250489041245	0.0011513704438337194	0.281298930263415	0.073331109824366	0.913	0.964	Adipocytes	Lean
1879	GLB1	0.0001251325800474	0.0011515439141045966	0.348881433681322	0.0909529198907228	0.168	0.257	Adipocytes	Lean
1880	MEF2C	0.0001252319968519	0.001151861986580319	-0.63147609017612	0.164633342635353	0.223	0.144	Adipocytes	Lean
1881	TRIM33	0.0001259311408231	0.0011576930601237471	-0.154981004921887	0.0404198148643272	0.39	0.416	Adipocytes	Lean
1882	ADCY7	0.0001260018879187	0.0011577441962359188	0.760843630787213	0.19843893860774	0.043	0.105	Adipocytes	Lean
1883	PCDH9-AS1	0.0001262722131643	0.0011596281168620127	0.641094908033079	0.167229733701978	0.02	0.056	Adipocytes	Lean
1884	TCEAL9	0.0001271860596505	0.0011674168503630648	0.459368932759742	0.11988193110512	0.033	0.064	Adipocytes	Lean
1885	S100A1	0.0001275041884464	0.0011697323817130734	-1.28914402397494	0.336483058495967	0.015	0.007	Adipocytes	Lean
1886	AL590652.1	0.0001277073731246	0.0011709915612111619	-1.3958401560891	0.364369367111351	0.007	0.002	Adipocytes	Lean
1887	AC010181.1	0.0001278679224298	0.0011718587049926099	0.728114947594801	0.19008207398507	0.011	0.024	Adipocytes	Lean
1888	SFI1	0.0001282459891717	0.0011746317814590036	-0.268561873410913	0.0701242041382228	0.1	0.095	Adipocytes	Lean
1889	ARNTL2-AS1	0.0001283027788993	0.0011746317814590036	-1.56277998804645	0.408069169085489	0.029	0.009	Adipocytes	Lean
1890	STN1	0.0001284120422916	0.0011750264209897513	-0.639132985206087	0.166897922725123	0.093	0.064	Adipocytes	Lean
1891	G3BP1	0.0001294612911683	0.0011840175038311926	-0.209782827469949	0.05480963036678	0.276	0.283	Adipocytes	Lean
1892	MED20	0.0001301981927044	0.0011901441588383164	0.38111710725877	0.0996102454883879	0.027	0.047	Adipocytes	Lean
1893	NCOR1	0.0001303418621532	0.0011908445543739638	-0.105289645131018	0.0275208639820693	0.742	0.774	Adipocytes	Lean
1894	CNOT2	0.0001305199628009	0.001191858642317113	-0.15930602621451	0.0416434584314343	0.532	0.542	Adipocytes	Lean
1895	MRPS35	0.000130814649778	0.0011939357629532673	-0.319544641302347	0.083542833774195	0.108	0.1	Adipocytes	Lean
1896	DLG2	0.0001312840194425	0.0011976042472101912	0.234901479550641	0.0614276113679359	0.611	0.745	Adipocytes	Lean
1897	ZNF12	0.0001315671634107	0.0011995710417543341	-0.207402001592982	0.0542439265721833	0.084	0.09	Adipocytes	Lean
1898	ZNF791	0.0001322141000646	0.0012048510165455929	-0.162320521442762	0.0424667431065709	0.216	0.234	Adipocytes	Lean
1899	NIBAN1	0.0001324120605103	0.001206036208576122	1.2743867939503	0.333440769021825	0.019	0.037	Adipocytes	Lean
1900	TSPAN2	0.0001326612236182	0.0012076863109599437	-1.12006336349343	0.293097896335597	0.019	0.007	Adipocytes	Lean
1901	ARHGEF26-AS1	0.0001329993255651	0.0012101439658615475	-0.745630719010207	0.195148508874962	0.094	0.056	Adipocytes	Lean
1902	NBAT1	0.0001332018657961	0.0012111661423980036	0.861550946676291	0.225509616611104	0.004	0.01	Adipocytes	Lean
1903	LASP1	0.0001332480514749	0.0012111661423980036	0.51223270271904	0.134079111651607	0.167	0.275	Adipocytes	Lean
1904	MIR29B2CHG	0.0001335537787115	0.001213324124652149	-0.306192154662317	0.0801589728688417	0.619	0.648	Adipocytes	Lean
1905	INTS7	0.0001338961874199	0.0012158129778961368	0.285082303139551	0.0746449039449584	0.118	0.184	Adipocytes	Lean
1906	LIAS	0.0001340809161615	0.0012168682432010228	-0.367156110112286	0.0961433708287566	0.151	0.134	Adipocytes	Lean
1907	POLR2C	0.0001341856730235	0.0012171970064200122	-0.286882639575295	0.0751267785651701	0.052	0.053	Adipocytes	Lean
1908	AC007923.4	0.0001344182205824	0.001218684030507405	-0.484753817506478	0.126958075118371	0.224	0.212	Adipocytes	Lean
1909	SAMD8	0.0001348094061871	0.0012216070731066748	-0.316712335309294	0.0829632286980471	0.311	0.314	Adipocytes	Lean
1910	NFIB	0.0001352793849261	0.0012252407729079358	-0.278102685274159	0.0728657737626795	0.873	0.885	Adipocytes	Lean
1911	GPR137C	0.0001354879261342	0.0012265041060497076	-0.413762674779517	0.108420893055988	0.091	0.067	Adipocytes	Lean
1912	AGO4	0.0001356439708774	0.0012272911700221606	-0.288814668481572	0.07568559963547	0.363	0.367	Adipocytes	Lean
1913	AC003044.1	0.0001360769397778	0.0012305817349254101	1.24960721076948	0.327534531067505	0.003	0.012	Adipocytes	Lean
1914	NME2	0.0001362020667708	0.0012310864671329154	0.677420772296418	0.177569313900219	0.024	0.064	Adipocytes	Lean
1915	SETD5	0.0001365705432328	0.0012337891242918417	-0.138436556246578	0.0362941104916886	0.694	0.734	Adipocytes	Lean
1916	AFG1L	0.000136889866904	0.0012360452089892956	0.209039096693091	0.0548123691954066	0.21	0.297	Adipocytes	Lean
1917	METTL27	0.0001374214654651	0.0012402147602264435	-1.12503094813551	0.295069672966688	0.009	0.004	Adipocytes	Lean
1918	LINC01885	0.000137527664276	0.0012405428365698508	0.844284516300199	0.221447443859246	0.015	0.037	Adipocytes	Lean
1919	ZNF844	0.0001377566530487	0.0012419776217248533	-0.457096560105387	0.119904816510481	0.069	0.065	Adipocytes	Lean
1920	NEDD9	0.0001382164434768	0.0012454907420555276	0.602877657108073	0.158180042307859	0.158	0.3	Adipocytes	Lean
1921	AC099535.2	0.0001390203922557	0.0012520999933334116	-0.886580266830578	0.232704055939825	0.008	0.004	Adipocytes	Lean
1922	PRKY	0.0001391432985835	0.0012525717821295203	1.87874957789722	0.49315074614726	0.002	0.033	Adipocytes	Lean
1923	MARK3	0.000139817607471	0.0012580043192970773	-0.153336633576211	0.0402617850237795	0.627	0.654	Adipocytes	Lean
1924	LINC02307	0.0001405541510095	0.0012639910258631542	0.927998073946543	0.243748752485824	0.015	0.034	Adipocytes	Lean
1925	LINC02656	0.0001409291284533	0.0012667217866695654	-1.07437392346657	0.282244824092964	0.066	0.031	Adipocytes	Lean
1926	FGFR1OP2	0.0001412878134286	0.0012693034164417626	-0.216360446736095	0.0568486513816683	0.219	0.227	Adipocytes	Lean
1927	RCN1	0.0001417643287328	0.0012729404664424979	0.411937786097535	0.10826025030041	0.05	0.095	Adipocytes	Lean
1928	SLC12A1	0.000142062842621	0.001274976325311562	0.855098565126862	0.224756886038128	0.02	0.059	Adipocytes	Lean
1929	KIAA1841	0.0001422377937264	0.0012759017446336315	-0.335313432035525	0.0881419309451533	0.28	0.28	Adipocytes	Lean
1930	TTC26	0.0001428644237289	0.0012808758353604205	-0.380738964215931	0.100111323558005	0.039	0.035	Adipocytes	Lean
1931	TTI1	0.0001431346801962	0.0012826513899922849	-0.324009036144509	0.0852052685237677	0.12	0.108	Adipocytes	Lean
1932	DVL2	0.0001440388175284	0.0012901025910851802	-0.58129087664161	0.152925885178966	0.03	0.022	Adipocytes	Lean
1933	SOX9-AS1	0.0001442842307045	0.0012916493052130163	-0.692172949467702	0.182116925905349	0.026	0.018	Adipocytes	Lean
1934	SLC15A5	0.0001444993730453	0.0012925597957812213	0.723516968351176	0.190382312405747	0.063	0.142	Adipocytes	Lean
1935	SGK1	0.0001448550405304	0.001294801396507516	1.694145877451	0.445859786989068	0.007	0.018	Adipocytes	Lean
1936	PEX16	0.0001455213815051	0.0013001032479437026	-0.308641478095564	0.0812515827164714	0.039	0.039	Adipocytes	Lean
1937	FREM1	0.000145626019277	0.0013003839760577158	0.329009915819549	0.0866177502151811	0.509	0.723	Adipocytes	Lean
1938	FMNL1	0.0001465495409212	0.0013079730634680568	0.965491095675038	0.254287750690765	0.017	0.057	Adipocytes	Lean
1939	PER3	0.0001469607912918	0.001310984738389583	-0.613808010494516	0.161692257475284	0.52	0.47	Adipocytes	Lean
1940	THYN1	0.0001482980713876	0.001322250023049781	-0.633457484709252	0.166967265363513	0.062	0.042	Adipocytes	Lean
1941	AC087623.3	0.0001487166599006	0.0013248662131116978	0.927538113592648	0.244526376981192	0.003	0.009	Adipocytes	Lean
1942	OSMR-AS1	0.0001487406806455	0.0013248662131116978	0.457945749818693	0.120729269090642	0.099	0.174	Adipocytes	Lean
1943	WASHC2C	0.0001494611815834	0.00133061656446254	-0.364193641254716	0.0960435638640365	0.127	0.116	Adipocytes	Lean
1944	STAT1	0.0001505147803173	0.001339325156921626	0.49782867312529	0.131345637102965	0.174	0.256	Adipocytes	Lean
1945	NOMO1	0.0001506895905081	0.0013402092223406934	-0.325346834031687	0.0858450716313962	0.04	0.039	Adipocytes	Lean
1946	AKR1B15	0.000151106358576	0.0013432432605947628	1.11826064964971	0.295114437124416	0.006	0.029	Adipocytes	Lean
1947	SYCP2L	0.0001513874522677	0.0013450688042654425	-0.503739210779192	0.132955435399293	0.088	0.063	Adipocytes	Lean
1948	MEA1	0.0001518414794836	0.0013484282585541098	0.602628670974934	0.159087272049982	0.008	0.018	Adipocytes	Lean
1949	DANT2	0.0001520959583449	0.0013500131515061314	-0.640537798943295	0.16911343985492	0.181	0.115	Adipocytes	Lean
1950	MDFI	0.0001536129947146	0.0013627974021608443	-0.818077111609656	0.216127788134799	0.071	0.044	Adipocytes	Lean
1951	DCUN1D3	0.0001541288118626	0.0013666238504533232	0.504433929299597	0.133295757426635	0.132	0.249	Adipocytes	Lean
1952	AC007064.2	0.0001541981980918	0.0013666238504533232	0.752733633538399	0.198914391549738	0.005	0.011	Adipocytes	Lean
1953	KIAA0513	0.0001545394113727	0.0013689648306187154	0.509006219364772	0.134527502496381	0.031	0.054	Adipocytes	Lean
1954	UCHL3	0.0001548075245428	0.001370656252943505	0.367491626631451	0.0971370567368234	0.091	0.137	Adipocytes	Lean
1955	TOX2	0.0001552579130865	0.0013739590405228333	0.845575987186457	0.223549199669669	0.034	0.08	Adipocytes	Lean
1956	CD72	0.0001554348582055	0.0013748398986991462	0.406041133038806	0.107355192320852	0.064	0.122	Adipocytes	Lean
1957	FAM111A-DT	0.0001555430807629	0.0013751123232602623	-0.965071893244459	0.255171742860517	0.011	0.005	Adipocytes	Lean
1958	ARHGAP12	0.0001558981580207	0.0013775657634853996	-0.265612574615778	0.0702403578380351	0.434	0.432	Adipocytes	Lean
1959	SASH1	0.0001561315678019	0.0013789422057332403	0.491079462570502	0.129877112735031	0.369	0.615	Adipocytes	Lean
1960	MALSU1	0.0001563951601622	0.001380583717515325	-0.236433242132796	0.0625370835836743	0.13	0.127	Adipocytes	Lean
1961	CLSTN1	0.0001564786690702	0.001380634695159375	-0.44051275084216	0.116520633226662	0.069	0.053	Adipocytes	Lean
1962	MOB1B	0.0001566990614879	0.0013818927661800357	-0.253333516500942	0.0670158080672031	0.118	0.114	Adipocytes	Lean
1963	COL4A3	0.0001568185570851	0.001382260244361519	0.822725571458294	0.217651371537086	0.025	0.055	Adipocytes	Lean
1964	NRBP1	0.0001570706876519	0.0013836319766196013	-0.234003101064424	0.0619118790698216	0.138	0.136	Adipocytes	Lean
1965	KCTD8	0.0001572231369578	0.0013836319766196013	-1.28157836845237	0.339098055408771	0.128	0.037	Adipocytes	Lean
1966	WDR41	0.0001572857925114	0.0013836319766196013	0.194520251822774	0.0514702592356904	0.362	0.477	Adipocytes	Lean
1967	EPHA1-AS1	0.0001573676320636	0.0013836665906344552	-0.702877366990859	0.18598845131611	0.015	0.011	Adipocytes	Lean
1968	SLC7A1	0.0001576143831608	0.0013851504499351652	0.91251179474405	0.24148477171942	0.017	0.042	Adipocytes	Lean
1969	UBE4A	0.000158183629143	0.0013894655970370046	-0.150204881630526	0.0397592814581352	0.249	0.265	Adipocytes	Lean
1970	RHD	0.0001585407687978	0.001391914283053745	-0.94184670870932	0.249344214643042	0.081	0.048	Adipocytes	Lean
1971	PTGR2	0.0001596056946774	0.0014005715134215917	-0.316040312699876	0.0837053858362758	0.157	0.142	Adipocytes	Lean
1972	WNK1	0.0001603830420469	0.0014066978813802424	-0.25677696956524	0.0680309167520231	0.658	0.655	Adipocytes	Lean
1973	SCML2	0.0001606363279699	0.0014082239985554756	-0.51374895990832	0.136127692276765	0.033	0.023	Adipocytes	Lean
1974	GLCCI1	0.0001608424341131	0.0014093352107956434	-0.57422197956612	0.15216407552716	0.672	0.613	Adipocytes	Lean
1975	ACY1	0.0001612367725768	0.0014120938450377439	-0.507411750755535	0.134481678569965	0.052	0.044	Adipocytes	Lean
1976	ITGAV	0.0001613246590573	0.0014121672102103031	0.671512602670885	0.177980495514237	0.295	0.431	Adipocytes	Lean
1977	AC022601.1	0.0001615792395925	0.001413488860725659	0.946991592559668	0.251020758971281	0.009	0.031	Adipocytes	Lean
1978	CRELD1	0.0001616348108853	0.001413488860725659	-0.469182193583383	0.124369792622868	0.121	0.095	Adipocytes	Lean
1979	ICE2	0.0001617401117148	0.0014137136437827572	-0.224632934044577	0.0595477724173865	0.356	0.364	Adipocytes	Lean
1980	RBBP5	0.0001625050056048	0.0014197006416856138	-0.303058195927439	0.0803625391190985	0.14	0.136	Adipocytes	Lean
1981	TESK1	0.0001646959507745	0.0014381341109665166	0.304663742036258	0.0808599600102862	0.043	0.074	Adipocytes	Lean
1982	LINC01914	0.0001655898589415	0.0014452292307911457	0.59118040279344	0.156959869264626	0.007	0.017	Adipocytes	Lean
1983	AC053527.2	0.0001661036810679	0.001449001708962167	-0.368079309915307	0.0977460587822107	0.338	0.326	Adipocytes	Lean
1984	NRXN3	0.000166826569983	0.0014545933772548173	0.687591784793773	0.182647480179518	0.111	0.278	Adipocytes	Lean
1985	PPIP5K2	0.0001673655504708	0.0014585768115367413	-0.171252475045282	0.0455001543970237	0.346	0.377	Adipocytes	Lean
1986	MAP4	0.0001685618626788	0.0014682821201756578	0.333049496060557	0.0885299666121418	0.707	0.869	Adipocytes	Lean
1987	PHF21A	0.0001691243444457	0.0014724595498529793	-0.291056335521615	0.0773846390401295	0.47	0.466	Adipocytes	Lean
1988	TRAPPC1	0.0001695978203859	0.0014758583478069426	0.754453823489559	0.20062780225117	0.006	0.016	Adipocytes	Lean
1989	SYTL4	0.0001697582009954	0.0014765305621348185	0.402748438334818	0.107107436264854	0.122	0.21	Adipocytes	Lean
1990	ZNF253	0.0001700278637741	0.0014781521725363632	-0.500768527373805	0.133189088993788	0.154	0.133	Adipocytes	Lean
1991	SLC37A3	0.0001711670881007	0.0014873281075129807	0.303439573337179	0.0807415155129625	0.132	0.195	Adipocytes	Lean
1992	FBXO27	0.0001714871948175	0.0014893809619333093	-0.406165526939487	0.108089070415372	0.092	0.087	Adipocytes	Lean
1993	CYP3A43	0.0001724602017563	0.0014970995324504615	-0.652883159468073	0.173811265782805	0.026	0.019	Adipocytes	Lean
1994	SUMO3	0.0001727262180533	0.0014986762866852279	0.537047772565607	0.142988134189801	0.013	0.029	Adipocytes	Lean
1995	PCDH9-AS4	0.0001737488809877	0.0015067073041728932	0.607947951089018	0.161928939327922	0.11	0.238	Adipocytes	Lean
1996	TAX1BP3	0.0001738214777462	0.0015067073041728932	0.575303397862375	0.153238226146086	0.011	0.028	Adipocytes	Lean
1997	KCNK6	0.0001739455114422	0.0015070469408414216	-1.3069028458427	0.348124149964098	0.071	0.042	Adipocytes	Lean
1998	CDC42EP1	0.0001740655199356	0.0015073513893594302	0.550978280061774	0.146772710907205	0.018	0.036	Adipocytes	Lean
[truncated: 389,137 more rows]
