# Supplementary material for: Selective remodelling of the adipose niche in obesity and weight loss
Source: Nature. 2025 Jul 9;644(8077):769–79. doi: 10.1038/s41586-025-09233-2 (PMC12367556; doi:10.1038/s41586-025-09233-2)
Supplement: Supplementary file 4 — Supplementary Tables 1-12 [file 41586_2025_9233_MOESM4_ESM.zip › 2024-05-10393C-s4/ST8_spatial_degs_all.csv]

	Gene	pval	FDR	logFC	PercentageCondition	PercentageObese	MeanExpressionCondition	MeanExpressionObese	CellType	Condition
0	CD34	3.2070842529961164e-97	1.9609029432604826e-95	1.0992695	0.7725885225885226	0.5424242424242425	0.8984083843304271	0.5184651705329123	Endothelial	Weightloss
1	CD36	2.7479716147989443e-63	1.0692107737581348e-61	0.51654214	0.9905372405372406	0.9525252525252526	1.913348863162103	1.616910969415965	Endothelial	Weightloss
2	TGFBR2	1.7286366393085012e-30	3.6992824081201915e-29	0.46578848	0.844017094017094	0.7651515151515151	1.02537848265175	0.830626309673236	Endothelial	Weightloss
3	KDR	1.2548486429657971e-27	2.441250996315278e-26	0.7734033	0.5164835164835165	0.3595959595959596	0.4671016275406863	0.2988511770195296	Endothelial	Weightloss
4	RAPGEF3	3.619138514328548e-25	6.734744713620081e-24	0.68915653	0.5454822954822954	0.4	0.5028707539060416	0.3402417618055833	Endothelial	Weightloss
5	ABCA1	3.986326766805682e-23	7.108949400803465e-22	1.8711683	0.231990231990232	0.0702020202020202	0.1825666111454418	0.0533045202164975	Endothelial	Weightloss
6	MMRN2	1.981437612283297e-22	3.392221192229004e-21	0.5369956	0.6446886446886447	0.5212121212121212	0.640156757927793	0.4812302124570884	Endothelial	Weightloss
7	CAVIN1	6.549535856876568e-19	1.0011433381225613e-17	0.38016254	0.825091575091575	0.7449494949494949	0.9837622481347466	0.8270674791523868	Endothelial	Weightloss
8	KLF6	1.9125563875140493e-17	2.8226694270897e-16	0.5822972	0.5021367521367521	0.3712121212121212	0.4435177245734055	0.3168577913757519	Endothelial	Weightloss
9	FZD4	4.3988593234194647e-16	6.275705968078437e-15	0.62204343	0.452991452991453	0.3333333333333333	0.3891796145271078	0.2693637748328714	Endothelial	Weightloss
10	BTNL9	6.004703417472512e-15	8.290364718316888e-14	0.31131974	0.865995115995116	0.8328282828282828	1.2695290380054491	1.1192154615349992	Endothelial	Weightloss
11	RAMP2	1.6174268191848754e-14	2.1633083706597714e-13	0.708889	0.376984126984127	0.2595959595959596	0.3181299936063154	0.2063223637005136	Endothelial	Weightloss
12	EGFL7	1.9992059518367632e-14	2.5929095375337413e-13	0.51903856	0.5134310134310134	0.4085858585858586	0.4655490986016415	0.3462382841430626	Endothelial	Weightloss
13	TIMP4	3.108122499992911e-13	3.912577735285195e-12	0.5435758	0.4545177045177045	0.3383838383838384	0.4386096663701918	0.3204262358689368	Endothelial	Weightloss
14	VWF	3.387419186853217e-13	4.142329748494792e-12	0.2912124	0.8418803418803419	0.7929292929292929	1.0562302200798457	0.929284077754994	Endothelial	Weightloss
15	GAS6	5.703888343858628e-11	6.781289475476367e-10	0.68859404	0.3315018315018315	0.2313131313131313	0.2748160203676335	0.1791864709983798	Endothelial	Weightloss
16	TCF4	3.3175452327081834e-10	3.736603577892375e-09	0.38701612	0.5433455433455433	0.4424242424242424	0.4834130395161405	0.3888906007905361	Endothelial	Weightloss
17	PECAM1	8.566248091243562e-10	9.400908161672424e-09	0.22898945	0.8907203907203908	0.8671717171717171	1.1771605854222769	1.0700865504054513	Endothelial	Weightloss
18	PLIN4	1.355658548767858e-09	1.4505546471816084e-08	0.46211037	0.4603174603174603	0.3747474747474748	0.4881442799546717	0.3762535073871627	Endothelial	Weightloss
19	GNG11	2.483223831073856e-09	2.5922434139014893e-08	0.32718197	0.605006105006105	0.5393939393939394	0.5798404857598961	0.4863184565276423	Endothelial	Weightloss
20	DGAT2	3.3191098161545392e-09	3.3823309555098635e-08	1.1059847	0.2039072039072039	0.109090909090909	0.1875125557645031	0.0915016373997781	Endothelial	Weightloss
21	TM4SF18	6.308408475447211e-08	5.869562668459579e-07	0.66174847	0.2756410256410256	0.1909090909090909	0.2249175170391923	0.14792925004031	Endothelial	Weightloss
22	MCF2L	7.91365766585154e-08	7.206479746775445e-07	0.33654168	0.5442612942612942	0.4762626262626263	0.5024157311213809	0.4166718353628092	Endothelial	Weightloss
23	ERG	2.0572127085303543e-06	1.7609740785019833e-05	0.4944729	0.2945665445665446	0.2171717171717171	0.2319422726844894	0.1699930266862721	Endothelial	Weightloss
24	ACAT1	2.188398060610444e-06	1.836537980277e-05	0.59587955	0.2564102564102564	0.1808080808080808	0.1965463342502453	0.1342711867886702	Endothelial	Weightloss
25	CCN2	5.233248989382497e-06	4.307366475876363e-05	1.0107267	0.1694139194139194	0.0964646464646464	0.1517808169316371	0.0782060810284424	Endothelial	Weightloss
26	MEF2C	1.7034175629555803e-05	0.0001375590031971	0.42215717	0.3113553113553113	0.2419191919191919	0.2470566447618969	0.1899209424896956	Endothelial	Weightloss
27	ECSCR	1.993596644615637e-05	0.0001580109933139	0.48557743	0.2805250305250305	0.2136363636363636	0.2298164407821461	0.1693460904006852	Endothelial	Weightloss
28	NTN4	2.213256176527002e-05	0.0001722315715551	0.7476208	0.1913919413919413	0.1232323232323232	0.1506141235456901	0.0924069907744667	Endothelial	Weightloss
29	DST	2.9347707666037337e-05	0.0002243003371618	0.33588675	0.3782051282051282	0.3095959595959596	0.3050563969316802	0.2488998263382002	Endothelial	Weightloss
30	NRP1	3.14839199374923e-05	0.0002364055742674	0.22584201	0.6138583638583639	0.5601010101010101	0.5845246500891415	0.5182365120776842	Endothelial	Weightloss
31	TFPI	3.8334431740484586e-05	0.0002828816687056	0.90293646	0.1733821733821733	0.109090909090909	0.1539743674370172	0.0852808272951077	Endothelial	Weightloss
32	CAV1	4.961072624485029e-05	0.0003480883743081	0.2254042	0.6092796092796092	0.5505050505050505	0.5768556206092688	0.5113531193158828	Endothelial	Weightloss
33	MGLL	6.048719473802565e-05	0.0004175567636754	0.26163566	0.5088522588522588	0.455050505050505	0.4612439080505093	0.3980007180868175	Endothelial	Weightloss
34	ADGRL4	6.407627071387475e-05	0.0004353118073894	0.17745605	0.8156288156288156	0.7782828282828282	0.9556769325741312	0.8817812243984998	Endothelial	Weightloss
35	FBN1	0.0009882009165536	0.0065069229582301	0.66326505	0.159035409035409	0.1055555555555555	0.1200531306743215	0.0774659232360103	Endothelial	Weightloss
36	ITGB1	0.0012056514997646	0.0078184673015042	0.14101304	0.8388278388278388	0.7984848484848485	0.9953779964789242	0.9348814061891316	Endothelial	Weightloss
37	MEST	0.0015388872418099	0.0098305035745473	0.7051611	0.1498778998778998	0.0989898989898989	0.1187801828446576	0.0745137605910961	Endothelial	Weightloss
38	PPARG	0.0017015770522288	0.0107099261522639	0.18003675	0.6013431013431013	0.5555555555555556	0.5722227894388489	0.5197502237381171	Endothelial	Weightloss
39	PRAG1	0.0017604830458419	0.0109200977336282	0.31866083	0.3009768009768009	0.253030303030303	0.2415762105026531	0.1981122420951057	Endothelial	Weightloss
40	INSR	0.0020255414281228	0.0123847390176652	0.6605027	0.1422466422466422	0.0914141414141414	0.1065470581630456	0.0687140648956067	Endothelial	Weightloss
41	LRP1	0.0023772686047674	0.0141315411505621	0.5046392	0.2036019536019536	0.1565656565656565	0.1704947255945965	0.1231225904508514	Endothelial	Weightloss
42	POSTN	0.0036907000453722	0.0216386249235524	0.4298096	0.2322954822954823	0.1868686868686868	0.2164819553898298	0.1650303006279635	Endothelial	Weightloss
43	PLCG2	0.0037536443972141	0.0217102675946979	0.3922978	0.2042124542124542	0.156060606060606	0.1570169344309809	0.1218081007107279	Endothelial	Weightloss
44	ANGPT2	0.004123537329634	0.0235316530277783	1.364217	0.0802808302808302	0.0333333333333333	0.0619904337616175	0.0245383685220775	Endothelial	Weightloss
45	ADIPOR2	0.0045298030582344	0.0255099435384783	0.40507847	0.2106227106227106	0.1646464646464646	0.1617474675700621	0.1245022706163663	Endothelial	Weightloss
46	LPL	0.0051927148492984	0.0284933584038426	0.39693105	0.2179487179487179	0.1732323232323232	0.1704980850896803	0.132064885979935	Endothelial	Weightloss
47	DNASE1L3	0.0058280650903491	0.0315748336540436	0.43684548	0.1904761904761904	0.1459595959595959	0.1706116171690896	0.1287707483234715	Endothelial	Weightloss
48	IGF1	0.0060664184563371	0.0324553387414039	1.1631386	0.0866910866910866	0.0419191919191919	0.0652641160760227	0.0296705107630302	Endothelial	Weightloss
49	AGMO	0.0082732022577678	0.0431820800771298	0.56468856	0.1535409035409035	0.1116161616161616	0.1167953567851723	0.0804381330936216	Endothelial	Weightloss
50	MDM2	0.0117140651558373	0.0604050588758843	0.45920435	0.1657509157509157	0.1247474747474747	0.1254180694996972	0.0927570651080828	Endothelial	Weightloss
51	MYLK	0.0212536761821867	0.1070185106585404	0.33168003	0.2179487179487179	0.1823232323232323	0.1770202198356823	0.1431306098048692	Endothelial	Weightloss
52	SREBF1	0.0259113430603295	0.1289541259281518	1.0454662	0.0747863247863247	0.0383838383838383	0.0560941237575275	0.0275700647613334	Endothelial	Weightloss
53	ADIPOQ	0.0262532615836418	0.1291539765264219	0.30079463	0.1962759462759462	0.1590909090909091	0.1649551719011092	0.1359192086874214	Endothelial	Weightloss
54	ITGB5	0.0332802724501864	0.1618631432804524	0.3082974	0.2090964590964591	0.1752525252525252	0.159738804650224	0.1309220114284937	Endothelial	Weightloss
55	AMY2A	0.0412261319095424	0.1960531606364909	1.4535019	0.0537240537240537	0.0202020202020202	0.038440406539675	0.0142077537022757	Endothelial	Weightloss
392	GJA5	0.0489340518776696	0.2276497196048109	-1.2095337	0.0262515262515262	0.0585858585858585	0.0214622182099403	0.0489526301933713	Endothelial	Weightloss
393	SOX18	0.0453297140024809	0.213199094429251	-0.3296425	0.1684981684981685	0.1994949494949495	0.1265800543866845	0.156644488839912	Endothelial	Weightloss
394	KLF10	0.0361623580605247	0.1739043735944335	-0.24286033	0.2951770451770452	0.3212121212121212	0.2392405900950338	0.2775082816630615	Endothelial	Weightloss
395	STC1	0.0167106078825	0.0851445258775002	-2.3305004	0.0128205128205128	0.052020202020202	0.0102998158759166	0.0507631736526596	Endothelial	Weightloss
396	DPT	0.0077060152305634	0.0407182039343352	-0.42678043	0.1562881562881563	0.1984848484848485	0.1228316880415907	0.1618492354187605	Endothelial	Weightloss
397	FGL2	0.0047017787226996	0.0261345622508502	-0.5783745	0.137057387057387	0.1797979797979798	0.1031257706402691	0.1503180849879404	Endothelial	Weightloss
398	STAT3	0.0022828952832388	0.0137616786088199	-0.19267902	0.4905372405372405	0.5262626262626262	0.4312026130814849	0.4800388550912691	Endothelial	Weightloss
399	ACTG2	0.0003894878017302	0.0026046996740708	-0.4939283	0.1779609279609279	0.2333333333333333	0.1343768229087969	0.1844387259151266	Endothelial	Weightloss
400	PRDM1	4.5398310263800005e-05	0.0003238412798817	-1.2418075	0.0607448107448107	0.1267676767676767	0.0450914430791097	0.1035305212654042	Endothelial	Weightloss
401	CYP4B1	4.462819099286138e-05	0.0003237434872024	-0.6328533	0.1486568986568986	0.2136363636363636	0.1167957012642259	0.1757223978688753	Endothelial	Weightloss
402	CD93	2.577054972640774e-07	2.2509786291637785e-06	-0.2905527	0.5164835164835165	0.5893939393939394	0.472782836877887	0.5534894408444294	Endothelial	Weightloss
403	ATF3	1.486583273350239e-07	1.3255367520706298e-06	-2.7401872	0.018009768009768	0.104040404040404	0.0130106546401487	0.0838810999168956	Endothelial	Weightloss
404	JUNB	1.3694092793705753e-08	1.3024603812680138e-07	-2.3379464	0.025030525030525	0.1181818181818181	0.017844911244917	0.0871227106012764	Endothelial	Weightloss
405	FOSB	7.318738880311085e-09	7.119136910848056e-08	-2.743796	0.0204517704517704	0.1151515151515151	0.0157131689351678	0.1008248278189615	Endothelial	Weightloss
406	SNAI1	4.403362079032105e-09	4.3828813251761424e-08	-2.3412566	0.0277777777777777	0.1237373737373737	0.0196253933929424	0.0957035237092501	Endothelial	Weightloss
407	OSMR	5.892483961209792e-11	6.816170636210245e-10	-0.8177166	0.184065934065934	0.2858585858585858	0.1395104779424455	0.2341882961077401	Endothelial	Weightloss
408	NNMT	4.87852953784414e-19	7.733372748878859e-18	-0.69900537	0.3156288156288156	0.4484848484848485	0.2535234520516761	0.3842006997777342	Endothelial	Weightloss
409	LITAF	1.2741103119482025e-19	2.0973815904378105e-18	-0.72741497	0.3107448107448107	0.4434343434343434	0.2510564975644064	0.3869613154745803	Endothelial	Weightloss
410	SRGN	2.339565059648889e-28	4.7682564072844015e-27	-0.7475383	0.4304029304029304	0.5747474747474748	0.4036335697326831	0.6069651944641966	Endothelial	Weightloss
411	CCN1	1.90060666202684e-32	4.281366586039408e-31	-1.0390711	0.3327228327228327	0.4868686868686869	0.3008503808405139	0.5430717738347801	Endothelial	Weightloss
412	NAMPT	3.7626738043574286e-34	8.946802157027662e-33	-1.1985455	0.2188644688644688	0.404040404040404	0.1674439661538839	0.3494908990778513	Endothelial	Weightloss
413	CAVIN2	1.1366697936657795e-34	2.8617333628761978e-33	-0.7123848	0.5531135531135531	0.6666666666666666	0.5140383776893643	0.7424743095404516	Endothelial	Weightloss
414	CXCL2	1.2161805053954958e-35	3.253282851932952e-34	-4.1695037	0.017094017094017	0.2207070707070707	0.0130503999257576	0.2121858818313458	Endothelial	Weightloss
415	SOX17	1.7292610964328686e-47	4.9341583284884526e-46	-2.4185958	0.0753968253968253	0.308080808080808	0.05605817044994	0.2687096209070626	Endothelial	Weightloss
416	MYC	2.6520518256878373e-50	8.107701295674247e-49	-2.4938722	0.0726495726495726	0.3126262626262626	0.0535907319246695	0.2701074376630122	Endothelial	Weightloss
417	TCIM	1.8641440425951225e-56	6.137335771005479e-55	-1.9242114	0.1407203907203907	0.3863636363636363	0.1152396079099919	0.3808757790282057	Endothelial	Weightloss
418	JUN	2.441734942609737e-58	8.708854628641394e-57	-0.9587638	0.485042735042735	0.6691919191919192	0.4420221597473834	0.7325480594917637	Endothelial	Weightloss
419	BTG2	4.450706584599934e-64	1.904902418208772e-62	-1.1566509	0.3778998778998779	0.604040404040404	0.3204245788159944	0.6108898125087686	Endothelial	Weightloss
420	AREG	2.1287023826753987e-78	1.0123162442056339e-76	-3.4592383	0.05006105006105	0.352020202020202	0.0386513191944278	0.3600701144357857	Endothelial	Weightloss
421	ADAMTS1	3.131980277711682e-85	1.67560944857575e-83	-2.5402749	0.1272893772893772	0.4257575757575758	0.1030055377951027	0.4892730341724801	Endothelial	Weightloss
422	MCL1	7.801288236093351e-124	5.564918941746591e-122	-1.447871	0.4255189255189255	0.706060606060606	0.3600632680292974	0.7804217414608999	Endothelial	Weightloss
423	KLF4	1.2259393369697984e-128	1.0494040724461475e-126	-2.863376	0.1004273504273504	0.4823232323232323	0.0754920253367646	0.4514805689235867	Endothelial	Weightloss
424	CDKN1A	3.649452291660728e-149	3.9049139520769794e-147	-4.8339667	0.0253357753357753	0.4484848484848485	0.0180564946333663	0.4184944946071818	Endothelial	Weightloss
425	EGR1	7.827542716695186e-213	1.1167294275818465e-210	-4.0574307	0.0735653235653235	0.5641414141414142	0.0601667588290152	0.7092729119321791	Endothelial	Weightloss
426	ZFP36	0.0	0.0	-3.3592641	0.1981074481074481	0.7767676767676768	0.1563417682463274	1.0067248491996468	Endothelial	Weightloss
427	APOLD1	0.0	0.0	-3.4087837	0.195054945054945	0.7868686868686868	0.1548170774840782	1.0218565299455296	Endothelial	Weightloss
0	CD36	3.7948095429280576e-105	1.6241784843732088e-102	0.62379897	0.9741379310344828	0.9525252525252526	1.9770630864949363	1.616910969415965	Endothelial	Lean
1	TIMP4	6.093468934901954e-46	4.346674506896727e-44	1.0026054	0.5393002028397565	0.3383838383838384	0.5634912823466157	0.3204262358689368	Endothelial	Lean
2	GNG11	1.2836261155986763e-40	6.104355305291485e-39	0.69646597	0.6838235294117647	0.5393939393939394	0.7006028119132839	0.4863184565276423	Endothelial	Lean
3	BTNL9	1.7812570423565738e-39	7.623780141286137e-38	0.47185585	0.8526876267748479	0.8328282828282828	1.3507700504375215	1.1192154615349992	Endothelial	Lean
4	CAV1	8.29764851039702e-30	2.959494635374937e-28	0.58114684	0.6815415821501014	0.5505050505050505	0.6924841060790262	0.5113531193158828	Endothelial	Lean
5	KDR	3.137864535863488e-29	1.0330815548842867e-27	0.81268543	0.5065922920892495	0.3595959595959596	0.4773496894923537	0.2988511770195296	Endothelial	Lean
6	PECAM1	1.5420927842025094e-24	4.7143979402762434e-23	0.36215422	0.901369168356998	0.8671717171717171	1.241917328371173	1.0700865504054513	Endothelial	Lean
7	VWF	1.9512626016553943e-24	5.567602623390059e-23	0.40025607	0.8580121703853956	0.7929292929292929	1.1061711838617097	0.929284077754994	Endothelial	Lean
8	CAVIN1	2.2626846120759703e-24	6.052681337303222e-23	0.4233427	0.8286004056795132	0.7449494949494949	1.00260609020775	0.8270674791523868	Endothelial	Lean
9	CAVIN2	4.0198896737672944e-22	9.558404335402232e-21	0.43086892	0.7814401622718052	0.6666666666666666	0.9100192149576786	0.7424743095404516	Endothelial	Lean
10	KLF6	1.476012383091706e-21	3.0082538093488103e-20	0.64997536	0.5058316430020284	0.3712121212121212	0.460576474092616	0.3168577913757519	Endothelial	Lean
11	PRAG1	4.2155376479039246e-21	8.201136878649455e-20	0.85247856	0.3902129817444219	0.253030303030303	0.3333284619362296	0.1981122420951057	Endothelial	Lean
12	FZD4	2.374326613697329e-20	4.2342157944269044e-19	0.6865032	0.4622210953346856	0.3333333333333333	0.4038031096369678	0.2693637748328714	Endothelial	Lean
13	DGAT2	3.2027071538009263e-20	5.483034647307186e-19	1.4494536	0.2525354969574036	0.109090909090909	0.2324480731797363	0.0915016373997781	Endothelial	Lean
14	CD34	2.358486346941979e-19	3.8824313711198745e-18	0.5007416	0.6407200811359026	0.5424242424242425	0.6736476069278667	0.5184651705329123	Endothelial	Lean
15	ADIPOQ	7.790842367179047e-15	1.1498208735009078e-13	0.9879115	0.2786511156186612	0.1590909090909091	0.2536720203936028	0.1359192086874214	Endothelial	Lean
16	GAS6	4.175678944272317e-14	5.957301960495173e-13	0.7417967	0.3438133874239351	0.2313131313131313	0.2838021089384484	0.1791864709983798	Endothelial	Lean
17	TGFBR2	8.310635828154424e-14	1.1474039143387397e-12	0.29206195	0.8161764705882353	0.7651515151515151	0.9498355094996396	0.830626309673236	Endothelial	Lean
18	PPARG	2.0005692197523585e-13	2.6757613314187792e-12	0.39864647	0.6336206896551724	0.5555555555555556	0.6410868413122127	0.5197502237381171	Endothelial	Lean
19	MGLL	4.741258052806262e-13	6.1492680200032735e-12	0.43292698	0.5514705882352942	0.455050505050505	0.5067730529552462	0.3980007180868175	Endothelial	Lean
20	TCF4	1.6193685509471153e-12	1.980256399443901e-11	0.43205184	0.5443711967545639	0.4424242424242424	0.4954945062687267	0.3888906007905361	Endothelial	Lean
21	DST	2.346947459849728e-12	2.7902597578213428e-11	0.57132494	0.4082150101419878	0.3095959595959596	0.3506089452979024	0.2488998263382002	Endothelial	Lean
22	MMRN2	4.547290308242007e-12	5.2601087889934565e-11	0.3799409	0.6031947261663286	0.5212121212121212	0.5901612151882566	0.4812302124570884	Endothelial	Lean
23	CLEC14A	2.8530137470474117e-11	3.2133944308849785e-10	0.40655765	0.5562880324543611	0.4803030303030303	0.5376057013792006	0.4298812016827386	Endothelial	Lean
24	TNXB	2.2325141075225276e-10	2.388790095049104e-09	0.79514796	0.2733265720081136	0.1762626262626262	0.2446404697043417	0.1481821086920911	Endothelial	Lean
25	LPL	2.8721636908679422e-09	2.9982586821743394e-08	0.7538028	0.2636916835699797	0.1732323232323232	0.213550623429712	0.132064885979935	Endothelial	Lean
26	NRP1	1.0475880577752856e-08	1.0675421160186245e-07	0.3063549	0.6255070993914807	0.5601010101010101	0.6096115400045585	0.5182365120776842	Endothelial	Lean
27	CA4	1.0964447949423115e-08	1.0913450517100217e-07	0.43354052	0.4373732251521298	0.3595959595959596	0.4045663166617998	0.3142437250207084	Endothelial	Lean
28	ECSCR	1.579878100162863e-08	1.536790515612967e-07	0.62592024	0.2971602434077079	0.2136363636363636	0.2505764282371749	0.1693460904006852	Endothelial	Lean
29	EGFL7	2.41578209096897e-08	2.247727684640694e-07	0.3913684	0.4754056795131846	0.4085858585858586	0.4335185241351026	0.3462382841430626	Endothelial	Lean
30	NPDC1	8.253215690001017e-08	7.51569428791582e-07	0.5994547	0.271551724137931	0.1873737373737374	0.2157847731058231	0.147516234953196	Endothelial	Lean
31	EDNRB	3.3776625892918044e-07	3.011749142118526e-06	0.7721522	0.22920892494929	0.153030303030303	0.1914200271724905	0.1164763121996392	Endothelial	Lean
32	ELOVL5	8.543648853550584e-07	7.462615733305408e-06	0.41943055	0.3724645030425964	0.3	0.311367501083377	0.2414825049506174	Endothelial	Lean
33	PLIN4	9.068099547072232e-07	7.76229321229383e-06	0.3613945	0.4449797160243408	0.3747474747474748	0.4617553179957497	0.3762535073871627	Endothelial	Lean
34	MEF2C	1.895682963730363e-06	1.5908868793658733e-05	0.4506598	0.3159229208924949	0.2419191919191919	0.2514149096902843	0.1899209424896956	Endothelial	Lean
35	CYP4B1	3.156618002234535e-06	2.549117933879964e-05	0.5760055	0.2799188640973631	0.2136363636363636	0.2518298298886525	0.1757223978688753	Endothelial	Lean
36	ADGRL4	3.367345386275111e-06	2.668933009862496e-05	0.19143608	0.8108519269776876	0.7782828282828282	0.961651861899136	0.8817812243984998	Endothelial	Lean
37	ETFA	3.7624728401340016e-06	2.9278879555951875e-05	0.5585397	0.260395537525355	0.1898989898989899	0.2028777012649956	0.1421243901042102	Endothelial	Lean
38	CTNNB1	3.876026948700915e-06	2.962392025078557e-05	0.30423424	0.4748985801217038	0.4121212121212121	0.4081036628524107	0.3422736277974896	Endothelial	Lean
39	ETS1	8.839020385749881e-06	6.637018815966578e-05	0.3329089	0.4361054766734279	0.3772727272727272	0.3758529232653262	0.3091148915451824	Endothelial	Lean
40	ACSL3	1.0551854743250327e-05	7.654565813747696e-05	0.58368766	0.2241379310344827	0.1545454545454545	0.1726322371158548	0.1184320341816026	Endothelial	Lean
41	ERG	2.289795344571492e-05	0.0001606610504059	0.44395894	0.2832150101419878	0.2171717171717171	0.2247941107745231	0.1699930266862721	Endothelial	Lean
42	ACTA2	2.785357150481558e-05	0.0001862707594384	1.0175835	0.152129817444219	0.0873737373737373	0.1416801689891431	0.0724900587087111	Endothelial	Lean
43	FBN1	3.286841467046831e-05	0.000216425868907	0.85983956	0.1693711967545638	0.1055555555555555	0.1364318388729449	0.0774659232360103	Endothelial	Lean
44	LGALS12	9.6252650904707e-05	0.0006148676804061	2.7059085	0.0745436105476673	0.0126262626262626	0.0557693167669763	0.0087518583404033	Endothelial	Lean
45	RAPGEF3	0.0001156314444658	0.0007277979151674	0.27212843	0.4528397565922921	0.4	0.398386854293749	0.3402417618055833	Endothelial	Lean
46	ACAT1	0.0004609756851861	0.0028593854095607	0.4638561	0.234026369168357	0.1808080808080808	0.1808191303462011	0.1342711867886702	Endothelial	Lean
47	LIPE	0.0008909204738766	0.0054473423259889	0.40723857	0.2195740365111561	0.1661616161616161	0.1736080517704363	0.1336237106999467	Endothelial	Lean
48	ITGB1	0.0012045013336634	0.0070725785520884	0.13394491	0.8334178498985801	0.7984848484848485	0.9922922257188456	0.9348814061891316	Endothelial	Lean
49	IGF1	0.0012063042857534	0.0070725785520884	1.2678782	0.093052738336714	0.0419191919191919	0.0700103007498318	0.0296705107630302	Endothelial	Lean
50	LRP1	0.0013561931094389	0.0078439277140525	0.46183923	0.2061359026369168	0.1565656565656565	0.1659021727350401	0.1231225904508514	Endothelial	Lean
51	NNMT	0.0034415377392639	0.0191295863948695	0.20845367	0.4809837728194726	0.4484848484848485	0.4325994256089071	0.3842006997777342	Endothelial	Lean
52	RAMP2	0.0045002006050937	0.0246934084484631	0.29008245	0.3019776876267748	0.2595959595959596	0.2470032462784437	0.2063223637005136	Endothelial	Lean
53	COL5A2	0.0058994511009295	0.0319615831797193	0.71000236	0.1224645030425963	0.0792929292929292	0.0919597087006586	0.0572142543116672	Endothelial	Lean
54	EDN1	0.0075175022036635	0.0402186367895997	0.6310507	0.1630324543610547	0.1237373737373737	0.1742162778077743	0.1159023567649956	Endothelial	Lean
55	MEST	0.0103324021167876	0.053930098853477	0.5525693	0.1389452332657201	0.0989898989898989	0.107475702997364	0.0745137605910961	Endothelial	Lean
56	PMP22	0.0110234153322914	0.0568436356894065	0.49199706	0.1650608519269777	0.1262626262626262	0.1285545242312986	0.0930739742727508	Endothelial	Lean
57	SRPX	0.0129826292170525	0.0661495869630774	0.7639152	0.1047160243407707	0.0656565656565656	0.0828745657380772	0.0496315917354015	Endothelial	Lean
58	ALDH6A1	0.0172872393135763	0.0860341677466359	0.7807554	0.0938133874239351	0.056060606060606	0.0685948155566193	0.0404964938924339	Endothelial	Lean
59	POSTN	0.0205779277160783	0.1012339432469139	0.3308377	0.2218559837728194	0.1868686868686868	0.203492095436167	0.1650303006279635	Endothelial	Lean
60	ACTG2	0.0215793419210285	0.1049540720704568	0.22116236	0.2710446247464503	0.2333333333333333	0.2119605529040837	0.1844387259151266	Endothelial	Lean
61	INMT	0.0295764474949664	0.1422328036836587	1.7170109	0.0512170385395537	0.0166666666666666	0.0407641576949558	0.0125763547974843	Endothelial	Lean
62	INSR	0.0311443211543356	0.1481085494895071	0.49860555	0.1255070993914807	0.0914141414141414	0.0957606934592205	0.0687140648956067	Endothelial	Lean
63	TM4SF18	0.0370677951387831	0.1742354058117612	0.29503092	0.2216024340770791	0.1909090909090909	0.1786544436885194	0.14792925004031	Endothelial	Lean
64	PLCG2	0.0374524704081356	0.1742354058117612	0.3103046	0.1883874239350912	0.156060606060606	0.1489563498497139	0.1218081007107279	Endothelial	Lean
65	LYVE1	0.0395946369139027	0.1822204795607568	0.9037423	0.077839756592292	0.0454545454545454	0.0665930062545052	0.0361446038693077	Endothelial	Lean
66	PPP1R1B	0.0408511776011222	0.1860032341838332	1.5198781	0.0496957403651115	0.0171717171717171	0.0362969623062109	0.0128074563678112	Endothelial	Lean
67	TCF15	0.0493548172715803	0.2200402270024624	0.5062201	0.1123225152129817	0.0813131313131313	0.0829035711882589	0.0590773247430378	Endothelial	Lean
68	MALL	0.0499301927487898	0.2203105412008457	0.58935887	0.0991379310344827	0.0681818181818181	0.0753898031319957	0.0507350271178953	Endothelial	Lean
400	STAT3	0.0424356041528027	0.1911835639726271	-0.121103905	0.5065922920892495	0.5262626262626262	0.4488618223669804	0.4800388550912691	Endothelial	Lean
401	BCL2L11	0.0132749763953948	0.0668434105556351	-0.81190217	0.0573022312373225	0.0964646464646464	0.0415825940044708	0.0718910551108485	Endothelial	Lean
402	ATF3	0.0090970187668104	0.0480681979283318	-0.7111553	0.0623732251521298	0.104040404040404	0.0520680609356037	0.0838810999168956	Endothelial	Lean
403	MFAP5	0.002312997525169	0.0130258281680574	-1.0752839	0.0448782961460446	0.0934343434343434	0.0364003401294532	0.0752127994989396	Endothelial	Lean
404	SOX18	0.0017667886068202	0.0100824736495875	-0.48515168	0.1511156186612576	0.1994949494949495	0.1143562740024644	0.156644488839912	Endothelial	Lean
405	DPT	0.0009085676659849	0.0054769994512893	-0.4780882	0.1460446247464503	0.1984848484848485	0.1187850147625297	0.1618492354187605	Endothelial	Lean
406	JUNB	5.876861295083868e-05	0.0003811055506508	-1.121559	0.0540060851926977	0.1181818181818181	0.0409858463927179	0.0871227106012764	Endothelial	Lean
407	OSMR	2.605112018459623e-05	0.0001769822133175	-0.47318843	0.2238843813387424	0.2858585858585858	0.1740316295831728	0.2341882961077401	Endothelial	Lean
408	DNASE1L3	2.5889274933475934e-05	0.0001769822133175	-0.97211075	0.079868154158215	0.1459595959595959	0.0677109243575126	0.1287707483234715	Endothelial	Lean
409	SRGN	2.0783350366412024e-05	0.000148254565947	-0.2488772	0.5210446247464503	0.5747474747474748	0.5321404866041575	0.6069651944641966	Endothelial	Lean
410	BTG2	1.0096596610361913e-05	7.45059198143948e-05	-0.2548806	0.5517241379310345	0.604040404040404	0.5339767719721202	0.6108898125087686	Endothelial	Lean
411	SOX17	2.6744106036300106e-06	2.2012456506800852e-05	-0.48324043	0.2380831643002028	0.308080808080808	0.1992856186995665	0.2687096209070626	Endothelial	Lean
412	SNAI1	1.9731967005965283e-08	1.8767293063451426e-07	-1.900717	0.0344827586206896	0.1237373737373737	0.0265415577614883	0.0957035237092501	Endothelial	Lean
413	LITAF	5.668916760455855e-11	6.221272752500271e-10	-0.48722947	0.3506592292089249	0.4434343434343434	0.2904868041466821	0.3869613154745803	Endothelial	Lean
414	NAMPT	1.4556074526673974e-12	1.8323529110048412e-11	-0.60512704	0.3057809330628803	0.404040404040404	0.2429664424623759	0.3494908990778513	Endothelial	Lean
415	MYC	1.0618622652456619e-16	1.6231323197326548e-15	-0.92897236	0.1858519269776876	0.3126262626262626	0.1508973426203632	0.2701074376630122	Endothelial	Lean
416	KLF10	2.4121372572757696e-18	3.8236842448667756e-17	-0.9827376	0.1894016227180527	0.3212121212121212	0.1500079697981774	0.2775082816630615	Endothelial	Lean
417	CCN1	6.4694113614648955e-21	1.2038730707421634e-19	-0.7119534	0.3577586206896552	0.4868686868686869	0.364879285481603	0.5430717738347801	Endothelial	Lean
418	MCL1	1.1496671087891529e-21	2.4602876128087868e-20	-0.47062728	0.6138438133874239	0.706060606060606	0.6169540359466716	0.7804217414608999	Endothelial	Lean
419	CXCL2	9.067609843543672e-22	2.0425984279140483e-20	-1.8370613	0.06947261663286	0.2207070707070707	0.0640634700727008	0.2121858818313458	Endothelial	Lean
420	TCIM	1.3027833825017969e-22	3.2799487512398177e-21	-0.9508626	0.2497464503042596	0.3863636363636363	0.2149607834949453	0.3808757790282057	Endothelial	Lean
421	KLF4	4.4215251596313295e-30	1.7203752439292804e-28	-0.84567636	0.316683569979716	0.4823232323232323	0.2757589816710091	0.4514805689235867	Endothelial	Lean
422	ADAMTS1	1.2935476737699556e-41	6.9204800546692625e-40	-1.304836	0.2304766734279918	0.4257575757575758	0.2275025751703485	0.4892730341724801	Endothelial	Lean
423	APOLD1	2.606035747205265e-45	1.5934047140055049e-43	-0.6538897	0.6800202839756593	0.7868686868686868	0.756241587581807	1.0218565299455296	Endothelial	Lean
424	EGR1	1.9080321018327776e-49	1.6332754791688578e-47	-1.0275171	0.3397565922920892	0.5641414141414142	0.4097910794698582	0.7092729119321791	Endothelial	Lean
425	ZFP36	5.108000480268356e-62	5.465560513887142e-60	-0.8421767	0.5884888438133874	0.7767676767676768	0.6773688027893907	1.0067248491996468	Endothelial	Lean
426	AREG	2.3884083929454289e-63	3.4074626406021455e-61	-2.4382102	0.0943204868154158	0.352020202020202	0.0769362235400905	0.3600701144357857	Endothelial	Lean
427	CDKN1A	2.376647794030401e-71	5.086026279225058e-69	-1.7276636	0.1830628803245436	0.4484848484848485	0.1457526849713529	0.4184944946071818	Endothelial	Lean
0	ABCA1	9.888441145764488e-20	4.232252810387201e-18	1.8219953	0.3702359346642468	0.1265306122448979	0.3032861399740876	0.0954983881724194	Mural	Weightloss
1	CD36	2.0008860826959745e-13	5.352370271211732e-12	0.3930463	0.9863883847549908	0.961904761904762	1.967876992479959	1.7382729814728175	Mural	Weightloss
2	PLIN4	4.206018126301463e-10	9.000878790285131e-09	0.80379856	0.4836660617059891	0.327891156462585	0.5156928408216196	0.3268192511190561	Mural	Weightloss
3	POSTN	1.7191359510204553e-07	3.5037627954131184e-06	0.41818255	0.8103448275862069	0.7374149659863946	1.4269630836413365	1.2147199367715742	Mural	Weightloss
4	MGLL	5.517344668571379e-07	1.0733743264311593e-05	0.7466732	0.3811252268602541	0.2476190476190476	0.3196008472122442	0.2024767848198531	Mural	Weightloss
5	CD34	5.818270834686394e-07	1.0827043118459898e-05	0.8602081	0.3656987295825771	0.236734693877551	0.3299767313278104	0.1950370346112226	Mural	Weightloss
6	ITGB1	8.955681476455403e-07	1.5970965299678804e-05	0.279893	0.9274047186932848	0.8870748299319728	1.276130622425191	1.1401659658768537	Mural	Weightloss
7	TFPI	1.7614183312357482e-06	3.015548183075601e-05	0.5450667	0.4918330308529945	0.3727891156462585	0.4280461026804939	0.3120024943174745	Mural	Weightloss
8	PPARG	2.1317537793874987e-06	3.5091946829917286e-05	0.45229477	0.6188747731397459	0.5102040816326531	0.6039760306142584	0.4738557621606308	Mural	Weightloss
9	BTNL9	4.883011819412743e-06	7.464032352530909e-05	0.48598853	0.6179673321234119	0.545578231292517	0.7198024108282387	0.5610910330061133	Mural	Weightloss
10	LRP1	1.597332318744788e-05	0.0002357442180768	0.5305028	0.4836660617059891	0.3850340136054421	0.4344022149232304	0.3196501269327616	Mural	Weightloss
11	KLF10	4.4862456737729504e-05	0.0006400377161249	1.0217291	0.2359346642468239	0.1251700680272109	0.1854944095853373	0.0956586372005233	Mural	Weightloss
12	FZD4	6.518069026663516e-05	0.0008789191798451	0.5152349	0.4500907441016334	0.3564625850340136	0.4001332028898162	0.2958425370677358	Mural	Weightloss
13	ACAT1	6.571358353982673e-05	0.0008789191798451	0.73940116	0.2958257713248639	0.1877551020408163	0.2339389503625557	0.1465852715727914	Mural	Weightloss
14	CAVIN1	7.011440653056522e-05	0.0009093626059115	0.27789685	0.779491833030853	0.7319727891156462	0.8733929701858317	0.7657491014091045	Mural	Weightloss
15	ABCC9	7.302731902068257e-05	0.0009192850747309	0.33902386	0.6751361161524501	0.6027210884353742	0.7048788508254575	0.5929040135678414	Mural	Weightloss
16	ITGB5	0.0003450019149196	0.0038858110417267	0.5010014	0.4137931034482758	0.3374149659863945	0.3532487457452815	0.2618894002964198	Mural	Weightloss
17	DGAT2	0.0003646451456709	0.0040017467268509	1.1817468	0.1896551724137931	0.0938775510204081	0.1673279888506337	0.0772307598126588	Mural	Weightloss
18	PDGFRB	0.0008703775751798	0.0092126605433659	0.25186613	0.7849364791288567	0.7564625850340136	0.9329740385285108	0.8307480672051134	Mural	Weightloss
19	SREBF1	0.0008825212202757	0.0092126605433659	1.5922587	0.1424682395644283	0.0517006802721088	0.1074750334907902	0.0369394871802642	Mural	Weightloss
20	SLC12A2	0.0028769610912673	0.0286357987688934	0.4835095	0.3656987295825771	0.2965986394557823	0.3319176392543331	0.2480655729172271	Mural	Weightloss
21	DST	0.0031683422766526	0.0301344554312738	0.33253878	0.4573502722323049	0.3714285714285714	0.3809273317539991	0.3134923689489625	Mural	Weightloss
22	TBX3	0.004236851807368	0.0394211429033374	0.81762314	0.1969147005444646	0.1197278911564625	0.1522412416294405	0.0892005831212556	Mural	Weightloss
23	RAMP2	0.0047460168542822	0.04321904709857	0.8858981	0.1814882032667876	0.1047619047619047	0.1377148784829829	0.0768683955541833	Mural	Weightloss
24	PECAM1	0.0053869593884901	0.0480337212140368	0.41168997	0.4019963702359346	0.3319727891156462	0.3831386402671147	0.3008261637397179	Mural	Weightloss
25	TGFBR2	0.0058304398966523	0.0499771282463969	0.3043878	0.5335753176043557	0.4761904761904761	0.5052745295898277	0.4268259571855931	Mural	Weightloss
26	VWF	0.0060701055470708	0.050941277924438	0.45311958	0.3366606170598911	0.2653061224489796	0.3105798507239712	0.2358984703435985	Mural	Weightloss
27	SRPX	0.0086179029389894	0.0709319703439898	0.48193753	0.2976406533575317	0.2299319727891156	0.2404911381928517	0.1778664144219542	Mural	Weightloss
28	STEAP4	0.00925533898701	0.0744397908620068	0.18634827	0.7749546279491834	0.745578231292517	0.9132022766683592	0.8378819546414529	Mural	Weightloss
29	MMRN2	0.0093919362302531	0.0744397908620068	0.65022457	0.2332123411978221	0.164625850340136	0.1963283568269716	0.1294668909391357	Mural	Weightloss
30	GNG11	0.0124338214086976	0.0950299207664746	0.40347278	0.3448275862068966	0.2870748299319728	0.2934731029295086	0.2294171435188847	Mural	Weightloss
31	CD44	0.0155436766041658	0.1147016135617756	0.19116181	0.7885662431941923	0.7537414965986394	0.9477669615913314	0.868725807259733	Mural	Weightloss
32	KDR	0.0190324607570998	0.135764886733979	0.8382276	0.1588021778584392	0.0952380952380952	0.1223467868986914	0.0702669938345647	Mural	Weightloss
33	ADGRL4	0.0200547298177889	0.1407118747871094	0.4382009	0.3112522686025408	0.254421768707483	0.2798279747693331	0.2137551457582922	Mural	Weightloss
34	RAPGEF3	0.0272520057748671	0.1851406106610022	0.8289815	0.1642468239564428	0.1061224489795918	0.1361610556120416	0.0789147593593211	Mural	Weightloss
35	ETFA	0.0300135271484913	0.1976275326085278	0.5024812	0.2087114337568058	0.1482993197278911	0.1527510538903527	0.1101959022084839	Mural	Weightloss
36	SLC8A1	0.0352054038655322	0.2248942217081763	0.38962758	0.2577132486388385	0.1986394557823129	0.1990711390770498	0.1554101875134048	Mural	Weightloss
37	GAS6	0.0377446337948031	0.2341261342634167	0.22815667	0.4528130671506352	0.4027210884353741	0.3910878071786785	0.3425841113697179	Mural	Weightloss
38	THY1	0.039127050327748	0.2392339648610883	0.26313466	0.4491833030852994	0.3972789115646258	0.4165247353100287	0.358050603163149	Mural	Weightloss
39	MEF2C	0.0486568800131326	0.293311896417194	0.4001268	0.2586206896551724	0.2068027210884353	0.2020506439282347	0.1567277476943751	Mural	Weightloss
397	RGS16	0.0364521667723285	0.2294342261552443	-1.3304899	0.0480943738656987	0.1047619047619047	0.0351761579947531	0.0862126973199543	Mural	Weightloss
398	CRISPLD2	0.0340141490400613	0.2205766028658526	-1.0130382	0.0644283121597096	0.1224489795918367	0.0479697239498454	0.0945553307839025	Mural	Weightloss
399	CCL2	0.0283926273000081	0.1898756950688045	-1.2807368	0.058076225045372	0.1170068027210884	0.0438278471880778	0.103326553005352	Mural	Weightloss
400	OSMR	0.0225847417170716	0.1559075718533334	-0.48326153	0.2014519056261343	0.2598639455782313	0.1541755043724703	0.2094695907196781	Mural	Weightloss
401	SERPINE1	0.0158455103957306	0.1149470923622497	-3.1783733	0.0099818511796733	0.0761904761904762	0.0072868276717491	0.0641080114754937	Mural	Weightloss
402	FHL2	0.0154194132388291	0.1147016135617756	-0.48248407	0.1969147005444646	0.2625850340136054	0.1579134259715804	0.2143067989666025	Mural	Weightloss
403	ACTG2	0.011165554935241	0.0868883184051482	-0.4054402	0.2813067150635209	0.345578231292517	0.2228083439934418	0.2856061930937892	Mural	Weightloss
404	JUNB	0.0058384495614949	0.0499771282463969	-2.6697626	0.0154264972776769	0.091156462585034	0.011060768763727	0.0683808790575308	Mural	Weightloss
405	GJA5	0.0029806746771672	0.0289938354960815	-1.0545865	0.0834845735027223	0.164625850340136	0.06317236947534	0.1270291229537915	Mural	Weightloss
406	PRDM1	0.0020250836357529	0.0206365665738634	-1.7286026	0.0453720508166969	0.1292517006802721	0.0328143706213915	0.1048580559335901	Mural	Weightloss
407	KLF6	0.0001412910092815	0.0016343932965539	-0.3940835	0.5136116152450091	0.5836734693877551	0.4515450059318229	0.5596215151717802	Mural	Weightloss
408	SRGN	0.0001038556026019	0.0012347277198233	-0.70553446	0.2141560798548094	0.3156462585034013	0.1795181280329555	0.2781402358426176	Mural	Weightloss
409	AREG	9.660869331115247e-05	0.0011813863067763	-2.8534641	0.0226860254083484	0.1292517006802721	0.0167216804016939	0.1149963181239975	Mural	Weightloss
410	KLF4	3.9343202762306725e-06	6.236626215654549e-05	-2.2482202	0.0399274047186932	0.1659863945578231	0.0294083651992032	0.1325996597731412	Mural	Weightloss
411	CCN2	2.5498649294983886e-10	5.743906262238477e-09	-0.89197385	0.2776769509981851	0.4421768707482993	0.245436937396831	0.4162215370356954	Mural	Weightloss
412	ARID5B	8.039503011909968e-11	1.9116151606097037e-09	-0.8234396	0.3221415607985481	0.4802721088435374	0.2618448269480668	0.4250659776440754	Mural	Weightloss
413	GEM	2.693897865664696e-13	6.782284038261704e-12	-1.3586888	0.1932849364791288	0.3768707482993197	0.1485959104828606	0.3441899022237436	Mural	Weightloss
414	BTG2	7.208898682624322e-15	2.0569390907754733e-13	-1.4953777	0.1705989110707804	0.3700680272108843	0.1281248283390858	0.3259851165612202	Mural	Weightloss
415	MCL1	1.550024814035237e-15	4.7386472886220103e-14	-0.7982801	0.4618874773139746	0.6312925170068027	0.3950642378816497	0.6111357629543822	Mural	Weightloss
416	TCIM	5.872075943116614e-16	1.9332680797337776e-14	-2.1545324	0.0907441016333938	0.3061224489795918	0.0683111720888935	0.273659174836842	Mural	Weightloss
417	MYC	1.7631266780515613e-18	6.288485151717234e-17	-2.175686	0.0925589836660617	0.327891156462585	0.0699370881226758	0.2831373821005638	Mural	Weightloss
418	CDKN1A	8.130124263919365e-19	3.1633574408704427e-17	-2.915609	0.0490018148820326	0.2897959183673469	0.0354372125069598	0.2407353675734413	Mural	Weightloss
419	EDNRB	9.471491153420787e-25	4.504220237404552e-23	-1.0676541	0.4428312159709618	0.6489795918367347	0.3959742248609132	0.7022618581152917	Mural	Weightloss
420	ATF3	2.5460896708724605e-25	1.3621579739167666e-23	-2.7070346	0.0744101633393829	0.3537414965986394	0.0555176061338012	0.3168303969096106	Mural	Weightloss
421	FOSB	2.5807159585095774e-30	1.5779234717744275e-28	-4.2861934	0.028130671506352	0.3387755102040816	0.0208635571634614	0.3445385902195397	Mural	Weightloss
422	ADAMTS1	5.982265590970527e-37	4.267349454892309e-35	-2.715302	0.1043557168784029	0.4380952380952381	0.0824440361563356	0.4474899828325198	Mural	Weightloss
423	CCN1	6.445547623512083e-39	5.517388765726343e-37	-1.5893315	0.3847549909255898	0.6612244897959184	0.3886759843579592	0.8876450863513177	Mural	Weightloss
424	EGR1	1.3210168399437773e-39	1.4134880187398417e-37	-2.9379697	0.0916515426497277	0.4421768707482993	0.0793987357599722	0.4905814174169413	Mural	Weightloss
425	JUN	5.597319942543489e-53	7.985509784695378e-51	-1.692196	0.3865698729582577	0.7020408163265306	0.3427102934447655	0.841956136794303	Mural	Weightloss
426	ZFP36	1.3357682314647906e-74	2.858544015334652e-72	-1.9477198	0.3874773139745917	0.7496598639455783	0.3189996218198225	0.8958890758952239	Mural	Weightloss
427	APOLD1	2.5580305669371356e-75	1.094837082649094e-72	-2.5848343	0.2114337568058076	0.6571428571428571	0.1720503320992309	0.7543954423648196	Mural	Weightloss
0	ACTA2	1.2868494186850284e-26	5.5077155119719235e-24	1.0117699	0.7032040472175379	0.5020408163265306	0.9648098222559892	0.5908627692966086	Mural	Lean
1	PDGFRB	4.8797385568552536e-17	6.961760341113496e-15	0.54687923	0.8437324339516582	0.7564625850340136	1.06192932794872	0.8307480672051134	Mural	Lean
2	CAVIN1	8.827211072638497e-16	9.445115847723193e-14	0.5268416	0.8026981450252951	0.7319727891156462	0.977483143788466	0.7657491014091045	Mural	Lean
3	CD36	1.0125148361816472e-13	6.619446257367041e-12	0.24285781	0.8965711073636875	0.961904761904762	1.878990855998336	1.7382729814728175	Mural	Lean
4	FZD4	1.0826197149899365e-13	6.619446257367041e-12	0.8397701	0.5137717818999438	0.3564625850340136	0.4800416591056221	0.2958425370677358	Mural	Lean
5	ITGB1	6.534389436661588e-13	3.4958983486139496e-11	0.37515315	0.9246767847105116	0.8870748299319728	1.3241644724076016	1.1401659658768537	Mural	Lean
6	GAS6	2.0050018178365e-10	8.581407780340222e-09	0.6509504	0.5328836424957841	0.4027210884353741	0.4956455853968484	0.3425841113697179	Mural	Lean
7	PPARG	4.358047693139003e-09	1.695676738784994e-07	0.51453364	0.6200112422709387	0.5102040816326531	0.623765472272709	0.4738557621606308	Mural	Lean
8	ACTG2	1.344841431326179e-07	4.427631789289266e-06	0.6389029	0.4592467678471051	0.345578231292517	0.4152456099821381	0.2856061930937892	Mural	Lean
9	DGAT2	4.018308001539287e-07	1.228454160470582e-05	1.4361501	0.2186621697582911	0.0938775510204081	0.1966078463633107	0.0772307598126588	Mural	Lean
10	SRPX	2.345628613382706e-06	6.27455654079874e-05	0.7693042	0.3383923552557616	0.2299319727891156	0.286529545909621	0.1778664144219542	Mural	Lean
11	MAMDC2	6.043119820886569e-06	0.0001436919601855	1.4023649	0.192804946599213	0.0789115646258503	0.1501923871359895	0.0595019583806719	Mural	Lean
12	ABCA1	1.6291598876814852e-05	0.0003591704150182	1.0049978	0.2338392355255761	0.1265306122448979	0.183245779119518	0.0954983881724194	Mural	Lean
13	ADIPOQ	1.6783664253189222e-05	0.0003591704150182	1.1451174	0.2265317594154019	0.1224489795918367	0.1982575168297627	0.0945339044478914	Mural	Lean
14	ACAT1	4.995402820433475e-05	0.0010181106700692	0.7063584	0.2889263631253513	0.1877551020408163	0.2292046158300071	0.1465852715727914	Mural	Lean
15	COL5A2	5.479192379694205e-05	0.0010503285593317	0.48034206	0.4367622259696458	0.3510204081632653	0.3743547545518633	0.2817660469716273	Mural	Lean
16	ETFA	7.032069335058612e-05	0.0011575867982327	0.8442069	0.2467678471051152	0.1482993197278911	0.1899127061069576	0.1101959022084839	Mural	Lean
17	STEAP4	0.0001270888789841	0.0020145940816739	0.2536853	0.7729061270376616	0.745578231292517	0.9414100669669552	0.8378819546414529	Mural	Lean
18	PLIN4	0.0002330522979281	0.0034395304659744	0.43751553	0.4176503653738055	0.327891156462585	0.4210065451868996	0.3268192511190561	Mural	Lean
19	TBX3	0.0002447474989996	0.0034917309857283	0.9497647	0.2102304665542439	0.1197278911564625	0.1656959471278946	0.0892005831212556	Mural	Lean
20	LOXL2	0.000254102237746	0.0035082502501712	0.5450413	0.3473861720067454	0.2625850340136054	0.3015881549619236	0.2161220076196377	Mural	Lean
21	GNG11	0.0003781030524119	0.0049038820131009	0.53449655	0.3620011242270938	0.2870748299319728	0.3173647627257316	0.2294171435188847	Mural	Lean
22	DST	0.0003949938304656	0.0049722752776269	0.39450458	0.4569983136593591	0.3714285714285714	0.3947338295492965	0.3134923689489625	Mural	Lean
23	BTNL9	0.0004781197117523	0.0058467210465712	0.3601328	0.5862844294547499	0.545578231292517	0.6759878905907042	0.5610910330061133	Mural	Lean
24	PMP22	0.0006540395783898	0.007775803876413	0.3961782	0.4451939291736931	0.3741496598639456	0.3840954400572023	0.30441786107614	Mural	Lean
25	TIMP4	0.0007230967112904	0.0083644700657383	0.41652548	0.4446318156267566	0.3700680272108843	0.4120633573657576	0.3235703103042406	Mural	Lean
26	MEST	0.0007593618637243	0.0085528125703694	0.4724446	0.3951658234963462	0.3238095238095238	0.3640996856620772	0.2750243683963648	Mural	Lean
27	MYH11	0.0009127551004925	0.0100169021284821	2.2349532	0.1236649803260258	0.0421768707482993	0.1519689153263456	0.0342705640428174	Mural	Lean
28	TNXB	0.0021647872065897	0.0220602124862	0.72274995	0.2332771219786396	0.1591836734693877	0.2203295479436912	0.1392025968851131	Mural	Lean
29	ITGB5	0.0031410249167518	0.0306194499545964	0.40164474	0.3929173693086003	0.3374149659863945	0.3332446187569529	0.2618894002964198	Mural	Lean
30	ABCC9	0.0031477939205659	0.0306194499545964	0.26227564	0.6357504215851602	0.6027210884353742	0.6783234517988912	0.5929040135678414	Mural	Lean
31	CD4	0.0032373251980033	0.0307905596610096	0.6370743	0.2209106239460371	0.1469387755102041	0.1725182355913502	0.1142886298187595	Mural	Lean
32	MGLL	0.0033659796828535	0.0313182457448116	0.43384486	0.3204047217537942	0.2476190476190476	0.2647988015632936	0.2024767848198531	Mural	Lean
33	SH2D3C	0.0042289195309283	0.0385101608348367	0.7487908	0.1944912872400225	0.1238095238095238	0.1478978834585171	0.0906228522017308	Mural	Lean
34	ADGRE5	0.0065319044056743	0.0582428142839293	0.7430067	0.1804384485666104	0.1115646258503401	0.1367757276391555	0.0839505443581136	Mural	Lean
35	CAV1	0.0088997544541047	0.0746881354187614	0.25803986	0.5621135469364812	0.5142857142857142	0.5391042721024278	0.4684128959691504	Mural	Lean
36	CAVIN2	0.0100621389248218	0.0797517677745135	0.350367	0.3586284429454749	0.2952380952380952	0.309028823233566	0.2500011674822486	Mural	Lean
37	THY1	0.0105464985576256	0.081364502121008	0.34760243	0.4395727937043283	0.3972789115646258	0.4368575728749234	0.358050603163149	Mural	Lean
38	POSTN	0.0106458227074216	0.081364502121008	0.15471707	0.7268128161888702	0.7374149659863946	1.2913154717132769	1.2147199367715742	Mural	Lean
39	PCOLCE	0.0112080842619251	0.0841589484930522	0.6607776	0.1933670601461495	0.1306122448979592	0.1462292711412536	0.094946734964109	Mural	Lean
40	TGFBR2	0.011461950397684	0.0845812891415304	0.24403054	0.5368184373243395	0.4761904761904761	0.488888492663581	0.4268259571855931	Mural	Lean
41	NRP1	0.0127995835066137	0.0928512159462828	0.25827378	0.491849353569421	0.4340136054421769	0.4332369256070146	0.373879166050729	Mural	Lean
42	INMT	0.0140878221794827	0.1004931315469769	1.451104	0.1073636874648679	0.0462585034013605	0.0867710029719347	0.0326156044178861	Mural	Lean
43	ELOVL5	0.0149245025494563	0.1047161818224151	0.36934805	0.3108487914558741	0.2530612244897959	0.2556221504965426	0.2033304993042647	Mural	Lean
44	GJA5	0.0183750891410509	0.1248339389265051	0.50120693	0.2237211916807195	0.164625850340136	0.1753940061420834	0.1270291229537915	Mural	Lean
45	SLC8A1	0.020298123702773	0.135743702262295	0.4380369	0.2557616638560989	0.1986394557823129	0.2052119296175764	0.1554101875134048	Mural	Lean
46	MEF2C	0.0221539480676409	0.1448447990499893	0.43514028	0.2619449128724002	0.2068027210884353	0.206534904648916	0.1567277476943751	Mural	Lean
47	TFPI	0.0246378770937663	0.1573882297930147	0.24770845	0.4238336143901068	0.3727891156462585	0.3609883387656156	0.3120024943174745	Mural	Lean
48	FBN1	0.041877855212253	0.252446789166821	0.3912414	0.2653175941540191	0.2176870748299319	0.2130567197282328	0.1664063781194002	Mural	Lean
406	DPT	0.0369004768545537	0.2256200584821285	-0.50588197	0.1382799325463743	0.1904761904761904	0.1098252282044775	0.1525810153478538	Mural	Lean
407	ACE2	0.028224844498767	0.1750758470358304	-1.8882867	0.0236087689713322	0.0789115646258503	0.017048103939203	0.0617085712139136	Mural	Lean
408	MCL1	0.0255516664301488	0.1608251945897601	-0.17461303	0.581787521079258	0.6312925170068027	0.5576021044221416	0.6111357629543822	Mural	Lean
409	FOSB	0.0223358802273348	0.1448447990499893	-0.24145234	0.2726250702641933	0.3387755102040816	0.2985838431727195	0.3445385902195397	Mural	Lean
410	NAMPT	0.0158216930788538	0.1092207199637009	-0.5020599	0.1871838111298482	0.2435374149659863	0.1415537420986907	0.1950370346112225	Mural	Lean
411	FHL2	0.0099859840628529	0.0797517677745135	-0.4671654	0.1984260820685778	0.2625850340136054	0.1594715236197123	0.2143067989666025	Mural	Lean
412	HIF1A	0.0091928885654923	0.0756645443467447	-0.4908206	0.1697582911748173	0.236734693877551	0.1267472657779167	0.1738614943234304	Mural	Lean
413	GEM	0.0086264750212208	0.0738426261816506	-0.35809937	0.3170320404721753	0.3768707482993197	0.2780400423320011	0.3441899022237436	Mural	Lean
414	MYC	0.0077733166704548	0.067897541529687	-0.37631232	0.2613827993254637	0.327891156462585	0.2248570421741493	0.2831373821005638	Mural	Lean
415	KLF4	0.0020915830054297	0.0218340860079009	-0.9716117	0.088813940415964	0.1659863945578231	0.0698107843634888	0.1325996597731412	Mural	Lean
416	SRGN	0.0014581050789792	0.0156017243450784	-0.5071224	0.2388982574480045	0.3156462585034013	0.2034568291726556	0.2781402358426176	Mural	Lean
417	ATF3	0.0002822955611619	0.003775703130541	-0.48800477	0.2596964586846543	0.3537414965986394	0.2356954283587996	0.3168303969096106	Mural	Lean
418	CCN2	0.0001651184227003	0.0025239530327057	-0.40852413	0.3417650365373805	0.4421768707482993	0.3285251724478804	0.4162215370356954	Mural	Lean
419	EGR1	6.769956031711106e-05	0.0011575867982327	-0.42585132	0.3350196739741428	0.4421768707482993	0.3862160011672851	0.4905814174169413	Mural	Lean
420	APOLD1	5.895882468015194e-05	0.0010514323734627	-0.35852998	0.599213041034289	0.6571428571428571	0.6304670520164785	0.7543954423648196	Mural	Lean
421	AREG	5.644288987063151e-05	0.0010503285593317	-2.5415158	0.028105677346824	0.1292517006802721	0.020716460711261	0.1149963181239975	Mural	Lean
422	CDKN1A	3.434337845037653e-06	8.646450574565384e-05	-0.8296588	0.1748173130972456	0.2897959183673469	0.1424954697796948	0.2407353675734413	Mural	Lean
423	TCIM	2.2553707445056687e-06	6.27455654079874e-05	-0.8022244	0.1894322653175941	0.3061224489795918	0.1659443636937595	0.273659174836842	Mural	Lean
424	ZFP36	5.451953115946574e-09	1.9445299446876117e-07	-0.44680157	0.6458684654300169	0.7496598639455783	0.7243843886402159	0.8958890758952239	Mural	Lean
425	EDNRB	1.5417232113378497e-12	7.331750382806664e-11	-0.6337637	0.5222034851039911	0.6489795918367347	0.5045833483113998	0.7022618581152917	Mural	Lean
426	ADAMTS1	2.9778666226913114e-14	2.549053829023762e-12	-1.0228277	0.2557616638560989	0.4380952380952381	0.2451088271503799	0.4474899828325198	Mural	Lean
427	CCN1	3.690733277072503e-17	6.961760341113496e-15	-0.8180178	0.4761101742551995	0.6612244897959184	0.5937612379055267	0.8876450863513177	Mural	Lean
0	CD36	3.1670913612222676e-26	2.2591918376718843e-24	0.9929611	0.9100169779286928	0.7570621468926554	1.4379246575090714	0.9608155979997832	Myeloid	Weightloss
1	ABCA1	4.2699602569401095e-18	1.6614027181548794e-16	1.2620236	0.5840407470288624	0.3258003766478343	0.5498191528653795	0.266666957535142	Myeloid	Weightloss
2	PLIN4	4.630529693938951e-09	1.1658039464740418e-07	0.91874564	0.5619694397283531	0.3973634651600753	0.6839964463542739	0.4182707579596664	Myeloid	Weightloss
3	DGAT2	2.2608904973766417e-08	5.375895182651127e-07	1.8809755	0.2903225806451613	0.103578154425612	0.2799827931389969	0.0840870624136874	Myeloid	Weightloss
4	LRP1	3.05256035204238e-08	6.876293845653361e-07	0.59640455	0.7623089983022071	0.64030131826742	0.8826401413209332	0.6613390416365167	Myeloid	Weightloss
5	ITGB1	7.681369715300436e-06	0.0001494375562794	0.4571378	0.7538200339558574	0.664783427495292	0.8488094821238285	0.6799662827524066	Myeloid	Weightloss
6	TGFBR2	3.72144870962001e-05	0.0006636583532155	0.54907876	0.5415959252971138	0.4067796610169492	0.4853444244904147	0.3555594854811927	Myeloid	Weightloss
7	GNG11	5.167828703913954e-05	0.00088473227411	1.6126207	0.2275042444821731	0.0922787193973634	0.1881181220952001	0.0654899097243948	Myeloid	Weightloss
8	BTNL9	0.000240335357362	0.0036736976053914	1.688317	0.2054329371816638	0.0828625235404896	0.2086174197966785	0.0695062676456728	Myeloid	Weightloss
9	ELOVL5	0.0002785083050741	0.0041103984335086	1.018199	0.266553480475382	0.1431261770244821	0.2184078226913709	0.1137904260974601	Myeloid	Weightloss
10	PPARG	0.0004773271361611	0.0068098671425654	0.9212061	0.2733446519524618	0.1544256120527307	0.2245110704758785	0.1247984901971397	Myeloid	Weightloss
11	MGLL	0.0005809654453426	0.0080210713098915	0.7067636	0.3395585738539898	0.2259887005649717	0.2840423992525939	0.1833735713222669	Myeloid	Weightloss
12	CAV1	0.0010348579388544	0.013421793873627	0.7660045	0.3140916808149406	0.2052730696798493	0.2721167944924855	0.1688182963911231	Myeloid	Weightloss
13	ADIPOQ	0.0011860722877705	0.0149305570342875	0.7850209	0.2869269949066214	0.1732580037664783	0.2438768369205858	0.1486643102306733	Myeloid	Weightloss
14	PECAM1	0.0012756800528844	0.0155997446467012	0.51738334	0.4702886247877759	0.391713747645951	0.4304800423697224	0.3190819787242854	Myeloid	Weightloss
15	KCNMA1	0.0018272621344621	0.0211369782040492	1.1219221	0.2190152801358234	0.1148775894538606	0.1820551400604676	0.0877813345530912	Myeloid	Weightloss
16	CAVIN1	0.0024537241765389	0.0276366828304912	0.4261778	0.5076400679117148	0.4180790960451977	0.4725511555175373	0.3712710482011013	Myeloid	Weightloss
17	TCF4	0.0032122269956284	0.0335325159543654	0.8172765	0.2495755517826825	0.1468926553672316	0.1957770417504618	0.1157612288988332	Myeloid	Weightloss
18	LPL	0.0035534103114923	0.0362109431742554	1.3311701	0.1799660441426146	0.0809792843691148	0.1409529943357833	0.058421325966859	Myeloid	Weightloss
19	ADGRL4	0.0037201283834301	0.0370282546071656	1.1643871	0.198641765704584	0.1016949152542373	0.1752826713905791	0.082018112717514	Myeloid	Weightloss
20	FZD4	0.0039958508632779	0.0388687311246124	1.1004701	0.1918505942275042	0.0922787193973634	0.152584887251732	0.0740643997146943	Myeloid	Weightloss
21	CD34	0.0050007607258558	0.0475627909036954	1.0504315	0.2054329371816638	0.1111111111111111	0.1846724126484589	0.093425140178202	Myeloid	Weightloss
22	LIPE	0.0083697000019543	0.0746298250174266	1.7297587	0.1307300509337861	0.03954802259887	0.0959223611754239	0.0299017827339758	Myeloid	Weightloss
23	CD68	0.0087491769993378	0.0759771605065428	0.644836	0.298811544991511	0.2165725047080979	0.2648845546815041	0.1772820003583567	Myeloid	Weightloss
24	SREBF1	0.0088758365077736	0.0759771605065428	1.2893131	0.1544991511035653	0.064030131826742	0.1156398535909139	0.0489404374156093	Myeloid	Weightloss
25	TGFB1	0.009495640207436	0.0796889021329923	0.53104264	0.3446519524617996	0.2617702448210923	0.2842423704506523	0.20499286142122	Myeloid	Weightloss
26	VWF	0.0124333831727312	0.0967543272350721	1.3334329	0.1629881154499151	0.0790960451977401	0.1522135982857476	0.063201271662352	Myeloid	Weightloss
27	LITAF	0.0130944049447852	0.100078666363716	0.45044348	0.3361629881154499	0.2523540489642185	0.2691628521059933	0.2037856463940619	Myeloid	Weightloss
28	ACAT1	0.0133549425150263	0.1002792174812508	0.7440185	0.2173174872665534	0.1299435028248587	0.16428942994791	0.1013019756018874	Myeloid	Weightloss
29	POSTN	0.0167728711439708	0.1237722215451639	1.1787342	0.1595925297113752	0.0772128060263653	0.1606822693907709	0.0741796778393045	Myeloid	Weightloss
30	MMRN2	0.0196140521996667	0.1399135723576229	2.054333	0.1069609507640067	0.0263653483992467	0.0835561601581254	0.0207642492802665	Myeloid	Weightloss
31	TIMP4	0.0251125068011847	0.1761992280476572	0.88999015	0.1816638370118845	0.1054613935969868	0.1447719087304781	0.0807127507955555	Myeloid	Weightloss
32	MPEG1	0.0265659418621666	0.1824175346631848	0.23667546	0.7215619694397284	0.7288135593220338	0.9109408464947552	0.8161288585337808	Myeloid	Weightloss
33	ITGAV	0.0353490892070113	0.2258120922477741	0.76089805	0.1969439728353141	0.1261770244821092	0.1488811924803091	0.0905135998680771	Myeloid	Weightloss
34	NRP1	0.039884761567348	0.251039381629779	0.3250153	0.4431239388794567	0.3785310734463277	0.3900738549785824	0.3227036238057597	Myeloid	Weightloss
35	INSR	0.0422474086737022	0.2620563900339794	1.0984594	0.1409168081494057	0.071563088512241	0.1033621347487241	0.0496037530344216	Myeloid	Weightloss
36	DST	0.0460934720244382	0.2778592398092894	0.55532384	0.2495755517826825	0.1845574387947269	0.193821427483591	0.1358813066153512	Myeloid	Weightloss
394	APOLD1	0.0438486868032649	0.2681033993113915	-2.0417087	0.0288624787775891	0.0979284369114877	0.0220711330965085	0.0879050012847625	Myeloid	Weightloss
395	CTNNB1	0.0339384601825938	0.2200857720931846	-0.29875854	0.4210526315789473	0.487758945386064	0.3641261125158155	0.4319915260976657	Myeloid	Weightloss
396	CLEC4E	0.0337210033390791	0.2200857720931846	-1.685945	0.0339558573853989	0.1073446327683615	0.0254016229199779	0.0795289303446659	Myeloid	Weightloss
397	MS4A6A	0.029222926629929	0.1954283218376507	-0.219786	0.6146010186757216	0.6760828625235404	0.6425700793811616	0.7176885713329557	Myeloid	Weightloss
398	AREG	0.0268511791677117	0.1824175346631848	-2.6954906	0.0203735144312393	0.096045197740113	0.0141218440861109	0.088126814911234	Myeloid	Weightloss
399	CCN1	0.0184941558265782	0.1341609948097538	-1.2843202	0.0679117147707979	0.1487758945386064	0.0595102379108432	0.139194152415986	Myeloid	Weightloss
400	PTPRC	0.0117525859842876	0.0931501259495395	-0.28504238	0.4448217317487266	0.5499058380414312	0.43371526367642	0.5077756875684045	Myeloid	Weightloss
401	CYTIP	0.0099922084938556	0.0806917968937775	-1.1080264	0.100169779286927	0.1864406779661017	0.0797161548975587	0.1645504669206463	Myeloid	Weightloss
402	CD28	0.0098937326559676	0.0806917968937775	-0.7862579	0.1629881154499151	0.2467043314500941	0.1278079993921232	0.2111700525870133	Myeloid	Weightloss
403	CDKN1A	0.0079525365132957	0.072418843142353	-1.6193265	0.0458404074702886	0.1374764595103578	0.0375697687211871	0.1112030968298117	Myeloid	Weightloss
404	LILRB2	0.0076063020609537	0.0707716800453956	-0.57147986	0.2512733446519524	0.3370998116760829	0.1953770993543451	0.2781190793916346	Myeloid	Weightloss
405	PMP22	0.0027632710670775	0.0295670004177301	-0.52088034	0.3548387096774194	0.4369114877589454	0.3085500086229384	0.4178013060835988	Myeloid	Weightloss
406	CCL2	0.0027101429986802	0.0295670004177301	-1.2755903	0.1273344651952462	0.2222222222222222	0.1147959724485835	0.2581236568778824	Myeloid	Weightloss
407	JUNB	0.0016911179225355	0.0201055130790333	-1.7352409	0.0543293718166383	0.1619585687382297	0.0390350424348634	0.1244551350995993	Myeloid	Weightloss
408	ADGRE5	0.0007284281993634	0.0097427271664866	-0.86817354	0.2088285229202037	0.3145009416195857	0.1620472782898412	0.2784708230962361	Myeloid	Weightloss
409	CD44	0.0001550787630688	0.0024582855775358	-0.43249696	0.5602716468590832	0.6572504708097928	0.5622183785197208	0.7022705143488334	Myeloid	Weightloss
410	VSIG4	0.0001097374797721	0.0018064477439408	-0.51576364	0.4482173174872665	0.5555555555555556	0.4315615941934598	0.5718713740380075	Myeloid	Weightloss
411	MRC1	1.4198638573365937e-05	0.0002642181438869	-0.5798118	0.3887945670628183	0.5386064030131826	0.3507333180600618	0.4873013103828124	Myeloid	Weightloss
412	CXCR4	3.853250851612175e-07	7.853292211857195e-06	-1.7767675	0.1188455008488964	0.2843691148775895	0.0966608893520107	0.2984381190975742	Myeloid	Weightloss
413	CD163	2.494446870242995e-07	5.338116302320009e-06	-0.6753707	0.4227504244482173	0.5875706214689266	0.377086261389938	0.5489749466654126	Myeloid	Weightloss
414	KLF6	5.340436510266211e-10	1.4285667664962114e-08	-0.87151396	0.4091680814940577	0.5819209039548022	0.3558326600988954	0.577683560681383	Myeloid	Weightloss
415	JUN	3.0399088198335044e-10	8.673873165924933e-09	-1.0184367	0.3582342954159592	0.5386064030131826	0.335259481623521	0.5915859892479564	Myeloid	Weightloss
416	NAMPT	1.4644006734882425e-12	4.4768820589497697e-11	-1.4235902	0.2461799660441426	0.455743879472693	0.1944213410777662	0.454693643178462	Myeloid	Weightloss
417	EGR1	6.118831976855398e-16	2.014507758533931e-14	-2.2668314	0.1086587436332767	0.3785310734463277	0.097528165453481	0.4008007913578977	Myeloid	Weightloss
418	ATF3	1.4206260811611832e-17	5.066899689474886e-16	-2.4435248	0.0831918505942275	0.3747645951035782	0.0790914198371895	0.3699791099269662	Myeloid	Weightloss
419	LYVE1	5.522259861462185e-20	2.363527220705815e-18	-1.1808203	0.5127334465195246	0.704331450094162	0.6191566849757414	1.0796625033425769	Myeloid	Weightloss
420	FGL2	6.84361783233749e-21	3.2545204802671622e-19	-1.3022767	0.3887945670628183	0.6591337099811676	0.3809787031510757	0.7624899575387051	Myeloid	Weightloss
421	CD83	9.773410456593494e-22	5.2287745942775205e-20	-2.1970043	0.1477079796264855	0.4595103578154426	0.1249889409877202	0.4765218368678296	Myeloid	Weightloss
422	GPR183	5.107094853980443e-23	3.1226237107194707e-21	-2.115626	0.166383701188455	0.4821092278719397	0.1289848197326323	0.4679038641305611	Myeloid	Weightloss
423	KLF4	2.2250982393079304e-27	1.9046840928475884e-25	-2.7084684	0.100169779286927	0.4651600753295669	0.0813120925180875	0.4406286722174501	Myeloid	Weightloss
424	FOSB	2.104707958202915e-27	1.9046840928475884e-25	-2.9955287	0.0780984719864176	0.4463276836158192	0.0668615293090348	0.4392013383205528	Myeloid	Weightloss
425	SRGN	7.677611909781962e-64	1.0953392991288932e-61	-2.0981076	0.4261460101867572	0.8587570621468926	0.4383644132380188	1.2106118897758058	Myeloid	Weightloss
426	MCL1	2.743169060510909e-78	5.870381789493346e-76	-2.1627455	0.497453310696095	0.8662900188323918	0.4602120111034617	1.285586737019548	Myeloid	Weightloss
427	ZFP36	2.575128257374113e-79	1.1021548941561206e-76	-2.3410075	0.4176570458404074	0.871939736346516	0.37926737558742	1.2050027003680377	Myeloid	Weightloss
0	MS4A6A	1.580330478815737e-24	6.763814449331355e-22	0.873097	0.8093617021276596	0.6760828625235404	1.0724744081501727	0.7176885713329557	Myeloid	Lean
1	ABCA1	3.168096444230289e-18	3.389863195326409e-16	1.1608315	0.5472340425531915	0.3258003766478343	0.520751392669995	0.266666957535142	Myeloid	Lean
2	MAMDC2	2.102366072709239e-16	1.7996253582391086e-14	1.1327865	0.5770212765957446	0.4011299435028249	0.7137538201119862	0.3886740554953715	Myeloid	Lean
3	CD36	3.0845510399406847e-16	2.2003130751576883e-14	0.6525571	0.8502127659574468	0.7570621468926554	1.2632390860552531	0.9608155979997832	Myeloid	Lean
4	LYVE1	4.2744731585480425e-14	2.6135350169408037e-12	0.68070716	0.7982978723404255	0.704331450094162	1.4147805542417071	1.0796625033425769	Myeloid	Lean
5	MARCO	6.87733366881907e-13	3.6793735128182015e-11	1.8104165	0.3361702127659574	0.1299435028248587	0.3414325141282935	0.1097761934367843	Myeloid	Lean
6	MRC1	2.406963757721118e-10	8.584837402538654e-09	0.64564544	0.6502127659574468	0.5386064030131826	0.6842769318261298	0.4873013103828124	Myeloid	Lean
7	MS4A4A	3.8769247700431854e-10	1.2764029242911414e-08	0.6565742	0.6408510638297872	0.5103578154425612	0.6757838300197867	0.4778124637283719	Myeloid	Lean
8	GAS6	6.847724722541109e-09	2.0934472723197105e-07	0.63032573	0.6357446808510638	0.512241054613936	0.6534401159320742	0.4673324320600903	Myeloid	Lean
9	MPEG1	2.4304340007097907e-08	6.118975013551709e-07	0.4524447	0.7991489361702128	0.7288135593220338	1.0030163787277404	0.8161288585337808	Myeloid	Lean
10	PECAM1	1.0481247957276295e-07	2.49220784761903e-06	0.69211113	0.512340425531915	0.391713747645951	0.4745329504283418	0.3190819787242854	Myeloid	Lean
11	SLC8A1	2.751982582647002e-06	5.889242726864585e-05	0.6969554	0.4170212765957446	0.2806026365348399	0.3617965050729668	0.2381495395628612	Myeloid	Lean
12	CD163	4.904504934305824e-06	9.9958481518233e-05	0.44064	0.6493617021276595	0.5875706214689266	0.6895233780078212	0.5489749466654126	Myeloid	Lean
13	NRP1	5.402848485838097e-06	0.0001051099614517	0.61598766	0.4885106382978723	0.3785310734463277	0.4597655088876685	0.3227036238057597	Myeloid	Lean
14	CLEC10A	7.891808886117707e-06	0.0001468562697068	1.0427511	0.291063829787234	0.160075329566855	0.2634156394028021	0.1365254781790997	Myeloid	Lean
15	LRP1	1.4925251884908917e-05	0.0002555203122696	0.37698683	0.7242553191489361	0.64030131826742	0.7962961092895574	0.6613390416365167	Myeloid	Lean
16	MERTK	1.679869105309935e-05	0.000276532298874	0.93898356	0.3148936170212766	0.1939736346516007	0.2708479629672115	0.1503639544885655	Myeloid	Lean
17	DGAT2	3.981936670459059e-05	0.0006312107018357	1.4762006	0.2212765957446808	0.103578154425612	0.2183804251347485	0.0840870624136874	Myeloid	Lean
18	VSIG4	0.0001057903685666	0.0016170813480902	0.38906848	0.6425531914893617	0.5555555555555556	0.698343522215041	0.5718713740380075	Myeloid	Lean
19	FOLR2	0.0001139136534485	0.0016812084026197	0.505698	0.4689361702127659	0.3559322033898305	0.4166980205050132	0.3104904699395243	Myeloid	Lean
20	PMP22	0.0002217516445313	0.0030616033503041	0.4817642	0.5191489361702127	0.4369114877589454	0.5447779656469691	0.4178013060835988	Myeloid	Lean
21	ACAT1	0.0012372141730411	0.0151293618874742	0.8731701	0.2280851063829787	0.1299435028248587	0.1783780810047256	0.1013019756018874	Myeloid	Lean
22	CD14	0.0032562895650301	0.0387136648286915	0.31143567	0.614468085106383	0.5725047080979284	0.6531671880024462	0.5554216309454063	Myeloid	Lean
23	GNG11	0.0034312249490814	0.039690926438023	1.2097992	0.1770212765957446	0.0922787193973634	0.1454432222168954	0.0654899097243948	Myeloid	Lean
24	ADIPOQ	0.0039483103980469	0.0433301756503609	0.7472309	0.2553191489361702	0.1732580037664783	0.2382659227250299	0.1486643102306733	Myeloid	Lean
25	GLIPR1	0.0103955035474975	0.1085189150811941	0.44625074	0.3438297872340425	0.2711864406779661	0.2892594318138128	0.2200941610213119	Myeloid	Lean
26	INSR	0.0205252639772651	0.1967369525463711	1.1011721	0.1404255319148936	0.071563088512241	0.1035469419049683	0.0496037530344216	Myeloid	Lean
27	TGFBR2	0.0206849599639876	0.1967369525463711	0.27442715	0.4714893617021277	0.4067796610169492	0.4163633216235965	0.3555594854811927	Myeloid	Lean
28	DERA	0.0213495948786108	0.1979080695753371	0.56536645	0.2314893617021276	0.1619585687382297	0.1737580614964677	0.1206605908047928	Myeloid	Lean
29	TGFB1	0.0233848910972006	0.2085152789500389	0.40583825	0.3259574468085106	0.2617702448210923	0.2634612798556222	0.20499286142122	Myeloid	Lean
30	ADGRE5	0.0245977229773016	0.2136784351766588	0.30322534	0.3838297872340425	0.3145009416195857	0.3337651438329533	0.2784708230962361	Myeloid	Lean
31	IGF1	0.0249624340159648	0.2136784351766588	0.56361955	0.2408510638297872	0.1770244821092278	0.192848236301565	0.1344544032223239	Myeloid	Lean
32	ELOVL5	0.0259213295369208	0.2170257613397718	0.6498613	0.2085106382978723	0.1431261770244821	0.173191409142214	0.1137904260974601	Myeloid	Lean
33	CD4	0.0263676158637106	0.2170257613397718	0.2747166	0.5046808510638298	0.4538606403013183	0.4555656767461025	0.3900194002841899	Myeloid	Lean
34	TCF4	0.0277277432952572	0.2239146062333985	0.5620652	0.214468085106383	0.1468926553672316	0.166524904721886	0.1157612288988332	Myeloid	Lean
35	TIMP4	0.0307245577030253	0.2418201964990981	0.78923184	0.1693617021276595	0.1054613935969868	0.1356384009087554	0.0807127507955555	Myeloid	Lean
36	SPI1	0.0339864024729138	0.2597532189001276	0.9829205	0.1353191489361702	0.071563088512241	0.1015323686163457	0.0526581041312817	Myeloid	Lean
37	HPGDS	0.0370507439690007	0.2734089382540056	0.96194005	0.1489361702127659	0.0885122410546139	0.119041754907617	0.0628791858804778	Myeloid	Lean
38	ETFA	0.0382615014286486	0.2764818714267101	0.47638822	0.2553191489361702	0.1958568738229755	0.1966210142781037	0.1451191122244631	Myeloid	Lean
39	BTNL9	0.03943966888886	0.2767242341710182	1.0699438	0.1429787234042553	0.0828625235404896	0.1407256263393596	0.0695062676456728	Myeloid	Lean
40	CD93	0.0407058365615318	0.2810015814247685	0.53534216	0.2238297872340425	0.1638418079096045	0.1852488581243405	0.1314021773860663	Myeloid	Lean
41	CAVIN2	0.0414046257644985	0.2812885686857996	0.73937523	0.1778723404255319	0.1186440677966101	0.1511054477604968	0.0932245958673966	Myeloid	Lean
42	ETS1	0.0470439880382523	0.3137466703930751	1.1802531	0.1123404255319149	0.0527306967984934	0.0859498079635709	0.038840897137482	Myeloid	Lean
43	CD34	0.048627932422259	0.3153447738898012	0.5869054	0.1719148936170212	0.1111111111111111	0.137228801343108	0.093425140178202	Myeloid	Lean
406	CHIT1	0.0476484429335277	0.3137466703930751	-3.4207091	0.0102127659574468	0.0696798493408663	0.01022899416241	0.1044511965154315	Myeloid	Lean
407	CCL2	0.0387591408542117	0.2764818714267101	-0.76516587	0.1693617021276595	0.2222222222222222	0.1598023363087863	0.2581236568778824	Myeloid	Lean
408	PLA2G7	0.0349782689862203	0.2626438443175845	-0.69371027	0.0936170212765957	0.1581920903954802	0.0949280119313936	0.1493367989761045	Myeloid	Lean
409	AREG	0.0310750252510523	0.2418201964990981	-1.503418	0.0306382978723404	0.096045197740113	0.0319778152653832	0.088126814911234	Myeloid	Lean
410	CD44	0.0217328954907496	0.1979080695753371	-0.2149843	0.5897872340425532	0.6572504708097928	0.6298601339937707	0.7022705143488334	Myeloid	Lean
411	CCN1	0.0177780261543927	0.1769533766065135	-1.0680252	0.0774468085106383	0.1487758945386064	0.0688115889994397	0.139194152415986	Myeloid	Lean
412	MMP19	0.0128337099534378	0.1307816157159856	-1.4542019	0.0536170212765957	0.128060263653484	0.0505205107460714	0.1327680454654665	Myeloid	Lean
413	DPT	0.0085437227854795	0.0914178338046316	-0.5953138	0.1668085106382978	0.2485875706214689	0.1371844472995854	0.2006097538261331	Myeloid	Lean
414	JUNB	0.0037267088360024	0.041974510047606	-1.1421838	0.0740425531914893	0.1619585687382297	0.0583126288282183	0.1244551350995993	Myeloid	Lean
415	CXCR4	0.0009082109195441	0.011432772751909	-0.76957977	0.1880851063829787	0.2843691148775895	0.1856388267753299	0.2984381190975742	Myeloid	Lean
416	CD28	0.0006351827480036	0.008238127761986	-0.8723593	0.145531914893617	0.2467043314500941	0.1208328316558995	0.2111700525870133	Myeloid	Lean
417	EGR1	0.0004914213806475	0.0065727609661603	-0.48755208	0.2663829787234043	0.3785310734463277	0.3013176519756272	0.4008007913578977	Myeloid	Lean
418	JUN	0.0001486453294677	0.0021206733670738	-0.45966667	0.4408510638297872	0.5386064030131826	0.4616599850459566	0.5915859892479564	Myeloid	Lean
419	MCL1	1.1163384501766126e-05	0.0001990803569481	-0.31762922	0.8238297872340425	0.8662900188323918	1.1312984817058698	1.285586737019548	Myeloid	Lean
420	NAMPT	1.7035590848532433e-06	3.8374909911430953e-05	-0.74109226	0.3421276595744681	0.455743879472693	0.2959684547811826	0.454693643178462	Myeloid	Lean
421	FOSB	1.6831533926638912e-08	4.5024353253759094e-07	-0.66797227	0.2468085106382978	0.4463276836158192	0.2979456653085527	0.4392013383205528	Myeloid	Lean
422	KLF4	7.701081952581617e-09	2.1973753838032885e-07	-0.8590507	0.3106382978723404	0.4651600753295669	0.2663978285713172	0.4406286722174501	Myeloid	Lean
423	CD83	8.182649372240971e-11	3.183794483017396e-09	-0.98625904	0.2791489361702127	0.4595103578154426	0.2686159594846269	0.4765218368678296	Myeloid	Lean
424	ATF3	2.766470001910645e-11	1.1840491608177562e-09	-1.2694445	0.1804255319148936	0.3747645951035782	0.1703472280287636	0.3699791099269662	Myeloid	Lean
425	SRGN	2.045969067023045e-11	9.72971956317626e-10	-0.54013664	0.7685106382978724	0.8587570621468926	0.9631424829497424	1.2106118897758058	Myeloid	Lean
426	GPR183	2.484866968389668e-20	3.5450768749025934e-18	-1.4777874	0.2136170212765957	0.4821092278719397	0.1941006213976117	0.4679038641305611	Myeloid	Lean
427	ZFP36	3.3667477466161294e-24	7.2048401777585175e-22	-0.85229045	0.691063829787234	0.871939736346516	0.8304481380438239	1.2050027003680377	Myeloid	Lean
0	PLIN4	1.9425590333795226e-37	1.0392690828580449e-35	1.3329021	0.6077097505668935	0.3423076923076923	0.7125526477918773	0.3453796614418113	APC_ASC	Weightloss
1	LRP1	2.090734193149793e-36	9.942602607423462e-35	0.749217	0.8526077097505669	0.7230769230769231	1.050111245005119	0.7444839809501089	APC_ASC	Weightloss
2	ABCA1	5.531508694405592e-32	2.1522597465505395e-30	1.8088255	0.4217687074829932	0.1471153846153846	0.358169028626598	0.1159448033490849	APC_ASC	Weightloss
3	CD36	8.920079300526419e-30	3.18149495052109e-28	0.97217315	0.7059712773998488	0.4894230769230769	0.8741369921654031	0.5376649649306798	APC_ASC	Weightloss
4	ITGB1	9.157538107566678e-20	2.3055448882579643e-18	0.5895649	0.8065003779289494	0.6961538461538461	0.9444209540585354	0.7150127884362251	APC_ASC	Weightloss
5	DGAT2	1.885538593045207e-14	4.2474237780176254e-13	1.9571955	0.2630385487528344	0.0836538461538461	0.2488300160034748	0.0702329059433066	APC_ASC	Weightloss
6	MEST	6.305966044452006e-13	1.2852159366787896e-11	1.2008218	0.3416477702191988	0.1759615384615384	0.29901779563151	0.141171111867354	APC_ASC	Weightloss
7	FBN1	1.508483757836824e-12	2.9346865834280026e-11	0.5803328	0.7105064247921391	0.5663461538461538	0.7896929477763889	0.59022287018021	APC_ASC	Weightloss
8	TNXB	4.7576169925627625e-12	8.853304664421139e-11	0.3736737	0.944822373393802	0.903846153846154	1.5303325613574317	1.3333542870833783	APC_ASC	Weightloss
9	FZD4	1.2585956216888303e-11	2.154715704331278e-10	1.0936884	0.3371126228269085	0.1798076923076923	0.277520529930879	0.1396497974911115	APC_ASC	Weightloss
10	PDGFRB	2.1948031162552347e-10	3.6129835913740013e-09	0.45311353	0.7157974300831443	0.6375	0.7798330345667354	0.6220580532164578	APC_ASC	Weightloss
11	GPC3	8.365368690889422e-10	1.2787063570359549e-08	0.48160505	0.6969009826152683	0.5903846153846154	0.827400115360304	0.6533584850069056	APC_ASC	Weightloss
12	ADIPOQ	2.1892832512436507e-09	3.2310801087320094e-08	1.1854335	0.2766439909297052	0.135576923076923	0.2356187717390218	0.110487704310494	APC_ASC	Weightloss
13	DST	9.098300338532568e-07	1.2561524338361094e-05	0.57215077	0.4255479969765684	0.3211538461538462	0.3634801902501946	0.2583748895625762	APC_ASC	Weightloss
14	MGLL	1.122910794636066e-06	1.5018931878257385e-05	0.9435332	0.2630385487528344	0.148076923076923	0.2069726019965631	0.1129390938979224	APC_ASC	Weightloss
15	INSR	4.759188383878546e-06	5.990978318529464e-05	0.9393655	0.2456538170823885	0.1375	0.1878220535498294	0.1023254026596339	APC_ASC	Weightloss
16	ELOVL5	5.640979663086063e-06	6.898112273716671e-05	0.86878484	0.2592592592592592	0.1538461538461538	0.2105800421338562	0.1207616367920815	APC_ASC	Weightloss
17	IGF1	7.235681883248564e-06	8.602421794528849e-05	0.97276026	0.2297808012093726	0.123076923076923	0.1826848023767076	0.0972430312663699	APC_ASC	Weightloss
18	CAVIN1	8.414687438143352e-06	9.708517644876156e-05	0.33026057	0.6636432350718064	0.6019230769230769	0.6700323255316317	0.5647703411805076	APC_ASC	Weightloss
19	PCOLCE	8.846546452106778e-06	9.708517644876156e-05	0.8256935	0.2826908541194255	0.1836538461538461	0.2293033807153859	0.1357630392593008	APC_ASC	Weightloss
20	SRPX	1.3700625301112671e-05	0.0001465966907219	0.41356692	0.5842781557067271	0.5048076923076923	0.6098773304078612	0.489068792025426	APC_ASC	Weightloss
21	LPL	2.565084952143928e-05	0.0002592556914687	1.4124342	0.1708238851095994	0.0711538461538461	0.1339276090181632	0.0524390502175973	APC_ASC	Weightloss
22	ACAT1	2.6046716666254517e-05	0.0002592556914687	0.755305	0.2796674225245654	0.1836538461538461	0.2211372421440427	0.1368193972291741	APC_ASC	Weightloss
23	TFPI	8.222366940263436e-05	0.0007998120569165	0.42708552	0.4232804232804232	0.3288461538461538	0.3529708740681165	0.2737051911647479	APC_ASC	Weightloss
24	POSTN	0.0001924477550792	0.001830391981643	1.0804061	0.1889644746787604	0.1009615384615384	0.1918303836745598	0.0953109926540496	APC_ASC	Weightloss
25	COL5A2	0.000237081730831	0.0021656180032622	0.40304828	0.4232804232804232	0.3461538461538461	0.3587930722871987	0.2824697540008606	APC_ASC	Weightloss
26	SREBF1	0.0002381275405253	0.0021656180032622	1.1898526	0.1625094482237339	0.075	0.1231821118766908	0.0558727967738064	APC_ASC	Weightloss
27	DPT	0.0005185592117451	0.0045294559719781	0.38073245	0.45427059712774	0.3932692307692307	0.4229163353443355	0.3395427241775378	APC_ASC	Weightloss
28	ALDH6A1	0.0008638122474355	0.0072492478804398	1.056203	0.1625094482237339	0.0836538461538461	0.1223611067605384	0.0607135196783387	APC_ASC	Weightloss
29	ASPN	0.0012587138393167	0.0103601831389917	0.805947	0.1950113378684807	0.1192307692307692	0.1618443147424482	0.0957509744898642	APC_ASC	Weightloss
30	ETFA	0.0017133774662036	0.0138363312365123	0.5130195	0.2660619803476946	0.1894230769230769	0.1999116235831004	0.1441637914787294	APC_ASC	Weightloss
31	EGFR	0.005052004051133	0.0400418098867584	0.59195036	0.2154195011337868	0.1490384615384615	0.1591639802873646	0.1083739032617286	APC_ASC	Weightloss
32	PPARG	0.0052821490907406	0.0411047238333999	0.41906023	0.3333333333333333	0.275	0.2763390990509208	0.2135427360230862	APC_ASC	Weightloss
33	OGN	0.0061504761877515	0.0461825229536433	0.42459375	0.3265306122448979	0.2682692307692307	0.2894175311475132	0.2232035476976721	APC_ASC	Weightloss
34	PPP1R1A	0.0064370319777626	0.04750085666349	1.674003	0.0959939531368102	0.0307692307692307	0.0689007027666832	0.0221073461482063	APC_ASC	Weightloss
35	CTSK	0.0066089763125592	0.0479430824029719	0.19112797	0.6258503401360545	0.573076923076923	0.6317665220311917	0.5718972352613102	APC_ASC	Weightloss
36	ITGB5	0.0073788590204476	0.0526358610125268	0.38629478	0.3371126228269085	0.2817307692307692	0.2741139706533623	0.216145545338204	APC_ASC	Weightloss
37	ADGRL4	0.0076641238329288	0.0537745082048121	1.6246974	0.0990173847316704	0.035576923076923	0.0776001517692876	0.0258296548125408	APC_ASC	Weightloss
38	GAS6	0.0086980897265882	0.0600448774674158	0.26264015	0.4860166288737717	0.4336538461538461	0.4538448650568175	0.3912031763185326	APC_ASC	Weightloss
39	CAV1	0.0103530535673643	0.0703350305846341	0.33340502	0.3469387755102041	0.2875	0.2842867650724631	0.2318787470764201	APC_ASC	Weightloss
40	PMP22	0.0115779480165224	0.0774275273604936	0.20008376	0.6077097505668935	0.5663461538461538	0.5750360935518901	0.5167369031522533	APC_ASC	Weightloss
41	ITGA11	0.0122068854134638	0.080377645491731	0.7607158	0.1617535903250189	0.1028846153846153	0.1319124165062947	0.0799414391340699	APC_ASC	Weightloss
42	LOX	0.0166486535854125	0.1063525930530832	0.381023	0.2781557067271353	0.2230769230769231	0.2258037471356542	0.1777528478060856	APC_ASC	Weightloss
43	LTBP2	0.0213544805451435	0.1344076128429622	0.58535165	0.1776266061980347	0.123076923076923	0.1396513452124341	0.095208599356898	APC_ASC	Weightloss
44	AMY2A	0.024001488170103	0.1488787961855664	1.389878	0.0876795162509448	0.0336538461538461	0.0616942314960531	0.0239935562501519	APC_ASC	Weightloss
45	RTKN2	0.0251101722224565	0.1535307673030201	1.3806491	0.0899470899470899	0.0365384615384615	0.0656287586093476	0.0257164018936404	APC_ASC	Weightloss
46	THY1	0.0268865831912858	0.1620768676883145	0.26586115	0.3590325018896447	0.3076923076923077	0.31190570624351	0.2657619534554444	APC_ASC	Weightloss
47	SFRP2	0.0317461548821795	0.1887132540218451	1.271347	0.0907029478458049	0.0394230769230769	0.0692568117180253	0.0292753460995178	APC_ASC	Weightloss
48	ANPEP	0.0325861865880478	0.1910532583518419	0.5732302	0.1791383219954648	0.1298076923076923	0.1364975779284294	0.0937612859817481	APC_ASC	Weightloss
49	APCDD1	0.0336172603717193	0.1944349653931877	0.8967707	0.1148904006046863	0.0644230769230769	0.0869913333633465	0.0476603835833896	APC_ASC	Weightloss
50	LIPE	0.0396833467893982	0.2258096629531283	1.5696423	0.0725623582766439	0.023076923076923	0.0523526848487192	0.0179450556480572	APC_ASC	Weightloss
51	TGFBR2	0.0400970429542938	0.2258096629531283	0.1662184	0.6190476190476191	0.5894230769230769	0.6057485491531164	0.5550417619467081	APC_ASC	Weightloss
52	PTPRC	0.0494306825144084	0.2712350271303439	1.1310433	0.0891912320483749	0.0423076923076923	0.0639679690573173	0.0297153279353324	APC_ASC	Weightloss
403	SERPINE1	0.0471756647047287	0.2622231752418687	-4.0741744	0.0045351473922902	0.0519230769230769	0.0031435246283897	0.0516748402165031	APC_ASC	Weightloss
404	GPRC5A	0.0124619054060972	0.0808135683910551	-1.4025248	0.0415721844293272	0.1009615384615384	0.0294285904361401	0.0759926246319347	APC_ASC	Weightloss
405	FBLN1	0.0055418647902601	0.042355680896988	-0.18911438	0.6674225245653818	0.7192307692307692	0.7312512108020964	0.8013835479149042	APC_ASC	Weightloss
406	ARID5B	0.0005513325641378	0.0047194067490202	-0.3627966	0.3749055177626606	0.4490384615384615	0.3183553975121298	0.3934226919299587	APC_ASC	Weightloss
407	MMP19	0.0002428730470948	0.0021656180032622	-1.1788802	0.0907029478458049	0.1759615384615384	0.0669830741567611	0.1456961852820621	APC_ASC	Weightloss
408	PDGFRA	2.4792646554287844e-05	0.0002588110420789	-0.31593505	0.5941043083900227	0.6596153846153846	0.5588320938502203	0.6585076466268527	APC_ASC	Weightloss
409	CRISPLD2	8.668379347073167e-06	9.708517644876156e-05	-0.97183645	0.1292517006802721	0.2336538461538461	0.0992864466433928	0.1862549082136468	APC_ASC	Weightloss
410	VCAN	3.7186466625447446e-06	4.822972035058033e-05	-0.5056823	0.3681027966742252	0.4634615384615385	0.338632789998261	0.4524867662573679	APC_ASC	Weightloss
411	JUNB	1.8262493770620998e-07	2.605449111275262e-06	-2.6551626	0.0264550264550264	0.1509615384615384	0.0191676217749555	0.1150279203761332	APC_ASC	Weightloss
412	ADAMTS1	4.454592067358028e-10	7.061353351219392e-09	-1.6518271	0.0982615268329554	0.2423076923076923	0.0771070866248887	0.224647017654323	APC_ASC	Weightloss
413	NNMT	6.416659158632521e-12	1.1443042166227995e-10	-0.7686232	0.3446712018140589	0.4894230769230769	0.2869560038761799	0.4486729755878222	APC_ASC	Weightloss
414	MEDAG	5.983171931724761e-13	1.2803987933890987e-11	-0.5902534	0.5729402872260015	0.6644230769230769	0.5532161949128491	0.7477899712481406	APC_ASC	Weightloss
415	ATF3	3.579709128861319e-18	8.511752817514693e-17	-3.431899	0.0264550264550264	0.2336538461538461	0.02069999179804	0.2035315831822859	APC_ASC	Weightloss
416	CDKN1A	1.356509834425972e-20	3.628663807089475e-19	-2.8319302	0.0453514739229024	0.2663461538461538	0.0337980110829975	0.2189456602982797	APC_ASC	Weightloss
417	BTG2	2.823392160691711e-23	8.056078965173682e-22	-2.1032891	0.1179138321995464	0.3423076923076923	0.0877720931926365	0.3323154585368632	APC_ASC	Weightloss
418	KLF6	3.4550194131109087e-25	1.0562487920081924e-23	-1.1026566	0.3544973544973545	0.55	0.2849382523770551	0.5353154028625834	APC_ASC	Weightloss
419	CCN2	1.1115790364751725e-29	3.6596602123951835e-28	-1.9291319	0.1617535903250189	0.4125	0.1338275312560735	0.4352350029713659	APC_ASC	Weightloss
420	MYC	1.9765479574571468e-35	8.459625257916588e-34	-2.3792775	0.1027966742252456	0.3903846153846154	0.0810501504022942	0.3641183654429397	APC_ASC	Weightloss
421	MCL1	1.7369547332058265e-45	1.062023751160134e-43	-1.122956	0.5396825396825397	0.7423076923076923	0.4904378026979537	0.8665523128039518	APC_ASC	Weightloss
422	KLF4	1.1242844031542557e-65	8.019895409167025e-64	-2.477225	0.1504157218442932	0.5346153846153846	0.1166382235620195	0.5240563551027354	APC_ASC	Weightloss
423	FOSB	5.668892341830492e-76	4.8525718446069015e-74	-3.409167	0.0876795162509448	0.510576923076923	0.071598283337256	0.5813799365542359	APC_ASC	Weightloss
424	CCN1	2.9161093581742746e-79	3.120237013246474e-77	-2.839659	0.1609977324263038	0.573076923076923	0.145518309017448	0.7520295573614013	APC_ASC	Weightloss
425	JUN	2.140914596209893e-100	3.054371490592781e-98	-1.7663316	0.5011337868480725	0.8307692307692308	0.4887322585005771	1.14550464152516	APC_ASC	Weightloss
426	EGR1	1.781784924105244e-171	3.813019737585223e-169	-3.482005	0.1723356009070294	0.775	0.1798266764874463	1.163551664903184	APC_ASC	Weightloss
427	ZFP36	6.428011747112956e-185	2.7511890277643452e-182	-2.712385	0.4021164021164021	0.875	0.3696043386876355	1.368822156976959	APC_ASC	Weightloss
0	FBN1	8.2913510536154e-59	3.548698250947392e-56	1.2667428	0.7828362114076399	0.5663461538461538	1.0768798435390234	0.59022287018021	APC_ASC	Lean
1	TNXB	5.346442341621515e-53	1.1441386611070044e-50	0.7046656	0.954997383568812	0.903846153846154	1.7143665804670234	1.3333542870833783	APC_ASC	Lean
2	ITGA11	1.1834221993811188e-24	1.0130094026702378e-22	1.9947708	0.3249607535321821	0.1028846153846153	0.2864488922142991	0.0799414391340699	APC_ASC	Lean
3	CD34	7.501048432533608e-24	5.350747881873974e-22	0.6725921	0.7723704866562009	0.6307692307692307	0.929847872408534	0.6742070036385642	APC_ASC	Lean
4	MAMDC2	2.3540041945432836e-20	1.439305421806465e-18	1.7198226	0.3212977498691784	0.123076923076923	0.283108206740669	0.0947174208725077	APC_ASC	Lean
5	DST	3.297007370465843e-18	1.567910171732645e-16	0.91809666	0.4903192046049189	0.3211538461538462	0.4428288389259884	0.2583748895625762	APC_ASC	Lean
6	IGF1	1.3008095503790939e-16	5.5674648756225216e-15	1.5922966	0.3003663003663003	0.123076923076923	0.2684580425193473	0.0972430312663699	APC_ASC	Lean
7	SFRP4	3.4830795659253555e-14	1.3552345947418656e-12	2.495253	0.2260596546310832	0.0634615384615384	0.2569333961950089	0.0506541483037842	APC_ASC	Lean
8	CD55	1.1316638392328176e-13	4.036267693263715e-12	1.1654027	0.3642072213500785	0.2144230769230769	0.4022932649652025	0.1995080705105298	APC_ASC	Lean
9	SEMA3C	3.371230733191334e-13	1.109912887542993e-11	1.0192552	0.4139194139194139	0.2798076923076923	0.4418065269068598	0.2422203237718749	APC_ASC	Lean
10	COL5A2	4.456900575739911e-13	1.3625381760119158e-11	0.72179955	0.4856096284667713	0.3461538461538461	0.4306870038563329	0.2824697540008606	APC_ASC	Lean
11	TGFBR2	1.061220023104893e-11	2.6717774699346716e-10	0.46595648	0.6855049712192569	0.5894230769230769	0.7055172014692319	0.5550417619467081	APC_ASC	Lean
12	ABCA1	4.0059115507216296e-11	9.023842861625568e-10	1.1198994	0.2925170068027211	0.1471153846153846	0.2367895819340787	0.1159448033490849	APC_ASC	Lean
13	PCOLCE	5.299420649422014e-09	1.0309781990693737e-07	0.92775697	0.3071690214547357	0.1836538461538461	0.2442133206730986	0.1357630392593008	APC_ASC	Lean
14	TFPI	7.389630058397206e-08	1.2651046659976014e-06	0.5688255	0.4385138670852956	0.3288461538461538	0.383211288917097	0.2737051911647479	APC_ASC	Lean
15	GNG11	2.2577068743736186e-07	3.7165328547381103e-06	1.0274887	0.2543171114599686	0.1442307692307692	0.2042929063497392	0.1054313351899098	APC_ASC	Lean
16	DPT	3.944608658537276e-07	6.252935206866498e-06	0.5333084	0.4761904761904761	0.3932692307692307	0.4606654736322646	0.3395427241775378	APC_ASC	Lean
17	TCF4	9.140369616027804e-07	1.3971707841642504e-05	0.5769714	0.3982208267922553	0.2980769230769231	0.3372940516549889	0.2381656982470835	APC_ASC	Lean
18	ALDH1A3	1.3855215591274326e-06	1.976677424355137e-05	1.0028826	0.2401883830455259	0.1375	0.2104016387002913	0.1105150114975342	APC_ASC	Lean
19	SRPX	1.5104726581081355e-06	2.0854267666783293e-05	0.46269792	0.5567765567765568	0.5048076923076923	0.6255702684977018	0.489068792025426	APC_ASC	Lean
20	OGN	2.2166244268314246e-06	2.874894711163181e-05	0.63237625	0.3631606488749346	0.2682692307692307	0.32760826023332	0.2232035476976721	APC_ASC	Lean
21	FBLN1	2.801769685577687e-06	3.5269336041977946e-05	0.3168789	0.7561486132914704	0.7192307692307692	0.9283822078267522	0.8013835479149042	APC_ASC	Lean
22	MFAP5	4.777928114413422e-06	5.842723522768413e-05	0.538304	0.5300889586603872	0.5019230769230769	0.6879927856605524	0.5196861191412211	APC_ASC	Lean
23	ACSL3	1.088114269859564e-05	0.0001258683533783	0.89221096	0.2291993720565149	0.1326923076923077	0.1763893990540211	0.0988797113726568	APC_ASC	Lean
24	FZD4	2.401338788599053e-05	0.0002635315388513	0.6854918	0.272108843537415	0.1798076923076923	0.2159417795344716	0.1396497974911115	APC_ASC	Lean
25	EGFR	6.971323357774956e-05	0.0007459315992819	0.79942656	0.2339089481946624	0.1490384615384615	0.1816670445337567	0.1083739032617286	APC_ASC	Lean
26	INSR	0.0001803409360937	0.0018377600154319	0.7677533	0.2192569335426478	0.1375	0.1684309246556151	0.1023254026596339	APC_ASC	Lean
27	MDM2	0.0001876733809905	0.0018680048154413	0.65904355	0.2553636839351125	0.175	0.1978600131613166	0.129764650196763	APC_ASC	Lean
28	DGAT2	0.0009400623207506	0.0089410371840282	1.0197566	0.1564625850340136	0.0836538461538461	0.1376052230050485	0.0702329059433066	APC_ASC	Lean
29	EDNRB	0.0014106621385818	0.0131252912024568	0.75698197	0.2187336473050758	0.1538461538461538	0.1950733781996522	0.119966753548635	APC_ASC	Lean
30	CFB	0.0021290239485259	0.018983796874356	0.95250964	0.1564625850340136	0.0894230769230769	0.1283671809541716	0.0683846428448085	APC_ASC	Lean
31	DERA	0.0044208113203606	0.0371001420610656	0.6789662	0.1784406070120356	0.1153846153846153	0.1305024531823864	0.0834873535001605	APC_ASC	Lean
32	NPDC1	0.0048036562365264	0.0395377859467946	1.3689663	0.108320251177394	0.0461538461538461	0.080625680370413	0.0319914083335359	APC_ASC	Lean
33	VCAN	0.0050885951910437	0.0410928064484291	0.2748801	0.511250654107797	0.4634615384615385	0.5261013882030143	0.4524867662573679	APC_ASC	Lean
34	ITGAV	0.0082342079857754	0.0628853972720638	0.39909825	0.2846677132391418	0.2307692307692307	0.2227017237546724	0.1732507985492354	APC_ASC	Lean
35	PMP22	0.0083087325721729	0.0628853972720638	0.20542547	0.6017791732077447	0.5663461538461538	0.5766569785837243	0.5167369031522533	APC_ASC	Lean
36	ACTA2	0.0096910573066996	0.0691295421211241	1.3411324	0.1004709576138147	0.0432692307692307	0.0780807697107907	0.0315514264977213	APC_ASC	Lean
37	FAS	0.0121855248706593	0.0817673950645059	0.82333183	0.1360544217687075	0.0807692307692307	0.100335525384306	0.057934316064977	APC_ASC	Lean
38	STEAP4	0.0137496340542627	0.089164293564007	0.80851483	0.1423338566195709	0.0884615384615384	0.1161035860964147	0.0679327162782261	APC_ASC	Lean
39	PTN	0.0172657976349599	0.1086729615847476	2.4915094	0.0654107796964939	0.0125	0.0498838638812453	0.0090542100532571	APC_ASC	Lean
40	LOXL2	0.0178574305154985	0.110767829864252	0.6739103	0.1643118785975929	0.1134615384615384	0.1332897624166538	0.0856000694399069	APC_ASC	Lean
41	PTGDS	0.0315402884731704	0.1874894925905129	0.82585776	0.1229722658294086	0.0759615384615384	0.11099006413994	0.0641212639618682	APC_ASC	Lean
42	TIMP4	0.0356583279873374	0.2062400591700057	0.7756327	0.1255886970172684	0.0798076923076923	0.0967706063594169	0.0576576986876195	APC_ASC	Lean
43	SREBF1	0.0402991376689412	0.2299737456307579	0.7227856	0.1203558346415489	0.075	0.0906038713605164	0.0558727967738064	APC_ASC	Lean
44	ABCC1	0.0432819519971509	0.2405802007114362	0.74467987	0.1203558346415489	0.0759615384615384	0.0892419196674528	0.0542120074006425	APC_ASC	Lean
45	TBX3	0.0474318108942058	0.2587172101035928	1.1091155	0.0852956567242281	0.0413461538461538	0.062455598705047	0.0294387105579749	APC_ASC	Lean
46	MGLL	0.0495281103215774	0.2649753902204393	0.41799688	0.1909994767137624	0.148076923076923	0.1482007341229408	0.1129390938979224	APC_ASC	Lean
395	ITGB5	0.04775387756585	0.2587172101035928	-0.2701178	0.2375719518576661	0.2817307692307692	0.1823918827586338	0.216145545338204	APC_ASC	Lean
396	CFHR1	0.0425014141225973	0.239350069006206	-1.0794612	0.043432757718472	0.0884615384615384	0.0309539908000565	0.0643225754237728	APC_ASC	Lean
397	KLF10	0.0349319464456533	0.2048064805306799	-0.44164428	0.1543694400837258	0.2	0.1217777180762538	0.1620207885837821	APC_ASC	Lean
398	GAS6	0.0225348258304884	0.1358437388091416	-0.21049544	0.3861852433281004	0.4336538461538461	0.3462548044239683	0.3912031763185326	APC_ASC	Lean
399	MCL1	0.019936469387595	0.1218972699698671	-0.13678727	0.7116692830978545	0.7423076923076923	0.8126984936091175	0.8665523128039518	APC_ASC	Lean
400	MMP19	0.0163286597384218	0.1043084532543964	-0.685215	0.1261119832548404	0.1759615384615384	0.0930747372465785	0.1456961852820621	APC_ASC	Lean
401	SEMA3A	0.0135351484144286	0.0891237464826994	-1.4110572	0.0355834641548927	0.0903846153846153	0.025088926475297	0.065378933393646	APC_ASC	Lean
402	THBS2	0.0122269001965616	0.0817673950645059	-0.37571794	0.216640502354788	0.2721153846153846	0.1730306247198352	0.2192143961687101	APC_ASC	Lean
403	VGLL3	0.0122190840170122	0.0817673950645059	-0.512985	0.1491365777080062	0.2038461538461538	0.1130311192267852	0.1576569094094931	APC_ASC	Lean
404	BASP1	0.012015101598752	0.0817673950645059	-0.34945554	0.2197802197802197	0.2759615384615385	0.1744406190514541	0.2173782976063211	APC_ASC	Lean
405	CD44	0.0090572529413976	0.0657034620155628	-0.16654707	0.7022501308215594	0.7461538461538462	0.7784157578527889	0.8425029739334563	APC_ASC	Lean
406	CD36	0.0088141581315219	0.0650424082808859	-0.2542381	0.4379905808477237	0.4894230769230769	0.468105502980971	0.5376649649306798	APC_ASC	Lean
407	PDGFRB	0.0083749244030552	0.0628853972720638	-0.18874818	0.5771847200418629	0.6375	0.5635821426907832	0.6220580532164578	APC_ASC	Lean
408	CCN2	0.0062161605384118	0.0492688279711159	-0.29173565	0.358451072736787	0.4125	0.3684463785039511	0.4352350029713659	APC_ASC	Lean
409	ADAMTS1	0.0038937419026473	0.0333304306866614	-0.54894185	0.1821036106750392	0.2423076923076923	0.1588531893713209	0.224647017654323	APC_ASC	Lean
410	MYLK	0.003750683620031	0.0327610732525157	-0.96275365	0.0732600732600732	0.1375	0.0569538392960069	0.1081604272637148	APC_ASC	Lean
411	CFHR3	0.002116479087407	0.018983796874356	-0.49352762	0.1857666143380429	0.2528846153846154	0.1525475163090504	0.2086519015789974	APC_ASC	Lean
412	JUNB	0.0005338278309307	0.0051926889008714	-1.1086879	0.0743066457352171	0.1509615384615384	0.054989136790182	0.1150279203761332	APC_ASC	Lean
413	LOX	0.0001039603890734	0.0010852450371571	-0.80121124	0.1386708529565672	0.2230769230769231	0.1058313747951155	0.1777528478060856	APC_ASC	Lean
414	CTSK	1.3875042897123528e-05	0.0001562767989465	-0.3707266	0.5049712192569336	0.573076923076923	0.467982419447188	0.5718972352613102	APC_ASC	Lean
415	ATF3	9.065595971051052e-06	0.0001077798632113	-0.8521114	0.1350078492935635	0.2336538461538461	0.1178230523289215	0.2035315831822859	APC_ASC	Lean
416	NAMPT	1.698988263395864e-06	2.272396802291968e-05	-1.0209475	0.129774986917844	0.2336538461538461	0.099706093520912	0.1928980657063026	APC_ASC	Lean
417	MITF	1.1979558772805237e-06	1.7680176395726347e-05	-0.797616	0.1873364730507587	0.2894230769230769	0.1453203806692729	0.2404929752938629	APC_ASC	Lean
418	GPC3	4.1321154224009456e-08	7.368939169948352e-07	-0.4326583	0.4798534798534798	0.5903846153846154	0.5206339822286583	0.6533584850069056	APC_ASC	Lean
419	KLF6	2.5122698841810336e-08	4.675006567084706e-07	-0.46338317	0.4489795918367347	0.55	0.4144190055464852	0.5353154028625834	APC_ASC	Lean
420	CDKN1A	3.5973368643842954e-10	7.331715133126088e-09	-1.2041621	0.1292517006802721	0.2663461538461538	0.1009602283205107	0.2189456602982797	APC_ASC	Lean
421	MYC	7.662777824831799e-11	1.639834454514005e-09	-0.84177977	0.2600732600732601	0.3903846153846154	0.2191986782152699	0.3641183654429397	APC_ASC	Lean
422	NNMT	2.249497414590824e-11	5.348804963582627e-10	-0.6506929	0.347462061747776	0.4894230769230769	0.3079812601851272	0.4486729755878222	APC_ASC	Lean
423	FOSB	4.248158944445867e-12	1.1363825176392695e-10	-0.61470276	0.3359497645211931	0.510576923076923	0.4153787423395089	0.5813799365542359	APC_ASC	Lean
424	KLF4	4.934468174654989e-13	1.4079682525015573e-11	-0.64959353	0.3877551020408163	0.5346153846153846	0.3640342006617749	0.5240563551027354	APC_ASC	Lean
425	EGR1	6.71337560514282e-20	3.591655948751409e-18	-0.68692	0.5719518576661434	0.775	0.8617880246382633	1.163551664903184	APC_ASC	Lean
426	CCN1	6.737400677656038e-29	7.209018725091961e-27	-1.0821484	0.3343799058084772	0.573076923076923	0.4250182796809202	0.7520295573614013	APC_ASC	Lean
427	ZFP36	4.0937357633902816e-39	5.840396355770136e-37	-0.8747848	0.6907378335949764	0.875	0.9548280571065814	1.368822156976959	APC_ASC	Lean
0	CD36	1.613904778539097e-09	1.1512520753578893e-07	1.3843024	0.7338403041825095	0.5071428571428571	1.0614416099023865	0.5447725224139759	Lymphoid	Weightloss
1	CD34	0.0002066174427339	0.0068024819607802	1.7026533	0.3422053231939163	0.1214285714285714	0.327686883692477	0.1125481268508228	Lymphoid	Weightloss
2	BTNL9	0.0003043871286367	0.008903254381202	1.7523699	0.3155893536121673	0.0928571428571428	0.3412877317423903	0.1139814889612668	Lymphoid	Weightloss
3	CAVIN1	0.000344051497781	0.008903254381202	0.80099046	0.596958174904943	0.4285714285714285	0.5984672014910316	0.3854374862956981	Lymphoid	Weightloss
4	PLIN4	0.0003506129353015	0.008903254381202	1.096934	0.4866920152091255	0.2785714285714286	0.574124735918369	0.3093863075403744	Lymphoid	Weightloss
5	TGFBR2	0.0003536339357019	0.008903254381202	0.8171084	0.596958174904943	0.4428571428571428	0.5815888229129043	0.3700108547258012	Lymphoid	Weightloss
6	ABCA1	0.0004472758593991	0.010635225990157	1.8080466	0.3155893536121673	0.1071428571428571	0.2560869286174195	0.0800581280329679	Lymphoid	Weightloss
7	ADGRL4	0.0017261044640098	0.0335805777543736	1.6646675	0.3003802281368821	0.1142857142857142	0.2842034144675177	0.0986487686432849	Lymphoid	Weightloss
8	GNG11	0.0045366761678358	0.0746806692243746	1.6210676	0.2623574144486692	0.0928571428571428	0.2227804688493648	0.0780032560868837	Lymphoid	Weightloss
9	ITGB5	0.0053048216211091	0.0840912464383228	1.7450539	0.247148288973384	0.0785714285714285	0.1805602942397166	0.0573577435304826	Lymphoid	Weightloss
10	PECAM1	0.005988743726353	0.0915422255313966	0.86381936	0.4296577946768061	0.2785714285714286	0.4209730785095744	0.2528032622604091	Lymphoid	Weightloss
11	VWF	0.0127358434775677	0.1816980336133003	1.0802113	0.2775665399239543	0.1214285714285714	0.2847904079176404	0.1448206897722404	Lymphoid	Weightloss
12	DGAT2	0.0138730464576672	0.1915375446413416	1.6863688	0.247148288973384	0.1071428571428571	0.243283829593042	0.082112999979052	Lymphoid	Weightloss
13	CAV1	0.0143488822130489	0.1919162995995297	1.0516374	0.3193916349809886	0.1785714285714285	0.2807194192892889	0.1452631021967941	Lymphoid	Weightloss
14	MGLL	0.0155347166399255	0.2014805673299431	1.0658224	0.311787072243346	0.1714285714285714	0.2612197298225489	0.1333061276712821	Lymphoid	Weightloss
15	FZD4	0.0163992154872865	0.2037480261994356	1.5713773	0.2243346007604562	0.0785714285714285	0.1770805899868863	0.063150102217742	Lymphoid	Weightloss
16	TIMP4	0.0171376844466814	0.2037480261994356	1.5840627	0.2395437262357414	0.1	0.2101416561384483	0.075107076743254	Lymphoid	Weightloss
17	TCF4	0.0300767573376096	0.3387592668551822	1.0985699	0.2585551330798479	0.1285714285714285	0.2123935231165909	0.1048133844815373	Lymphoid	Weightloss
18	ADIPOQ	0.0342611828806864	0.3648767811168577	1.2951716	0.2281368821292775	0.1	0.2051801391436408	0.0887466660638571	Lymphoid	Weightloss
19	LPL	0.0368569875099031	0.3755902536723468	1.8344883	0.182509505703422	0.0571428571428571	0.1346150217607454	0.0396084103177111	Lymphoid	Weightloss
20	PPARG	0.0409305757986363	0.3901395494513252	0.9123928	0.3003802281368821	0.1857142857142857	0.2530677143745739	0.1423669228531643	Lymphoid	Weightloss
21	NRP1	0.0496521827932316	0.4619811790326775	0.89322335	0.2813688212927757	0.1642857142857142	0.2424783180162532	0.1377961895242991	Lymphoid	Weightloss
404	FOSB	0.0410193451525926	0.3901395494513252	-1.4521134	0.0836501901140684	0.2071428571428571	0.0742429813358739	0.1913357748377581	Lymphoid	Weightloss
405	DUSP2	0.0400082854536363	0.3901395494513252	-2.1046896	0.0494296577946768	0.1714285714285714	0.0358037203626899	0.1456434201576428	Lymphoid	Weightloss
406	ETS1	0.03495314959297	0.3648767811168577	-0.5388285	0.3954372623574144	0.5071428571428571	0.3475980908684088	0.4724208660886158	Lymphoid	Weightloss
407	CD2	0.0333195616018094	0.3648767811168577	-0.64000845	0.2965779467680608	0.4214285714285714	0.257042496785788	0.3762072873522635	Lymphoid	Weightloss
408	CTLA4	0.0229022103021905	0.2649228651172312	-1.813013	0.0722433460076045	0.2071428571428571	0.0584297376729094	0.1917967642744551	Lymphoid	Weightloss
409	CD3E	0.016888349763668	0.2037480261994356	-0.76264656	0.2737642585551331	0.4071428571428571	0.2220872309908326	0.352001752626095	Lymphoid	Weightloss
410	CCN1	0.0114601461590352	0.16913595020921	-1.5509313	0.11787072243346	0.2642857142857143	0.0998925038143375	0.2683534184748284	Lymphoid	Weightloss
411	CD55	0.0041444146368689	0.0709523785831958	-1.2958788	0.1520912547528517	0.3214285714285714	0.1223802411086982	0.2773556653195379	Lymphoid	Weightloss
412	GZMK	0.0035568010690612	0.0634296190649248	-1.409808	0.1254752851711026	0.3	0.1243225438606601	0.3013917962841541	Lymphoid	Weightloss
413	ADGRE5	0.001823644102661	0.0339356380843004	-0.91172075	0.2661596958174905	0.45	0.2187415158284628	0.3784315630599001	Lymphoid	Weightloss
414	CD69	0.0016409312981667	0.0334437426483504	-1.5405533	0.1254752851711026	0.3142857142857143	0.0993063795564392	0.265221226222618	Lymphoid	Weightloss
415	ARID5B	0.0010476093837081	0.0224188408113542	-0.78431594	0.3498098859315589	0.5357142857142857	0.2913045247222112	0.4589587413394206	Lymphoid	Weightloss
416	EGR1	0.0005944172047697	0.0133900296653389	-1.8602871	0.1216730038022813	0.3214285714285714	0.107368218097124	0.344674059766621	Lymphoid	Weightloss
417	CD44	5.6940400178234246e-05	0.0020308742730236	-0.70214176	0.6577946768060836	0.8357142857142857	0.7706210170620221	1.0609200124656666	Lymphoid	Weightloss
418	PRDM1	4.29221473793693e-05	0.0016700617343972	-1.5964803	0.1749049429657794	0.4071428571428571	0.1454068687446129	0.3875004190516379	Lymphoid	Weightloss
419	MCL1	8.898425269989032e-06	0.0003808526015555	-0.8126059	0.6083650190114068	0.7857142857142857	0.6362782644075958	0.9408616604525876	Lymphoid	Weightloss
420	GPR183	2.789399426903127e-06	0.0001326514394127	-1.693832	0.1787072243346007	0.45	0.1473921144875207	0.4146021331214363	Lymphoid	Weightloss
421	TRAC	2.112718292951589e-06	0.0001130304286729	-1.0516479	0.3422053231939163	0.65	0.4017056990306005	0.705461433627913	Lymphoid	Weightloss
422	PTPRC	2.179552194792529e-07	1.3326404848160034e-05	-0.91028523	0.6083650190114068	0.8214285714285714	0.6574071162364306	1.0106726196251845	Lymphoid	Weightloss
423	IL7R	8.738254622416512e-10	7.479945956788537e-08	-1.6368307	0.2775665399239543	0.6285714285714286	0.2988940966771904	0.7339809083666212	Lymphoid	Weightloss
424	SRGN	9.832050041235156e-11	1.052029354412162e-08	-1.2221813	0.5703422053231939	0.8071428571428572	0.5808196378689633	1.0428310614428649	Lymphoid	Weightloss
425	ZFP36	6.832010904141933e-11	9.747002223242492e-09	-1.6965122	0.3307984790874524	0.6571428571428571	0.2992852060671839	0.7565086234281968	Lymphoid	Weightloss
426	CYTIP	1.6751326047859659e-12	3.5847837742419675e-10	-2.0419693	0.2243346007604562	0.6142857142857143	0.1812105891073028	0.5978071524605616	Lymphoid	Weightloss
427	CXCR4	2.0386368494422835e-29	8.725365715612973e-27	-2.9525619	0.2585551330798479	0.8357142857142857	0.2597903111145386	1.1928605239642418	Lymphoid	Weightloss
0	CCL5	5.411498605231747e-08	2.3161214030391877e-05	1.5764954	0.6084905660377359	0.3214285714285714	0.7674078733404728	0.3271356407531459	Lymphoid	Lean
1	CD36	7.07186600670795e-07	0.0001513379325435	1.1906304	0.7075471698113207	0.5071428571428571	0.9757065820352138	0.5447725224139759	Lymphoid	Lean
2	ETS1	0.000282646132128	0.0403241815169379	0.7526744	0.6886792452830188	0.5071428571428571	0.7018454611822628	0.4724208660886158	Lymphoid	Lean
3	PRDM1	0.0009521693960748	0.0952303593774525	0.84239733	0.5849056603773585	0.4071428571428571	0.6144438644887498	0.3875004190516379	Lymphoid	Lean
4	TGFBR2	0.0011125041983347	0.0952303593774525	0.7661233	0.5943396226415094	0.4428571428571428	0.566157855280317	0.3700108547258012	Lymphoid	Lean
5	ADIPOQ	0.0068641348597468	0.343640501732132	1.5025171	0.2735849056603773	0.1	0.2334479547121177	0.0887466660638571	Lymphoid	Lean
6	DGAT2	0.0072260853167971	0.343640501732132	1.7364693	0.2688679245283019	0.1071428571428571	0.2508859152015663	0.082112999979052	Lymphoid	Lean
7	PLIN4	0.0122692299050959	0.5251230399381062	0.69855475	0.4481132075471698	0.2785714285714286	0.4627506519981808	0.3093863075403744	Lymphoid	Lean
8	ACTG2	0.016158760508719	0.535997018466986	0.73046315	0.4292452830188679	0.2785714285714286	0.3700853489890957	0.2389608195503652	Lymphoid	Lean
9	ADGRE5	0.0164449206603559	0.535997018466986	0.5962841	0.5613207547169812	0.45	0.5279336509590723	0.3784315630599001	Lymphoid	Lean
10	ITGB1	0.0225703695296073	0.5948690778002593	0.42379948	0.8490566037735849	0.7285714285714285	1.068818150602075	0.8859426529555701	Lymphoid	Lean
11	KLF6	0.0242040777479911	0.5948690778002593	0.46112707	0.6745283018867925	0.5428571428571428	0.7233387064848518	0.5715165618397778	Lymphoid	Lean
12	CD2	0.025093423581626	0.5948690778002593	0.5501131	0.5283018867924528	0.4214285714285714	0.5120881468375531	0.3762072873522635	Lymphoid	Lean
13	CD247	0.026226723629016	0.5948690778002593	0.7580437	0.4575471698113207	0.35	0.4326894042102382	0.2777279224705308	Lymphoid	Lean
14	ELOVL5	0.0264077394350582	0.5948690778002593	0.605071	0.4669811320754717	0.3357142857142857	0.3893982950373131	0.2723158817441201	Lymphoid	Lean
15	TGFB1	0.0305896031177341	0.6546175067195116	0.63472664	0.4339622641509434	0.3071428571428571	0.3728046539809982	0.2554078559288941	Lymphoid	Lean
16	KLRD1	0.0343149179728705	0.6887587385740885	1.3054554	0.2594339622641509	0.1357142857142857	0.2688628814285459	0.1176116664045948	Lymphoid	Lean
17	PECAM1	0.038621985340603	0.6887587385740885	0.60484296	0.4056603773584906	0.2785714285714286	0.362857762792195	0.2528032622604091	Lymphoid	Lean
18	ACAT1	0.0420111330262083	0.7192305974086871	1.3366659	0.2358490566037736	0.1142857142857142	0.1891429456141453	0.0792168206354223	Lymphoid	Lean
19	PRR5L	0.0485631001426764	0.7872734867778567	0.9508181	0.2783018867924528	0.1571428571428571	0.2095617291997825	0.1138741796634195	Lymphoid	Lean
422	CTLA4	0.0383711894511133	0.6887587385740885	-1.4717096	0.0754716981132075	0.2071428571428571	0.0734642273694398	0.1917967642744551	Lymphoid	Lean
423	CCN1	0.0381715507535049	0.6887587385740885	-1.1449658	0.1367924528301886	0.2642857142857143	0.1303187822584406	0.2683534184748284	Lymphoid	Lean
424	EGR1	0.0175326127535929	0.535997018466986	-1.0438261	0.1698113207547169	0.3214285714285714	0.1819949672962441	0.344674059766621	Lymphoid	Lean
425	JUN	0.0151242676405128	0.535997018466986	-0.7405514	0.2688679245283019	0.4214285714285714	0.2741422756543518	0.4232906711523254	Lymphoid	Lean
426	CXCR4	0.0019081967640234	0.1166726021431476	-0.56201965	0.7358490566037735	0.8357142857142857	0.938263559369606	1.1928605239642418	Lymphoid	Lean
427	GPR183	0.0017908500456169	0.1166726021431476	-0.9865981	0.25	0.45	0.230541416318609	0.4146021331214363	Lymphoid	Lean
0	CD36	8.399371489115897e-56	5.135615710488006e-54	0.6105908	0.9947643979057592	0.9718775847808104	2.113504925525504	1.751986618128897	Adipocytes	Weightloss
1	DGAT2	1.782116890239843e-50	9.53432536278316e-49	0.8955265	0.8917975567190227	0.7576509511993383	1.4314407606871704	0.997668490331249	Adipocytes	Weightloss
2	SREBF1	3.694975385693605e-44	1.5814494650768632e-42	1.4069986	0.5538103548574753	0.2779156327543424	0.5510684386651098	0.2446741161648519	Adipocytes	Weightloss
3	LRP1	4.713927640424289e-36	1.8341463910014502e-34	0.5939035	0.9360093077370564	0.8593879239040529	1.3875541349849403	1.0956025178087814	Adipocytes	Weightloss
4	ABCA1	2.5692965400275945e-27	8.458914762552387e-26	0.80453867	0.6759744037230948	0.4797353184449958	0.6978533374168084	0.4561245216298912	Adipocytes	Weightloss
5	LGALS12	7.473424957811213e-13	1.6834873062858945e-11	0.93466973	0.3624200116346713	0.2092638544251447	0.3166070783054009	0.1780279124572634	Adipocytes	Weightloss
6	LPL	7.258167680700698e-08	1.4792836987332852e-06	0.5025715	0.4682955206515416	0.358147229114971	0.4235863036079786	0.3164771289776376	Adipocytes	Weightloss
7	MGLL	6.689530234514368e-07	1.301417700169159e-05	0.43940422	0.5078534031413613	0.4135649296939619	0.459602583903855	0.3578526313017174	Adipocytes	Weightloss
8	ITGB1	2.629825719881705e-06	4.689855867122373e-05	0.2282481	0.939499709133217	0.9081885856079404	1.348013826982893	1.233366663368633	Adipocytes	Weightloss
9	CAVIN1	7.634607350294134e-05	0.0011670042664021	0.31527466	0.5881326352530541	0.5161290322580645	0.5656989774350919	0.4770756775884182	Adipocytes	Weightloss
10	MOGAT1	8.521526940885996e-05	0.0012576598381721	1.0324446	0.1797556719022687	0.0959470636889991	0.1421354405331269	0.0720119220111495	Adipocytes	Weightloss
11	IGF1	0.0003002706335016	0.0042838610379564	0.33298594	0.4351367073880163	0.3548387096774194	0.3983232187641312	0.3282033620768213	Adipocytes	Weightloss
12	AMY2A	0.0012520619943629	0.0157612509878633	1.0782684	0.1384525887143688	0.0686517783291976	0.1026568388581117	0.0499333926743032	Adipocytes	Weightloss
13	ITGB5	0.0021841528080628	0.0267090686243118	0.32554957	0.3769633507853403	0.3085194375516956	0.3126760443703202	0.256908359066392	Adipocytes	Weightloss
14	ACAT1	0.0022888154191093	0.0272114722049664	0.28824598	0.418848167539267	0.3548387096774194	0.3462801657490427	0.2918173888207511	Adipocytes	Weightloss
15	MEST	0.0025355420073978	0.0293300534909805	0.21310689	0.673065735892961	0.6327543424317618	0.7483407756016679	0.6732418752632555	Adipocytes	Weightloss
16	INSR	0.0028973923077674	0.0326337870453808	0.39041826	0.3199534613147178	0.260545905707196	0.2614787014783731	0.2053824514499689	Adipocytes	Weightloss
17	FZD4	0.0043053461607116	0.0472484142765278	0.1678338	0.7678883071553229	0.7320099255583127	0.904363263631227	0.8367630543222789	Adipocytes	Weightloss
18	SEMA3A	0.0063014573313273	0.0657810667758072	0.519298	0.1954624781849912	0.1348221670802316	0.1470038254397461	0.1047999479507289	Adipocytes	Weightloss
19	PPP1R1B	0.0076567059468865	0.0762109336108707	0.77895796	0.1495055264688772	0.0926385442514474	0.1129575216160901	0.0673710250061892	Adipocytes	Weightloss
20	PPP1R1A	0.0078402071469439	0.0762638331566367	0.6180191	0.1820826061663758	0.1257237386269644	0.1375550239590429	0.0917428452630021	Adipocytes	Weightloss
21	ABCC9	0.0084112781412857	0.0800006009882292	0.42155054	0.256544502617801	0.2009925558312655	0.2070028888255234	0.1584664760292581	Adipocytes	Weightloss
22	ELOVL5	0.0129978153187947	0.118363084179663	0.17239375	0.7725421756835369	0.7204301075268817	0.89338727593737	0.8245357124969085	Adipocytes	Weightloss
23	ETFA	0.0170011601177232	0.1484999291915419	0.20561348	0.4520069808027923	0.3953680727874276	0.380335763903428	0.337404016941482	Adipocytes	Weightloss
24	ADIPOQ	0.0182476893792343	0.1562002210862461	0.10876256	0.9011052937754508	0.8883374689826302	1.2367673387130405	1.1838573396575711	Adipocytes	Weightloss
25	ADGRL4	0.0251986757801253	0.2074044852671858	1.7087408	0.0738801628853984	0.0256410256410256	0.0601203338945368	0.0187791215233108	Adipocytes	Weightloss
26	CD34	0.0269641430552978	0.2137158005123607	1.3631403	0.0808609656777196	0.0330851943755169	0.0652021569281761	0.0258538380146525	Adipocytes	Weightloss
27	PTPRC	0.0327752702298474	0.2503142672146281	1.9382274	0.06282722513089	0.0165425971877584	0.0444920046148381	0.0118018268976898	Adipocytes	Weightloss
28	TNXB	0.0333362458673686	0.2503142672146281	1.2505168	0.0878417684700407	0.0421836228287841	0.0789035024156717	0.0339243963623432	Adipocytes	Weightloss
29	FBN1	0.0483907252082199	0.3451871731519692	0.17854181	0.4252472367655613	0.3771712158808933	0.3692154869777025	0.3326170895719775	Adipocytes	Weightloss
397	MYLK	0.0498763511218333	0.3499521029531915	-0.21841848	0.2606166375799884	0.304383788254756	0.2126785171713837	0.2435140172265825	Adipocytes	Weightloss
398	PRR5L	0.0452938730126237	0.328572502532254	-1.0457886	0.0506108202443281	0.0934656741108354	0.0364274649922675	0.0737994203822994	Adipocytes	Weightloss
399	IRF8	0.0392596540483858	0.2897091712536061	-0.51733476	0.1151832460732984	0.1596360628618693	0.0904756466454318	0.1271061526824909	Adipocytes	Weightloss
400	MMP19	0.0321634465765488	0.2502900933593253	-0.5402358	0.1559045956951716	0.1976840363937138	0.1223081436183666	0.1732775010774109	Adipocytes	Weightloss
401	ACTG2	0.0258480851539496	0.2087354801111402	-0.4777496	0.1442699243746364	0.1910669975186104	0.1068023978356521	0.1457981273773008	Adipocytes	Weightloss
402	JUNB	0.022749536234275	0.1909176766327396	-1.5295719	0.0331588132635253	0.0818858560794044	0.0232198105875654	0.065619158579853	Adipocytes	Weightloss
403	STAT3	0.015547809770863	0.1386346371235291	-0.21788502	0.4659685863874345	0.5070306038047974	0.4105299950007232	0.4639679440618433	Adipocytes	Weightloss
404	CAVIN2	0.0088866451606782	0.082684437581963	-0.48490003	0.1913903432228039	0.2448304383788254	0.1501696625285078	0.2043774570633766	Adipocytes	Weightloss
405	ATF3	0.0066928058962598	0.0682028791333149	-3.7349062	0.0058173356602675	0.064516129032258	0.0040322698112853	0.0523982263522072	Adipocytes	Weightloss
406	CYP4B1	0.0058513141917183	0.0626090618513868	-0.39620465	0.2146596858638743	0.2737799834574028	0.1803540174252539	0.2311943052709043	Adipocytes	Weightloss
407	TIMP4	0.0010778706367337	0.0139796555309704	-0.45901036	0.2786503781268179	0.337468982630273	0.2291911130894177	0.3031166016106901	Adipocytes	Weightloss
408	TMEM100	0.0010131774413612	0.0135512482782061	-1.0995021	0.0744618964514252	0.1447477253928867	0.05508262518769	0.1145268177132614	Adipocytes	Weightloss
409	APCDD1	0.0006879030626084	0.009497500348271	-0.33281085	0.404304828388598	0.4623655913978494	0.3527102506393962	0.4269991451462249	Adipocytes	Weightloss
410	CCN2	4.513086900452401e-05	0.000715407849405	-2.3920264	0.0290866783013379	0.1166253101736972	0.0221709138593241	0.1112492715610054	Adipocytes	Weightloss
411	LOX	3.843088040805569e-05	0.0006326314159479	-0.55963886	0.27108784176847	0.3490488006617039	0.2262373028879181	0.3178599073978047	Adipocytes	Weightloss
412	PLIN4	7.128782666735363e-06	0.0001220447592545	-0.13625923	0.9930191972076788	0.9884201819685692	2.000965332788877	2.083152901418273	Adipocytes	Weightloss
413	MFAP5	8.427842422090404e-07	1.5683115463716058e-05	-0.6724107	0.2280395578824898	0.3300248138957816	0.191565172608255	0.2900594653288987	Adipocytes	Weightloss
414	CDKN1A	2.6380873000954383e-08	5.645506822204238e-07	-2.3905723	0.033740546829552	0.1538461538461538	0.0257458915378466	0.1281780775353948	Adipocytes	Weightloss
415	MYC	4.042127043220824e-15	9.611279858325069e-14	-2.6822195	0.0430482838859802	0.2109181141439206	0.0312540325829464	0.1854578069736509	Adipocytes	Weightloss
416	DPT	7.508093329011492e-17	1.8902729087158347e-15	-0.6488637	0.464805119255381	0.6228287841191067	0.4446710424807573	0.6302106798681281	Adipocytes	Weightloss
417	KLF4	7.978204117345819e-20	2.1341696013900073e-18	-2.9042666	0.0413030831878999	0.2365591397849462	0.0302802243028	0.2071409915636861	Adipocytes	Weightloss
418	FOSB	5.846990684651779e-23	1.6683413420206412e-21	-3.746499	0.0255962769051774	0.2373862696443341	0.019560450130219	0.235166702694105	Adipocytes	Weightloss
419	NNMT	3.755729901083721e-26	1.1481802840455952e-24	-1.0698181	0.3182082606166376	0.5210918114143921	0.2700157759044058	0.5012061485356858	Adipocytes	Weightloss
420	ARID5B	3.628330877107973e-32	1.2941046795018438e-30	-0.98391044	0.4450261780104712	0.6253101736972705	0.396284516339399	0.673861322117126	Adipocytes	Weightloss
421	MCL1	5.853808361849438e-48	2.7838110876350672e-46	-1.2355211	0.4130308318789994	0.6468155500413565	0.3464140876833868	0.6804684348888677	Adipocytes	Weightloss
422	KLF6	3.528250811472636e-58	2.516818912183814e-56	-1.5099216	0.3280977312390924	0.6220016542597188	0.2704326666022665	0.6335969452453912	Adipocytes	Weightloss
423	BTG2	4.6121167532944935e-61	3.9479719408200876e-59	-1.8347371	0.2705061082024433	0.5698924731182796	0.220770052057624	0.6319074619006407	Adipocytes	Weightloss
424	EGR1	7.901192326692642e-95	8.454275789561128e-93	-4.6060176	0.0401396160558464	0.47808105872622	0.033263597385844	0.6008598357546427	Adipocytes	Weightloss
425	ZFP36	1.5035468612315624e-147	2.1450601886903622e-145	-3.0389597	0.2036067481093659	0.6865177832919769	0.1634999004301937	0.9001201520294155	Adipocytes	Weightloss
426	CCN1	1.5873662035984766e-163	3.39696367570074e-161	-3.1523848	0.2187318208260616	0.7220843672456576	0.2025551742874746	1.097388002708951	Adipocytes	Weightloss
427	JUN	6.293454118213083e-191	2.6935983625952e-188	-3.0408854	0.2693426410703897	0.7832919768403639	0.2377123230819763	1.1657918382086483	Adipocytes	Weightloss
0	ADIPOQ	1.6456915610636114e-103	3.521779940676128e-101	0.9097352	0.9694965086365308	0.8883374689826302	1.659926352502177	1.1838573396575711	Adipocytes	Lean
1	LGALS12	1.4517115625559525e-94	1.553331371934869e-92	2.027227	0.5968393972804116	0.2092638544251447	0.5846060985879781	0.1780279124572634	Adipocytes	Lean
2	CD36	2.4423758898639246e-87	2.09067376172352e-85	0.69688123	0.9952223447262036	0.9718775847808104	2.1662779092236826	1.751986618128897	Adipocytes	Lean
3	ABCA1	7.961582316650768e-51	4.867938902180755e-49	1.0520233	0.6997427416391032	0.4797353184449958	0.7877004953926144	0.4561245216298912	Adipocytes	Lean
4	DGAT2	1.2014489152388865e-44	5.7135570635804826e-43	0.76398474	0.8798235942668137	0.7576509511993383	1.3628190690123243	0.997668490331249	Adipocytes	Lean
5	LPL	6.904585918961652e-41	2.955162773315588e-39	1.0744056	0.5920617420066152	0.358147229114971	0.5788455016407877	0.3164771289776376	Adipocytes	Lean
6	IGF1	7.53353791842367e-37	2.4802724839117925e-35	1.0283202	0.583608967291437	0.3548387096774194	0.5835246627821975	0.3282033620768213	Adipocytes	Lean
7	INSR	1.3167111412611712e-31	4.025374060427009e-30	1.1571788	0.4766629915472253	0.260545905707196	0.4110996102485041	0.2053824514499689	Adipocytes	Lean
8	FZD4	1.2208944408326856e-29	3.483618804509263e-28	0.5926505	0.8382947445791988	0.7320099255583127	1.089844637145563	0.8367630543222789	Adipocytes	Lean
9	ABCC9	3.3345824938014365e-27	8.395301807923617e-26	1.3081197	0.4046306504961411	0.2009925558312655	0.3543068548634555	0.1584664760292581	Adipocytes	Lean
10	MEST	3.842841697607219e-24	9.137423592088276e-23	0.65495443	0.7324513046674017	0.6327543424317618	0.9212788812007836	0.6732418752632555	Adipocytes	Lean
11	ETFA	6.089231675521256e-24	1.3716795563805777e-22	0.77882475	0.5714810731348768	0.3953680727874276	0.5238596709064536	0.337404016941482	Adipocytes	Lean
12	ARID5B	2.150227563398885e-17	4.601486985673614e-16	0.5115697	0.7464167585446527	0.6253101736972705	0.8633706143959057	0.673861322117126	Adipocytes	Lean
13	PPARG	8.533217455345523e-15	1.6600986685854017e-13	0.43642122	0.7732451304667401	0.6997518610421837	0.8986719020994901	0.7305315632350505	Adipocytes	Lean
14	SRPX	5.2563563629772647e-14	9.78139357980117e-13	1.059324	0.336640940830577	0.1985111662531017	0.2971832924975097	0.1536307352928561	Adipocytes	Lean
15	PMP22	3.965230189603784e-13	7.071327171460082e-12	0.5224302	0.6207276736493936	0.522746071133168	0.633722852149861	0.4798712658108865	Adipocytes	Lean
16	ALDH6A1	2.5290683293720176e-12	4.3297649798848935e-11	1.1114507	0.282984196986402	0.1472291149710504	0.2230104554896301	0.1094193614541366	Adipocytes	Lean
17	NAMPT	5.936769976514452e-12	9.772836730569944e-11	0.85303766	0.3557515619257625	0.227460711331679	0.304044960063137	0.1795819951732298	Adipocytes	Lean
18	PPP1R1B	2.7828432657244497e-11	4.411321917518758e-10	1.4549679	0.223079750091878	0.0926385442514474	0.1748451145319087	0.0673710250061892	Adipocytes	Lean
19	CTNNB1	6.573394276689485e-11	1.0047902680082502e-09	0.6911168	0.4016905549430356	0.282051282051282	0.3466812834973569	0.2284474810330578	Adipocytes	Lean
20	AGMO	1.07800905344098e-10	1.5909926719749634e-09	2.7796512	0.1558250643145902	0.0281224152191894	0.1267812874188948	0.0194929728197172	Adipocytes	Lean
21	CAVIN1	8.995929667915284e-09	1.2420186767315297e-07	0.42324725	0.6001470047776553	0.5161290322580645	0.5987223959672061	0.4770756775884182	Adipocytes	Lean
22	MOGAT1	1.0833445976386042e-08	1.448973399341633e-07	1.3478323	0.2069092245497978	0.0959470636889991	0.1739973559348418	0.0720119220111495	Adipocytes	Lean
23	SREBF1	1.1213970516018753e-07	1.3332164946822293e-06	0.58218884	0.3766997427416391	0.2779156327543424	0.3471358176269398	0.2446741161648519	Adipocytes	Lean
24	PNPLA3	1.3276195202284145e-07	1.5357328504263823e-06	1.6301749	0.1631753031973539	0.0587262200165425	0.1343373248532441	0.0454011259993965	Adipocytes	Lean
25	DST	4.647392173822407e-07	4.972709625989976e-06	0.5700447	0.3781697905181918	0.2886683209263854	0.3268000604531728	0.231398301532589	Adipocytes	Lean
26	TMEM100	4.979384173976621e-07	5.197991284053644e-06	0.90039	0.2418228592429254	0.1447477253928867	0.2041602880317309	0.1145268177132614	Adipocytes	Lean
27	PRR5L	2.2377170591349674e-06	2.2273090728134093e-05	1.1472843	0.1859610437339213	0.0934656741108354	0.1567012081645376	0.0737994203822994	Adipocytes	Lean
28	EGFR	3.230332422082514e-06	3.142232446934809e-05	0.81710225	0.2249173098125689	0.1315136476426799	0.1726723554048133	0.1016317270935018	Adipocytes	Lean
29	ADIPOR2	1.0398958459255775e-05	9.890564934581048e-05	0.5165906	0.324880558618155	0.2398676592224979	0.2606365871538904	0.1890802561137334	Adipocytes	Lean
30	DERA	2.5702635125351497e-05	0.0002340580390138	1.0186352	0.1764057331863285	0.0934656741108354	0.1341720647860748	0.0684745637654786	Adipocytes	Lean
31	ACAT1	5.911702847905882e-05	0.0005060417637807	0.3756951	0.4252113193678795	0.3548387096774194	0.364404819070767	0.2918173888207511	Adipocytes	Lean
32	HACL1	7.492159058117225e-05	0.0006166623224758	0.45147666	0.3421536199926497	0.2688172043010752	0.2891504568290199	0.2192941230803804	Adipocytes	Lean
33	ESR1	8.214114382742615e-05	0.000651044621447	1.2456003	0.1403895626607864	0.0620347394540942	0.1053045138635455	0.0457693299607271	Adipocytes	Lean
34	BTG2	0.0001947400846183	0.0015154319312119	0.23980229	0.6442484380742374	0.5698924731182796	0.7132158371326646	0.6319074619006407	Adipocytes	Lean
35	ITGAV	0.0002056483644743	0.001544352565111	0.5586928	0.2682837192208747	0.1985111662531017	0.2151672434031985	0.1509917970378134	Adipocytes	Lean
36	LITAF	0.0002241766536619	0.0016542690994361	0.75566244	0.1984564498346196	0.1265508684863523	0.1537637306792597	0.0938956076165541	Adipocytes	Lean
37	CAV1	0.0003172916235762	0.0023017087269599	0.22522444	0.7001102535832414	0.6484698097601324	0.7351626173446257	0.6569388297778137	Adipocytes	Lean
38	NNMT	0.0003287073370058	0.0023447790039749	0.31137067	0.5479603087100331	0.5210918114143921	0.5919216063962771	0.5012061485356858	Adipocytes	Lean
39	AMY2A	0.0007248245846903	0.0050036277781847	1.0760503	0.13561190738699	0.0686517783291976	0.1025069407411049	0.0499333926743032	Adipocytes	Lean
40	MGLL	0.001097282294883	0.0074545527334909	0.2834542	0.4715178243292907	0.4135649296939619	0.421118951862838	0.3578526313017174	Adipocytes	Lean
41	COL5A2	0.0015147166989989	0.0100831749787544	0.33709484	0.3936052921719956	0.3424317617866005	0.3341528620443685	0.2731413464470892	Adipocytes	Lean
42	CD55	0.0019328928986755	0.0123474352333305	0.64912474	0.1855935317897831	0.1248966087675765	0.1420644352665449	0.0928894907229854	Adipocytes	Lean
43	MDM2	0.0024963173256206	0.0154844031212409	0.47826445	0.231165012862918	0.1720430107526881	0.1815211833608657	0.1335504803797493	Adipocytes	Lean
44	S100A1	0.0028235799222587	0.0172641743818108	2.555121	0.0727673649393605	0.0132340777502067	0.0546300186619023	0.0095085359777231	Adipocytes	Lean
45	SEMA3A	0.005446636891457	0.032377230410328	0.52073526	0.1907386990077177	0.1348221670802316	0.1471400793716751	0.1047999479507289	Adipocytes	Lean
46	GPC3	0.0073557220074731	0.04312669889313	0.47287542	0.2186696067622197	0.1670802315963606	0.1736388352843435	0.1280682294482523	Adipocytes	Lean
47	MET	0.0084667821420686	0.0483171034240714	2.3483996	0.065784638000735	0.0132340777502067	0.0491506214187094	0.0098439082755793	Adipocytes	Lean
48	CD44	0.0090916819265194	0.0512005245335571	0.5586902	0.1742006615214994	0.1224152191894127	0.144842961090046	0.1005825034992392	Adipocytes	Lean
49	SLC27A1	0.0100513318126812	0.0558697404652929	0.72661954	0.1348768834987137	0.0835401157981803	0.0983591173382634	0.0605885741120098	Adipocytes	Lean
50	GNG11	0.0120264563674907	0.0659913246831543	0.61419535	0.1591326718118338	0.1100082712985938	0.1228482384095715	0.0819429771152299	Adipocytes	Lean
51	MITF	0.0179451635240293	0.0948213578800565	0.4973489	0.1958838662256523	0.1513647642679901	0.1545042316055892	0.1118634559777377	Adipocytes	Lean
52	FCN2	0.0223314566371305	0.11655931025234	2.2097938	0.0588019110621095	0.0132340777502067	0.0432483177845547	0.0095085359777231	Adipocytes	Lean
53	TIMP4	0.0359594727448723	0.1854295702988599	0.23818825	0.3741271591326718	0.337468982630273	0.3489879029534555	0.3031166016106901	Adipocytes	Lean
54	PECAM1	0.0454643464856215	0.2316516701886431	1.0661818	0.0771775082690187	0.0372208436724565	0.0601868584009849	0.0291963525288818	Adipocytes	Lean
55	FGL2	0.0482573933234909	0.2429901687347546	0.81790966	0.0907754502021315	0.0512820512820512	0.0682373730005678	0.0392782112365967	Adipocytes	Lean
399	MYC	0.0164635421361649	0.0880799504284827	-0.4840603	0.1668504226387357	0.2109181141439206	0.1360049010099021	0.1854578069736509	Adipocytes	Lean
400	MEDAG	0.014804329915065	0.0802057367550362	-1.8442926	0.0253583241455347	0.0736145574855252	0.0186201437763298	0.0653072763353646	Adipocytes	Lean
401	SEMA3C	0.0077200521908883	0.0446511126716246	-0.18504451	0.5075339948548327	0.56575682382134	0.4955234421648165	0.5476173575456503	Adipocytes	Lean
402	JUNB	0.0046084464630112	0.0277804941713919	-1.8547826	0.0257258360896729	0.0818858560794044	0.0185768571039092	0.065619158579853	Adipocytes	Lean
403	CYP4B1	0.0024704272993653	0.0154844031212409	-0.34498912	0.2094818081587651	0.2737799834574028	0.1862999193151702	0.2311943052709043	Adipocytes	Lean
404	TGFBR2	0.0015615240485607	0.0101262468603635	-0.23422642	0.5461227489893421	0.5922249793217536	0.5136870989813723	0.58210485098304	Adipocytes	Lean
405	MCL1	0.0015313233028482	0.0100831749787544	-0.19931303	0.6034546122748989	0.6468155500413565	0.6146552935505978	0.6804684348888677	Adipocytes	Lean
406	STAT3	0.0004166236657811	0.0029231955566285	-0.28833023	0.4446894524072032	0.5070306038047974	0.3943540433688455	0.4639679440618433	Adipocytes	Lean
407	FSTL3	0.000205673121989	0.001544352565111	-0.48562402	0.2579933847850055	0.3225806451612903	0.2054390146819839	0.2771265807267117	Adipocytes	Lean
408	CSF2RA	7.922008346417197e-05	0.000639739541937	-0.7381026	0.1278941565600882	0.2067824648469809	0.1026913540611735	0.165845739706797	Adipocytes	Lean
409	IRF8	7.332746415731814e-05	0.0006153755815555	-1.058715	0.0808526277104005	0.1596360628618693	0.0630368490447975	0.1271061526824909	Adipocytes	Lean
410	CDKN1A	3.704697074809894e-05	0.0003235939485752	-1.2316787	0.0723998529952223	0.1538461538461538	0.0566009322553186	0.1281780775353948	Adipocytes	Lean
411	KLF6	3.574997441740945e-05	0.0003187706052219	-0.27143222	0.5531054759279677	0.6220016542597188	0.5496825558521189	0.6335969452453912	Adipocytes	Lean
412	KLF10	1.6628754056014953e-05	0.0001547197116516	-1.0998437	0.087835354649026	0.1728701406120761	0.0678723411104501	0.1402158927608819	Adipocytes	Lean
413	SFRP4	8.996827834969044e-07	9.16819598420655e-06	-1.2021872	0.0907754502021315	0.1877584780810587	0.0784791604621451	0.1721415088143743	Adipocytes	Lean
414	ITGB5	2.201765909769416e-07	2.416296947131564e-06	-0.6993035	0.2127894156560088	0.3085194375516956	0.1658572336389394	0.256908359066392	Adipocytes	Lean
415	CCN2	1.4833631661091446e-07	1.6707353555124047e-06	-3.6389432	0.01212789415656	0.1166253101736972	0.0094016564349799	0.1112492715610054	Adipocytes	Lean
416	LOXL2	7.775026429702586e-08	9.507746605464876e-07	-0.4705652	0.3619992649761117	0.4590570719602977	0.3098085195485612	0.4076088733164297	Adipocytes	Lean
417	MYLK	2.4483822807615226e-08	3.0820812240174465e-07	-0.70696914	0.1925762587284086	0.304383788254756	0.156071890815421	0.2435140172265825	Adipocytes	Lean
418	VGLL3	2.0646242474531762e-08	2.677755084575635e-07	-0.9055413	0.1517824329290702	0.261373035566584	0.1185713844737607	0.2117330416076844	Adipocytes	Lean
419	PLIN4	1.1502105404570707e-10	1.6409670377187542e-09	-0.24185972	0.9790518191841234	0.9884201819685692	1.9379840308611096	2.083152901418273	Adipocytes	Lean
420	KLF4	1.1809871681097982e-16	2.40696432357616e-15	-1.9249249	0.0731348768834987	0.2365591397849462	0.058846568453828	0.2071409915636861	Adipocytes	Lean
421	LOX	1.3987294627391893e-29	3.7416013128273315e-28	-1.7680924	0.1337743476662991	0.3490488006617039	0.1042330747998635	0.3178599073978047	Adipocytes	Lean
422	MFAP5	2.2573388286275262e-38	8.051175155438178e-37	-2.4396255	0.0749724366041896	0.3300248138957816	0.0601810706916985	0.2900594653288987	Adipocytes	Lean
423	EGR1	7.075767357062707e-39	2.7531167534753083e-37	-1.4203547	0.2304299889746416	0.47808105872622	0.2683050367178753	0.6008598357546427	Adipocytes	Lean
424	ZFP36	3.632636521118266e-47	1.9434605387982728e-45	-1.0990477	0.4524072032341051	0.6865177832919769	0.5196960897930815	0.9001201520294155	Adipocytes	Lean
425	DPT	2.4335743172689548e-83	1.7359496796518542e-81	-1.6977735	0.2613009922822492	0.6228287841191067	0.2395329092095307	0.6302106798681281	Adipocytes	Lean
426	JUN	9.574342289803559e-98	1.3659395000119745e-95	-1.5454059	0.4722528482175671	0.7832919768403639	0.5633902157567906	1.1657918382086483	Adipocytes	Lean
427	CCN1	2.9265207392605668e-120	1.2525508764035226e-117	-2.05898	0.3241455347298787	0.7220843672456576	0.3914272845882733	1.097388002708951	Adipocytes	Lean
0	ITGB1	0.0002554795607102	0.0182242086639986	1.4154536	0.8153846153846154	0.4571428571428571	0.9175760391202518	0.4469545449659485	Mast	Weightloss
1	CD36	0.000469259785706	0.0275943848296365	1.597438	0.7846153846153846	0.4571428571428571	1.1933152097642636	0.5649748937200335	Mast	Weightloss
2	PLIN4	0.0007885125696768	0.0337483379821692	2.3458424	0.5692307692307692	0.2	0.8095708583319688	0.219367528590806	Mast	Weightloss
3	LRP1	0.0086166483460795	0.3073271243435022	1.8354858	0.4769230769230769	0.1714285714285714	0.4979265804456459	0.1662031759989487	Mast	Weightloss
4	MGLL	0.0106299566714627	0.3387170475479571	2.083519	0.4153846153846154	0.0857142857142857	0.3110623272599199	0.0825820502256046	Mast	Weightloss
5	PPARG	0.0110795295926901	0.3387170475479571	2.3562531	0.4	0.0857142857142857	0.365200487526359	0.0825820502256046	Mast	Weightloss
6	ADIPOQ	0.0159481458653375	0.3954269672141049	2.0630434	0.3846153846153846	0.0857142857142857	0.3173002520000455	0.0855923506729711	Mast	Weightloss
7	CAVIN1	0.0177710954588093	0.3954269672141049	1.3825207	0.5230769230769231	0.3142857142857143	0.5368315940413819	0.2410156914964493	Mast	Weightloss
8	FBN1	0.0184778956642105	0.3954269672141049	3.1064448	0.3230769230769231	0.0285714285714285	0.2426536325551284	0.0313889225333745	Mast	Weightloss
9	DGAT2	0.021149044237535	0.4310376635078577	2.7794762	0.3384615384615385	0.0571428571428571	0.3508614246210929	0.0594126154765667	Mast	Weightloss
10	NRP1	0.0390918168619161	0.6435114468038506	2.0870934	0.3384615384615385	0.0857142857142857	0.2720312095533505	0.0709973328510857	Mast	Weightloss
11	CD34	0.0419201131646119	0.6576598322137813	1.7076595	0.3846153846153846	0.1428571428571428	0.3235381767401711	0.1106057431687968	Mast	Weightloss
12	ABCA1	0.0430244750046398	0.6576598322137813	1.9080768	0.3692307692307692	0.1428571428571428	0.3297761014802967	0.0990210257942779	Mast	Weightloss
413	CD44	0.032427626662222	0.5551609684572417	-0.88321567	0.5076923076923077	0.6857142857142857	0.5197387508311254	0.8141150490874028	Mast	Weightloss
414	KLF6	0.0312752686735058	0.5551609684572417	-1.1257209	0.3692307692307692	0.5714285714285714	0.3519228534131998	0.6525384692926319	Mast	Weightloss
415	CAVIN2	0.0277695871685617	0.5167557960062804	-1.2912594	0.2615384615384615	0.5142857142857142	0.2187121956641239	0.4689576370144077	Mast	Weightloss
416	AREG	0.0246081156025721	0.4787397035409494	-3.2174168	0.0461538461538461	0.3142857142857143	0.0319914083335359	0.2641851262454873	Mast	Weightloss
417	CD69	0.0169209917646558	0.3954269672141049	-4.446819	0.0307692307692307	0.3142857142857143	0.0213276055556906	0.3853430425997782	Mast	Weightloss
418	EGR1	0.0161067896768186	0.3954269672141049	-1.9668533	0.1384615384615384	0.4285714285714285	0.1563503100071724	0.5077611651330706	Mast	Weightloss
419	CPA3	0.0127889232387484	0.364910609745622	-1.1752874	0.4153846153846154	0.6571428571428571	0.5348246751785033	0.9543607809562032	Mast	Weightloss
420	JUN	0.0054583441070711	0.2123792070751324	-1.4279597	0.3846153846153846	0.6285714285714286	0.3445009126555953	0.7450889411359444	Mast	Weightloss
421	KIT	0.0006472599601608	0.0307808069943164	-1.4056569	0.4769230769230769	0.7428571428571429	0.4755887128204573	0.9606412870803356	Mast	Weightloss
422	CTSG	0.0005157828940118	0.0275943848296365	-1.8641882	0.3076923076923077	0.6571428571428571	0.2907449837737274	0.8012991276256041	Mast	Weightloss
423	MCL1	2.076348162813724e-05	0.0017773540273685	-2.1492317	0.3230769230769231	0.7428571428571429	0.3040226178868864	0.946268560324706	Mast	Weightloss
424	FOSB	1.9149341098326185e-05	0.0017773540273685	-3.3868585	0.123076923076923	0.6	0.1022121497407334	0.7541133111193294	Mast	Weightloss
425	SRGN	2.018666234589306e-06	0.0002879963828014	-2.2670135	0.3692307692307692	0.8	0.3632146868759722	1.1339600139291806	Mast	Weightloss
426	IL1RL1	1.8475709104428934e-07	3.953801748347792e-05	-2.2708178	0.3384615384615385	0.8857142857142857	0.3317827807604497	1.064288909078791	Mast	Weightloss
427	ZFP36	1.8862873456075342e-10	8.073309839200246e-08	-3.8165298	0.2	0.8571428571428571	0.1589641413424863	1.231840338872096	Mast	Weightloss
0	CAVIN1	0.0029798302963172	0.6376836834118996	1.8135003	0.6086956521739131	0.3142857142857143	0.6719058771266437	0.2410156914964493	Mast	Lean
1	VWA5A	0.0300854868908373	1.0	1.1529976	0.6304347826086957	0.4857142857142857	0.8506844227320746	0.4719679374617743	Mast	Lean
426	CTSG	0.0133591747295432	1.0	-1.2222174	0.3695652173913043	0.6571428571428571	0.4230008637658195	0.8012991276256041	Mast	Lean
427	IL1RL1	0.0005579486324615	0.2388020146935448	-1.3739532	0.5	0.8857142857142857	0.5496289365328231	1.064288909078791	Mast	Lean
