# Supplementary material for: Selective remodelling of the adipose niche in obesity and weight loss
Source: Nature. 2025 Jul 9;644(8077):769–79. doi: 10.1038/s41586-025-09233-2 (PMC12367556; doi:10.1038/s41586-025-09233-2)
Supplement: Supplementary file 4 — Supplementary Tables 1-12 [file 41586_2025_9233_MOESM4_ESM.zip › 2024-05-10393C-s4/ST9_cell_state_regulons.csv]

TF	Cell_type	Cell_state	log2FC_state_vs_other_states_in_celltype	pval_state_vs_other_states_in_celltype
CUX1(+)	Adipocytes	AD1_basal	0.151770456106146	0
EP300(+)	Adipocytes	AD1_basal	0.191909198287835	0
GTF2IRD1(+)	Adipocytes	AD1_basal	0.281255088177334	0
LARP1(+)	Adipocytes	AD1_basal	0.242108602918086	0
NFATC3(+)	Adipocytes	AD1_basal	0.292938215425152	0
NFIC(+)	Adipocytes	AD1_basal	0.276384793035301	0
NFIX(+)	Adipocytes	AD1_basal	0.289523688418845	0
PBX3(+)	Adipocytes	AD1_basal	0.13100319408289	0
RREB1(+)	Adipocytes	AD1_basal	0.146617827079834	0
SKI(+)	Adipocytes	AD1_basal	0.248229961699071	0
SMAD6(+)	Adipocytes	AD1_basal	0.255406136486213	0
SMARCC1(+)	Adipocytes	AD1_basal	0.18481159231699	0
SND1(+)	Adipocytes	AD1_basal	0.142859968117748	0
TFCP2(+)	Adipocytes	AD1_basal	0.161973738848005	0
TWIST2(+)	Adipocytes	AD1_basal	0.138237221544285	0
UBE2K(+)	Adipocytes	AD1_basal	0.143916035026667	0
ZNF148(+)	Adipocytes	AD1_basal	0.116663280760019	0
HMBOX1(+)	Adipocytes	AD1_basal	0.10131595874175	1.49411638460739e-289
LCOR(+)	Adipocytes	AD1_basal	0.121111090895884	1.02169086821757e-260
MLLT10(+)	Adipocytes	AD1_basal	0.106712932086066	2.21232880077556e-258
MBD2(+)	Adipocytes	AD1_basal	0.104797570799358	9.28931354046329e-239
MTA3(+)	Adipocytes	AD1_basal	0.201633362223488	1.93587280035148e-238
ZNF117(+)	Adipocytes	AD1_basal	0.101923446991158	1.52609223495734e-227
ARID3A(+)	Adipocytes	AD1_basal	0.425669886936801	2.19180679450324e-217
SMAD3(+)	Adipocytes	AD1_basal	0.179355731224002	2.55265142846589e-210
ZBTB49(+)	Adipocytes	AD1_basal	0.655912812046921	3.81240329461842e-196
ZBTB1(+)	Adipocytes	AD1_basal	0.248673272046927	5.41462804941981e-194
ZNF684(+)	Adipocytes	AD1_basal	0.574100743543539	1.89815162054013e-191
ZNF362(+)	Adipocytes	AD1_basal	0.614030111648838	1.12995843270311e-188
ZNF417(+)	Adipocytes	AD1_basal	0.497199448892107	3.21766607662169e-176
NSD1(+)	Adipocytes	AD1_basal	0.12256624922879	8.37122145043325e-176
ZNF432(+)	Adipocytes	AD1_basal	0.662585196564279	2.22150870164551e-163
ZNF830(+)	Adipocytes	AD1_basal	0.537960429858092	1.51884047684628e-161
ZNF467(+)	Adipocytes	AD1_basal	0.514205666034059	1.61162386513451e-160
ATF2(+)	Adipocytes	AD1_basal	0.129560207084057	4.73617124259192e-158
ZNF736(+)	Adipocytes	AD1_basal	0.390299003119547	2.22512755601047e-155
SPI1(+)	Adipocytes	AD1_basal	0.132900816536496	6.08541489376452e-148
HIC2(+)	Adipocytes	AD1_basal	0.741359676122705	4.78137063162842e-143
GPBP1L1(+)	Adipocytes	AD1_basal	0.169186552881425	2.7262953604081e-141
TRMT1(+)	Adipocytes	AD1_basal	0.553836485957049	2.15510349221837e-140
ZNF710(+)	Adipocytes	AD1_basal	0.134461471123356	1.7277771937248e-139
RXRA(+)	Adipocytes	AD1_basal	0.52952951932222	8.56799117002968e-139
ZNF487(+)	Adipocytes	AD1_basal	0.131263537243333	2.29813707557085e-135
NR2C1(+)	Adipocytes	AD1_basal	0.374782155391615	8.51827788966434e-135
FREM1(+)	Adipocytes	AD1_basal	0.0967518064662283	6.62835521616363e-133
MEF2A(+)	Adipocytes	AD1_basal	0.0513467747013432	2.18104194103369e-131
KDM5A(+)	Adipocytes	AD1_basal	0.11328122444318	7.94602646468727e-130
ZNF282(+)	Adipocytes	AD1_basal	0.556775990164479	7.98636584288113e-130
ZNF45(+)	Adipocytes	AD1_basal	0.191657344504764	1.80288999556126e-129
ZFP2(+)	Adipocytes	AD1_basal	0.587053547809463	4.15439594127114e-128
ZNF652(+)	Adipocytes	AD1_basal	0.459157271685823	1.45307465075814e-125
ZNF707(+)	Adipocytes	AD1_basal	0.480577281804624	2.33074059421497e-125
ZNF429(+)	Adipocytes	AD1_basal	0.119407624026694	8.89540823886372e-125
ZNF16(+)	Adipocytes	AD1_basal	0.748506369392824	2.70549373908304e-124
ZNF500(+)	Adipocytes	AD1_basal	0.534118291010299	3.87369127250806e-124
RFX1(+)	Adipocytes	AD1_basal	0.360092974356126	2.00428962160702e-122
RBFOX2(+)	Adipocytes	AD1_basal	0.0605863894350089	1.09882389718583e-118
KMT2D(+)	Adipocytes	AD1_basal	0.578394232770923	2.80424611282842e-117
ZNF43(+)	Adipocytes	AD1_basal	0.376200047429809	2.22479038228188e-113
ZNF569(+)	Adipocytes	AD1_basal	0.56229006172114	1.02751464852996e-112
ZNF460(+)	Adipocytes	AD1_basal	0.408394780995191	2.3023933248554e-112
E2F3(+)	Adipocytes	AD1_basal	0.141372863701526	8.38675136772385e-111
TFEB(+)	Adipocytes	AD1_basal	0.476342685168684	1.70869166367894e-107
ZNF777(+)	Adipocytes	AD1_basal	0.498169769248376	1.80193508464221e-106
ZNF836(+)	Adipocytes	AD1_basal	0.437506575978154	2.62056500452481e-104
POU2F2(+)	Adipocytes	AD1_basal	0.320696057682975	5.06840431864516e-103
LDB1(+)	Adipocytes	AD1_basal	0.526038603168496	8.06924586768849e-102
ESRRA(+)	Adipocytes	AD1_basal	0.502719125143696	1.78933611285594e-100
ZNF250(+)	Adipocytes	AD1_basal	0.430716998416944	4.05222750899002e-100
PIR(+)	Adipocytes	AD1_basal	0.113484815966383	1.68129179654898e-99
ILF2(+)	Adipocytes	AD1_basal	0.409697074190531	2.14005946257076e-97
REST(+)	Adipocytes	AD1_basal	0.234897904479298	1.11281296828942e-95
ZBTB26(+)	Adipocytes	AD1_basal	0.324315305101971	1.89111810328239e-95
SMAD9(+)	Adipocytes	AD1_basal	0.281708972906579	2.73324378456896e-95
FOXK1(+)	Adipocytes	AD1_basal	0.423118941209103	7.89075099788771e-94
CTBP1(+)	Adipocytes	AD1_basal	0.635337408154945	5.82302391692239e-92
ZNF438(+)	Adipocytes	AD1_basal	0.0505390025231165	1.64969751797151e-91
NSD2(+)	Adipocytes	AD1_basal	0.165215008534181	2.03891611823624e-89
NPAS2(+)	Adipocytes	AD1_basal	0.167510238336153	1.0541174262566e-87
POU2AF1(+)	Adipocytes	AD1_basal	0.385901500162788	5.18437893998691e-87
MTF2(+)	Adipocytes	AD1_basal	0.195905602695293	9.94918304253734e-86
SREBF1(+)	Adipocytes	AD1_basal	0.107398512444833	1.07845454277628e-83
BPTF(+)	Adipocytes	AD1_basal	0.13650037425263	6.43175747003881e-81
GATA2(+)	Adipocytes	AD1_basal	0.199967125557603	7.94469150973884e-80
ZNF699(+)	Adipocytes	AD1_basal	0.193662741804592	1.13800064791775e-78
GATAD2A(+)	Adipocytes	AD1_basal	0.124873722064716	2.2504523430364e-78
ADNP(+)	Adipocytes	AD1_basal	0.113390724380354	4.92598414228362e-78
ERF(+)	Adipocytes	AD1_basal	0.306051114085616	1.84089852852782e-77
PDCD11(+)	Adipocytes	AD1_basal	0.38577969160893	3.34664895361494e-77
ZNF263(+)	Adipocytes	AD1_basal	0.435290864469009	8.73344640992744e-77
SP100(+)	Adipocytes	AD1_basal	0.0890533725430176	4.72645098929296e-76
ZNF354A(+)	Adipocytes	AD1_basal	0.248303032480981	1.40575695185263e-72
EWSR1(+)	Adipocytes	AD1_basal	0.0963495434214741	4.80139533931529e-71
NFAT5(+)	Adipocytes	AD1_basal	0.0518964063830034	5.3977746601405e-71
E2F6(+)	Adipocytes	AD1_basal	0.276704529967996	5.8947346419793e-69
SPIB(+)	Adipocytes	AD1_basal	0.349518066115157	1.370607792587e-68
ZNF385A(+)	Adipocytes	AD1_basal	0.238596975321711	1.41395811848609e-67
TBX1(+)	Adipocytes	AD1_basal	0.318499357155482	8.38618190002357e-67
ASCC1(+)	Adipocytes	AD1_basal	0.27672645434517	1.23162022866754e-66
ZBTB46(+)	Adipocytes	AD1_basal	0.165445729423348	5.16652519520667e-66
CREB3L1(+)	Adipocytes	AD1_basal	0.1424651073497	3.13158974616391e-65
NFYC(+)	Adipocytes	AD1_basal	0.171314629147202	3.48887249761275e-65
RFX5(+)	Adipocytes	AD1_basal	0.305868133314933	1.3476135615441e-63
SP3(+)	Adipocytes	AD1_basal	0.183353640073931	1.31797581215064e-62
MZF1(+)	Adipocytes	AD1_basal	0.402612870022848	1.2446325939264e-61
ZNF367(+)	Adipocytes	AD1_basal	0.260857539056419	4.73715631605151e-61
RFX7(+)	Adipocytes	AD1_basal	0.147487232168963	1.12311555273518e-60
HOXC6(+)	Adipocytes	AD1_basal	0.35784803266101	1.31658589220598e-60
SNAPC4(+)	Adipocytes	AD1_basal	0.362607505729549	3.84393128170202e-60
IKZF1(+)	Adipocytes	AD1_basal	0.118418581190314	3.51646378976028e-59
ZSCAN25(+)	Adipocytes	AD1_basal	0.0971511626812438	1.27313574455125e-58
ZNF44(+)	Adipocytes	AD1_basal	0.192851403755069	2.95749235834621e-58
CIC(+)	Adipocytes	AD1_basal	0.429779657437095	9.81662216877559e-57
TAL1(+)	Adipocytes	AD1_basal	0.344194107997438	2.11472686238115e-56
BACH1(+)	Adipocytes	AD1_basal	0.0468562792130518	2.90643145617948e-56
ZNF423(+)	Adipocytes	AD1_basal	0.0898023329707716	3.92227718332802e-56
ZNF706(+)	Adipocytes	AD1_basal	0.188289980346522	7.23515792376759e-56
DACH1(+)	Adipocytes	AD1_basal	0.0970729156826007	3.46952767845404e-55
ZNF208(+)	Adipocytes	AD1_basal	0.229908117138693	3.73018308365536e-55
ZNF587B(+)	Adipocytes	AD1_basal	0.193753841490133	4.54973577522098e-55
FOXJ2(+)	Adipocytes	AD1_basal	0.249516280865824	1.2035123247242e-54
YY1(+)	Adipocytes	AD1_basal	0.166295606313716	3.54812701713406e-54
ZNF398(+)	Adipocytes	AD1_basal	0.32332122837116	5.30804355538538e-54
SP110(+)	Adipocytes	AD1_basal	0.287579792074016	2.67171706082897e-53
ZSCAN9(+)	Adipocytes	AD1_basal	0.104914561229143	9.0499965869212e-53
SMAD2(+)	Adipocytes	AD1_basal	0.117424173997503	1.2425290859984e-52
NCOA2(+)	Adipocytes	AD1_basal	0.0488398768024769	1.67251051369495e-52
ZNF730(+)	Adipocytes	AD1_basal	0.370717661322301	4.9665715631168e-52
ZNF350(+)	Adipocytes	AD1_basal	0.406091602962794	5.85665045308616e-52
IKZF2(+)	Adipocytes	AD1_basal	0.217044115808902	2.01490107585293e-51
HOXC8(+)	Adipocytes	AD1_basal	0.455485210722774	1.05134582916298e-50
TFEC(+)	Adipocytes	AD1_basal	0.0449761694263282	4.70317594473641e-50
AR(+)	Adipocytes	AD1_basal	0.0383314973945703	5.21481725071334e-50
GMEB1(+)	Adipocytes	AD1_basal	0.0652567546170539	1.82923862047107e-49
CTCF(+)	Adipocytes	AD1_basal	0.407192473565797	2.59419344633988e-49
DNMT1(+)	Adipocytes	AD1_basal	0.214569066393525	5.32073196782893e-49
MLXIP(+)	Adipocytes	AD1_basal	0.318952378095566	1.64511495880624e-48
ZNF785(+)	Adipocytes	AD1_basal	0.136534965958677	1.70456765603857e-48
ZNF275(+)	Adipocytes	AD1_basal	0.2945562493539	3.59404901148646e-48
SETDB2(+)	Adipocytes	AD1_basal	0.0991853887157248	1.09559005079572e-47
TIMELESS(+)	Adipocytes	AD1_basal	0.533789361349634	1.32594703821945e-47
ZNF133(+)	Adipocytes	AD1_basal	0.0969683516302329	1.93561191851394e-47
PROX1(+)	Adipocytes	AD1_basal	0.313869242646781	4.49515449792113e-47
ZNF592(+)	Adipocytes	AD1_basal	0.276328755384109	2.36971143403357e-46
HDAC8(+)	Adipocytes	AD1_basal	0.0418894823034965	4.13454601331007e-45
EZH2(+)	Adipocytes	AD1_basal	0.167624848594039	4.35994872446299e-45
RUNX1(+)	Adipocytes	AD1_basal	0.0346213432356466	6.14989605037535e-45
ZNF502(+)	Adipocytes	AD1_basal	0.220336795733367	7.72764146627084e-45
OTUD4(+)	Adipocytes	AD1_basal	0.153602647673192	1.16280554540962e-44
NR1H3(+)	Adipocytes	AD1_basal	0.0616641940624501	1.39906405542787e-44
ZNF431(+)	Adipocytes	AD1_basal	0.1292993886569	4.53005643260368e-44
ZBTB37(+)	Adipocytes	AD1_basal	0.193534393246753	1.88092172808924e-43
ETV6(+)	Adipocytes	AD1_basal	0.0269640248805807	2.02254839308506e-43
TAF1(+)	Adipocytes	AD1_basal	0.219265417329555	5.63876677849829e-43
ZEB2(+)	Adipocytes	AD1_basal	0.0260691046546029	6.74129776445183e-43
ZNF462(+)	Adipocytes	AD1_basal	0.114125137233779	1.49903952960242e-42
ZNF335(+)	Adipocytes	AD1_basal	0.128156204445522	3.78841545188671e-42
PAXIP1(+)	Adipocytes	AD1_basal	0.182485435956942	5.10232917543802e-42
ELK3(+)	Adipocytes	AD1_basal	0.0778584183979643	1.02060689962898e-41
PHF21A(+)	Adipocytes	AD1_basal	0.072826058334277	1.33010419088335e-41
ZNF780A(+)	Adipocytes	AD1_basal	0.444013247036502	1.79471158978595e-41
ZNF66(+)	Adipocytes	AD1_basal	0.180807799283458	4.9383147079642e-41
TBL1XR1(+)	Adipocytes	AD1_basal	0.0780288948467427	1.05042888786956e-40
ZNF20(+)	Adipocytes	AD1_basal	0.00774615350152352	1.42506749024484e-40
ZNF589(+)	Adipocytes	AD1_basal	0.208864425302569	1.58872655905815e-40
ATF5(+)	Adipocytes	AD1_basal	0.336614580958225	2.08393640259559e-40
ZNF704(+)	Adipocytes	AD1_basal	0.0534984293969192	2.08956092622634e-40
ZNF131(+)	Adipocytes	AD1_basal	0.151397404860964	2.88617932707599e-40
ZFHX2(+)	Adipocytes	AD1_basal	0.030871592800457	4.26833856110186e-40
ZNF516(+)	Adipocytes	AD1_basal	0.162460042287113	8.36637359283823e-40
ZNF354B(+)	Adipocytes	AD1_basal	0.293108996420667	1.47718059474798e-39
KDM2B(+)	Adipocytes	AD1_basal	0.137888412993836	1.89760566941715e-39
PBX1(+)	Adipocytes	AD1_basal	0.0241501009807155	2.46570015153016e-39
IRF9(+)	Adipocytes	AD1_basal	0.0390177758868626	2.49672395791574e-39
METTL14(+)	Adipocytes	AD1_basal	0.282341023169495	4.67297516944395e-39
RARA(+)	Adipocytes	AD1_basal	0.0119367918169431	5.3064506661824e-39
ATOH8(+)	Adipocytes	AD1_basal	0.176629908337049	9.4701628231498e-39
HCFC2(+)	Adipocytes	AD1_basal	0.283038498012298	2.86156075186051e-38
ESRRG(+)	Adipocytes	AD1_basal	0.166855247007134	5.37685962113963e-38
ZNF518A(+)	Adipocytes	AD1_basal	0.0778368087820764	3.97025998564959e-37
MGA(+)	Adipocytes	AD1_basal	0.286637674320022	1.69949711861507e-36
HDAC2(+)	Adipocytes	AD1_basal	0.242106131456941	4.6223382969321e-36
RUNX2(+)	Adipocytes	AD1_basal	0.181015757404639	4.93118516230574e-36
ZNF845(+)	Adipocytes	AD1_basal	0.251409799167331	5.21322850189428e-36
ILF3(+)	Adipocytes	AD1_basal	0.110911269674917	6.58501441917704e-36
VDR(+)	Adipocytes	AD1_basal	0.138531277567396	7.51885062395313e-36
BCL11A(+)	Adipocytes	AD1_basal	0.191306085571152	3.81359350883673e-35
ZNF430(+)	Adipocytes	AD1_basal	0.0730275135256155	4.79940494260298e-35
SP1(+)	Adipocytes	AD1_basal	0.308946894403578	7.65271560504761e-35
TCF7L1(+)	Adipocytes	AD1_basal	0.0421418358130676	7.7204745975402e-35
FLI1(+)	Adipocytes	AD1_basal	0.0527227781339379	4.85590042400349e-34
KLF3(+)	Adipocytes	AD1_basal	0.235090999948475	7.42462566959973e-34
ZBTB43(+)	Adipocytes	AD1_basal	0.204941369809164	8.58621791537206e-34
EBF1(+)	Adipocytes	AD1_basal	0.035600530998875	2.72930082633225e-33
RXRB(+)	Adipocytes	AD1_basal	0.0936563394879837	3.75787473640549e-33
ZNF407(+)	Adipocytes	AD1_basal	0.0833977197429019	1.81326830554111e-32
ZNF791(+)	Adipocytes	AD1_basal	0.343062444211063	6.55471738711996e-32
ZNF251(+)	Adipocytes	AD1_basal	0.28529865529205	1.19450142595882e-31
TCF12(+)	Adipocytes	AD1_basal	0.0268935539430148	3.11315774307298e-31
GFI1(+)	Adipocytes	AD1_basal	0.268070333298866	8.57323282057928e-31
SMAD1(+)	Adipocytes	AD1_basal	0.130227160034928	1.18641373207303e-30
GABPA(+)	Adipocytes	AD1_basal	0.23611647046041	1.26151606878432e-30
ZNF322(+)	Adipocytes	AD1_basal	0.473446622395844	3.25324642230603e-30
PRDM5(+)	Adipocytes	AD1_basal	0.0907728205801384	3.27641846739405e-30
ZFHX3(+)	Adipocytes	AD1_basal	0.0332101823559698	3.69035131243119e-30
TMEM33(+)	Adipocytes	AD1_basal	0.206645198802615	3.85715245247807e-30
GTF2I(+)	Adipocytes	AD1_basal	0.0279722309402701	7.43763452031933e-30
NCOA1(+)	Adipocytes	AD1_basal	0.0289098352214725	1.23048463585045e-29
ZNF264(+)	Adipocytes	AD1_basal	0.233870138174752	2.13543657703247e-29
TET1(+)	Adipocytes	AD1_basal	0.0943571875669957	2.71081104196988e-29
ZNF471(+)	Adipocytes	AD1_basal	0.339980790227548	5.30931870460873e-29
TFDP1(+)	Adipocytes	AD1_basal	0.228780451844499	5.93427303165056e-29
TBP(+)	Adipocytes	AD1_basal	0.0821610794255347	9.7491079093131e-29
NFXL1(+)	Adipocytes	AD1_basal	0.156646678378046	9.81563312663973e-29
ZFP41(+)	Adipocytes	AD1_basal	0.590888064737504	1.90405945471867e-28
CUX2(+)	Adipocytes	AD1_basal	0.191062405264508	3.52961130963283e-28
ZXDC(+)	Adipocytes	AD1_basal	0.110693495642078	6.65979519045225e-28
ZNF26(+)	Adipocytes	AD1_basal	0.238635904849427	1.34095257809601e-27
PML(+)	Adipocytes	AD1_basal	0.0892568358338774	1.63056045756035e-27
ZNF35(+)	Adipocytes	AD1_basal	0.0843239585976807	1.8813874685858e-27
PAX3(+)	Adipocytes	AD1_basal	0.11063358739415	2.22085346700015e-27
ZNF677(+)	Adipocytes	AD1_basal	0.216764974697596	3.43090071218198e-27
ZNF333(+)	Adipocytes	AD1_basal	0.180319729071996	4.89628975573885e-26
SOX6(+)	Adipocytes	AD1_basal	0.0193743672998892	7.85242847539858e-26
CERS4(+)	Adipocytes	AD1_basal	0.0683786461300011	1.13086848225786e-25
ZNF215(+)	Adipocytes	AD1_basal	0.304607229893127	1.53698698897233e-25
MEOX1(+)	Adipocytes	AD1_basal	0.0680697925592151	1.98165460639448e-25
HOXC9(+)	Adipocytes	AD1_basal	0.207136552453948	2.96103069372821e-25
ZNF891(+)	Adipocytes	AD1_basal	0.100256018039233	5.16296011842256e-25
NRF1(+)	Adipocytes	AD1_basal	0.150150045668723	2.37408143085723e-24
ZNF85(+)	Adipocytes	AD1_basal	0.233704658858236	2.99447537790892e-24
ZNF451(+)	Adipocytes	AD1_basal	0.0249368109635357	4.82250507523514e-24
ZFX(+)	Adipocytes	AD1_basal	0.0419767293450035	2.22396598609243e-23
HOMEZ(+)	Adipocytes	AD1_basal	0.15127849020634	6.51564201803545e-23
RUNX3(+)	Adipocytes	AD1_basal	0.110680321714015	2.1745749198381e-22
ZNF91(+)	Adipocytes	AD1_basal	0.0346648286441598	4.71242024028572e-22
FANK1(+)	Adipocytes	AD1_basal	0.151233738454538	1.05015085473773e-21
ZNF366(+)	Adipocytes	AD1_basal	0.0523564534376275	1.11062373055165e-21
AEBP2(+)	Adipocytes	AD1_basal	0.0942789811443383	3.54700593806528e-21
NCOA3(+)	Adipocytes	AD1_basal	0.0196880021994916	5.03221662741365e-21
ZNF805(+)	Adipocytes	AD1_basal	0.0885374003167838	6.48793357967767e-21
ZNF93(+)	Adipocytes	AD1_basal	0.132828434725758	9.28437611630559e-21
ZNF180(+)	Adipocytes	AD1_basal	0.316563128024978	1.14139692208803e-20
ZNF433(+)	Adipocytes	AD1_basal	0.0978682769921564	3.72722333325215e-20
ZNF257(+)	Adipocytes	AD1_basal	0.151529411059277	4.10293707971342e-20
ZNF254(+)	Adipocytes	AD1_basal	0.161535430881043	8.97151164388534e-20
ZNF90(+)	Adipocytes	AD1_basal	0.166461170576333	4.08370806557277e-19
SREBF2(+)	Adipocytes	AD1_basal	0.114064756314164	4.48832212256818e-19
ZNF75D(+)	Adipocytes	AD1_basal	0.188563238012809	1.46019782330269e-18
KLF8(+)	Adipocytes	AD1_basal	0.154866970568346	2.59218660205744e-18
ZNF532(+)	Adipocytes	AD1_basal	0.134439118202706	2.78795429834326e-18
ARNT(+)	Adipocytes	AD1_basal	0.0843578351463021	3.9622778512786e-18
ZNF445(+)	Adipocytes	AD1_basal	0.114361238497297	6.80768321717917e-18
STAT2(+)	Adipocytes	AD1_basal	0.0964399313031432	9.64382678354546e-18
ZNF782(+)	Adipocytes	AD1_basal	0.0925981050625859	2.10277537186322e-17
ZNF281(+)	Adipocytes	AD1_basal	0.0452184841832004	2.18597222861559e-17
ZNF283(+)	Adipocytes	AD1_basal	0.14057513100899	2.36380057155993e-17
ZNF718(+)	Adipocytes	AD1_basal	0.154103594498255	1.23558001673923e-16
ESR2(+)	Adipocytes	AD1_basal	0.0288887461028371	3.83559537480836e-16
PBX2(+)	Adipocytes	AD1_basal	0.445326718026478	4.48658901831621e-16
HLTF(+)	Adipocytes	AD1_basal	0.267209213310981	1.40538287450795e-15
BRF1(+)	Adipocytes	AD1_basal	0.155680374877154	1.98288660319596e-15
MTERF1(+)	Adipocytes	AD1_basal	0.0697951195671029	3.13842320446103e-15
CBFA2T2(+)	Adipocytes	AD1_basal	0.100415456208607	4.07222608698175e-15
ZNF384(+)	Adipocytes	AD1_basal	0.109253208814762	4.50297745495028e-15
ZNF676(+)	Adipocytes	AD1_basal	0.032553794506855	6.97792802979168e-15
ZNF740(+)	Adipocytes	AD1_basal	0.0701249861779916	1.24547397773647e-14
POU2F1(+)	Adipocytes	AD1_basal	0.0550489345581697	1.38006874365961e-14
IRF8(+)	Adipocytes	AD1_basal	0.0645146757618331	1.43429937997604e-14
ZNF562(+)	Adipocytes	AD1_basal	0.108717836621	1.5735536188059e-14
NFIB(+)	Adipocytes	AD1_basal	0.0146838868322381	2.6016029501259e-14
ZNF136(+)	Adipocytes	AD1_basal	0.0868054361723472	2.91114411803376e-14
ZNF23(+)	Adipocytes	AD1_basal	0.15813975888044	2.98850212676679e-14
TBPL1(+)	Adipocytes	AD1_basal	0.0139618035456976	4.59140743522062e-14
ERG(+)	Adipocytes	AD1_basal	0.0318569591991453	6.30446014059286e-14
LCORL(+)	Adipocytes	AD1_basal	0.0616391876825366	1.53969413980034e-13
ZGPAT(+)	Adipocytes	AD1_basal	0.00771756560515247	1.55033326909416e-13
ZNF480(+)	Adipocytes	AD1_basal	0.0970458167841226	2.38809258974821e-13
TFAM(+)	Adipocytes	AD1_basal	0.104433357524242	2.82793300224556e-13
ZNF345(+)	Adipocytes	AD1_basal	0.0643753368164361	6.95185529656817e-13
ZNF224(+)	Adipocytes	AD1_basal	0.206283785727904	7.12405828922829e-13
KMT2C(+)	Adipocytes	AD1_basal	0.0384405652144129	1.69817155027555e-12
UBP1(+)	Adipocytes	AD1_basal	0.148836787276839	2.05983470321008e-12
HSF2(+)	Adipocytes	AD1_basal	0.177664024563935	2.10101430100588e-12
DIDO1(+)	Adipocytes	AD1_basal	0.113979384432533	6.92208874044893e-12
VPS72(+)	Adipocytes	AD1_basal	0.446616422866843	1.11121644507005e-11
MEF2D(+)	Adipocytes	AD1_basal	0.177141623839992	1.6768509288975e-11
ZBTB40(+)	Adipocytes	AD1_basal	0.154660248374115	3.01460987753602e-11
ZNF557(+)	Adipocytes	AD1_basal	0.305419800330252	3.05500553051597e-11
ZHX3(+)	Adipocytes	AD1_basal	0.028931718435306	3.46131586351015e-11
PAX5(+)	Adipocytes	AD1_basal	0.107769423256936	3.57204106402643e-11
EBF3(+)	Adipocytes	AD1_basal	0.0260066373371197	4.9328330899807e-11
CHD2(+)	Adipocytes	AD1_basal	0.0134618410568881	6.08818233868587e-11
ZNF580(+)	Adipocytes	AD1_basal	0.432263337274769	7.42017248073976e-11
SATB1(+)	Adipocytes	AD1_basal	0.256714768609493	1.15718466542483e-10
ZSCAN5A(+)	Adipocytes	AD1_basal	0.221337105129688	1.69828810972178e-10
ZNF41(+)	Adipocytes	AD1_basal	0.0520706729407738	2.08048674084724e-10
PKNOX1(+)	Adipocytes	AD1_basal	0.163389654655552	2.54581116965121e-10
ZNF655(+)	Adipocytes	AD1_basal	0.116595563843723	2.61345002987898e-10
ZNF558(+)	Adipocytes	AD1_basal	0.442386272127743	3.99560395445685e-10
ZFP90(+)	Adipocytes	AD1_basal	0.0529925689461495	4.23518318211975e-10
MLXIPL(+)	Adipocytes	AD1_basal	0.0149081277235381	5.86502317103475e-10
DNAJC21(+)	Adipocytes	AD1_basal	0.148769983602462	7.31479901332617e-10
ZNF253(+)	Adipocytes	AD1_basal	0.0178088032013193	1.0245304792095e-09
BBX(+)	Adipocytes	AD1_basal	0.0538646226983186	1.08415311140803e-09
ZNF138(+)	Adipocytes	AD1_basal	0.145698111171776	1.15836286296492e-09
MEIS3(+)	Adipocytes	AD1_basal	0.00290579583921158	5.58407013695166e-09
NR5A2(+)	Adipocytes	AD1_basal	0.0295369189995744	8.27079626383883e-09
ZNF521(+)	Adipocytes	AD1_basal	0.0146666459007481	8.84301998970599e-09
ZNF425(+)	Adipocytes	AD1_basal	0.0455608935721861	1.1870535440991e-08
ZNF236(+)	Adipocytes	AD1_basal	0.199977847742769	1.59901247848647e-08
MECOM(+)	Adipocytes	AD1_basal	0.0202929811677794	1.81000590932399e-08
ZNF69(+)	Adipocytes	AD1_basal	0.0266594139051124	1.82154810716378e-08
ZBTB25(+)	Adipocytes	AD1_basal	0.0965330435327996	2.47780973622788e-08
RNF114(+)	Adipocytes	AD1_basal	0.00235867651399158	2.96580706240556e-08
SSBP3(+)	Adipocytes	AD1_basal	0.0187782031443593	3.38078421994773e-08
HOXA9(+)	Adipocytes	AD1_basal	0.139978499429103	5.89566098531074e-08
TBX19(+)	Adipocytes	AD1_basal	0.302519096698419	7.20892924461707e-08
MSL1(+)	Adipocytes	AD1_basal	0.202707829071847	8.2157365665391e-08
ZNF786(+)	Adipocytes	AD1_basal	0.280500721077558	8.30512662173951e-08
ZEB1(+)	Adipocytes	AD1_basal	0.0159619277475427	9.75632805490855e-08
THRA(+)	Adipocytes	AD1_basal	0.343588963262616	1.00639645881023e-07
ZNF783(+)	Adipocytes	AD1_basal	0.157111009263279	1.16778064731819e-07
ZNF644(+)	Adipocytes	AD1_basal	0.0156771635624469	1.26652733487159e-07
ZNF25(+)	Adipocytes	AD1_basal	0.248594164794606	1.57966249894618e-07
ZHX1(+)	Adipocytes	AD1_basal	0.0509970275817579	2.07600701607483e-07
LHX6(+)	Adipocytes	AD1_basal	0.0544605172270183	2.57604937670311e-07
ZNF260(+)	Adipocytes	AD1_basal	0.0266215655851729	2.84900362860936e-07
HEYL(+)	Adipocytes	AD1_basal	0.0525912003670577	3.21873008724511e-07
MTF1(+)	Adipocytes	AD1_basal	0.132220590011396	3.65490872977811e-07
ZNF587(+)	Adipocytes	AD1_basal	0.484289167397001	3.81924502269027e-07
ZNF175(+)	Adipocytes	AD1_basal	0.0934646450747536	3.84376340937236e-07
ZNF18(+)	Adipocytes	AD1_basal	0.0401137563065719	3.96588420138991e-07
TERF1(+)	Adipocytes	AD1_basal	0.247133262013649	4.28661316048503e-07
RORC(+)	Adipocytes	AD1_basal	0.0746201539776177	4.85392187065237e-07
NR1D2(+)	Adipocytes	AD1_basal	0.0288918579304016	5.61466724727088e-07
NF1(+)	Adipocytes	AD1_basal	0.0213954966632124	8.87658624252683e-07
CREBL2(+)	Adipocytes	AD1_basal	0.150587212364599	1.02236231858701e-06
MEOX2(+)	Adipocytes	AD1_basal	0.0288018439003412	1.25145526152023e-06
TRPS1(+)	Adipocytes	AD1_basal	0.00859641449347048	1.34736530965549e-06
ZNF714(+)	Adipocytes	AD1_basal	0.0382095723315921	1.4406442978568e-06
ZNF382(+)	Adipocytes	AD1_basal	0.112958126716848	1.45933677740275e-06
ZNF573(+)	Adipocytes	AD1_basal	0.245395678993065	1.57858428270066e-06
GATA3(+)	Adipocytes	AD1_basal	0.0665297517825421	1.70546900518471e-06
ZNF566(+)	Adipocytes	AD1_basal	0.457190964725703	1.80739987363462e-06
CEBPG(+)	Adipocytes	AD1_basal	0.0355408552591117	2.05334713701244e-06
NELFB(+)	Adipocytes	AD1_basal	0.0794374291612741	3.17957140017459e-06
ZKSCAN3(+)	Adipocytes	AD1_basal	0.0785849824676514	3.76100055274096e-06
TEF(+)	Adipocytes	AD1_basal	0.197369256018843	3.87730309197422e-06
ZNF559(+)	Adipocytes	AD1_basal	0.0266148066426481	4.25258112038711e-06
MAF(+)	Adipocytes	AD1_basal	0.0326181414304223	5.0016050511489e-06
HMG20A(+)	Adipocytes	AD1_basal	0.170965584940585	6.83937611492287e-06
ETV3(+)	Adipocytes	AD1_basal	0.0449365553350782	8.2954710075453e-06
ZNF12(+)	Adipocytes	AD1_basal	0.155259215812054	9.22836038553321e-06
ZNF491(+)	Adipocytes	AD1_basal	0.267417400851804	1.21997852630078e-05
ZNF550(+)	Adipocytes	AD1_basal	0.109698973100034	1.26937172905991e-05
PRDM11(+)	Adipocytes	AD1_basal	0.169179070442767	1.31573373894274e-05
HNRNPUL1(+)	Adipocytes	AD1_basal	0.129568931911868	1.96863199954113e-05
PURA(+)	Adipocytes	AD1_basal	0.272631990415636	1.99578842443702e-05
ZSCAN21(+)	Adipocytes	AD1_basal	0.120623662823673	2.14400904132654e-05
IRF2(+)	Adipocytes	AD1_basal	0.135135544422157	2.68190259549131e-05
ZNF594(+)	Adipocytes	AD1_basal	0.220347486525116	2.73962428582546e-05
SETDB1(+)	Adipocytes	AD1_basal	0.20760480271532	2.96814821933486e-05
ZNF630(+)	Adipocytes	AD1_basal	0.0645222968243777	4.07742883022e-05
ZNF107(+)	Adipocytes	AD1_basal	0.00407862478883914	4.18864204644604e-05
SMARCC2(+)	Adipocytes	AD1_basal	0.112326946822485	4.23736003736131e-05
PRDM4(+)	Adipocytes	AD1_basal	0.253729579993633	4.36560125583438e-05
ZNF595(+)	Adipocytes	AD1_basal	0.0451692331914435	4.56837616946155e-05
HOXA5(+)	Adipocytes	AD1_basal	0.407181690038808	5.35843778350889e-05
ZNF787(+)	Adipocytes	AD1_basal	0.10178817846236	5.39790038328415e-05
ZNF625(+)	Adipocytes	AD1_basal	0.4301900298634	5.84238407480214e-05
CPSF4(+)	Adipocytes	AD1_basal	0.0415726329128452	6.92783576261226e-05
ZNF30(+)	Adipocytes	AD1_basal	0.0412387560184433	7.16741904728521e-05
ZNF75A(+)	Adipocytes	AD1_basal	0.175559668499305	7.79216221868607e-05
RBAK(+)	Adipocytes	AD1_basal	0.0370327703547231	8.32105031681517e-05
ZBTB14(+)	Adipocytes	AD1_basal	0.0264613742416815	0.00013508038083399
CXXC1(+)	Adipocytes	AD1_basal	0.098944120458059	0.000146873173538361
FOXP1(+)	Adipocytes	AD1_basal	0.00419532341144979	0.000173313639388402
PRDM15(+)	Adipocytes	AD1_basal	0.0236289245286985	0.000175715644711005
ZNF568(+)	Adipocytes	AD1_basal	0.302122897472406	0.000186272137633925
ZNF195(+)	Adipocytes	AD1_basal	0.348201250306852	0.000188453562313943
ZNF800(+)	Adipocytes	AD1_basal	0.0575039068230145	0.000258572069353543
HMG20B(+)	Adipocytes	AD1_basal	0.0140049676833405	0.000266924905296015
CPEB1(+)	Adipocytes	AD1_basal	0.0782820244732028	0.000284514960395435
ZNF737(+)	Adipocytes	AD1_basal	0.0638270963906331	0.00033582980100067
MEF2B(+)	Adipocytes	AD1_basal	0.163177581978245	0.000429591774573316
SOX13(+)	Adipocytes	AD1_basal	0.0495357333453637	0.000445231402579488
ZNF667(+)	Adipocytes	AD1_basal	0.411918103166022	0.000493412107721756
SMAD7(+)	Adipocytes	AD1_basal	0.0818616191664354	0.000654722283954756
TBX5(+)	Adipocytes	AD1_basal	0.0560333190078293	0.000733518985228094
IKZF5(+)	Adipocytes	AD1_basal	0.041082886125972	0.000984922446137598
ZNF426(+)	Adipocytes	AD1_basal	0.201240949910641	0.00103088015283303
THRB(+)	Adipocytes	AD1_basal	0.00515767348383056	0.0011817290099701
PRDM10(+)	Adipocytes	AD1_basal	0.200804457488942	0.00151867386294681
TSNAX(+)	Adipocytes	AD1_basal	0.112253476350736	0.00153105187642129
HIF3A(+)	Adipocytes	AD1_basal	0.0199530550811726	0.00154762615918389
MNT(+)	Adipocytes	AD1_basal	0.0560126921751243	0.00165010135609269
ZNF134(+)	Adipocytes	AD1_basal	0.125881124068216	0.00167211515534764
ZSCAN23(+)	Adipocytes	AD1_basal	0.180880179123185	0.00171306239632544
ZBTB10(+)	Adipocytes	AD1_basal	0.086667745514835	0.00175545676138282
IKZF3(+)	Adipocytes	AD1_basal	0.00185071730081177	0.00191492552319067
ZNF585A(+)	Adipocytes	AD1_basal	0.134895007983904	0.00212998880938367
ZNF664(+)	Adipocytes	AD1_basal	0.20007439160292	0.00273257607431681
TBX3(+)	Adipocytes	AD1_basal	0.0512975189527571	0.00303084338983928
RBBP5(+)	Adipocytes	AD1_basal	0.302738027613234	0.00307645662091788
SP2(+)	Adipocytes	AD1_basal	0.162271731206999	0.00325105832666728
ZNF519(+)	Adipocytes	AD1_basal	0.181795804500004	0.00341680746090035
ZBTB7A(+)	Adipocytes	AD1_basal	0.0931563784363441	0.00382390395965474
ZNF121(+)	Adipocytes	AD1_basal	0.0636155835761265	0.00416541609352761
ZNF596(+)	Adipocytes	AD1_basal	0.104943301230263	0.00448711598854994
ZNF507(+)	Adipocytes	AD1_basal	0.209490712636585	0.00460616601007265
TBX21(+)	Adipocytes	AD1_basal	0.0654683471053294	0.00478614867326511
ZNF621(+)	Adipocytes	AD1_basal	0.295491135273558	0.00567359375766451
ZNF605(+)	Adipocytes	AD1_basal	0.157268190086526	0.00567845400348734
ZNF341(+)	Adipocytes	AD1_basal	0.0711227956539489	0.0058743814024908
KLF13(+)	Adipocytes	AD1_basal	0.213009287292996	0.0059774666036876
ZNF391(+)	Adipocytes	AD1_basal	0.203578157114174	0.00666905580872982
MAFK(+)	Adipocytes	AD1_basal	0.106183148480155	0.0074040298146044
ZFP82(+)	Adipocytes	AD1_basal	0.306994735285666	0.0082421588792945
HOXB3(+)	Adipocytes	AD1_basal	0.00433623339237243	0.00857924870363629
ZNF92(+)	Adipocytes	AD2_GRIA4_high	0.768429979978491	0
CEBPZ(+)	Adipocytes	AD2_GRIA4_high	0.793860890748888	0
ZNF577(+)	Adipocytes	AD2_GRIA4_high	0.541046737617624	0
ZNF420(+)	Adipocytes	AD2_GRIA4_high	1.07308433590478	0
ZNF7(+)	Adipocytes	AD2_GRIA4_high	0.656722638644403	0
ZNF273(+)	Adipocytes	AD2_GRIA4_high	0.765926877086732	0
ZNF397(+)	Adipocytes	AD2_GRIA4_high	0.753517315141496	0
PGR(+)	Adipocytes	AD2_GRIA4_high	1.43869522631135	0
MLX(+)	Adipocytes	AD2_GRIA4_high	0.826371266875845	0
OVOL2(+)	Adipocytes	AD2_GRIA4_high	0.958936766900262	0
ZNF483(+)	Adipocytes	AD2_GRIA4_high	1.22292449572351	0
ZNF654(+)	Adipocytes	AD2_GRIA4_high	0.769103668646054	0
ACAA1(+)	Adipocytes	AD2_GRIA4_high	1.33816312558704	0
ZNF814(+)	Adipocytes	AD2_GRIA4_high	0.966851631162111	0
BHLHE41(+)	Adipocytes	AD2_GRIA4_high	0.47410299751382	0
ZNF81(+)	Adipocytes	AD2_GRIA4_high	1.35349680282932	0
ZNF213(+)	Adipocytes	AD2_GRIA4_high	1.13769805673855	0
IRX6(+)	Adipocytes	AD2_GRIA4_high	0.769153973499132	0
NR6A1(+)	Adipocytes	AD2_GRIA4_high	0.486187164791524	0
AR(+)	Adipocytes	AD2_GRIA4_high	0.12741992262586	0
BCL6(+)	Adipocytes	AD2_GRIA4_high	0.130552834635024	0
BRCA1(+)	Adipocytes	AD2_GRIA4_high	0.343173309978752	0
CEBPA(+)	Adipocytes	AD2_GRIA4_high	0.428561302846508	0
CLOCK(+)	Adipocytes	AD2_GRIA4_high	0.390547859349837	0
CREBZF(+)	Adipocytes	AD2_GRIA4_high	0.511555365555013	0
DDIT3(+)	Adipocytes	AD2_GRIA4_high	0.32100929433815	0
ESR2(+)	Adipocytes	AD2_GRIA4_high	0.213565437990503	0
ESRRG(+)	Adipocytes	AD2_GRIA4_high	0.644670120431107	0
EZH1(+)	Adipocytes	AD2_GRIA4_high	0.554143408845889	0
FOXJ3(+)	Adipocytes	AD2_GRIA4_high	0.131977975879176	0
GATAD1(+)	Adipocytes	AD2_GRIA4_high	0.461762139485457	0
GTF2I(+)	Adipocytes	AD2_GRIA4_high	0.120815751958796	0
HOXA3(+)	Adipocytes	AD2_GRIA4_high	0.414374247168898	0
MAX(+)	Adipocytes	AD2_GRIA4_high	0.937836246934959	0
MESP1(+)	Adipocytes	AD2_GRIA4_high	0.44466145722937	0
MLXIPL(+)	Adipocytes	AD2_GRIA4_high	0.216292450530498	0
NR3C2(+)	Adipocytes	AD2_GRIA4_high	0.857954516386648	0
PIR(+)	Adipocytes	AD2_GRIA4_high	0.228395198438804	0
POU6F2(+)	Adipocytes	AD2_GRIA4_high	0.254241240206972	0
PUM3(+)	Adipocytes	AD2_GRIA4_high	0.376883379983603	0
SF1(+)	Adipocytes	AD2_GRIA4_high	0.336423684876792	0
SIX1(+)	Adipocytes	AD2_GRIA4_high	0.413077795181109	0
SKI(+)	Adipocytes	AD2_GRIA4_high	0.195517660625268	0
SMAD6(+)	Adipocytes	AD2_GRIA4_high	0.268353434148291	0
SOX6(+)	Adipocytes	AD2_GRIA4_high	0.11860765552188	0
SREBF1(+)	Adipocytes	AD2_GRIA4_high	0.501526058358889	0
TWIST2(+)	Adipocytes	AD2_GRIA4_high	0.131212386311535	0
ZNF117(+)	Adipocytes	AD2_GRIA4_high	0.121391260059339	0
ZNF133(+)	Adipocytes	AD2_GRIA4_high	0.319164490904798	0
ZNF248(+)	Adipocytes	AD2_GRIA4_high	0.342553720996088	0
ZNF280D(+)	Adipocytes	AD2_GRIA4_high	0.123991707432757	0
ZNF302(+)	Adipocytes	AD2_GRIA4_high	0.744533039761849	0
ZNF429(+)	Adipocytes	AD2_GRIA4_high	0.420088162328476	0
ZNF565(+)	Adipocytes	AD2_GRIA4_high	0.946193160831482	0
ZNF680(+)	Adipocytes	AD2_GRIA4_high	0.524993661980917	0
ZNF721(+)	Adipocytes	AD2_GRIA4_high	0.20164797436457	0
ZNF91(+)	Adipocytes	AD2_GRIA4_high	0.236044569559259	0
TFE3(+)	Adipocytes	AD2_GRIA4_high	0.989973340064395	1.33282460384809e-295
MYNN(+)	Adipocytes	AD2_GRIA4_high	0.852462823648687	4.23686210447598e-289
LARP1(+)	Adipocytes	AD2_GRIA4_high	0.150750135285512	3.67119307229518e-281
ZNF704(+)	Adipocytes	AD2_GRIA4_high	0.144658963619956	4.64197655935053e-280
ZNF462(+)	Adipocytes	AD2_GRIA4_high	0.261618455323558	2.50762128005603e-258
GTF2F1(+)	Adipocytes	AD2_GRIA4_high	0.470114692698978	2.91107744090871e-256
ZNF83(+)	Adipocytes	AD2_GRIA4_high	0.270308982571256	6.03017515471719e-250
ZNF345(+)	Adipocytes	AD2_GRIA4_high	0.539186385649622	1.42609625644312e-248
ZNF146(+)	Adipocytes	AD2_GRIA4_high	0.597969692515387	1.25714331803914e-241
ZNF789(+)	Adipocytes	AD2_GRIA4_high	0.680477448769848	6.54504341583068e-241
ZNF304(+)	Adipocytes	AD2_GRIA4_high	0.682473600139183	4.57762166694538e-237
CEBPB(+)	Adipocytes	AD2_GRIA4_high	0.324798951829902	2.91890770035205e-234
ZNF606(+)	Adipocytes	AD2_GRIA4_high	0.632576225662159	1.00322356064295e-226
TP63(+)	Adipocytes	AD2_GRIA4_high	0.613632574896902	1.05857803606723e-210
NSD1(+)	Adipocytes	AD2_GRIA4_high	0.146244361288501	1.75811404614204e-201
PPARG(+)	Adipocytes	AD2_GRIA4_high	0.0612803317270365	1.14974775681666e-200
TWIST1(+)	Adipocytes	AD2_GRIA4_high	0.0815507804262006	2.79679803146321e-196
ZNF766(+)	Adipocytes	AD2_GRIA4_high	0.510324615987975	6.53961540652781e-194
MAGEF1(+)	Adipocytes	AD2_GRIA4_high	0.379114605733335	1.18614408328852e-191
DPF2(+)	Adipocytes	AD2_GRIA4_high	0.4799481708747	1.46188848745376e-190
STAT5B(+)	Adipocytes	AD2_GRIA4_high	0.0728188957666687	2.96671536558413e-186
ZFP14(+)	Adipocytes	AD2_GRIA4_high	0.578693236603351	6.27901667772484e-185
ZNF667(+)	Adipocytes	AD2_GRIA4_high	0.355155108599583	1.70845070155571e-180
ZNF727(+)	Adipocytes	AD2_GRIA4_high	0.413231199069535	4.03090985009669e-179
PKNOX2(+)	Adipocytes	AD2_GRIA4_high	0.432915887877473	1.23731455271403e-178
APEX1(+)	Adipocytes	AD2_GRIA4_high	0.389313015357589	2.03253870725198e-177
STAT6(+)	Adipocytes	AD2_GRIA4_high	0.380744215009527	1.59247909621909e-176
HMGXB3(+)	Adipocytes	AD2_GRIA4_high	0.325907066285913	1.40589921750122e-169
POU5F2(+)	Adipocytes	AD2_GRIA4_high	0.435680280229099	2.65678592542208e-167
NR1H2(+)	Adipocytes	AD2_GRIA4_high	0.400292431396915	3.91467332805542e-167
ZNF138(+)	Adipocytes	AD2_GRIA4_high	0.468555778285399	8.6614818032793e-165
ZNF546(+)	Adipocytes	AD2_GRIA4_high	0.619690380197193	4.56267191986685e-156
NR1D2(+)	Adipocytes	AD2_GRIA4_high	0.320812128362752	9.45498496377183e-156
HOXA6(+)	Adipocytes	AD2_GRIA4_high	0.834525043892762	1.00197171299761e-155
ZNF343(+)	Adipocytes	AD2_GRIA4_high	0.507563649220572	4.7588232081782e-155
ZNF821(+)	Adipocytes	AD2_GRIA4_high	0.446813163489097	7.04602475902407e-150
ZNF761(+)	Adipocytes	AD2_GRIA4_high	0.476615260512223	2.52452449585131e-147
RB1(+)	Adipocytes	AD2_GRIA4_high	0.16195436806743	4.69446334570525e-147
ZNF641(+)	Adipocytes	AD2_GRIA4_high	0.447465589157881	1.33588780784355e-145
NRL(+)	Adipocytes	AD2_GRIA4_high	0.480712267352401	6.6677782334496e-145
ZNF503(+)	Adipocytes	AD2_GRIA4_high	0.275675060576567	1.75755602294017e-141
ZNF780B(+)	Adipocytes	AD2_GRIA4_high	0.337488560893994	1.06340739434919e-140
ZFP64(+)	Adipocytes	AD2_GRIA4_high	0.48596377730725	4.64949129316114e-139
NFIC(+)	Adipocytes	AD2_GRIA4_high	0.159902602288564	7.67155721736375e-139
DNTTIP1(+)	Adipocytes	AD2_GRIA4_high	0.521880619477383	1.60571505172101e-138
HLTF(+)	Adipocytes	AD2_GRIA4_high	0.471861649479951	1.45901272628086e-132
ZNF550(+)	Adipocytes	AD2_GRIA4_high	0.725644218463405	2.33883568734394e-131
XPA(+)	Adipocytes	AD2_GRIA4_high	0.38416588033608	4.31152129537091e-130
MYBL2(+)	Adipocytes	AD2_GRIA4_high	0.472114885607875	3.43860888500637e-128
ZNF226(+)	Adipocytes	AD2_GRIA4_high	0.325644973769046	2.87259590878022e-126
ZNF490(+)	Adipocytes	AD2_GRIA4_high	0.414050860702626	3.45085981966283e-124
KLF8(+)	Adipocytes	AD2_GRIA4_high	0.35084168119092	5.05916880586258e-122
NR2F6(+)	Adipocytes	AD2_GRIA4_high	0.356146977865009	1.0362255852417e-120
ZNF708(+)	Adipocytes	AD2_GRIA4_high	0.276327095987967	1.41172682123994e-120
REST(+)	Adipocytes	AD2_GRIA4_high	0.235948102749288	9.09501171344858e-119
ZNF829(+)	Adipocytes	AD2_GRIA4_high	0.509456691475343	8.56366377882073e-117
SNAI2(+)	Adipocytes	AD2_GRIA4_high	0.251033985441343	3.51422329331435e-113
ZNF563(+)	Adipocytes	AD2_GRIA4_high	1.3184454431606	1.81288904522055e-112
HIC1(+)	Adipocytes	AD2_GRIA4_high	0.261372239551684	3.89188399424768e-108
ZNF592(+)	Adipocytes	AD2_GRIA4_high	0.203979310122969	9.06796240479879e-106
ZNF431(+)	Adipocytes	AD2_GRIA4_high	0.188067083426233	2.57752696681448e-105
ING4(+)	Adipocytes	AD2_GRIA4_high	0.53948257838431	4.78104568449346e-102
MAFB(+)	Adipocytes	AD2_GRIA4_high	0.267848325431604	8.45328596507439e-97
RELA(+)	Adipocytes	AD2_GRIA4_high	0.269705860355156	2.74239530582333e-96
SMAD5(+)	Adipocytes	AD2_GRIA4_high	0.358799529243285	5.16943262441138e-94
CHURC1(+)	Adipocytes	AD2_GRIA4_high	0.281724633503665	1.05473627183477e-93
GATA3(+)	Adipocytes	AD2_GRIA4_high	0.369836247901351	2.243201103204e-93
ZSCAN21(+)	Adipocytes	AD2_GRIA4_high	0.387701965776972	3.18707347915666e-93
NFIX(+)	Adipocytes	AD2_GRIA4_high	0.110475038293941	4.47847357866741e-92
ZNF175(+)	Adipocytes	AD2_GRIA4_high	0.495931989801795	7.47224925923911e-91
NUCB1(+)	Adipocytes	AD2_GRIA4_high	0.177436203154414	1.14445491326092e-90
MSX1(+)	Adipocytes	AD2_GRIA4_high	0.179224046728675	2.12354081880411e-90
ZNF32(+)	Adipocytes	AD2_GRIA4_high	0.337867000060467	3.43677532827836e-89
TBP(+)	Adipocytes	AD2_GRIA4_high	0.334249404212641	5.9856707848902e-88
ZFHX2(+)	Adipocytes	AD2_GRIA4_high	0.362700997708991	4.4462177743843e-87
CNOT6(+)	Adipocytes	AD2_GRIA4_high	0.305422955447193	5.3647928423101e-86
TFDP2(+)	Adipocytes	AD2_GRIA4_high	0.048277937348896	2.68817625958924e-85
PAX8(+)	Adipocytes	AD2_GRIA4_high	0.586559783157266	9.94990357456072e-85
ZNF880(+)	Adipocytes	AD2_GRIA4_high	0.415807208969646	2.86222519956515e-82
ZBTB48(+)	Adipocytes	AD2_GRIA4_high	0.414111040554448	9.91192627258855e-79
ZNF449(+)	Adipocytes	AD2_GRIA4_high	0.785798884431155	3.13432072560848e-78
ZNF44(+)	Adipocytes	AD2_GRIA4_high	0.178965291077333	4.30468209099162e-78
ZNF561(+)	Adipocytes	AD2_GRIA4_high	0.465392858015871	4.06904912689102e-77
ZNF529(+)	Adipocytes	AD2_GRIA4_high	0.605258215477405	4.54413645532888e-77
ZNF253(+)	Adipocytes	AD2_GRIA4_high	0.527687079809468	6.42714396114881e-77
SOX4(+)	Adipocytes	AD2_GRIA4_high	0.225316443672168	3.18144441853485e-76
DEAF1(+)	Adipocytes	AD2_GRIA4_high	0.223834977500578	3.32219601033493e-76
DRAP1(+)	Adipocytes	AD2_GRIA4_high	0.250235999704743	1.13897904434161e-75
MTERF1(+)	Adipocytes	AD2_GRIA4_high	0.149766446020299	5.46466781821393e-75
NR1H4(+)	Adipocytes	AD2_GRIA4_high	0.928929685735164	2.47682177508481e-74
ZNF586(+)	Adipocytes	AD2_GRIA4_high	0.282305856702401	5.26534445036001e-71
IRF3(+)	Adipocytes	AD2_GRIA4_high	0.259673370633834	1.39500275558754e-70
FREM1(+)	Adipocytes	AD2_GRIA4_high	0.0653164210195669	2.03627984855069e-70
ZNF154(+)	Adipocytes	AD2_GRIA4_high	0.321090028804671	4.67976147702868e-66
ASH2L(+)	Adipocytes	AD2_GRIA4_high	0.295929534398536	1.4932840732127e-65
CPSF4(+)	Adipocytes	AD2_GRIA4_high	0.248242239787401	3.50764240536134e-65
MBD1(+)	Adipocytes	AD2_GRIA4_high	0.343769022157375	5.28665200252265e-65
CARF(+)	Adipocytes	AD2_GRIA4_high	0.756519637152003	8.38756295974977e-64
RXRB(+)	Adipocytes	AD2_GRIA4_high	0.174927423347047	5.31147508510362e-63
VPS4B(+)	Adipocytes	AD2_GRIA4_high	0.310341725378699	2.47999773623784e-62
HES4(+)	Adipocytes	AD2_GRIA4_high	0.174495801248222	4.76512659916216e-62
MTA3(+)	Adipocytes	AD2_GRIA4_high	0.0909495311269035	5.45583512078933e-62
EBF4(+)	Adipocytes	AD2_GRIA4_high	0.301737422535132	5.92809349734985e-62
ZNF208(+)	Adipocytes	AD2_GRIA4_high	0.18128649715794	6.91406534789008e-62
ZNF611(+)	Adipocytes	AD2_GRIA4_high	0.392386222666669	9.72807008676188e-62
PRDM15(+)	Adipocytes	AD2_GRIA4_high	0.322157852590016	3.51335611656169e-60
CERS2(+)	Adipocytes	AD2_GRIA4_high	0.260191056146134	1.49003713525604e-59
TEF(+)	Adipocytes	AD2_GRIA4_high	0.256197225595498	3.28840274658046e-58
GTF2A2(+)	Adipocytes	AD2_GRIA4_high	0.270730949832732	5.72161585423011e-57
ZKSCAN1(+)	Adipocytes	AD2_GRIA4_high	0.166187841533948	6.12950949911058e-56
USF2(+)	Adipocytes	AD2_GRIA4_high	0.383885472999355	2.54100699836143e-55
ZNF394(+)	Adipocytes	AD2_GRIA4_high	0.641575407905204	3.65924836232306e-55
ZNF627(+)	Adipocytes	AD2_GRIA4_high	0.30165196621301	1.14150096984179e-53
ZXDC(+)	Adipocytes	AD2_GRIA4_high	0.127126345621429	5.74229807340985e-52
SATB1(+)	Adipocytes	AD2_GRIA4_high	0.046818944598086	1.09507070599125e-51
TFCP2(+)	Adipocytes	AD2_GRIA4_high	0.0438890430038463	1.30606349353017e-51
ZNF441(+)	Adipocytes	AD2_GRIA4_high	0.480840845021	1.95862269901153e-51
ZNF552(+)	Adipocytes	AD2_GRIA4_high	0.540625495029817	2.92977519081803e-50
ZNF43(+)	Adipocytes	AD2_GRIA4_high	0.195310840757342	1.0068189905899e-49
LYL1(+)	Adipocytes	AD2_GRIA4_high	0.564108214439654	7.99590616445376e-49
ZNF790(+)	Adipocytes	AD2_GRIA4_high	0.427777011724176	1.88482092591616e-48
CREB3L1(+)	Adipocytes	AD2_GRIA4_high	0.116523972683762	5.57485274309869e-48
TCF7(+)	Adipocytes	AD2_GRIA4_high	0.213456513090044	1.1701358036728e-47
ZNF24(+)	Adipocytes	AD2_GRIA4_high	0.496328933347828	2.32376059212862e-47
ZHX1(+)	Adipocytes	AD2_GRIA4_high	0.181763956424271	9.72652747409209e-47
ZNF658(+)	Adipocytes	AD2_GRIA4_high	0.562095190316485	1.02121681192516e-46
ENO1(+)	Adipocytes	AD2_GRIA4_high	0.143285069618832	1.85596060098312e-46
SMARCC2(+)	Adipocytes	AD2_GRIA4_high	0.218122826275731	1.91041118040155e-46
TGIF2(+)	Adipocytes	AD2_GRIA4_high	0.149607557460313	4.51666529730365e-46
ZNF706(+)	Adipocytes	AD2_GRIA4_high	0.169904511318632	6.47921606920112e-46
ZBTB1(+)	Adipocytes	AD2_GRIA4_high	0.0966886176061923	3.84098358784713e-45
ASCC1(+)	Adipocytes	AD2_GRIA4_high	0.330844788039336	1.43580938302977e-44
ZNF124(+)	Adipocytes	AD2_GRIA4_high	0.334725313628906	1.80071877910155e-43
ZNF135(+)	Adipocytes	AD2_GRIA4_high	0.543397233143883	2.60874248819433e-43
ZNF677(+)	Adipocytes	AD2_GRIA4_high	0.263723971639616	7.63950497999444e-43
NR2C2(+)	Adipocytes	AD2_GRIA4_high	0.197024453942206	5.20078967323601e-41
IRX2(+)	Adipocytes	AD2_GRIA4_high	0.476192878029248	6.14709848066212e-41
ZNF142(+)	Adipocytes	AD2_GRIA4_high	0.463804418159403	5.21789591845466e-40
ZNF786(+)	Adipocytes	AD2_GRIA4_high	0.397885105375516	5.86548366615341e-40
GTF2IRD1(+)	Adipocytes	AD2_GRIA4_high	0.0608929548848627	7.87480979608995e-40
MYB(+)	Adipocytes	AD2_GRIA4_high	0.196282886219533	1.60660052902313e-38
PRRX2(+)	Adipocytes	AD2_GRIA4_high	0.107402449114887	2.24341588177651e-38
ZNF622(+)	Adipocytes	AD2_GRIA4_high	0.3580643305113	2.95752517743328e-38
ZNF567(+)	Adipocytes	AD2_GRIA4_high	0.545291908116281	6.18819795072664e-38
DMRTA1(+)	Adipocytes	AD2_GRIA4_high	0.0850432545437032	6.25180317701619e-38
ZNF528(+)	Adipocytes	AD2_GRIA4_high	0.457359269578097	7.79023883254768e-38
ZSCAN2(+)	Adipocytes	AD2_GRIA4_high	0.3635231872424	2.05557849448609e-36
RAN(+)	Adipocytes	AD2_GRIA4_high	0.15581764476925	2.36938473592324e-36
NFYC(+)	Adipocytes	AD2_GRIA4_high	0.109987606466615	2.91159728069804e-36
ATF2(+)	Adipocytes	AD2_GRIA4_high	0.0629674526240471	3.91938267390427e-36
NFATC4(+)	Adipocytes	AD2_GRIA4_high	0.151100794977553	1.69139216200168e-35
KMT2B(+)	Adipocytes	AD2_GRIA4_high	0.194303829398482	6.20545231731103e-35
ARID3A(+)	Adipocytes	AD2_GRIA4_high	0.0924008972743673	6.85723221189129e-35
ZNF639(+)	Adipocytes	AD2_GRIA4_high	0.32872434119712	5.71356691198782e-33
ZNF41(+)	Adipocytes	AD2_GRIA4_high	0.233914070843001	1.17006795480379e-32
GTF3C5(+)	Adipocytes	AD2_GRIA4_high	0.212416145752346	4.05755153240274e-32
ZNF493(+)	Adipocytes	AD2_GRIA4_high	0.0536128100541511	6.49600545220363e-32
HOXB3(+)	Adipocytes	AD2_GRIA4_high	0.255151840971657	8.0506585921074e-32
ZNF793(+)	Adipocytes	AD2_GRIA4_high	0.249220457877081	3.4948508233158e-31
PATZ1(+)	Adipocytes	AD2_GRIA4_high	0.518876487002291	4.98672688271896e-31
EOMES(+)	Adipocytes	AD2_GRIA4_high	0.257107008448497	1.15587936522536e-30
ZNF451(+)	Adipocytes	AD2_GRIA4_high	0.0290443196932335	2.0693270463142e-30
THAP5(+)	Adipocytes	AD2_GRIA4_high	0.512769950617013	3.66036400989431e-30
ZNF425(+)	Adipocytes	AD2_GRIA4_high	0.195120318051059	4.24577527612768e-30
YEATS4(+)	Adipocytes	AD2_GRIA4_high	0.24531993919015	4.42293951948437e-30
GTF3A(+)	Adipocytes	AD2_GRIA4_high	0.160321170943819	6.37935106933572e-30
HINFP(+)	Adipocytes	AD2_GRIA4_high	0.390401055688788	1.469056022509e-29
RBAK(+)	Adipocytes	AD2_GRIA4_high	0.152023656621362	1.68558099092989e-29
ETV1(+)	Adipocytes	AD2_GRIA4_high	0.281677526396933	2.84083118361217e-29
HOXA10(+)	Adipocytes	AD2_GRIA4_high	0.231747727169152	3.87763723105729e-29
RBBP5(+)	Adipocytes	AD2_GRIA4_high	0.332257729053485	2.29290607812541e-28
BATF3(+)	Adipocytes	AD2_GRIA4_high	0.482472094013032	2.79893241261758e-28
ZNF674(+)	Adipocytes	AD2_GRIA4_high	0.226406756606117	1.23006753556501e-27
TET1(+)	Adipocytes	AD2_GRIA4_high	0.071850390356428	4.38042295936107e-27
ZNF484(+)	Adipocytes	AD2_GRIA4_high	0.173978265475634	1.10369560388171e-26
ZNF235(+)	Adipocytes	AD2_GRIA4_high	0.195732077076952	1.2526418553817e-26
ZNF573(+)	Adipocytes	AD2_GRIA4_high	0.176425969907315	1.30540257963988e-26
ZNF514(+)	Adipocytes	AD2_GRIA4_high	0.250570974687966	2.83763220945047e-26
CXXC5(+)	Adipocytes	AD2_GRIA4_high	0.141483416906126	2.99485831127491e-26
IRF8(+)	Adipocytes	AD2_GRIA4_high	0.110285483911439	5.56844172038742e-26
MSL1(+)	Adipocytes	AD2_GRIA4_high	0.155115176271046	7.96169768202411e-26
PARP1(+)	Adipocytes	AD2_GRIA4_high	0.187707922049078	8.67944375563424e-26
HMG20A(+)	Adipocytes	AD2_GRIA4_high	0.135954164216267	2.55324412953007e-25
NFATC3(+)	Adipocytes	AD2_GRIA4_high	0.066176385037525	6.9280489928599e-25
DDX20(+)	Adipocytes	AD2_GRIA4_high	0.297146369432187	2.16074007329785e-24
ZBTB4(+)	Adipocytes	AD2_GRIA4_high	0.0988034584253299	4.43916423325057e-24
LMO2(+)	Adipocytes	AD2_GRIA4_high	0.107870569300552	4.49884433753658e-24
ZSCAN23(+)	Adipocytes	AD2_GRIA4_high	0.125574088049135	4.9699273494214e-24
ZNF440(+)	Adipocytes	AD2_GRIA4_high	0.0961941544966356	5.59405211569873e-24
HOXC9(+)	Adipocytes	AD2_GRIA4_high	0.237476634759336	2.39348012278853e-23
ZNF385A(+)	Adipocytes	AD2_GRIA4_high	0.0456415997834689	2.7809556191464e-23
YBX1(+)	Adipocytes	AD2_GRIA4_high	0.129645324451533	6.5417281223201e-23
ZNF527(+)	Adipocytes	AD2_GRIA4_high	0.271820330453523	1.32493915726461e-22
ZNF160(+)	Adipocytes	AD2_GRIA4_high	0.256829729591834	1.62715537546596e-22
GTF2H3(+)	Adipocytes	AD2_GRIA4_high	0.357914794493785	3.22267578222547e-22
NFYB(+)	Adipocytes	AD2_GRIA4_high	0.314463940259929	4.27660934293611e-22
UBP1(+)	Adipocytes	AD2_GRIA4_high	0.142622623851254	5.94760469912679e-22
ZNF701(+)	Adipocytes	AD2_GRIA4_high	0.203771099224947	6.10235453174748e-22
CHAMP1(+)	Adipocytes	AD2_GRIA4_high	0.489301566834931	6.49604904408804e-22
THRA(+)	Adipocytes	AD2_GRIA4_high	0.191484409104673	2.93397020405757e-21
ZBTB24(+)	Adipocytes	AD2_GRIA4_high	0.396885632753453	3.16793523372895e-21
ZNF45(+)	Adipocytes	AD2_GRIA4_high	0.0351013300712886	3.72987689277911e-21
ZKSCAN5(+)	Adipocytes	AD2_GRIA4_high	0.340119281279874	6.32596879918901e-21
ZNF549(+)	Adipocytes	AD2_GRIA4_high	0.644446419599233	9.03528245920395e-21
CERS4(+)	Adipocytes	AD2_GRIA4_high	0.0583295239084345	2.13616745667028e-20
ATF6B(+)	Adipocytes	AD2_GRIA4_high	0.252267340439591	2.32237230069835e-20
TRAF4(+)	Adipocytes	AD2_GRIA4_high	0.097677586985033	8.59839623374747e-20
TRIM28(+)	Adipocytes	AD2_GRIA4_high	0.0903919989824375	9.17182575748576e-20
SETDB1(+)	Adipocytes	AD2_GRIA4_high	0.177949346920817	1.18349017707078e-19
HDX(+)	Adipocytes	AD2_GRIA4_high	0.112479888154045	1.29914323070429e-19
BANP(+)	Adipocytes	AD2_GRIA4_high	0.10370727797146	1.71481418122299e-19
ZNF93(+)	Adipocytes	AD2_GRIA4_high	0.109476974092652	1.90865273134447e-19
HOMEZ(+)	Adipocytes	AD2_GRIA4_high	0.27470648552177	3.77352269742222e-19
ZNF35(+)	Adipocytes	AD2_GRIA4_high	0.360608027794243	3.89729585819064e-19
ZBTB26(+)	Adipocytes	AD2_GRIA4_high	0.00663519105254018	1.81569436049022e-18
ZNF737(+)	Adipocytes	AD2_GRIA4_high	0.158896697521912	6.29419942107316e-18
ZNF322(+)	Adipocytes	AD2_GRIA4_high	0.0157309191254198	8.29273774589522e-18
REPIN1(+)	Adipocytes	AD2_GRIA4_high	0.126814009347358	1.41812279515272e-17
NONO(+)	Adipocytes	AD2_GRIA4_high	0.453186471705249	1.91195529745449e-17
ZNF461(+)	Adipocytes	AD2_GRIA4_high	0.189570790987765	5.12339434881678e-17
NELFB(+)	Adipocytes	AD2_GRIA4_high	0.0997052718303255	1.32613511768783e-16
RNF114(+)	Adipocytes	AD2_GRIA4_high	0.104686823054211	2.18553344381495e-16
ZNF75D(+)	Adipocytes	AD2_GRIA4_high	0.127207470410227	2.23151689611873e-16
ZNF480(+)	Adipocytes	AD2_GRIA4_high	0.163445490714224	2.34388674960161e-16
ZFP30(+)	Adipocytes	AD2_GRIA4_high	0.203705076591554	6.0365469774458e-16
ZNF594(+)	Adipocytes	AD2_GRIA4_high	0.298521631843855	6.94170175724932e-16
IRF7(+)	Adipocytes	AD2_GRIA4_high	0.000465887526017283	9.55720653218656e-16
GTF3C2(+)	Adipocytes	AD2_GRIA4_high	0.0217742052050935	1.11555447238345e-15
ZNF776(+)	Adipocytes	AD2_GRIA4_high	0.04667752095785	1.68938210303593e-15
ZNF554(+)	Adipocytes	AD2_GRIA4_high	0.0906134323509056	3.12743952340588e-15
ZNF770(+)	Adipocytes	AD2_GRIA4_high	0.240222363103461	3.33420000374267e-15
GTF2A1(+)	Adipocytes	AD2_GRIA4_high	0.0590171578934209	3.73712209531515e-15
ZNF439(+)	Adipocytes	AD2_GRIA4_high	0.0529330613426779	5.85511304827903e-15
ELK4(+)	Adipocytes	AD2_GRIA4_high	0.0561273434160787	5.85902776032054e-15
IRF2(+)	Adipocytes	AD2_GRIA4_high	0.139202015369913	8.20097192978484e-15
ZBTB25(+)	Adipocytes	AD2_GRIA4_high	0.231725367753975	1.5214774837479e-14
MGA(+)	Adipocytes	AD2_GRIA4_high	0.135720167761711	1.78948271182321e-14
FOXM1(+)	Adipocytes	AD2_GRIA4_high	0.0985271199354614	2.51957663571854e-14
AHDC1(+)	Adipocytes	AD2_GRIA4_high	0.0924951362199691	3.16745743634538e-14
NFE2L1(+)	Adipocytes	AD2_GRIA4_high	0.0867433837401279	5.55666176382852e-14
TEAD3(+)	Adipocytes	AD2_GRIA4_high	0.105071133521766	7.62838494214388e-14
ID2(+)	Adipocytes	AD2_GRIA4_high	0.0878302613530391	1.15150045546745e-13
ZNF507(+)	Adipocytes	AD2_GRIA4_high	0.091869905868216	1.35219271859273e-13
ZNF107(+)	Adipocytes	AD2_GRIA4_high	0.18960227439289	1.77103428169426e-13
HOXB4(+)	Adipocytes	AD2_GRIA4_high	0.632375777923016	1.97455667930815e-13
TOPORS(+)	Adipocytes	AD2_GRIA4_high	0.139699644324129	6.98011183812994e-13
ZFP90(+)	Adipocytes	AD2_GRIA4_high	0.198992449505496	8.66504557498887e-13
ZNF251(+)	Adipocytes	AD2_GRIA4_high	0.16717398566503	1.02551668402758e-12
YY1(+)	Adipocytes	AD2_GRIA4_high	0.0567768877848396	1.94082694645787e-12
SMAD1(+)	Adipocytes	AD2_GRIA4_high	0.0609597289750861	2.36977293417537e-12
ZNF100(+)	Adipocytes	AD2_GRIA4_high	0.0111252499808385	5.0875161470321e-12
ZNF75A(+)	Adipocytes	AD2_GRIA4_high	0.254817400323377	5.54645930691873e-12
EBF1(+)	Adipocytes	AD2_GRIA4_high	0.0289598360435041	5.93957705044423e-12
NRF1(+)	Adipocytes	AD2_GRIA4_high	0.0717059483625713	7.49742307188802e-12
ZNF101(+)	Adipocytes	AD2_GRIA4_high	0.212980619753561	1.06298427543862e-11
HEY1(+)	Adipocytes	AD2_GRIA4_high	0.1582716514301	2.13911169108947e-11
HSF4(+)	Adipocytes	AD2_GRIA4_high	0.534848532159485	4.83264188448742e-11
SP2(+)	Adipocytes	AD2_GRIA4_high	0.199978617050283	6.11403791240648e-11
ZNF596(+)	Adipocytes	AD2_GRIA4_high	0.359115248292803	6.20094123302754e-11
ZNF155(+)	Adipocytes	AD2_GRIA4_high	0.142786646737946	1.09987398486914e-10
ZNF224(+)	Adipocytes	AD2_GRIA4_high	0.217911936972413	1.19044634016618e-10
ZNF585A(+)	Adipocytes	AD2_GRIA4_high	0.0274416007673555	1.21049072287783e-10
ZKSCAN3(+)	Adipocytes	AD2_GRIA4_high	0.598527201648983	1.49381942499327e-10
ZNF536(+)	Adipocytes	AD2_GRIA4_high	0.0895171612558663	1.56569994142864e-10
ZNF845(+)	Adipocytes	AD2_GRIA4_high	0.417393173310538	2.16765412110103e-10
ZNF341(+)	Adipocytes	AD2_GRIA4_high	0.141239807051186	2.68810941530787e-10
RARG(+)	Adipocytes	AD2_GRIA4_high	0.099586840151475	2.87389850650554e-10
ZNF398(+)	Adipocytes	AD2_GRIA4_high	0.186812039098315	3.22475311885035e-10
ZNF19(+)	Adipocytes	AD2_GRIA4_high	0.0142003791934453	3.72670591437593e-10
ZNF254(+)	Adipocytes	AD2_GRIA4_high	0.0854107162554953	4.90927061706501e-10
ZNF337(+)	Adipocytes	AD2_GRIA4_high	0.286552126819458	9.88801421507659e-10
GFI1(+)	Adipocytes	AD2_GRIA4_high	0.287167834461597	1.05712870021449e-09
MXI1(+)	Adipocytes	AD2_GRIA4_high	0.168359997734974	2.51149645801331e-09
ZNF84(+)	Adipocytes	AD2_GRIA4_high	0.191027901878676	2.58277333536053e-09
EZH2(+)	Adipocytes	AD2_GRIA4_high	0.0513677651637403	2.78777941240091e-09
ZNF665(+)	Adipocytes	AD2_GRIA4_high	0.453076190779644	4.28697686282697e-09
FOXJ2(+)	Adipocytes	AD2_GRIA4_high	0.123953959343208	4.49505029070219e-09
ZNF257(+)	Adipocytes	AD2_GRIA4_high	0.146287010398058	8.02221168725718e-09
ZFP82(+)	Adipocytes	AD2_GRIA4_high	0.104865333277719	8.21112832103546e-09
ZNF808(+)	Adipocytes	AD2_GRIA4_high	0.363932221569301	1.43181538807511e-08
ZNF486(+)	Adipocytes	AD2_GRIA4_high	0.332172264519345	1.72844162247762e-08
NSD2(+)	Adipocytes	AD2_GRIA4_high	0.0401715000525682	2.1120754622946e-08
ZNF382(+)	Adipocytes	AD2_GRIA4_high	0.0635315486726649	4.00767229811852e-08
PROX1(+)	Adipocytes	AD2_GRIA4_high	0.0593047487569835	4.52669137287473e-08
POU6F1(+)	Adipocytes	AD2_GRIA4_high	0.00676292807510226	5.33128049159195e-08
ZNF18(+)	Adipocytes	AD2_GRIA4_high	0.0196693164874393	7.10382956474983e-08
ZNF471(+)	Adipocytes	AD2_GRIA4_high	0.0321687765732159	1.15609088926603e-07
SOX18(+)	Adipocytes	AD2_GRIA4_high	0.0504987108239821	1.59431239148916e-07
ZNF354C(+)	Adipocytes	AD2_GRIA4_high	0.118688131407669	1.65795368326701e-07
TERF1(+)	Adipocytes	AD2_GRIA4_high	0.00648780068797983	3.25542518624305e-07
IRF9(+)	Adipocytes	AD2_GRIA4_high	0.0226377311088948	3.59377964946233e-07
PURA(+)	Adipocytes	AD2_GRIA4_high	0.141398878055766	3.66461290468206e-07
ZNF681(+)	Adipocytes	AD2_GRIA4_high	0.194766193661049	5.3450845125016e-07
ZNF212(+)	Adipocytes	AD2_GRIA4_high	0.303671121040288	5.60027914259502e-07
ZNF569(+)	Adipocytes	AD2_GRIA4_high	0.0265628902627473	6.31052425067806e-07
ZNF506(+)	Adipocytes	AD2_GRIA4_high	0.0185598364316091	7.44475440580268e-07
ZNF718(+)	Adipocytes	AD2_GRIA4_high	0.0876676444756113	1.29430721325887e-06
ZNF571(+)	Adipocytes	AD2_GRIA4_high	0.383034589717423	1.30896823770485e-06
ZNF169(+)	Adipocytes	AD2_GRIA4_high	0.208302105987576	1.32834128614527e-06
ZNF682(+)	Adipocytes	AD2_GRIA4_high	0.122843833941258	1.56602355709966e-06
ZBTB18(+)	Adipocytes	AD2_GRIA4_high	0.033180594704973	1.80664010892121e-06
ZFPM1(+)	Adipocytes	AD2_GRIA4_high	0.163206019911684	2.51478712292622e-06
ZNF805(+)	Adipocytes	AD2_GRIA4_high	0.122312865773615	2.52655874155773e-06
HDAC8(+)	Adipocytes	AD2_GRIA4_high	0.0155162773098119	2.73156057065569e-06
ZNF384(+)	Adipocytes	AD2_GRIA4_high	0.0836491475816104	3.10102580412548e-06
ZNF785(+)	Adipocytes	AD2_GRIA4_high	0.215872437301354	3.29476198820314e-06
ZNF707(+)	Adipocytes	AD2_GRIA4_high	0.362690150883948	4.29724476532618e-06
ZNF544(+)	Adipocytes	AD2_GRIA4_high	0.0102306224268087	7.86440126590028e-06
ZNF557(+)	Adipocytes	AD2_GRIA4_high	0.247025352458286	1.07369556301789e-05
ZNF25(+)	Adipocytes	AD2_GRIA4_high	0.0420344105535913	1.19471109313865e-05
TBX19(+)	Adipocytes	AD2_GRIA4_high	0.00318555732823	1.35556992995811e-05
ZNF626(+)	Adipocytes	AD2_GRIA4_high	0.0382798162105189	1.37010035699232e-05
ZNF76(+)	Adipocytes	AD2_GRIA4_high	0.219666706093282	1.50532358821702e-05
ZNF800(+)	Adipocytes	AD2_GRIA4_high	0.0551268404855128	2.08836809400416e-05
E2F5(+)	Adipocytes	AD2_GRIA4_high	0.152103643898306	2.63336192854694e-05
ZNF699(+)	Adipocytes	AD2_GRIA4_high	0.153693308923364	2.80548767309274e-05
ZNF763(+)	Adipocytes	AD2_GRIA4_high	0.0908570802457387	2.90318167205965e-05
SNAPC5(+)	Adipocytes	AD2_GRIA4_high	0.40305708881362	3.34634027752675e-05
ZNF283(+)	Adipocytes	AD2_GRIA4_high	0.0783354638984459	3.40899287333842e-05
ZNF66(+)	Adipocytes	AD2_GRIA4_high	0.0742729643601674	3.84089698128612e-05
PBX1(+)	Adipocytes	AD2_GRIA4_high	0.0158753119259409	3.85824927839149e-05
ESR1(+)	Adipocytes	AD2_GRIA4_high	0.010945223548918	5.58249305954085e-05
BCL6B(+)	Adipocytes	AD2_GRIA4_high	0.0933834218171334	6.55478311677217e-05
ZNF783(+)	Adipocytes	AD2_GRIA4_high	0.00770368900665819	6.81577680380192e-05
PRDM10(+)	Adipocytes	AD2_GRIA4_high	0.0492982256170889	7.05846351100935e-05
ZKSCAN8(+)	Adipocytes	AD2_GRIA4_high	0.047463374000297	0.000144176999828457
ZNF585B(+)	Adipocytes	AD2_GRIA4_high	0.0226805815545559	0.000156336994499766
TSC22D4(+)	Adipocytes	AD2_GRIA4_high	0.0277326998793876	0.000181870690125332
ZNF131(+)	Adipocytes	AD2_GRIA4_high	0.0444031611686899	0.000184393690709129
HEYL(+)	Adipocytes	AD2_GRIA4_high	0.0348219804256873	0.000204526239201252
MAFG(+)	Adipocytes	AD2_GRIA4_high	0.0920172322769526	0.000222715610727864
ZNF10(+)	Adipocytes	AD2_GRIA4_high	0.037662528796707	0.00030708781703894
NR3C1(+)	Adipocytes	AD2_GRIA4_high	0.00755534315357176	0.000317490527016373
TBX2(+)	Adipocytes	AD2_GRIA4_high	0.0405702313444207	0.000338912746219184
MTF1(+)	Adipocytes	AD2_GRIA4_high	0.0575231379009189	0.000396875459027558
ZSCAN25(+)	Adipocytes	AD2_GRIA4_high	0.281333889114891	0.00042032598009441
ZNF540(+)	Adipocytes	AD2_GRIA4_high	0.146198908254799	0.000465282892017658
RARA(+)	Adipocytes	AD2_GRIA4_high	0.167051886006133	0.000474541163578688
METTL3(+)	Adipocytes	AD2_GRIA4_high	0.287378384545653	0.000508047096378643
TSNAX(+)	Adipocytes	AD2_GRIA4_high	0.0750940119661836	0.000525125709909661
ZSCAN26(+)	Adipocytes	AD2_GRIA4_high	0.0667646328795701	0.000527153885700104
FOXK1(+)	Adipocytes	AD2_GRIA4_high	0.0488505225167444	0.000706377138002256
ZNF491(+)	Adipocytes	AD2_GRIA4_high	0.0793729239120946	0.00137015383760612
ZNF675(+)	Adipocytes	AD2_GRIA4_high	0.14630925070233	0.00163219896496847
ZNF30(+)	Adipocytes	AD2_GRIA4_high	0.15604581414831	0.00196637962553998
ZSCAN29(+)	Adipocytes	AD2_GRIA4_high	0.553684588727324	0.00199457811072219
ZNF141(+)	Adipocytes	AD2_GRIA4_high	0.0473439820315376	0.00238561250571321
ZNF12(+)	Adipocytes	AD2_GRIA4_high	0.178818734024969	0.00244655432837439
HOXC8(+)	Adipocytes	AD2_GRIA4_high	0.00424874308664425	0.00284696907270828
ZNF697(+)	Adipocytes	AD2_GRIA4_high	0.0259370361594859	0.00315940285345975
ZNF121(+)	Adipocytes	AD2_GRIA4_high	0.010417098567058	0.00443283279183425
ZNF736(+)	Adipocytes	AD2_GRIA4_high	0.0379381334422506	0.0044403381590675
ZNF20(+)	Adipocytes	AD2_GRIA4_high	0.463760209039537	0.00444993170171113
MXD4(+)	Adipocytes	AD2_GRIA4_high	0.0028664223542183	0.00467214221855286
KLF3(+)	Adipocytes	AD2_GRIA4_high	0.0605748046793275	0.00482584727535476
ZNF367(+)	Adipocytes	AD2_GRIA4_high	0.012531481856791	0.00557577354997301
ZNF333(+)	Adipocytes	AD2_GRIA4_high	0.0451947714943932	0.00573742340065861
HNRNPUL1(+)	Adipocytes	AD2_GRIA4_high	0.0335337121911241	0.00634098598040371
ZNF354B(+)	Adipocytes	AD2_GRIA4_high	0.147762277920903	0.00765901006752819
E4F1(+)	Adipocytes	AD2_GRIA4_high	0.03913638374536	0.00780462381607302
VPS72(+)	Adipocytes	AD2_GRIA4_high	0.0653066680628189	0.00800409155229321
ZNF502(+)	Adipocytes	AD2_GRIA4_high	0.113240316689452	0.00822756999332467
ZNF605(+)	Adipocytes	AD2_GRIA4_high	0.0217418501462747	0.00919550064167613
ZFP1(+)	Adipocytes	AD2_GRIA4_high	0.0580198487479811	0.00971399606450183
VEZF1(+)	Adipocytes	AD3_stressed	2.30269159717282	0
IRF7(+)	Adipocytes	AD3_stressed	0.778551861231815	0
EGR3(+)	Adipocytes	AD3_stressed	0.747283847334452	0
ZBTB21(+)	Adipocytes	AD3_stressed	0.697160251039374	0
JDP2(+)	Adipocytes	AD3_stressed	1.63101209607847	0
IKZF4(+)	Adipocytes	AD3_stressed	0.997618498507932	0
SMARCA5(+)	Adipocytes	AD3_stressed	0.533724685772762	0
HOXB2(+)	Adipocytes	AD3_stressed	1.00687348580393	0
ZNF670(+)	Adipocytes	AD3_stressed	0.967653490867615	0
ATF4(+)	Adipocytes	AD3_stressed	0.675250861540367	0
FOXC1(+)	Adipocytes	AD3_stressed	1.09479776989475	0
SEMA4A(+)	Adipocytes	AD3_stressed	0.667784355957423	0
SOX7(+)	Adipocytes	AD3_stressed	0.492017451796005	0
XBP1(+)	Adipocytes	AD3_stressed	0.766193873173705	0
BCL3(+)	Adipocytes	AD3_stressed	0.93499542868885	0
KLF10(+)	Adipocytes	AD3_stressed	1.48544127632205	0
FOSL1(+)	Adipocytes	AD3_stressed	1.53306948864291	0
ZNF22(+)	Adipocytes	AD3_stressed	0.785036021078585	0
GATA6(+)	Adipocytes	AD3_stressed	0.452543992808421	0
GRHL1(+)	Adipocytes	AD3_stressed	0.946526327803785	0
BHLHE40(+)	Adipocytes	AD3_stressed	1.07447076379493	0
GTF2B(+)	Adipocytes	AD3_stressed	1.14793515867922	0
IRF1(+)	Adipocytes	AD3_stressed	1.76778283203608	0
RAD21(+)	Adipocytes	AD3_stressed	0.39750547336756	0
RELB(+)	Adipocytes	AD3_stressed	1.46117814955305	0
RLF(+)	Adipocytes	AD3_stressed	0.641255635061242	0
AFF4(+)	Adipocytes	AD3_stressed	0.450721878592101	0
AHCTF1(+)	Adipocytes	AD3_stressed	0.370506334607273	0
AHR(+)	Adipocytes	AD3_stressed	0.471147532624556	0
ARID5A(+)	Adipocytes	AD3_stressed	0.906519900248581	0
ARID5B(+)	Adipocytes	AD3_stressed	0.626035698895518	0
ATF3(+)	Adipocytes	AD3_stressed	1.6902115979884	0
ATF6(+)	Adipocytes	AD3_stressed	0.3080932509437	0
BCLAF1(+)	Adipocytes	AD3_stressed	0.906151597200905	0
BDP1(+)	Adipocytes	AD3_stressed	0.109540076321411	0
CBFB(+)	Adipocytes	AD3_stressed	0.47824093596359	0
CEBPD(+)	Adipocytes	AD3_stressed	0.918923970327784	0
CHD1(+)	Adipocytes	AD3_stressed	0.828079658440105	0
CHD2(+)	Adipocytes	AD3_stressed	0.149417461379923	0
CREB3L2(+)	Adipocytes	AD3_stressed	0.634447848269588	0
CREB5(+)	Adipocytes	AD3_stressed	0.274562581659957	0
CREM(+)	Adipocytes	AD3_stressed	0.202711646208986	0
CTNNB1(+)	Adipocytes	AD3_stressed	0.375899766830069	0
EGR1(+)	Adipocytes	AD3_stressed	1.58393481257924	0
ELF1(+)	Adipocytes	AD3_stressed	0.481473145226988	0
ELF2(+)	Adipocytes	AD3_stressed	0.259185777015054	0
EPAS1(+)	Adipocytes	AD3_stressed	0.296200456000491	0
ETS2(+)	Adipocytes	AD3_stressed	0.453292288760512	0
ETV6(+)	Adipocytes	AD3_stressed	0.141124928916326	0
FOS(+)	Adipocytes	AD3_stressed	1.26932959292559	0
FOSB(+)	Adipocytes	AD3_stressed	1.45252253453957	0
FOSL2(+)	Adipocytes	AD3_stressed	1.18755641929565	0
FOXK2(+)	Adipocytes	AD3_stressed	0.455616020314789	0
FOXO1(+)	Adipocytes	AD3_stressed	0.308785033715941	0
FOXO3(+)	Adipocytes	AD3_stressed	0.49165777287746	0
HBP1(+)	Adipocytes	AD3_stressed	0.610843458691627	0
HES1(+)	Adipocytes	AD3_stressed	0.490609938507324	0
HIF1A(+)	Adipocytes	AD3_stressed	0.442244083476426	0
HIF3A(+)	Adipocytes	AD3_stressed	0.196832174795153	0
HIVEP1(+)	Adipocytes	AD3_stressed	0.249475719245615	0
HIVEP2(+)	Adipocytes	AD3_stressed	0.456749416724472	0
HSF1(+)	Adipocytes	AD3_stressed	0.311075643017485	0
ID4(+)	Adipocytes	AD3_stressed	0.625579553960993	0
JUN(+)	Adipocytes	AD3_stressed	1.15750507963761	0
JUNB(+)	Adipocytes	AD3_stressed	1.36644924867208	0
JUND(+)	Adipocytes	AD3_stressed	1.39681410422386	0
KLF2(+)	Adipocytes	AD3_stressed	1.13929030925368	0
KLF4(+)	Adipocytes	AD3_stressed	1.30314707160439	0
KLF6(+)	Adipocytes	AD3_stressed	1.1475417889017	0
KLF7(+)	Adipocytes	AD3_stressed	0.381949121377882	0
KLF9(+)	Adipocytes	AD3_stressed	0.814901609818393	0
MAFF(+)	Adipocytes	AD3_stressed	1.7634358525507	0
MBNL2(+)	Adipocytes	AD3_stressed	0.252309448120864	0
MECP2(+)	Adipocytes	AD3_stressed	0.374456504700996	0
MYC(+)	Adipocytes	AD3_stressed	1.12932714926466	0
NCALD(+)	Adipocytes	AD3_stressed	0.254206975621594	0
NCOA3(+)	Adipocytes	AD3_stressed	0.149151032624752	0
NFATC1(+)	Adipocytes	AD3_stressed	0.822115646320641	0
NFATC2(+)	Adipocytes	AD3_stressed	1.11609969416853	0
NFE2L2(+)	Adipocytes	AD3_stressed	0.271751156175562	0
NFIL3(+)	Adipocytes	AD3_stressed	1.4681662484712	0
NFKB1(+)	Adipocytes	AD3_stressed	0.670118432034185	0
NFX1(+)	Adipocytes	AD3_stressed	0.300979114845383	0
NR4A1(+)	Adipocytes	AD3_stressed	1.23868623104368	0
NR4A2(+)	Adipocytes	AD3_stressed	0.703973779939911	0
NR4A3(+)	Adipocytes	AD3_stressed	0.461867501512002	0
OSR2(+)	Adipocytes	AD3_stressed	0.638886516203531	0
PDLIM5(+)	Adipocytes	AD3_stressed	0.589885725308059	0
PHF20(+)	Adipocytes	AD3_stressed	0.254213793900794	0
PPARD(+)	Adipocytes	AD3_stressed	0.296078141801623	0
RCOR1(+)	Adipocytes	AD3_stressed	0.415660803368761	0
REL(+)	Adipocytes	AD3_stressed	0.187286897422011	0
RFX2(+)	Adipocytes	AD3_stressed	0.805891180096401	0
RFX3(+)	Adipocytes	AD3_stressed	0.567757563890142	0
SFPQ(+)	Adipocytes	AD3_stressed	0.420489837983854	0
SMARCA1(+)	Adipocytes	AD3_stressed	0.649099936281104	0
SOX17(+)	Adipocytes	AD3_stressed	0.551979611883078	0
STAT3(+)	Adipocytes	AD3_stressed	0.905001287671904	0
STAT5A(+)	Adipocytes	AD3_stressed	0.336991093204358	0
TBX15(+)	Adipocytes	AD3_stressed	0.157705743216205	0
ZBTB16(+)	Adipocytes	AD3_stressed	0.502181116325465	0
ZHX3(+)	Adipocytes	AD3_stressed	0.194578943752083	0
ZNF189(+)	Adipocytes	AD3_stressed	0.48930150828413	0
ZNF217(+)	Adipocytes	AD3_stressed	0.999982601312822	0
ZNF267(+)	Adipocytes	AD3_stressed	0.314850651581457	0
ZNF331(+)	Adipocytes	AD3_stressed	0.304646488915472	0
ZNF385D(+)	Adipocytes	AD3_stressed	0.214240529295892	0
CCNT2(+)	Adipocytes	AD3_stressed	0.15381596301997	1.2843330567554e-304
NFIA(+)	Adipocytes	AD3_stressed	0.107336764392362	2.83019786317858e-304
GABPB1(+)	Adipocytes	AD3_stressed	0.447448571513373	7.1056959599182e-304
MITF(+)	Adipocytes	AD3_stressed	0.085883203341977	3.58508651854956e-300
ABL1(+)	Adipocytes	AD3_stressed	0.328673826542589	2.59446115966947e-299
DEAF1(+)	Adipocytes	AD3_stressed	0.386087629022752	1.64438464522568e-298
ZFP28(+)	Adipocytes	AD3_stressed	0.250131487596882	4.00208388688733e-280
BACH1(+)	Adipocytes	AD3_stressed	0.109341604859202	4.58908922078555e-279
YBX1(+)	Adipocytes	AD3_stressed	0.527413771222455	5.3362495482343e-274
ZNF366(+)	Adipocytes	AD3_stressed	0.181862687156283	5.41605993786041e-263
ERG(+)	Adipocytes	AD3_stressed	0.142224112035526	1.87317826838099e-238
RUNX1(+)	Adipocytes	AD3_stressed	0.0839190740802014	1.10174431574385e-233
SSBP3(+)	Adipocytes	AD3_stressed	0.151682524799702	2.50328686600924e-232
SP4(+)	Adipocytes	AD3_stressed	0.724761669420189	5.54172089236189e-223
TCF7L2(+)	Adipocytes	AD3_stressed	0.0854491536450597	4.92594219235418e-215
ZFHX3(+)	Adipocytes	AD3_stressed	0.0878112405963094	1.48862492691466e-214
MECOM(+)	Adipocytes	AD3_stressed	0.117024540592687	3.40422857242604e-213
HES4(+)	Adipocytes	AD3_stressed	0.296126629533986	9.3007091898263e-212
KLF15(+)	Adipocytes	AD3_stressed	0.236227317788086	5.11341932026392e-206
TCF3(+)	Adipocytes	AD3_stressed	0.572638837705708	6.06207286519322e-206
HMGXB4(+)	Adipocytes	AD3_stressed	0.267527191250619	1.54490131709537e-195
ZNF317(+)	Adipocytes	AD3_stressed	0.356230376580547	4.39235548859195e-193
FOXN3(+)	Adipocytes	AD3_stressed	0.151542461555975	4.79135946665079e-192
ZBTB14(+)	Adipocytes	AD3_stressed	0.465899650518203	9.5300751503687e-186
ZEB2(+)	Adipocytes	AD3_stressed	0.0567029936760672	3.25295506191193e-185
GMEB1(+)	Adipocytes	AD3_stressed	0.401695222914133	6.50728004630116e-184
TCF4(+)	Adipocytes	AD3_stressed	0.108221583067703	1.37348736911926e-181
LMO2(+)	Adipocytes	AD3_stressed	0.401126897577868	2.6116677466331e-175
ARNTL(+)	Adipocytes	AD3_stressed	0.439051378647106	3.69683941021764e-171
CDC5L(+)	Adipocytes	AD3_stressed	0.504642979150608	1.36432080197743e-166
ZSCAN32(+)	Adipocytes	AD3_stressed	0.591143056799532	6.34013612189706e-164
NFKB2(+)	Adipocytes	AD3_stressed	0.855585533962871	1.08833318927819e-163
EWSR1(+)	Adipocytes	AD3_stressed	0.13628561020596	3.96024547007651e-163
RAN(+)	Adipocytes	AD3_stressed	0.463540467615409	4.87616350539461e-163
HCLS1(+)	Adipocytes	AD3_stressed	0.0852741134911561	3.71249985857109e-150
MXD1(+)	Adipocytes	AD3_stressed	0.260969664560617	2.70625039028025e-147
SOX18(+)	Adipocytes	AD3_stressed	0.538736844570113	1.52493991216992e-138
ZBTB38(+)	Adipocytes	AD3_stressed	0.284849353288259	3.65342298743694e-137
TEAD2(+)	Adipocytes	AD3_stressed	0.391316446170395	9.92885087585382e-137
NR2F2(+)	Adipocytes	AD3_stressed	0.277714338997467	1.41215018723352e-135
HDAC1(+)	Adipocytes	AD3_stressed	0.590195089269678	3.72471881333512e-135
MXD4(+)	Adipocytes	AD3_stressed	0.491008166849758	4.68409320358086e-134
ZNF260(+)	Adipocytes	AD3_stressed	0.406464116627665	7.01157084807962e-133
RBPJ(+)	Adipocytes	AD3_stressed	0.0817700708036391	1.39264632020999e-132
RARG(+)	Adipocytes	AD3_stressed	0.380127022211783	2.66842204771039e-131
ELK4(+)	Adipocytes	AD3_stressed	0.454812633704203	7.68874436883113e-130
HMG20B(+)	Adipocytes	AD3_stressed	0.210452938301332	3.90544411473602e-129
ZNF875(+)	Adipocytes	AD3_stressed	0.355695902659662	5.57286647792893e-129
TCF12(+)	Adipocytes	AD3_stressed	0.0549061392850643	2.88163930743841e-128
ZNF713(+)	Adipocytes	AD3_stressed	0.563917447105251	6.147541919246e-128
TEAD4(+)	Adipocytes	AD3_stressed	0.405455492938813	6.70312955975905e-128
ZNF644(+)	Adipocytes	AD3_stressed	0.0787534095440532	1.43618018423667e-124
ZNF350(+)	Adipocytes	AD3_stressed	0.301344532025006	8.34063087654687e-123
ZNF600(+)	Adipocytes	AD3_stressed	0.848154109556348	2.49333356783915e-122
HDX(+)	Adipocytes	AD3_stressed	0.577512665673024	3.619072426618e-121
ETV3(+)	Adipocytes	AD3_stressed	0.217056589376444	3.97816947253094e-120
ID2(+)	Adipocytes	AD3_stressed	0.259144706492274	1.31888423203182e-119
TRIM28(+)	Adipocytes	AD3_stressed	0.517176042650319	3.59297525206321e-117
GLIS3(+)	Adipocytes	AD3_stressed	0.170506322767788	6.69812353047095e-116
ZNF510(+)	Adipocytes	AD3_stressed	0.627517557997129	9.86012866469688e-116
PLAGL1(+)	Adipocytes	AD3_stressed	0.0762873991121604	2.89379691384358e-115
PML(+)	Adipocytes	AD3_stressed	0.194960888310616	3.85867570765034e-113
USF2(+)	Adipocytes	AD3_stressed	0.274990810718191	5.33443420326453e-110
ZBTB17(+)	Adipocytes	AD3_stressed	0.53299288621503	1.54070293400996e-109
RAB18(+)	Adipocytes	AD3_stressed	0.292387993824703	9.78027460391328e-108
TGIF1(+)	Adipocytes	AD3_stressed	0.25890740682568	1.24413039591994e-106
ZFPM1(+)	Adipocytes	AD3_stressed	0.167460924901227	2.24506869950703e-105
ZNF564(+)	Adipocytes	AD3_stressed	0.465484275462668	4.25036272303472e-104
CXXC5(+)	Adipocytes	AD3_stressed	0.454640281230683	1.1252270006365e-100
NFE2L3(+)	Adipocytes	AD3_stressed	0.344411000910023	4.20985914870112e-98
RORA(+)	Adipocytes	AD3_stressed	0.0587808253761057	1.13940080124434e-97
ENO1(+)	Adipocytes	AD3_stressed	0.352190731947114	1.14127063350486e-97
DRAP1(+)	Adipocytes	AD3_stressed	0.418555998905321	1.2507754224293e-96
ZBTB5(+)	Adipocytes	AD3_stressed	0.575435748248752	3.38573953757754e-96
PBX4(+)	Adipocytes	AD3_stressed	0.159908780372573	4.13144657232332e-96
NR5A2(+)	Adipocytes	AD3_stressed	0.109055832063468	8.63547791356186e-95
ZBTB2(+)	Adipocytes	AD3_stressed	0.447944729662779	1.03089239268623e-94
CEBPB(+)	Adipocytes	AD3_stressed	0.286367393565717	7.77376586645515e-90
E2F3(+)	Adipocytes	AD3_stressed	0.132665706813035	1.68029606002965e-89
MAZ(+)	Adipocytes	AD3_stressed	0.430383673475057	1.96407750350398e-89
ADNP2(+)	Adipocytes	AD3_stressed	0.403715059339541	1.00388716290553e-87
FHL2(+)	Adipocytes	AD3_stressed	0.278578594048957	3.83997687523312e-86
PARP1(+)	Adipocytes	AD3_stressed	0.29314701972369	7.04723110554696e-86
CERS6(+)	Adipocytes	AD3_stressed	0.0530472476642974	2.37539015455614e-78
TRPS1(+)	Adipocytes	AD3_stressed	0.0401389904331255	3.68002085985331e-77
DACH1(+)	Adipocytes	AD3_stressed	0.10653838162118	4.925530675613e-76
GTF2A2(+)	Adipocytes	AD3_stressed	0.474273878461075	9.25089184647866e-76
VENTX(+)	Adipocytes	AD3_stressed	0.40670355242803	1.54695948286505e-74
ATOH8(+)	Adipocytes	AD3_stressed	0.207221975551271	8.50985037692578e-74
THAP12(+)	Adipocytes	AD3_stressed	0.140365340309895	1.11923492909255e-73
ZNF329(+)	Adipocytes	AD3_stressed	0.178343547389173	2.74717040656635e-73
RARA(+)	Adipocytes	AD3_stressed	0.071528328524133	6.91367550106369e-72
STAT1(+)	Adipocytes	AD3_stressed	0.313578529310378	1.87599932600964e-69
ZBTB46(+)	Adipocytes	AD3_stressed	0.139809875168122	1.1495152370302e-68
ZBTB18(+)	Adipocytes	AD3_stressed	0.613356694301206	7.11322873355157e-68
FUBP1(+)	Adipocytes	AD3_stressed	0.209987942946722	9.02690402667689e-68
NFE2L1(+)	Adipocytes	AD3_stressed	0.346987220207021	1.37686441627924e-66
PAX5(+)	Adipocytes	AD3_stressed	0.241389254815624	1.96870125215735e-66
ETV5(+)	Adipocytes	AD3_stressed	0.23654524811918	7.27675344621621e-65
SND1(+)	Adipocytes	AD3_stressed	0.0525545362775608	1.36518453531909e-63
ZNF215(+)	Adipocytes	AD3_stressed	0.260897658344611	3.471802132701e-63
NFYA(+)	Adipocytes	AD3_stressed	0.45755390089016	5.58782293306382e-62
TFAM(+)	Adipocytes	AD3_stressed	0.421398077574563	1.1546600425894e-61
BRF1(+)	Adipocytes	AD3_stressed	0.133430996297728	7.7260872484422e-60
MEF2C(+)	Adipocytes	AD3_stressed	0.0715374499156898	8.82764902790738e-60
ZNF436(+)	Adipocytes	AD3_stressed	0.237350735594543	1.04341431246504e-59
RARB(+)	Adipocytes	AD3_stressed	0.227963496842047	1.91420798369749e-59
SIN3A(+)	Adipocytes	AD3_stressed	0.218528726157411	3.03357931004206e-59
MLXIP(+)	Adipocytes	AD3_stressed	0.320153799944841	3.45933775441611e-58
CUX1(+)	Adipocytes	AD3_stressed	0.0520549368743257	2.66937078040377e-57
ZNF410(+)	Adipocytes	AD3_stressed	0.178989528072271	1.30726768192862e-55
IRF4(+)	Adipocytes	AD3_stressed	0.181716511599566	3.25527736416285e-54
ZNF746(+)	Adipocytes	AD3_stressed	0.347830848340779	1.31750407927783e-53
SMC3(+)	Adipocytes	AD3_stressed	0.398714971402447	1.48149049495988e-52
ZNF655(+)	Adipocytes	AD3_stressed	0.131543075532102	2.91524858432396e-48
CERS2(+)	Adipocytes	AD3_stressed	0.472913366802493	4.12184615035142e-47
CEBPA(+)	Adipocytes	AD3_stressed	0.0689527250036237	1.05159217778205e-46
MEF2A(+)	Adipocytes	AD3_stressed	0.0306729021273178	1.37777633581849e-45
ZNF417(+)	Adipocytes	AD3_stressed	0.24923715962	7.75429249870575e-45
SOX5(+)	Adipocytes	AD3_stressed	0.0416361894150987	1.98499626377776e-44
RFX5(+)	Adipocytes	AD3_stressed	0.330699458994677	2.45590759252824e-44
KMT2A(+)	Adipocytes	AD3_stressed	0.164669274327627	2.5765055954578e-44
TP53(+)	Adipocytes	AD3_stressed	0.362102476553095	1.48073090459825e-43
ETS1(+)	Adipocytes	AD3_stressed	0.108980659767603	2.32825842048666e-43
GTF3A(+)	Adipocytes	AD3_stressed	0.323258751936396	2.55489333016557e-43
KLF11(+)	Adipocytes	AD3_stressed	0.615861669178945	2.71222138045127e-43
ZNF776(+)	Adipocytes	AD3_stressed	0.652619174107886	8.4685169853412e-43
MSANTD3(+)	Adipocytes	AD3_stressed	0.731026527349803	1.87503778288188e-41
ZNF787(+)	Adipocytes	AD3_stressed	0.470279526106663	3.93294628400834e-41
PPARA(+)	Adipocytes	AD3_stressed	0.368413320867311	5.10042210422734e-41
ZBTB11(+)	Adipocytes	AD3_stressed	0.341932272883331	9.5551265601637e-41
ZNF207(+)	Adipocytes	AD3_stressed	0.117251182335584	9.88499878986277e-41
PRDM1(+)	Adipocytes	AD3_stressed	0.115564663572281	5.57111388042517e-40
ZNF100(+)	Adipocytes	AD3_stressed	0.278227836146284	1.38767359075683e-39
ZNF143(+)	Adipocytes	AD3_stressed	0.404218296612218	5.75854526758871e-39
ZNF121(+)	Adipocytes	AD3_stressed	0.120654530274788	6.4810101683951e-39
ZSCAN18(+)	Adipocytes	AD3_stressed	0.493130598447913	3.77902042458504e-38
ZNF101(+)	Adipocytes	AD3_stressed	0.319311948425458	4.6215792753567e-38
ZBTB7A(+)	Adipocytes	AD3_stressed	0.278787604837306	6.62837887795932e-38
NR2F1(+)	Adipocytes	AD3_stressed	0.396058291353967	1.26360357960805e-37
ZNF274(+)	Adipocytes	AD3_stressed	0.330500498502077	1.61499043604063e-36
MAFB(+)	Adipocytes	AD3_stressed	0.256225511116822	2.78030772216413e-36
MEOX2(+)	Adipocytes	AD3_stressed	0.0823675629028413	1.2787679012743e-35
RNF114(+)	Adipocytes	AD3_stressed	0.175001884586001	1.5573181049812e-35
NFXL1(+)	Adipocytes	AD3_stressed	0.138622583565944	2.94912229531231e-35
FLI1(+)	Adipocytes	AD3_stressed	0.0587467191917934	4.66153589784446e-35
SCMH1(+)	Adipocytes	AD3_stressed	0.0571981351903172	7.00997365437322e-35
PAXIP1(+)	Adipocytes	AD3_stressed	0.143408664591947	1.55383176380334e-33
ZBTB8A(+)	Adipocytes	AD3_stressed	0.695220752633932	1.52304817403148e-32
ZNF354C(+)	Adipocytes	AD3_stressed	0.22255692784765	1.79260722517251e-32
ZNF805(+)	Adipocytes	AD3_stressed	0.36089933705918	1.93198154904156e-32
ZNF10(+)	Adipocytes	AD3_stressed	0.12657590147592	2.73832438582362e-32
PPARG(+)	Adipocytes	AD3_stressed	0.0214705262964179	5.28959146043162e-32
ZNF32(+)	Adipocytes	AD3_stressed	0.24304141079134	2.66443378494463e-31
IRF3(+)	Adipocytes	AD3_stressed	0.288572799953082	4.85251828253849e-31
KDM2B(+)	Adipocytes	AD3_stressed	0.0983144238884508	2.62188342818108e-30
ZNF548(+)	Adipocytes	AD3_stressed	0.13175940680404	2.62239064960056e-30
ZNF33A(+)	Adipocytes	AD3_stressed	0.0669000957389567	1.44440767178898e-29
ZNF439(+)	Adipocytes	AD3_stressed	0.487130248566907	2.25423465984976e-29
ZNF440(+)	Adipocytes	AD3_stressed	0.239149514072308	7.81231640947293e-29
FOXP2(+)	Adipocytes	AD3_stressed	0.0245732046146756	8.48095288273342e-29
NR6A1(+)	Adipocytes	AD3_stressed	0.0710948070690316	1.34291764389986e-28
MEOX1(+)	Adipocytes	AD3_stressed	0.0868867049738418	7.72388646275861e-28
NFATC4(+)	Adipocytes	AD3_stressed	0.324272172229194	2.86094331645278e-27
ZFP91(+)	Adipocytes	AD3_stressed	0.118270508665456	3.43318896918163e-27
MAGEF1(+)	Adipocytes	AD3_stressed	0.0931502728616929	9.72959660274896e-27
MEIS3(+)	Adipocytes	AD3_stressed	0.253450040246248	3.97906616643731e-26
ELK3(+)	Adipocytes	AD3_stressed	0.0632106072317242	5.11088458805309e-26
CPSF4(+)	Adipocytes	AD3_stressed	0.0329936211582647	1.07620265349399e-25
CERS4(+)	Adipocytes	AD3_stressed	0.0680682227573266	8.56425070067323e-25
ZNF266(+)	Adipocytes	AD3_stressed	0.0464899405866799	2.00034269691068e-24
ILF3(+)	Adipocytes	AD3_stressed	0.0912403539827107	6.14962118785655e-24
ARID3B(+)	Adipocytes	AD3_stressed	0.117277083185724	1.09864198657817e-23
KLF13(+)	Adipocytes	AD3_stressed	0.0433645877459377	3.9608858132738e-23
ZNF432(+)	Adipocytes	AD3_stressed	0.111513377245952	8.97611909497095e-23
IKZF3(+)	Adipocytes	AD3_stressed	0.100804942379912	2.49116240985871e-22
ZNF281(+)	Adipocytes	AD3_stressed	0.326468694490539	4.00184479760689e-22
ZEB1(+)	Adipocytes	AD3_stressed	0.0257605886323446	5.27962715511137e-22
STAT2(+)	Adipocytes	AD3_stressed	0.205993231579628	2.19098730033284e-21
ZNF700(+)	Adipocytes	AD3_stressed	0.0813342095125869	4.82225838210826e-21
ZNF791(+)	Adipocytes	AD3_stressed	0.153523608359394	7.00746181196497e-20
RUNX2(+)	Adipocytes	AD3_stressed	0.101120863032211	1.86352315427106e-19
DNAJC21(+)	Adipocytes	AD3_stressed	0.190708871905072	2.68949483159975e-19
TERF2(+)	Adipocytes	AD3_stressed	0.165125496877645	9.92714554993185e-19
REPIN1(+)	Adipocytes	AD3_stressed	0.101095645918304	1.12219282689365e-18
ZBTB41(+)	Adipocytes	AD3_stressed	0.126819593170145	2.75433818758832e-18
MED30(+)	Adipocytes	AD3_stressed	0.0322296189121962	2.84880281791546e-18
SF1(+)	Adipocytes	AD3_stressed	0.0319368247742471	9.39899618181292e-18
MSX1(+)	Adipocytes	AD3_stressed	0.173002948659178	2.24511190034417e-17
ZBTB44(+)	Adipocytes	AD3_stressed	0.0606177196068947	2.49436189911759e-17
SMAD4(+)	Adipocytes	AD3_stressed	0.0912466004842392	1.27471187933234e-16
ZNF587B(+)	Adipocytes	AD3_stressed	0.138892617666299	1.45872504585378e-16
ZNF516(+)	Adipocytes	AD3_stressed	0.0761863744921403	2.72029810429862e-16
ZNF197(+)	Adipocytes	AD3_stressed	0.0534834200727197	2.76650853279836e-16
CHURC1(+)	Adipocytes	AD3_stressed	0.286839735106989	2.94397306792927e-16
MAFG(+)	Adipocytes	AD3_stressed	0.106811456784757	3.47028140797985e-16
BNC2(+)	Adipocytes	AD3_stressed	0.017816895342746	4.02433737409309e-16
APEX1(+)	Adipocytes	AD3_stressed	0.345585064962405	6.40446618067871e-16
MYEF2(+)	Adipocytes	AD3_stressed	0.0394080437937792	7.80590300641812e-16
NPAS2(+)	Adipocytes	AD3_stressed	0.0945160249084465	8.19096067035076e-16
ZGPAT(+)	Adipocytes	AD3_stressed	0.0217410376948832	1.71053619635731e-15
GATAD2A(+)	Adipocytes	AD3_stressed	0.0533097087949521	1.88661512514324e-15
ZNF407(+)	Adipocytes	AD3_stressed	0.0522870874562633	2.09131476653492e-15
ZNF69(+)	Adipocytes	AD3_stressed	0.201631814058055	3.58377187275752e-15
BCL6B(+)	Adipocytes	AD3_stressed	0.168997964610861	4.61412766120374e-15
MKX(+)	Adipocytes	AD3_stressed	0.000691244419566139	5.15911346221261e-15
ZSCAN26(+)	Adipocytes	AD3_stressed	0.244278390843822	5.31183111632965e-15
BHLHE41(+)	Adipocytes	AD3_stressed	0.0273002659003483	2.47286164824926e-14
IKZF2(+)	Adipocytes	AD3_stressed	0.0753263077219728	2.70379291652864e-14
IRF9(+)	Adipocytes	AD3_stressed	0.280017607720557	1.76660199081737e-13
OTUD4(+)	Adipocytes	AD3_stressed	0.169744353392836	2.3620986914236e-13
ZKSCAN8(+)	Adipocytes	AD3_stressed	0.286227925332992	8.10157415555368e-13
HEY1(+)	Adipocytes	AD3_stressed	0.151109903614365	8.48160880884546e-13
ZNF860(+)	Adipocytes	AD3_stressed	1.00082772860758	1.59616429242645e-12
ZNF460(+)	Adipocytes	AD3_stressed	0.306635079862756	2.22125164262146e-12
MESP1(+)	Adipocytes	AD3_stressed	0.129142376182493	2.61297450155712e-12
GMEB2(+)	Adipocytes	AD3_stressed	0.343045013493474	4.01509507644232e-12
ZNF354A(+)	Adipocytes	AD3_stressed	0.10928540828712	6.72779751051504e-12
BATF(+)	Adipocytes	AD3_stressed	0.0856580086001744	8.91947532520609e-12
HOXA9(+)	Adipocytes	AD3_stressed	0.196268973068024	2.29536593656809e-11
ATF5(+)	Adipocytes	AD3_stressed	0.115738124965536	9.1041254692954e-11
MNT(+)	Adipocytes	AD3_stressed	0.0895670924374627	1.1148916528503e-10
HMGA2(+)	Adipocytes	AD3_stressed	0.0724308981375748	4.58378161315112e-10
TFEC(+)	Adipocytes	AD3_stressed	0.0218611821772088	7.36272815352913e-10
MYB(+)	Adipocytes	AD3_stressed	0.0300981963953575	8.38824942063618e-10
PRDM4(+)	Adipocytes	AD3_stressed	0.0183202779152634	9.74085656421206e-10
TAF1(+)	Adipocytes	AD3_stressed	0.0280829246374514	1.05067363408059e-09
ZNF37A(+)	Adipocytes	AD3_stressed	0.054938293037063	1.28697294962635e-09
IRF8(+)	Adipocytes	AD3_stressed	0.0438906698798007	1.90286984790392e-09
SPI1(+)	Adipocytes	AD3_stressed	0.0489041210022423	2.2602246353119e-09
STAT4(+)	Adipocytes	AD3_stressed	0.0392517818355103	2.56961763737721e-09
ZNF487(+)	Adipocytes	AD3_stressed	0.780295908435546	4.3895678397201e-09
ZNF562(+)	Adipocytes	AD3_stressed	0.0561167616538674	7.04717819364473e-09
SNAI2(+)	Adipocytes	AD3_stressed	0.134658926320773	7.12613446046466e-09
SMAD3(+)	Adipocytes	AD3_stressed	0.0385463743871166	1.05948012052393e-08
ZNF525(+)	Adipocytes	AD3_stressed	0.212437955392534	1.35629383685111e-08
SETBP1(+)	Adipocytes	AD3_stressed	0.0267689495855548	1.35918183278141e-08
ZNF423(+)	Adipocytes	AD3_stressed	0.0317841802054195	1.86095754738267e-08
SP140(+)	Adipocytes	AD3_stressed	0.0846158262372567	2.73513771876144e-08
HOXA10(+)	Adipocytes	AD3_stressed	0.347099871352535	3.15133967026793e-08
RFX1(+)	Adipocytes	AD3_stressed	0.574145393685285	3.17733942694492e-08
HOXC4(+)	Adipocytes	AD3_stressed	0.0677865915692921	3.71573670517727e-08
PINX1(+)	Adipocytes	AD3_stressed	0.11954687061365	4.41781976128253e-08
BCL11A(+)	Adipocytes	AD3_stressed	0.066416680293071	6.09049980906096e-08
FOXP1(+)	Adipocytes	AD3_stressed	0.0055476626147013	8.35788951662699e-08
CIC(+)	Adipocytes	AD3_stressed	0.200973783819134	1.15576528060472e-07
ZNF26(+)	Adipocytes	AD3_stressed	0.0492522465148406	1.60110248803762e-07
NUCB1(+)	Adipocytes	AD3_stressed	0.154003499071719	1.7334963542728e-07
KLF12(+)	Adipocytes	AD3_stressed	0.0445267197632297	2.0023318670279e-07
BACH2(+)	Adipocytes	AD3_stressed	0.0470132534220458	2.05538389884851e-07
HDAC2(+)	Adipocytes	AD3_stressed	0.0721218839682809	2.11170720289407e-07
FOXJ2(+)	Adipocytes	AD3_stressed	0.0174506367048242	2.53763872773519e-07
BATF3(+)	Adipocytes	AD3_stressed	0.0291176331731391	6.37644212905073e-07
WRNIP1(+)	Adipocytes	AD3_stressed	0.0896583789167211	9.68462163236326e-07
ELF4(+)	Adipocytes	AD3_stressed	0.17589397064819	1.07364640559754e-06
NR1H2(+)	Adipocytes	AD3_stressed	0.367735670753941	1.21905336104449e-06
SNAPC5(+)	Adipocytes	AD3_stressed	0.162279014656455	1.92366206780519e-06
HHEX(+)	Adipocytes	AD3_stressed	0.22273076583684	2.56047897114169e-06
ZFP1(+)	Adipocytes	AD3_stressed	0.196824456096214	3.13381623921769e-06
TRAF4(+)	Adipocytes	AD3_stressed	0.231411794703586	3.31077631915156e-06
CTCF(+)	Adipocytes	AD3_stressed	0.0593617463268812	5.71551392377071e-06
RXRB(+)	Adipocytes	AD3_stressed	0.203816443025799	5.87733441740623e-06
ZBTB34(+)	Adipocytes	AD3_stressed	0.130649313203483	6.48934026115768e-06
PRRX2(+)	Adipocytes	AD3_stressed	0.131005744419512	8.03159228902135e-06
CNOT6(+)	Adipocytes	AD3_stressed	0.10608643463488	8.48766307542874e-06
GATA2(+)	Adipocytes	AD3_stressed	0.0170193978135416	1.40431762688095e-05
ZNF430(+)	Adipocytes	AD3_stressed	0.0257687521998298	1.88549831675997e-05
CEBPG(+)	Adipocytes	AD3_stressed	0.0676222682431682	1.94007349459808e-05
ZNF770(+)	Adipocytes	AD3_stressed	0.0793552711571657	2.40780379393881e-05
ZNF676(+)	Adipocytes	AD3_stressed	0.0252608464476154	2.69904583325326e-05
ZNF782(+)	Adipocytes	AD3_stressed	0.00861744274132459	3.35836949935273e-05
RELA(+)	Adipocytes	AD3_stressed	0.183852159515244	3.88604069337771e-05
SMAD7(+)	Adipocytes	AD3_stressed	0.012811508789099	4.67670362892919e-05
ZNF777(+)	Adipocytes	AD3_stressed	0.0660263857640722	6.1383198198116e-05
EBF2(+)	Adipocytes	AD3_stressed	0.0436664413757963	0.000109407539007717
NMRAL1(+)	Adipocytes	AD3_stressed	0.39295982524527	0.000128906221199367
ZNF512(+)	Adipocytes	AD3_stressed	0.0770036961640841	0.000165127243939539
IKZF1(+)	Adipocytes	AD3_stressed	0.00237910528961027	0.000166477954143827
PHTF1(+)	Adipocytes	AD3_stressed	0.0913335329259244	0.000179514139061057
HNRNPUL1(+)	Adipocytes	AD3_stressed	0.0299033375604276	0.00019819162632962
RBAK(+)	Adipocytes	AD3_stressed	0.0432430381205613	0.000271301427937302
SOX13(+)	Adipocytes	AD3_stressed	0.0516909063594051	0.000274659141100703
NR2F6(+)	Adipocytes	AD3_stressed	0.247916790368656	0.000322935515531633
HIC1(+)	Adipocytes	AD3_stressed	0.174448998937394	0.000532382780085883
TFDP2(+)	Adipocytes	AD3_stressed	0.0120982491429049	0.00058271669645032
HIC2(+)	Adipocytes	AD3_stressed	0.335231830615772	0.000587080677644272
MAFK(+)	Adipocytes	AD3_stressed	0.100010498489604	0.000675935094635225
POU2F1(+)	Adipocytes	AD3_stressed	0.0246129214907009	0.000867225886401239
ZBTB49(+)	Adipocytes	AD3_stressed	0.0876118619031789	0.00104227843616289
SNAPC4(+)	Adipocytes	AD3_stressed	0.0147568285131081	0.00114503290168004
TBX5(+)	Adipocytes	AD3_stressed	0.0646431959750977	0.00126772180759977
ZNF23(+)	Adipocytes	AD3_stressed	0.0567435922168	0.00131097044007218
PBX2(+)	Adipocytes	AD3_stressed	0.141734815839424	0.00141236378312622
ZNF276(+)	Adipocytes	AD3_stressed	0.144238161485571	0.0014779019149333
ATF6B(+)	Adipocytes	AD3_stressed	0.076667190244482	0.0021859331792265
GFI1(+)	Adipocytes	AD3_stressed	0.523592344462577	0.00269004522876556
ZNF66(+)	Adipocytes	AD3_stressed	0.0600567464455972	0.00275516302894421
ZBTB48(+)	Adipocytes	AD3_stressed	0.0140053377546048	0.00317672334695315
ZNF426(+)	Adipocytes	AD3_stressed	0.218467277960478	0.00354486455585277
PRRX1(+)	Adipocytes	AD3_stressed	0.0234652261166106	0.00448304584091487
ATF7(+)	Adipocytes	AD3_stressed	0.065366727005995	0.00523837499994134
TAL1(+)	Adipocytes	AD3_stressed	0.0258165202379601	0.00525268230026279
ZNF710(+)	Adipocytes	AD3_stressed	0.00070796823579844	0.00745856833316422
FOXP1(+)	Adipocytes	AD4_intermediate	0.206073636513795	0
FOXP2(+)	Adipocytes	AD4_intermediate	0.233752868644559	0
GLI3(+)	Adipocytes	AD4_intermediate	0.274900169625757	0
MEF2A(+)	Adipocytes	AD4_intermediate	0.116497290684928	0
MEIS1(+)	Adipocytes	AD4_intermediate	0.206684986464914	0
MEIS2(+)	Adipocytes	AD4_intermediate	0.280397036565525	0
MLLT10(+)	Adipocytes	AD4_intermediate	0.157140553589189	0
NCOA1(+)	Adipocytes	AD4_intermediate	0.205894671341645	0
NCOA2(+)	Adipocytes	AD4_intermediate	0.270231273557955	0
NFIB(+)	Adipocytes	AD4_intermediate	0.16099183848566	0
PHF21A(+)	Adipocytes	AD4_intermediate	0.330342759328924	0
RBFOX2(+)	Adipocytes	AD4_intermediate	0.173675465923768	0
RORA(+)	Adipocytes	AD4_intermediate	0.166025478370235	0
RORB(+)	Adipocytes	AD4_intermediate	0.712301436622951	0
TCF12(+)	Adipocytes	AD4_intermediate	0.136496761052715	0
ZNF148(+)	Adipocytes	AD4_intermediate	0.180752131624206	0
ZNF521(+)	Adipocytes	AD4_intermediate	0.168802944183162	0
ZNF438(+)	Adipocytes	AD4_intermediate	0.11799941313764	2.29757582783127e-281
TRPS1(+)	Adipocytes	AD4_intermediate	0.121652374509312	2.22396652318503e-276
THRB(+)	Adipocytes	AD4_intermediate	0.125907838218442	1.30634574186873e-268
ZBTB20(+)	Adipocytes	AD4_intermediate	0.18501461936647	4.77108713201057e-259
SETBP1(+)	Adipocytes	AD4_intermediate	0.217589904297934	1.26061437962835e-250
ZBTB7C(+)	Adipocytes	AD4_intermediate	0.246981874499305	3.790420648389e-247
MKX(+)	Adipocytes	AD4_intermediate	0.77089585811505	8.19825461236392e-246
PBX1(+)	Adipocytes	AD4_intermediate	0.10099721854388	3.17430627742336e-240
ZEB2(+)	Adipocytes	AD4_intermediate	0.0905603309726319	1.77690610033638e-235
ZNF704(+)	Adipocytes	AD4_intermediate	0.178252353240952	2.39396750810645e-223
NFAT5(+)	Adipocytes	AD4_intermediate	0.126288777993506	2.8404017516727e-218
NFIA(+)	Adipocytes	AD4_intermediate	0.127722008979376	1.65857600876819e-205
PLAGL1(+)	Adipocytes	AD4_intermediate	0.150320392968704	9.07533879378618e-204
NR3C1(+)	Adipocytes	AD4_intermediate	0.146108494405419	6.98872172592294e-199
BNC2(+)	Adipocytes	AD4_intermediate	0.0993366673545073	4.89545262270734e-198
BBX(+)	Adipocytes	AD4_intermediate	0.321831877364827	7.97391464793985e-196
ZNF644(+)	Adipocytes	AD4_intermediate	0.141645238233418	1.3709740186744e-193
KMT2C(+)	Adipocytes	AD4_intermediate	0.184591710749944	2.04353389178584e-193
ZEB1(+)	Adipocytes	AD4_intermediate	0.12389148406326	1.92788654465212e-183
HDAC8(+)	Adipocytes	AD4_intermediate	0.116555535296199	1.84271368983598e-177
ZNF280D(+)	Adipocytes	AD4_intermediate	0.104802172724023	3.42286130909267e-175
GLIS1(+)	Adipocytes	AD4_intermediate	0.570687120299656	3.4665854645558e-172
TBL1XR1(+)	Adipocytes	AD4_intermediate	0.178201862531232	1.74653949330412e-165
HMBOX1(+)	Adipocytes	AD4_intermediate	0.102527608635968	1.25936893513592e-161
EP300(+)	Adipocytes	AD4_intermediate	0.154330260931135	7.66843413413368e-156
TCF7L1(+)	Adipocytes	AD4_intermediate	0.133606427466688	3.78906454379692e-154
EBF3(+)	Adipocytes	AD4_intermediate	0.17335589319039	1.92014925224351e-152
CERS6(+)	Adipocytes	AD4_intermediate	0.101661611906786	1.02777860758308e-151
ATF2(+)	Adipocytes	AD4_intermediate	0.16476044507735	3.19391129228589e-145
ZFY(+)	Adipocytes	AD4_intermediate	0.705631269845615	1.10509357871006e-144
RBPJ(+)	Adipocytes	AD4_intermediate	0.119463413462769	2.80447532254129e-141
ZBTB44(+)	Adipocytes	AD4_intermediate	0.281646374259344	4.35537855221751e-141
RREB1(+)	Adipocytes	AD4_intermediate	0.0753111749786224	2.26001628078841e-140
TCF7L2(+)	Adipocytes	AD4_intermediate	0.108137684064508	6.51151343724497e-140
PRRX1(+)	Adipocytes	AD4_intermediate	0.167911028200707	1.15851532660053e-137
TCF4(+)	Adipocytes	AD4_intermediate	0.137448101391973	1.28283160979718e-135
SCMH1(+)	Adipocytes	AD4_intermediate	0.185547728242486	2.50588394426514e-124
HCLS1(+)	Adipocytes	AD4_intermediate	0.103692431102544	1.55540333285474e-110
NF1(+)	Adipocytes	AD4_intermediate	0.125950175506772	1.09490758392945e-109
ARNTL2(+)	Adipocytes	AD4_intermediate	0.607560963468965	2.91503322544543e-108
LCOR(+)	Adipocytes	AD4_intermediate	0.106763170575937	2.69111843029125e-107
ZNF445(+)	Adipocytes	AD4_intermediate	0.388749176316402	3.56203356789029e-107
KLF15(+)	Adipocytes	AD4_intermediate	0.253454112104828	5.10265953171673e-105
BACH2(+)	Adipocytes	AD4_intermediate	0.223759174806515	1.17790513171966e-103
LCORL(+)	Adipocytes	AD4_intermediate	0.191037464940863	1.26453523827082e-101
TEAD1(+)	Adipocytes	AD4_intermediate	0.0793311278930098	1.59399161294293e-101
PLAG1(+)	Adipocytes	AD4_intermediate	0.7993048221426	3.97463969872467e-100
KLF12(+)	Adipocytes	AD4_intermediate	0.192263937890257	1.7940943135824e-99
ELF2(+)	Adipocytes	AD4_intermediate	0.0748474945303381	9.48193432585793e-99
MEF2C(+)	Adipocytes	AD4_intermediate	0.116135605785116	9.8568821063356e-95
ZNF518A(+)	Adipocytes	AD4_intermediate	0.161011524352989	1.39350514076923e-91
DMRT2(+)	Adipocytes	AD4_intermediate	0.540227156838973	5.64473561990059e-85
FLI1(+)	Adipocytes	AD4_intermediate	0.104282779133435	3.53200659423494e-83
RUNX1(+)	Adipocytes	AD4_intermediate	0.0661485083790199	2.39206284745337e-82
MITF(+)	Adipocytes	AD4_intermediate	0.0574158833282272	3.27116973932966e-76
STAT4(+)	Adipocytes	AD4_intermediate	0.175383768956483	5.15276956262753e-74
PBX3(+)	Adipocytes	AD4_intermediate	0.0693488840488579	1.13762111186646e-72
SMAD2(+)	Adipocytes	AD4_intermediate	0.185088786872827	8.31549069910521e-71
RFX8(+)	Adipocytes	AD4_intermediate	0.232631339066307	1.78828481205761e-66
TBX15(+)	Adipocytes	AD4_intermediate	0.0806692716501765	8.23159976186756e-64
NCOA3(+)	Adipocytes	AD4_intermediate	0.0609991790776334	3.62239980756969e-63
RFX7(+)	Adipocytes	AD4_intermediate	0.221513759470573	2.13319082223684e-62
ZFX(+)	Adipocytes	AD4_intermediate	0.0779740401414637	4.13004764746478e-59
ZNF219(+)	Adipocytes	AD4_intermediate	0.279135090084255	2.99028885039274e-58
MYBL1(+)	Adipocytes	AD4_intermediate	0.225229895000339	3.49627413152449e-58
NPAS3(+)	Adipocytes	AD4_intermediate	0.192990655795951	6.52024303491108e-57
ZNF678(+)	Adipocytes	AD4_intermediate	0.245566468224157	1.63375102593057e-55
ADNP(+)	Adipocytes	AD4_intermediate	0.121243822129862	9.94093953307183e-50
TFCP2L1(+)	Adipocytes	AD4_intermediate	0.365670544716154	1.01777088600884e-47
EBF1(+)	Adipocytes	AD4_intermediate	0.0723279071648591	3.60623604021316e-47
ARNT(+)	Adipocytes	AD4_intermediate	0.189676506650842	3.14302443281668e-46
ATF6(+)	Adipocytes	AD4_intermediate	0.0382534673692927	3.89667423387251e-44
MAF(+)	Adipocytes	AD4_intermediate	0.121562681091771	8.67552855665049e-44
BCL11B(+)	Adipocytes	AD4_intermediate	0.19841428506562	1.36440606258332e-42
RB1(+)	Adipocytes	AD4_intermediate	0.102698809334101	1.64757848436511e-42
SP100(+)	Adipocytes	AD4_intermediate	0.0831319064916434	6.13567723020376e-42
GPBP1L1(+)	Adipocytes	AD4_intermediate	0.117504163082021	7.59048868294712e-42
TBX18(+)	Adipocytes	AD4_intermediate	0.156670086891513	7.94889641090662e-42
ZBTB34(+)	Adipocytes	AD4_intermediate	0.728940076002869	1.62873941479591e-40
TWIST1(+)	Adipocytes	AD4_intermediate	0.0498757337400666	4.51806930739685e-40
GTF2I(+)	Adipocytes	AD4_intermediate	0.0473050249629794	7.59323097898199e-40
ZNF710(+)	Adipocytes	AD4_intermediate	0.089239922288713	1.74724755321642e-39
KDM5A(+)	Adipocytes	AD4_intermediate	0.0872887567202021	1.99112127114595e-39
LMX1A(+)	Adipocytes	AD4_intermediate	0.179432190398995	2.31909093161613e-37
UBE2K(+)	Adipocytes	AD4_intermediate	0.0467310928603113	1.2635272382709e-36
CREM(+)	Adipocytes	AD4_intermediate	0.0615812079388309	1.15905135741905e-35
TFEC(+)	Adipocytes	AD4_intermediate	0.0507586609640516	4.51527310600446e-35
ESR1(+)	Adipocytes	AD4_intermediate	0.0608908422064289	8.90263245945214e-35
PINX1(+)	Adipocytes	AD4_intermediate	0.223212028697556	1.60691422044513e-34
FOXJ3(+)	Adipocytes	AD4_intermediate	0.0485885281654288	7.82593006703567e-34
ZBED5(+)	Adipocytes	AD4_intermediate	0.319547522984538	1.37841238010645e-32
ETS1(+)	Adipocytes	AD4_intermediate	0.122341250404861	2.95834737071258e-32
SOX5(+)	Adipocytes	AD4_intermediate	0.0549714236591234	3.0284233100251e-32
VDR(+)	Adipocytes	AD4_intermediate	0.26606662995709	3.99420447737753e-31
ZNF33B(+)	Adipocytes	AD4_intermediate	0.670318800723553	5.02071230016137e-31
POU2F1(+)	Adipocytes	AD4_intermediate	0.104824753530023	4.0803769980477e-30
LEF1(+)	Adipocytes	AD4_intermediate	0.266063917156083	7.55807855129362e-30
GLI2(+)	Adipocytes	AD4_intermediate	0.15644523457488	1.22381392876452e-29
ZFHX3(+)	Adipocytes	AD4_intermediate	0.0501559802485767	6.30457493931427e-29
ZNF160(+)	Adipocytes	AD4_intermediate	0.231182181345204	1.04190209852876e-28
GTF2A1(+)	Adipocytes	AD4_intermediate	0.26410577106128	1.07005726639742e-28
MXI1(+)	Adipocytes	AD4_intermediate	0.283089900441549	1.88868824932721e-28
PHF20(+)	Adipocytes	AD4_intermediate	0.0316398915486702	4.26674164078943e-28
SP3(+)	Adipocytes	AD4_intermediate	0.145504202064835	2.98668280658459e-26
ZNF227(+)	Adipocytes	AD4_intermediate	0.312898651250806	3.12177002203201e-26
IKZF1(+)	Adipocytes	AD4_intermediate	0.0892813219890964	6.35675530616586e-25
ZNF236(+)	Adipocytes	AD4_intermediate	0.212873402133749	7.27350662815311e-25
ZNF407(+)	Adipocytes	AD4_intermediate	0.0935390277179233	3.66465709815616e-24
CREBL2(+)	Adipocytes	AD4_intermediate	0.212527104686172	3.97415423591917e-23
ZFP90(+)	Adipocytes	AD4_intermediate	0.169605326250232	5.17171606560311e-23
SMAD4(+)	Adipocytes	AD4_intermediate	0.109828976591171	7.04192681293611e-23
FOXP4(+)	Adipocytes	AD4_intermediate	0.481095909376426	8.6487578433381e-23
MEOX2(+)	Adipocytes	AD4_intermediate	0.0736327481834929	1.92963049007599e-22
ZNF740(+)	Adipocytes	AD4_intermediate	0.440151627535113	3.63572125661749e-22
ZNF540(+)	Adipocytes	AD4_intermediate	0.2866946867547	3.71219996049293e-22
RUNX3(+)	Adipocytes	AD4_intermediate	0.147166139199602	4.5102069751992e-22
FOXN3(+)	Adipocytes	AD4_intermediate	0.0723009001588237	3.64531415630104e-21
CXXC1(+)	Adipocytes	AD4_intermediate	0.301172010500173	7.95281890544295e-21
CBFA2T2(+)	Adipocytes	AD4_intermediate	0.153367350526364	1.86129093059391e-20
MYEF2(+)	Adipocytes	AD4_intermediate	0.113085608262243	1.2897456181222e-19
ZNF75D(+)	Adipocytes	AD4_intermediate	0.201404738305148	2.90179705828657e-19
HIVEP1(+)	Adipocytes	AD4_intermediate	0.055645324878002	3.17940631717897e-19
IKZF5(+)	Adipocytes	AD4_intermediate	0.211951186997501	3.71820839884423e-19
EBF2(+)	Adipocytes	AD4_intermediate	0.0757664022156561	3.45681090984449e-18
HOXD3(+)	Adipocytes	AD4_intermediate	0.203656049718167	4.54823084008951e-18
ZNF727(+)	Adipocytes	AD4_intermediate	0.0583385326523231	4.71573322597545e-18
PHTF1(+)	Adipocytes	AD4_intermediate	0.19362334851091	1.60074336466684e-17
PRDM6(+)	Adipocytes	AD4_intermediate	0.118437438747498	1.87954628290835e-17
NSD1(+)	Adipocytes	AD4_intermediate	0.0506382355748327	2.55365395728118e-17
AR(+)	Adipocytes	AD4_intermediate	0.0318873777405821	2.79467595410235e-17
TMEM33(+)	Adipocytes	AD4_intermediate	0.226905020471754	3.37049724820721e-17
ZBTB10(+)	Adipocytes	AD4_intermediate	0.177904063359336	1.32202764976609e-16
RAD21(+)	Adipocytes	AD4_intermediate	0.114964169277099	1.59640509588432e-16
TBX21(+)	Adipocytes	AD4_intermediate	0.168853398319512	5.36046957122848e-16
HEY2(+)	Adipocytes	AD4_intermediate	0.206453058076192	1.1222225029033e-15
MEF2B(+)	Adipocytes	AD4_intermediate	0.0886725057153095	1.25945122313923e-15
CERS5(+)	Adipocytes	AD4_intermediate	0.131944256593702	1.6094688307092e-15
ZNF391(+)	Adipocytes	AD4_intermediate	0.205497849547904	1.80614629378409e-15
PRDM5(+)	Adipocytes	AD4_intermediate	0.114936771512787	5.28370949272883e-15
CPEB1(+)	Adipocytes	AD4_intermediate	0.121897474068195	1.36849925926681e-14
TFCP2(+)	Adipocytes	AD4_intermediate	0.0293809348759155	1.83510927686361e-14
ZSCAN31(+)	Adipocytes	AD4_intermediate	0.514822807848645	2.09849055401137e-14
CREB5(+)	Adipocytes	AD4_intermediate	0.0563621161948014	3.39322796569735e-14
ZNF91(+)	Adipocytes	AD4_intermediate	0.0412084477416332	4.70568044079286e-14
PHF1(+)	Adipocytes	AD4_intermediate	0.136442514823019	1.11080371367089e-13
MBTPS2(+)	Adipocytes	AD4_intermediate	0.204346180383508	1.21394244310667e-13
ETV6(+)	Adipocytes	AD4_intermediate	0.0207123452077393	1.2157097487101e-13
ZNF737(+)	Adipocytes	AD4_intermediate	0.286561987759464	1.30462579102268e-13
HOXC8(+)	Adipocytes	AD4_intermediate	0.0185587782319816	1.65386822831308e-13
ZNF548(+)	Adipocytes	AD4_intermediate	0.391554534993429	1.83710972189952e-13
MECOM(+)	Adipocytes	AD4_intermediate	0.0403761396943336	2.58754728202357e-13
ZNF630(+)	Adipocytes	AD4_intermediate	0.332187208347185	3.31547715676367e-13
IRF2(+)	Adipocytes	AD4_intermediate	0.210486895863434	3.46269354708153e-13
HLF(+)	Adipocytes	AD4_intermediate	0.204941931675906	3.62307265154202e-13
ZNF763(+)	Adipocytes	AD4_intermediate	0.282847189435169	3.63806855946499e-13
PKNOX1(+)	Adipocytes	AD4_intermediate	0.273697208563269	1.76957880877424e-12
MBD2(+)	Adipocytes	AD4_intermediate	0.0312397646234444	2.61096986575694e-12
ZNF326(+)	Adipocytes	AD4_intermediate	0.134487453921008	3.10814201858126e-12
CHD2(+)	Adipocytes	AD4_intermediate	0.0228311838932029	9.37925835369182e-12
ZNF528(+)	Adipocytes	AD4_intermediate	0.239011219312593	1.30426252557787e-11
SMARCC1(+)	Adipocytes	AD4_intermediate	0.0391340793428334	2.17003544649158e-11
RORC(+)	Adipocytes	AD4_intermediate	0.646777316774239	2.33653230223569e-11
ZNF714(+)	Adipocytes	AD4_intermediate	0.0730357098900445	2.92900214959691e-11
PRDM16(+)	Adipocytes	AD4_intermediate	0.108965187430459	1.22041362506559e-10
PAX3(+)	Adipocytes	AD4_intermediate	0.119250149218448	1.61884035035446e-10
TEF(+)	Adipocytes	AD4_intermediate	0.112497656326812	1.76118486143145e-10
SATB2(+)	Adipocytes	AD4_intermediate	0.283793253645784	2.42604450902747e-10
TBX5(+)	Adipocytes	AD4_intermediate	0.0923402146961942	5.06656570813558e-10
ZNF254(+)	Adipocytes	AD4_intermediate	0.1855198644975	7.25939437595223e-10
SSBP3(+)	Adipocytes	AD4_intermediate	0.0503893835570421	1.22289873283354e-09
IRF4(+)	Adipocytes	AD4_intermediate	0.170339191828862	1.34524200235654e-09
ZBTB7B(+)	Adipocytes	AD4_intermediate	0.518900903343305	1.47393053793556e-09
ZNF444(+)	Adipocytes	AD4_intermediate	0.205184873885131	5.38423693535642e-09
BACH1(+)	Adipocytes	AD4_intermediate	0.0241254900199088	9.71632528511385e-09
ATF7(+)	Adipocytes	AD4_intermediate	0.0444990798008291	1.58533358707891e-08
ZNF493(+)	Adipocytes	AD4_intermediate	0.443984133551693	1.73088647959519e-08
EZH2(+)	Adipocytes	AD4_intermediate	0.0797447174421517	2.23234489019463e-08
ZNF718(+)	Adipocytes	AD4_intermediate	0.175122792326329	2.70750858655207e-08
ZNF436(+)	Adipocytes	AD4_intermediate	0.31890114534104	3.02131423252162e-08
ZFP91(+)	Adipocytes	AD4_intermediate	0.0904214782585511	3.36530427610063e-08
GFI1(+)	Adipocytes	AD4_intermediate	0.212813139012285	5.34193890208069e-08
ZNF536(+)	Adipocytes	AD4_intermediate	0.502936428747588	1.22901011175928e-07
HOXC4(+)	Adipocytes	AD4_intermediate	0.0488645779984038	1.95896977909614e-07
THAP12(+)	Adipocytes	AD4_intermediate	0.0127415348026725	2.07364467901065e-07
ZNF624(+)	Adipocytes	AD4_intermediate	0.177659581090315	2.50026691756669e-07
ZNF514(+)	Adipocytes	AD4_intermediate	0.1828239613486	4.55647060399829e-07
ZNF433(+)	Adipocytes	AD4_intermediate	0.193924769499974	4.97916914587796e-07
ZNF90(+)	Adipocytes	AD4_intermediate	0.176017717238338	5.14994913265006e-07
ZNF585A(+)	Adipocytes	AD4_intermediate	0.0116211630820162	5.47987073635273e-07
ZNF507(+)	Adipocytes	AD4_intermediate	0.132089111076678	8.15252377660367e-07
ZNF621(+)	Adipocytes	AD4_intermediate	0.227287673174668	9.44896733237308e-07
FOXN2(+)	Adipocytes	AD4_intermediate	0.0525100534632514	1.20961438157438e-06
MTA3(+)	Adipocytes	AD4_intermediate	0.0504681081960241	1.90971441528002e-06
THAP5(+)	Adipocytes	AD4_intermediate	0.021537129225556	1.97760909906369e-06
HOXA5(+)	Adipocytes	AD4_intermediate	0.0687820648040613	2.08502017820756e-06
ZNF33A(+)	Adipocytes	AD4_intermediate	0.0603518873394737	3.57357206747831e-06
ZBTB1(+)	Adipocytes	AD4_intermediate	0.0459683738808199	5.44966170460441e-06
ZNF383(+)	Adipocytes	AD4_intermediate	0.234584605851673	7.02495971782715e-06
ZNF37A(+)	Adipocytes	AD4_intermediate	0.0944987920299356	7.52154821963543e-06
TET1(+)	Adipocytes	AD4_intermediate	0.0499447012202703	1.07066651456217e-05
RAB18(+)	Adipocytes	AD4_intermediate	0.167541270507158	1.09089767377808e-05
SOX13(+)	Adipocytes	AD4_intermediate	0.131798767673696	1.74021945258727e-05
ZNF846(+)	Adipocytes	AD4_intermediate	0.149972911191433	2.31241257967997e-05
MEF2D(+)	Adipocytes	AD4_intermediate	0.0735689075883101	2.49719351358041e-05
TWIST2(+)	Adipocytes	AD4_intermediate	0.0228769216937486	2.85366151439443e-05
GLIS3(+)	Adipocytes	AD4_intermediate	0.0338546470917827	2.9989235379853e-05
NR5A2(+)	Adipocytes	AD4_intermediate	0.0341590725822298	3.10907255034754e-05
ZNF562(+)	Adipocytes	AD4_intermediate	0.0770752763861404	4.6259967580012e-05
ZNF652(+)	Adipocytes	AD4_intermediate	4.31766356587815e-05	4.89732027025953e-05
ZNF274(+)	Adipocytes	AD4_intermediate	0.0126832184263606	5.89718607031547e-05
NSD2(+)	Adipocytes	AD4_intermediate	0.04831759074861	6.39663064067774e-05
ZNF512(+)	Adipocytes	AD4_intermediate	0.0522788654424327	7.48500732267449e-05
ZNF519(+)	Adipocytes	AD4_intermediate	0.321714450064533	8.38832692609228e-05
ZNF708(+)	Adipocytes	AD4_intermediate	0.0630454953884501	0.000109077200845468
ZNF782(+)	Adipocytes	AD4_intermediate	0.0876234602773049	0.000115359467925441
ZSCAN5A(+)	Adipocytes	AD4_intermediate	0.216874987416345	0.000116039804912723
ZNF134(+)	Adipocytes	AD4_intermediate	0.183074266604798	0.000119338224341074
ZNF765(+)	Adipocytes	AD4_intermediate	0.107900568085087	0.000195446191972909
ZNF506(+)	Adipocytes	AD4_intermediate	0.0498159284154269	0.000201901412635906
CNOT3(+)	Adipocytes	AD4_intermediate	0.182711863509225	0.000208081955362525
ZSCAN30(+)	Adipocytes	AD4_intermediate	0.0500672893726142	0.000254048966049285
ZNF263(+)	Adipocytes	AD4_intermediate	0.118562083519014	0.000260188184689111
NR1D2(+)	Adipocytes	AD4_intermediate	0.0755036609680215	0.000325503809511075
ZNF516(+)	Adipocytes	AD4_intermediate	0.0840181683417436	0.000331248321560644
ZGPAT(+)	Adipocytes	AD4_intermediate	0.106193188323307	0.000366908343306204
ZNF699(+)	Adipocytes	AD4_intermediate	0.0851326638105361	0.000379252288776276
ZNF585B(+)	Adipocytes	AD4_intermediate	0.054554706526285	0.000392838174939054
ZNF12(+)	Adipocytes	AD4_intermediate	0.0427698045865768	0.000393688674759726
ZNF532(+)	Adipocytes	AD4_intermediate	0.31959411738869	0.000399985740594307
PML(+)	Adipocytes	AD4_intermediate	0.0439513255373543	0.00041235563659237
AEBP2(+)	Adipocytes	AD4_intermediate	0.0961715026316075	0.000418728449001683
FANK1(+)	Adipocytes	AD4_intermediate	0.477820585888115	0.000452452992663211
ZNF248(+)	Adipocytes	AD4_intermediate	0.0311156791459126	0.000484229727762739
ZNF627(+)	Adipocytes	AD4_intermediate	0.0421412592035004	0.000546708094579534
ARID3B(+)	Adipocytes	AD4_intermediate	0.0573620894715834	0.00059417131841134
ZNF84(+)	Adipocytes	AD4_intermediate	0.13413333148201	0.00102739257785073
ZNF675(+)	Adipocytes	AD4_intermediate	0.206813973106011	0.00105485158544312
DACH1(+)	Adipocytes	AD4_intermediate	0.0234503742981733	0.00116717525645933
HIF3A(+)	Adipocytes	AD4_intermediate	0.0272939314481153	0.0013420897626584
ZNF367(+)	Adipocytes	AD4_intermediate	0.0521041048186097	0.00138293017897682
POU6F2(+)	Adipocytes	AD4_intermediate	0.0307769866410363	0.00162261868264831
ZNF41(+)	Adipocytes	AD4_intermediate	0.118089746377213	0.00199211238840836
ATF1(+)	Adipocytes	AD4_intermediate	0.142738872931146	0.00254059399930746
ZBTB40(+)	Adipocytes	AD4_intermediate	0.233852078683858	0.00259306664091902
ZNF544(+)	Adipocytes	AD4_intermediate	0.0357710328610441	0.00271100739223454
ZNF140(+)	Adipocytes	AD4_intermediate	0.0409457618070386	0.00309564398504802
TFDP2(+)	Adipocytes	AD4_intermediate	0.0135807580073624	0.00312131670638571
ZNF107(+)	Adipocytes	AD4_intermediate	0.254080520497936	0.00318090423076438
MTF2(+)	Adipocytes	AD4_intermediate	0.0975058984600841	0.00320251281968899
ZNF626(+)	Adipocytes	AD4_intermediate	0.0515137933505541	0.00415094849703815
NRF1(+)	Adipocytes	AD4_intermediate	0.0457164879470113	0.00505846944631132
KAT7(+)	Adipocytes	AD4_intermediate	0.181499206073985	0.00521658350084791
PRDM11(+)	Adipocytes	AD4_intermediate	0.105776885297349	0.00534168179774836
KDM2B(+)	Adipocytes	AD4_intermediate	0.037160308662969	0.00576655240500236
METTL14(+)	Adipocytes	AD4_intermediate	0.119674889532639	0.0061357329908178
MYB(+)	Adipocytes	AD4_intermediate	0.16382886230255	0.00674230768918428
ZNF681(+)	Adipocytes	AD4_intermediate	0.216273592309243	0.00700458805634374
ZFP30(+)	Adipocytes	AD4_intermediate	0.132400967404814	0.00700576656692903
ZNF571(+)	Adipocytes	AD4_intermediate	0.0637979966522346	0.00763722802487571
ZNF568(+)	Adipocytes	AD4_intermediate	0.0357003151182012	0.00829361958172008
ERG(+)	Adipocytes	AD4_intermediate	0.016668523031222	0.00969711674595079
ZNF704(+)	Adipocytes	AD5_PNPLA3hi	0.332851326498937	0
MLXIPL(+)	Adipocytes	AD5_PNPLA3hi	0.215919034092347	9.01118045729013e-274
ESR2(+)	Adipocytes	AD5_PNPLA3hi	0.234645046089144	8.69002125482575e-261
AR(+)	Adipocytes	AD5_PNPLA3hi	0.158031728240047	2.33705902135007e-219
ZNF117(+)	Adipocytes	AD5_PNPLA3hi	0.182671293575721	9.9545671338133e-218
SOX6(+)	Adipocytes	AD5_PNPLA3hi	0.134878167684286	6.44076196500488e-170
GTF2I(+)	Adipocytes	AD5_PNPLA3hi	0.111270474675437	1.82907153724934e-166
NR3C1(+)	Adipocytes	AD5_PNPLA3hi	0.173181519199627	4.0176467803623e-161
PPARG(+)	Adipocytes	AD5_PNPLA3hi	0.096053940573233	4.53989179728627e-158
SREBF1(+)	Adipocytes	AD5_PNPLA3hi	0.380126449598501	5.24384495508578e-158
ZNF91(+)	Adipocytes	AD5_PNPLA3hi	0.193151555683551	7.07486217752341e-150
EBF1(+)	Adipocytes	AD5_PNPLA3hi	0.167567476991687	2.4572486391247e-146
SMAD6(+)	Adipocytes	AD5_PNPLA3hi	0.262667757879336	5.27923475268207e-139
ESR1(+)	Adipocytes	AD5_PNPLA3hi	0.154190818185195	4.25509873608478e-135
ZNF280D(+)	Adipocytes	AD5_PNPLA3hi	0.129578567077455	3.56039852070325e-129
BCL6(+)	Adipocytes	AD5_PNPLA3hi	0.146323538829233	6.91045220552446e-129
SKI(+)	Adipocytes	AD5_PNPLA3hi	0.220303813893702	1.52920758296129e-127
SIX1(+)	Adipocytes	AD5_PNPLA3hi	0.389202161636784	2.74123250284564e-126
GLIS1(+)	Adipocytes	AD5_PNPLA3hi	0.572804133129267	7.7632395167531e-121
POU6F2(+)	Adipocytes	AD5_PNPLA3hi	0.253526606346266	6.81916502030234e-115
MLLT10(+)	Adipocytes	AD5_PNPLA3hi	0.121728750393964	1.80223630793763e-107
PBX1(+)	Adipocytes	AD5_PNPLA3hi	0.0934506332910194	7.46657465285859e-103
ZBTB20(+)	Adipocytes	AD5_PNPLA3hi	0.157961375753004	6.65619116303254e-102
NR3C2(+)	Adipocytes	AD5_PNPLA3hi	0.318527309714859	2.07978413767129e-99
FOXJ3(+)	Adipocytes	AD5_PNPLA3hi	0.104195045501318	8.62567261011917e-85
THRB(+)	Adipocytes	AD5_PNPLA3hi	0.0965353857135818	9.18268227099256e-84
ZNF565(+)	Adipocytes	AD5_PNPLA3hi	0.285141400959678	1.79101689097024e-83
TWIST2(+)	Adipocytes	AD5_PNPLA3hi	0.113930432957298	6.28637042514273e-75
TWIST1(+)	Adipocytes	AD5_PNPLA3hi	0.0875652634685351	1.43631984989047e-74
RBFOX2(+)	Adipocytes	AD5_PNPLA3hi	0.0951664506762637	1.29877542248546e-64
LARP1(+)	Adipocytes	AD5_PNPLA3hi	0.130002599903266	2.63340726573192e-64
ZNF592(+)	Adipocytes	AD5_PNPLA3hi	0.355973131633067	1.61410856225748e-62
NFAT5(+)	Adipocytes	AD5_PNPLA3hi	0.0889411427034541	7.9293452471093e-62
NFIC(+)	Adipocytes	AD5_PNPLA3hi	0.187944798930704	2.61408320711234e-60
NFATC3(+)	Adipocytes	AD5_PNPLA3hi	0.215194627002193	7.93603294210693e-59
ZNF429(+)	Adipocytes	AD5_PNPLA3hi	0.154437372375907	5.33721619896441e-58
ZNF462(+)	Adipocytes	AD5_PNPLA3hi	0.236096526274221	6.55504184444897e-58
ZNF814(+)	Adipocytes	AD5_PNPLA3hi	0.2637901850201	6.46075694447505e-55
ZNF253(+)	Adipocytes	AD5_PNPLA3hi	0.593756621581506	6.83417342385561e-55
ZNF483(+)	Adipocytes	AD5_PNPLA3hi	0.26021122421489	7.42183288383774e-55
REST(+)	Adipocytes	AD5_PNPLA3hi	0.342496630082827	1.81292594787754e-52
MAX(+)	Adipocytes	AD5_PNPLA3hi	0.196157593405089	5.00928534576401e-49
NFYC(+)	Adipocytes	AD5_PNPLA3hi	0.231388305643654	8.29238540197896e-48
NR1D2(+)	Adipocytes	AD5_PNPLA3hi	0.32507418779767	4.39717095357479e-45
ZNF213(+)	Adipocytes	AD5_PNPLA3hi	0.270013522705205	8.41977088611958e-45
RORB(+)	Adipocytes	AD5_PNPLA3hi	0.355450020187865	2.89961560162954e-44
TET1(+)	Adipocytes	AD5_PNPLA3hi	0.183335715054931	7.48712950789938e-44
TEAD1(+)	Adipocytes	AD5_PNPLA3hi	0.0702260200076676	1.31028820177382e-43
ARNTL2(+)	Adipocytes	AD5_PNPLA3hi	0.514535237184695	5.17258307395275e-43
ZNF302(+)	Adipocytes	AD5_PNPLA3hi	0.177934664183506	1.57264057726497e-42
MEIS1(+)	Adipocytes	AD5_PNPLA3hi	0.100777990676712	2.74285487113313e-42
HDAC8(+)	Adipocytes	AD5_PNPLA3hi	0.0801155858839055	2.86115214591874e-42
ZBTB7C(+)	Adipocytes	AD5_PNPLA3hi	0.151519591703333	2.16896746017073e-40
BNC2(+)	Adipocytes	AD5_PNPLA3hi	0.0634550102818414	3.39555660861113e-40
ZNF384(+)	Adipocytes	AD5_PNPLA3hi	0.464693846174643	7.6737213949193e-39
NFIB(+)	Adipocytes	AD5_PNPLA3hi	0.0644421682508436	9.222742374064e-39
RREB1(+)	Adipocytes	AD5_PNPLA3hi	0.0573708898915055	2.61533326576524e-38
ZNF441(+)	Adipocytes	AD5_PNPLA3hi	0.800150367030566	2.20278541161627e-37
KMT2C(+)	Adipocytes	AD5_PNPLA3hi	0.10941922955285	2.66207940423157e-37
ZNF148(+)	Adipocytes	AD5_PNPLA3hi	0.078262169870507	5.73471609178646e-37
FOXN2(+)	Adipocytes	AD5_PNPLA3hi	0.156003552354199	3.15457215421979e-35
ZNF248(+)	Adipocytes	AD5_PNPLA3hi	0.164602794461477	7.49369772684537e-35
NCOA1(+)	Adipocytes	AD5_PNPLA3hi	0.0653694034227787	4.46282166863924e-32
ZNF438(+)	Adipocytes	AD5_PNPLA3hi	0.0539694963411987	2.53686951047077e-31
TBL1XR1(+)	Adipocytes	AD5_PNPLA3hi	0.0959969420183788	4.50644482186162e-30
ZNF75D(+)	Adipocytes	AD5_PNPLA3hi	0.337873911441502	5.80532197622246e-29
NPAS3(+)	Adipocytes	AD5_PNPLA3hi	0.172613611404356	6.28230101117068e-29
ATF2(+)	Adipocytes	AD5_PNPLA3hi	0.104482613001731	4.19381490365387e-27
ZNF654(+)	Adipocytes	AD5_PNPLA3hi	0.318934026531066	1.87193224326146e-26
IRX6(+)	Adipocytes	AD5_PNPLA3hi	0.180802766948106	2.93356460946921e-26
PHF21A(+)	Adipocytes	AD5_PNPLA3hi	0.107056835011263	9.66087988615458e-25
ZNF354C(+)	Adipocytes	AD5_PNPLA3hi	0.388169150908848	5.42658579880698e-23
TFDP2(+)	Adipocytes	AD5_PNPLA3hi	0.0491786660919709	7.85571222822963e-23
ZNF680(+)	Adipocytes	AD5_PNPLA3hi	0.155004250373176	1.0420535608438e-22
PLAG1(+)	Adipocytes	AD5_PNPLA3hi	0.662714313833709	2.6844173550897e-21
MEIS2(+)	Adipocytes	AD5_PNPLA3hi	0.111677409538021	3.7965538164728e-21
TFCP2(+)	Adipocytes	AD5_PNPLA3hi	0.0539403636262752	2.2031880976071e-20
SOX5(+)	Adipocytes	AD5_PNPLA3hi	0.0573605610646766	1.35316587799874e-19
ZNF721(+)	Adipocytes	AD5_PNPLA3hi	0.0595848013356255	1.86426687498821e-19
ZFX(+)	Adipocytes	AD5_PNPLA3hi	0.061079113928912	2.10006477122226e-19
NCOA2(+)	Adipocytes	AD5_PNPLA3hi	0.05986245625683	9.78031774350748e-19
ESRRG(+)	Adipocytes	AD5_PNPLA3hi	0.145291033736003	3.35126361274358e-18
ZBTB40(+)	Adipocytes	AD5_PNPLA3hi	0.0967815879206047	1.77938736191964e-17
ZNF493(+)	Adipocytes	AD5_PNPLA3hi	0.247149035344369	1.3435677174834e-16
RB1(+)	Adipocytes	AD5_PNPLA3hi	0.0907411412515637	3.56667679193799e-15
OVOL2(+)	Adipocytes	AD5_PNPLA3hi	0.142321607534424	5.36956810332775e-15
TCF7L1(+)	Adipocytes	AD5_PNPLA3hi	0.0676945191247436	8.47618159561377e-15
EP300(+)	Adipocytes	AD5_PNPLA3hi	0.0654936689112677	2.17531030293166e-14
ZNF208(+)	Adipocytes	AD5_PNPLA3hi	0.197061260914483	2.61414747625187e-14
ZNF133(+)	Adipocytes	AD5_PNPLA3hi	0.123407579500038	8.6913568159099e-14
ZNF766(+)	Adipocytes	AD5_PNPLA3hi	0.150004261607592	1.54773961966218e-13
ASCC1(+)	Adipocytes	AD5_PNPLA3hi	0.378425727625338	1.91190104802597e-13
SCMH1(+)	Adipocytes	AD5_PNPLA3hi	0.0866480441298592	1.95280766945226e-13
NF1(+)	Adipocytes	AD5_PNPLA3hi	0.0597226846721031	1.96648381432423e-13
CREBZF(+)	Adipocytes	AD5_PNPLA3hi	0.0910385720716205	2.26267145048315e-13
GLI3(+)	Adipocytes	AD5_PNPLA3hi	0.0948296836384115	2.27165914375949e-13
TEF(+)	Adipocytes	AD5_PNPLA3hi	0.149971732358355	3.17224678611989e-13
ZNF644(+)	Adipocytes	AD5_PNPLA3hi	0.0481746312908902	3.98506316985346e-13
HLF(+)	Adipocytes	AD5_PNPLA3hi	0.265322103578677	4.64663567524076e-13
ZSCAN9(+)	Adipocytes	AD5_PNPLA3hi	0.0112300737313937	2.98908315682259e-12
ZBTB11(+)	Adipocytes	AD5_PNPLA3hi	0.0992541111421694	3.72188281377262e-12
ZNF568(+)	Adipocytes	AD5_PNPLA3hi	0.195910975520627	4.02050943400604e-12
ZNF528(+)	Adipocytes	AD5_PNPLA3hi	0.498743846743449	7.01152417936182e-12
SMAD7(+)	Adipocytes	AD5_PNPLA3hi	0.43689751708763	1.13082413860564e-11
GTF2IRD1(+)	Adipocytes	AD5_PNPLA3hi	0.0692612135986801	1.15148730812578e-11
BBX(+)	Adipocytes	AD5_PNPLA3hi	0.101218187183632	1.18587667349743e-11
NSD1(+)	Adipocytes	AD5_PNPLA3hi	0.0713800078737847	1.19437690488968e-11
ZNF160(+)	Adipocytes	AD5_PNPLA3hi	0.359693784361728	1.78596048799796e-11
ZNF138(+)	Adipocytes	AD5_PNPLA3hi	0.290639515981344	3.1668480670613e-11
CERS6(+)	Adipocytes	AD5_PNPLA3hi	0.0421554286714807	7.9019189502723e-11
SMAD2(+)	Adipocytes	AD5_PNPLA3hi	0.106574716042005	8.13895930695732e-11
ZNF175(+)	Adipocytes	AD5_PNPLA3hi	0.0881660539427314	2.6104800511612e-10
KLF8(+)	Adipocytes	AD5_PNPLA3hi	0.190337218264499	8.19987521415608e-10
ATF7(+)	Adipocytes	AD5_PNPLA3hi	0.0750777829996609	2.18741065396823e-09
LYL1(+)	Adipocytes	AD5_PNPLA3hi	0.736733999999608	2.2670066927945e-09
ZNF211(+)	Adipocytes	AD5_PNPLA3hi	0.071178687627147	9.7519438533001e-09
SMAD5(+)	Adipocytes	AD5_PNPLA3hi	0.22986663624971	2.34550146476139e-08
ZBTB1(+)	Adipocytes	AD5_PNPLA3hi	0.108191855199475	2.4193994143638e-08
ING4(+)	Adipocytes	AD5_PNPLA3hi	0.128070351625859	2.76011551811175e-08
GATA3(+)	Adipocytes	AD5_PNPLA3hi	0.187814690698949	7.6197852290489e-08
EZH1(+)	Adipocytes	AD5_PNPLA3hi	0.0841279422675436	1.04534850510123e-07
FOXP4(+)	Adipocytes	AD5_PNPLA3hi	0.158645623426673	1.50311283803449e-07
LCORL(+)	Adipocytes	AD5_PNPLA3hi	0.0996649052143193	1.5206078225038e-07
ZNF70(+)	Adipocytes	AD5_PNPLA3hi	0.208013271762344	1.58460888469322e-07
ZNF785(+)	Adipocytes	AD5_PNPLA3hi	0.0107554133174794	1.79192103166992e-07
ZNF518A(+)	Adipocytes	AD5_PNPLA3hi	0.0674158594116001	1.94753634395973e-07
ZNF506(+)	Adipocytes	AD5_PNPLA3hi	0.0994854999015304	2.30390690145956e-07
CLOCK(+)	Adipocytes	AD5_PNPLA3hi	0.108339162612688	3.09713702074953e-07
BHLHE41(+)	Adipocytes	AD5_PNPLA3hi	0.00391917338284209	3.23107092705307e-07
ZNF45(+)	Adipocytes	AD5_PNPLA3hi	0.178171965406187	3.97750767000299e-07
ZNF544(+)	Adipocytes	AD5_PNPLA3hi	0.094025272459211	4.24162005458663e-07
ZSCAN25(+)	Adipocytes	AD5_PNPLA3hi	0.0252861096894739	9.80309500640965e-07
RARA(+)	Adipocytes	AD5_PNPLA3hi	0.0606575559259301	1.53596429207657e-06
TP63(+)	Adipocytes	AD5_PNPLA3hi	0.242727506529935	1.92661640933005e-06
CEBPZ(+)	Adipocytes	AD5_PNPLA3hi	0.184923886467863	1.98501617771516e-06
TBX3(+)	Adipocytes	AD5_PNPLA3hi	0.0826547590263642	2.15333461480302e-06
UBP1(+)	Adipocytes	AD5_PNPLA3hi	0.158104781105069	2.58090296895215e-06
FOXP2(+)	Adipocytes	AD5_PNPLA3hi	0.031704010259936	3.02304254243988e-06
ZNF397(+)	Adipocytes	AD5_PNPLA3hi	0.09011102963004	3.16293147323522e-06
ASH2L(+)	Adipocytes	AD5_PNPLA3hi	0.21583681238705	3.64673646473553e-06
ZNF14(+)	Adipocytes	AD5_PNPLA3hi	0.0914590625481679	3.74228289648317e-06
CPEB1(+)	Adipocytes	AD5_PNPLA3hi	0.0423041078239628	3.96846228064643e-06
THAP12(+)	Adipocytes	AD5_PNPLA3hi	0.0340217093444393	4.01041084871905e-06
GTF2A1(+)	Adipocytes	AD5_PNPLA3hi	0.147972247449371	5.58311579668372e-06
ZBED5(+)	Adipocytes	AD5_PNPLA3hi	0.183767600081921	5.59603979284022e-06
CARF(+)	Adipocytes	AD5_PNPLA3hi	0.109666682904763	5.89981770180955e-06
MKX(+)	Adipocytes	AD5_PNPLA3hi	0.257618314007796	7.24567800742226e-06
ATF1(+)	Adipocytes	AD5_PNPLA3hi	0.309337236615792	8.71796946857568e-06
ZNF546(+)	Adipocytes	AD5_PNPLA3hi	0.0858268421941393	8.7224632343564e-06
ZNF674(+)	Adipocytes	AD5_PNPLA3hi	0.192725475109282	1.09159139823332e-05
HOXB4(+)	Adipocytes	AD5_PNPLA3hi	0.0908358203833286	1.1101786742802e-05
ZNF512(+)	Adipocytes	AD5_PNPLA3hi	0.0863877677297662	1.1617658961917e-05
ZNF699(+)	Adipocytes	AD5_PNPLA3hi	0.161060003349175	1.32339972939253e-05
ZNF626(+)	Adipocytes	AD5_PNPLA3hi	0.102663605191152	1.51883743384234e-05
NRF1(+)	Adipocytes	AD5_PNPLA3hi	0.109371233378993	1.70937335657517e-05
HCFC2(+)	Adipocytes	AD5_PNPLA3hi	0.0613168256493406	1.82410415052764e-05
MEIS3(+)	Adipocytes	AD5_PNPLA3hi	0.151542134325933	1.85713043744147e-05
HLTF(+)	Adipocytes	AD5_PNPLA3hi	0.200239508345995	2.23319116103859e-05
ZNF585B(+)	Adipocytes	AD5_PNPLA3hi	0.0902738694416501	7.67506708624727e-05
ZNF658(+)	Adipocytes	AD5_PNPLA3hi	0.400208277851936	8.58222052124713e-05
PHF1(+)	Adipocytes	AD5_PNPLA3hi	0.107286582169633	9.44588752168757e-05
ZBTB7B(+)	Adipocytes	AD5_PNPLA3hi	0.306326695883435	0.000105392859598007
ZNF410(+)	Adipocytes	AD5_PNPLA3hi	0.0700258708286716	0.000137386642796794
FOXP1(+)	Adipocytes	AD5_PNPLA3hi	0.0246801535092791	0.000142214747730302
IKZF5(+)	Adipocytes	AD5_PNPLA3hi	0.143388091701448	0.0001521067218632
NFIX(+)	Adipocytes	AD5_PNPLA3hi	0.0271702384592389	0.000180499778547344
ZNF10(+)	Adipocytes	AD5_PNPLA3hi	0.0785187842810755	0.000218539169996549
TFCP2L1(+)	Adipocytes	AD5_PNPLA3hi	0.243268065964372	0.000221826736667597
ZNF461(+)	Adipocytes	AD5_PNPLA3hi	0.341139816391896	0.000255019251790185
ZKSCAN3(+)	Adipocytes	AD5_PNPLA3hi	0.0350497565462398	0.000270141966591378
ZNF737(+)	Adipocytes	AD5_PNPLA3hi	0.180483819174476	0.000290411394047248
ZNF587(+)	Adipocytes	AD5_PNPLA3hi	0.0589229423263484	0.000300167868789424
PRRX1(+)	Adipocytes	AD5_PNPLA3hi	0.000458332966040587	0.000301461460106009
GFI1(+)	Adipocytes	AD5_PNPLA3hi	0.920432056184143	0.000307337339838207
ZNF678(+)	Adipocytes	AD5_PNPLA3hi	0.0703364756040887	0.000320835941849194
ZNF41(+)	Adipocytes	AD5_PNPLA3hi	0.263700975984454	0.000362842732447858
ZNF577(+)	Adipocytes	AD5_PNPLA3hi	0.163449507204881	0.000375999683668585
NFIA(+)	Adipocytes	AD5_PNPLA3hi	0.0231521597825823	0.000393611978776617
PAX8(+)	Adipocytes	AD5_PNPLA3hi	0.45614878159568	0.000423011262094686
ZNF708(+)	Adipocytes	AD5_PNPLA3hi	0.105540684786329	0.000495628842096162
UBE2K(+)	Adipocytes	AD5_PNPLA3hi	0.0223235558390242	0.000497938835254231
ZNF540(+)	Adipocytes	AD5_PNPLA3hi	0.0930939542175029	0.000547108582907867
CUX2(+)	Adipocytes	AD5_PNPLA3hi	0.122350514028021	0.000580031898180649
ZNF587B(+)	Adipocytes	AD5_PNPLA3hi	0.0875879164956972	0.000801946420512896
MTA3(+)	Adipocytes	AD5_PNPLA3hi	0.050176724458268	0.000852431041586533
ZNF763(+)	Adipocytes	AD5_PNPLA3hi	0.121272568812038	0.000876552124936516
ZNF12(+)	Adipocytes	AD5_PNPLA3hi	0.180202151290271	0.000897244797039325
ZNF445(+)	Adipocytes	AD5_PNPLA3hi	0.069303515727948	0.00116046999463262
ZNF783(+)	Adipocytes	AD5_PNPLA3hi	0.0501908302792735	0.00203943438705305
ARID3A(+)	Adipocytes	AD5_PNPLA3hi	0.0271218817757362	0.00210656982952797
ZNF677(+)	Adipocytes	AD5_PNPLA3hi	0.138273729968458	0.00245394306686286
ZNF197(+)	Adipocytes	AD5_PNPLA3hi	0.0889299326984547	0.0026358774665493
HOXA3(+)	Adipocytes	AD5_PNPLA3hi	0.0358128678231724	0.0028944963700215
PPARA(+)	Adipocytes	AD5_PNPLA3hi	0.0178467221663832	0.00294178895258968
PBX3(+)	Adipocytes	AD5_PNPLA3hi	0.00573862953569471	0.00347401565932766
ZNF605(+)	Adipocytes	AD5_PNPLA3hi	0.163182516833647	0.00436017687158714
FREM1(+)	Adipocytes	AD5_PNPLA3hi	0.0200653920258871	0.00575288128343584
NR2C2(+)	Adipocytes	AD5_PNPLA3hi	0.0877302217609586	0.00675078003903067
ZSCAN23(+)	Adipocytes	AD5_PNPLA3hi	0.152929844015939	0.00708649909265044
ZNF761(+)	Adipocytes	AD5_PNPLA3hi	0.113376505841675	0.00759741435594765
ZNF367(+)	Adipocytes	AD5_PNPLA3hi	0.00326872042134241	0.00768022948863266
E2F5(+)	Adipocytes	AD5_PNPLA3hi	0.107619165820561	0.00793726683196908
EBF4(+)	Adipocytes	AD5_PNPLA3hi	0.157197045763908	0.00800108497055926
DIDO1(+)	Adipocytes	AD5_PNPLA3hi	0.00703802893250494	0.00810261312882838
ZNF860(+)	Adipocytes	AD5_PNPLA3hi	0.16759346908564	0.00835423645828891
TRPS1(+)	Adipocytes	AD5_PNPLA3hi	0.0176962161909699	0.00841392551493799
ZNF821(+)	Adipocytes	AD5_PNPLA3hi	0.147053575609975	0.00886731098916431
RUNX3(+)	Adipocytes	AD5_PNPLA3hi	0.0331426156320829	0.00933383190723077
ZNF354A(+)	Adipocytes	AD5_PNPLA3hi	0.0818544911624537	0.00958671465725666
ZNF559(+)	Adipocytes	AD5_PNPLA3hi	0.116754945066282	0.00968168690989123
ZBTB34(+)	Adipocytes	AD5_PNPLA3hi	0.292542854421656	0.00981947442423678
PRRX1(+)	Adipocytes	AD6_SLC14A2hi	0.26093231662731	2.6186744011837e-146
FOXP2(+)	Adipocytes	AD6_SLC14A2hi	0.158601717087364	3.10210490845651e-146
ZNF7(+)	Adipocytes	AD6_SLC14A2hi	0.79447395014036	4.55498925474348e-146
PLAGL1(+)	Adipocytes	AD6_SLC14A2hi	0.193428392514611	1.00368910142159e-138
RORA(+)	Adipocytes	AD6_SLC14A2hi	0.173589299821618	1.35800964304084e-137
SETBP1(+)	Adipocytes	AD6_SLC14A2hi	0.233671007703793	9.80029273881263e-118
TCF4(+)	Adipocytes	AD6_SLC14A2hi	0.189899979002319	1.38652719270267e-112
MEIS1(+)	Adipocytes	AD6_SLC14A2hi	0.175070709291449	7.59198222788198e-110
ZNF521(+)	Adipocytes	AD6_SLC14A2hi	0.152161724297518	4.4156539740957e-103
ZEB1(+)	Adipocytes	AD6_SLC14A2hi	0.146293146242429	7.65402717136759e-94
EBF3(+)	Adipocytes	AD6_SLC14A2hi	0.210776609220699	1.27400539823119e-93
TBX15(+)	Adipocytes	AD6_SLC14A2hi	0.152559267907055	5.3799168060085e-88
GLI3(+)	Adipocytes	AD6_SLC14A2hi	0.190146520555516	2.02950972803583e-81
ZNF81(+)	Adipocytes	AD6_SLC14A2hi	0.364528180302637	1.55566792719348e-77
ZNF483(+)	Adipocytes	AD6_SLC14A2hi	0.330207325456012	1.16725477760534e-75
EBF2(+)	Adipocytes	AD6_SLC14A2hi	0.248506678694021	6.61678932662165e-72
ZBTB16(+)	Adipocytes	AD6_SLC14A2hi	0.228166577784619	5.68907461050029e-70
RFX8(+)	Adipocytes	AD6_SLC14A2hi	0.339999783221031	1.43451095427882e-65
PGR(+)	Adipocytes	AD6_SLC14A2hi	0.365730335801796	4.91907323084243e-62
GLI2(+)	Adipocytes	AD6_SLC14A2hi	0.329791531916889	6.23023751166191e-59
MEIS2(+)	Adipocytes	AD6_SLC14A2hi	0.168556803979939	3.42508703345279e-58
TCF7L2(+)	Adipocytes	AD6_SLC14A2hi	0.0974540242045474	2.24697214325258e-57
AHCTF1(+)	Adipocytes	AD6_SLC14A2hi	0.17861412116017	1.71171538396942e-55
NR3C2(+)	Adipocytes	AD6_SLC14A2hi	0.220721959762686	9.64051488494204e-54
BACH2(+)	Adipocytes	AD6_SLC14A2hi	0.249167129159454	6.15042533946946e-50
TCF7L1(+)	Adipocytes	AD6_SLC14A2hi	0.122299181775095	2.9447884002507e-47
TBX18(+)	Adipocytes	AD6_SLC14A2hi	0.320345763480601	7.0613167882647e-47
FOXO3(+)	Adipocytes	AD6_SLC14A2hi	0.145042438502932	1.40609586165685e-45
MAX(+)	Adipocytes	AD6_SLC14A2hi	0.197366811948277	1.47510245226723e-44
ZNF189(+)	Adipocytes	AD6_SLC14A2hi	0.206406048953147	2.0682717141828e-44
HOXC4(+)	Adipocytes	AD6_SLC14A2hi	0.317223724184712	4.73955739021758e-44
ZNF565(+)	Adipocytes	AD6_SLC14A2hi	0.195469747634138	2.15525764992832e-42
TWIST1(+)	Adipocytes	AD6_SLC14A2hi	0.0769134726165905	4.43551525730535e-42
CBFB(+)	Adipocytes	AD6_SLC14A2hi	0.177177877171068	1.06624760653418e-41
TFE3(+)	Adipocytes	AD6_SLC14A2hi	0.609516788654901	2.63800023257972e-41
ZNF213(+)	Adipocytes	AD6_SLC14A2hi	0.192461123438815	8.01717388517272e-41
RAD21(+)	Adipocytes	AD6_SLC14A2hi	0.2646396951661	8.84543459519023e-41
MXI1(+)	Adipocytes	AD6_SLC14A2hi	0.619283700972914	8.51373899029134e-40
LMX1A(+)	Adipocytes	AD6_SLC14A2hi	0.27625075921144	3.20885337676003e-39
ID4(+)	Adipocytes	AD6_SLC14A2hi	0.168117077126909	3.76425159932721e-39
PRDM6(+)	Adipocytes	AD6_SLC14A2hi	0.262857901774162	4.26545652649953e-39
ZSCAN31(+)	Adipocytes	AD6_SLC14A2hi	1.05588150632504	6.69321263335926e-36
CREB3L2(+)	Adipocytes	AD6_SLC14A2hi	0.114457534026141	4.28534726156335e-35
NFIA(+)	Adipocytes	AD6_SLC14A2hi	0.0777980732721408	6.44776904736136e-34
MBNL2(+)	Adipocytes	AD6_SLC14A2hi	0.0657793304619716	2.17479636698993e-33
PUM3(+)	Adipocytes	AD6_SLC14A2hi	0.0967085026204373	4.10529873599585e-32
KLF7(+)	Adipocytes	AD6_SLC14A2hi	0.0937060784899524	8.78125484469399e-30
CREB5(+)	Adipocytes	AD6_SLC14A2hi	0.135773526336076	4.24777735469183e-28
HES4(+)	Adipocytes	AD6_SLC14A2hi	0.26987614720508	4.34451128148917e-28
ELF1(+)	Adipocytes	AD6_SLC14A2hi	0.0479232908711253	8.54087593534649e-26
OVOL2(+)	Adipocytes	AD6_SLC14A2hi	0.256015347464079	4.55022325632522e-25
ARID5B(+)	Adipocytes	AD6_SLC14A2hi	0.0797312936863923	6.95993059928835e-25
ZKSCAN5(+)	Adipocytes	AD6_SLC14A2hi	0.331993159515061	9.94228016779258e-23
RCOR1(+)	Adipocytes	AD6_SLC14A2hi	0.138636623943168	1.89196895947857e-22
FHL2(+)	Adipocytes	AD6_SLC14A2hi	0.259224325496881	2.31011866957374e-22
ACAA1(+)	Adipocytes	AD6_SLC14A2hi	0.107587088306964	3.38023078809602e-22
CPEB1(+)	Adipocytes	AD6_SLC14A2hi	0.269274005894605	5.75290593405698e-22
AEBP2(+)	Adipocytes	AD6_SLC14A2hi	0.27685777374386	1.64689894991269e-21
PRDM5(+)	Adipocytes	AD6_SLC14A2hi	0.186731641152317	8.14675413149625e-21
ZNF594(+)	Adipocytes	AD6_SLC14A2hi	0.211571693604335	2.86937978227822e-20
NCOA2(+)	Adipocytes	AD6_SLC14A2hi	0.0747429932390409	5.530675119959e-20
TBX2(+)	Adipocytes	AD6_SLC14A2hi	0.233807672708354	8.19566189856013e-20
ZNF92(+)	Adipocytes	AD6_SLC14A2hi	0.357692195460754	9.63954493699316e-20
RB1(+)	Adipocytes	AD6_SLC14A2hi	0.122377133482172	1.59264829233287e-19
FREM1(+)	Adipocytes	AD6_SLC14A2hi	0.0709982212404907	4.57071978641438e-19
THAP5(+)	Adipocytes	AD6_SLC14A2hi	0.595224250743595	5.05404227406476e-19
FOXP1(+)	Adipocytes	AD6_SLC14A2hi	0.0546012402423774	5.21254521337847e-19
HEYL(+)	Adipocytes	AD6_SLC14A2hi	0.220757300955657	6.11348636520625e-19
HMGA2(+)	Adipocytes	AD6_SLC14A2hi	0.273341221763604	2.01526529895916e-18
TP53(+)	Adipocytes	AD6_SLC14A2hi	0.396799996246574	2.1205933421769e-18
ZNF438(+)	Adipocytes	AD6_SLC14A2hi	0.0510931293990837	5.40225540356606e-18
KLF12(+)	Adipocytes	AD6_SLC14A2hi	0.146651146317404	6.3984789339259e-18
TBL1XR1(+)	Adipocytes	AD6_SLC14A2hi	0.090085794202601	7.35475641006434e-18
EZH1(+)	Adipocytes	AD6_SLC14A2hi	0.162386473001006	1.02017001123778e-17
PDLIM5(+)	Adipocytes	AD6_SLC14A2hi	0.0330743521761234	2.16174144694568e-17
BNC2(+)	Adipocytes	AD6_SLC14A2hi	0.0473440375085583	9.99500884900689e-17
ZNF37A(+)	Adipocytes	AD6_SLC14A2hi	0.225178825556804	1.88119178149942e-16
DEAF1(+)	Adipocytes	AD6_SLC14A2hi	0.210498583837297	2.48330063078292e-16
KLF15(+)	Adipocytes	AD6_SLC14A2hi	0.153630005834009	1.05859783412523e-15
STAT5A(+)	Adipocytes	AD6_SLC14A2hi	0.118664113546417	1.44534228484637e-15
NFIB(+)	Adipocytes	AD6_SLC14A2hi	0.0465876811248971	1.78945038313286e-15
TBX5(+)	Adipocytes	AD6_SLC14A2hi	0.254609821611353	2.01329154892545e-15
SOX5(+)	Adipocytes	AD6_SLC14A2hi	0.0510414482140442	2.46077271725851e-15
ZNF273(+)	Adipocytes	AD6_SLC14A2hi	0.2511669134147	3.77360116943827e-15
ZNF605(+)	Adipocytes	AD6_SLC14A2hi	0.2975632739345	7.45924941241416e-15
HIF3A(+)	Adipocytes	AD6_SLC14A2hi	0.0902657834929741	1.36702129071397e-14
ZNF10(+)	Adipocytes	AD6_SLC14A2hi	0.21039434642429	2.19206264818919e-14
ZNF45(+)	Adipocytes	AD6_SLC14A2hi	0.0352006863512075	5.25481195618849e-14
ZFHX3(+)	Adipocytes	AD6_SLC14A2hi	0.0556399051994485	9.05484330434661e-14
BBX(+)	Adipocytes	AD6_SLC14A2hi	0.120865920908751	9.9052461210219e-14
ZNF385D(+)	Adipocytes	AD6_SLC14A2hi	0.075632119084676	1.0294650611938e-13
ZFY(+)	Adipocytes	AD6_SLC14A2hi	0.347532382957532	1.08069068232365e-13
PBX1(+)	Adipocytes	AD6_SLC14A2hi	0.0428285530956902	1.64046109713456e-13
RBPJ(+)	Adipocytes	AD6_SLC14A2hi	0.0617573186868867	1.72709608674146e-13
XBP1(+)	Adipocytes	AD6_SLC14A2hi	0.17358608332506	3.18333266980161e-13
NCALD(+)	Adipocytes	AD6_SLC14A2hi	0.119507239270377	4.90968437902748e-13
ZNF585B(+)	Adipocytes	AD6_SLC14A2hi	0.181306113392984	5.04442973404871e-13
HCLS1(+)	Adipocytes	AD6_SLC14A2hi	0.061934760910157	1.10135131312963e-12
ZNF215(+)	Adipocytes	AD6_SLC14A2hi	0.0801290583059533	1.99947622895661e-12
KLF9(+)	Adipocytes	AD6_SLC14A2hi	0.0666559935687827	2.70732047457651e-12
PHF21A(+)	Adipocytes	AD6_SLC14A2hi	0.0927866721847703	2.74757428066388e-12
NRL(+)	Adipocytes	AD6_SLC14A2hi	0.462954474529061	4.19861161158007e-12
CARF(+)	Adipocytes	AD6_SLC14A2hi	0.193110350660535	7.09546554684177e-12
NF1(+)	Adipocytes	AD6_SLC14A2hi	0.0651321203314752	1.4928669562622e-11
ZNF814(+)	Adipocytes	AD6_SLC14A2hi	0.0689907897149	1.54478235414324e-11
PAX3(+)	Adipocytes	AD6_SLC14A2hi	0.157820471702279	5.07313087708991e-11
TEAD1(+)	Adipocytes	AD6_SLC14A2hi	0.041768611097786	1.23370008760312e-10
ZNF302(+)	Adipocytes	AD6_SLC14A2hi	0.0788177860073977	1.4312336709609e-10
NR2F2(+)	Adipocytes	AD6_SLC14A2hi	0.168090970734065	1.8064443194396e-10
SNAI2(+)	Adipocytes	AD6_SLC14A2hi	0.155082863237642	1.9315360988842e-10
ZNF544(+)	Adipocytes	AD6_SLC14A2hi	0.148105530515669	2.07724007653483e-10
MEOX2(+)	Adipocytes	AD6_SLC14A2hi	0.0846009936765544	2.81434542148336e-10
RBFOX2(+)	Adipocytes	AD6_SLC14A2hi	0.0467225962257616	3.07719573705666e-10
ZBTB7C(+)	Adipocytes	AD6_SLC14A2hi	0.0841159123936785	4.01216678967439e-10
MTERF1(+)	Adipocytes	AD6_SLC14A2hi	0.13209267392384	4.51063810615613e-10
ZBTB20(+)	Adipocytes	AD6_SLC14A2hi	0.0516909958691154	4.91838198518248e-10
MBD2(+)	Adipocytes	AD6_SLC14A2hi	0.0481367355132409	6.54636344638034e-10
ZNF227(+)	Adipocytes	AD6_SLC14A2hi	0.443012983441638	6.67900766204838e-10
ZNF146(+)	Adipocytes	AD6_SLC14A2hi	0.192014640123746	1.00638386829318e-09
ZNF626(+)	Adipocytes	AD6_SLC14A2hi	0.146204642766947	1.84467102866845e-09
SMAD4(+)	Adipocytes	AD6_SLC14A2hi	0.123005668103314	3.66175413541213e-09
CEBPZ(+)	Adipocytes	AD6_SLC14A2hi	0.146481736157943	4.79965540336707e-09
ZNF677(+)	Adipocytes	AD6_SLC14A2hi	0.151784232435883	9.13409718478901e-09
ZNF420(+)	Adipocytes	AD6_SLC14A2hi	0.171249018367384	1.01437201184545e-08
ATF7(+)	Adipocytes	AD6_SLC14A2hi	0.118169570046867	1.53369633052542e-08
ZFP64(+)	Adipocytes	AD6_SLC14A2hi	0.183882742860102	1.62750456229122e-08
SMARCA5(+)	Adipocytes	AD6_SLC14A2hi	0.0904841721964971	1.82769896906806e-08
ZNF763(+)	Adipocytes	AD6_SLC14A2hi	0.216748444166901	7.66241896654217e-08
ZBTB38(+)	Adipocytes	AD6_SLC14A2hi	0.145253202801908	9.16125135627885e-08
ZNF512(+)	Adipocytes	AD6_SLC14A2hi	0.136263505582366	1.03875585708595e-07
HDAC8(+)	Adipocytes	AD6_SLC14A2hi	0.0447783290188495	1.31264555159492e-07
GFI1(+)	Adipocytes	AD6_SLC14A2hi	0.74739732027766	1.44045228624085e-07
PRRX2(+)	Adipocytes	AD6_SLC14A2hi	0.135237684460369	1.5989674596525e-07
ZNF280D(+)	Adipocytes	AD6_SLC14A2hi	0.0419383485640781	1.63529542517078e-07
IRF9(+)	Adipocytes	AD6_SLC14A2hi	0.024179850326421	1.81750724097296e-07
ZNF707(+)	Adipocytes	AD6_SLC14A2hi	0.351904364158669	2.44499934395058e-07
GATA2(+)	Adipocytes	AD6_SLC14A2hi	0.0406190176839525	3.35872775543468e-07
FOXO1(+)	Adipocytes	AD6_SLC14A2hi	0.0384211020876921	3.75966393554154e-07
MSX1(+)	Adipocytes	AD6_SLC14A2hi	0.114040141087245	4.13598399626888e-07
PRDM16(+)	Adipocytes	AD6_SLC14A2hi	0.13940488884893	4.8294593344321e-07
ATF6(+)	Adipocytes	AD6_SLC14A2hi	0.0191996486479513	5.50294804488849e-07
CREBZF(+)	Adipocytes	AD6_SLC14A2hi	0.056396674587746	5.84415091300323e-07
ZNF546(+)	Adipocytes	AD6_SLC14A2hi	0.34345942367708	6.44975454492881e-07
ZNF789(+)	Adipocytes	AD6_SLC14A2hi	0.220038581235239	8.31914107356373e-07
ZNF577(+)	Adipocytes	AD6_SLC14A2hi	0.206116537151775	9.90339354510493e-07
ZFP91(+)	Adipocytes	AD6_SLC14A2hi	0.126277316596887	9.91277289753544e-07
ZNF33B(+)	Adipocytes	AD6_SLC14A2hi	0.257782572607073	1.19715177282928e-06
ZBTB34(+)	Adipocytes	AD6_SLC14A2hi	0.232614011841963	1.69686713369693e-06
ZNF536(+)	Adipocytes	AD6_SLC14A2hi	0.171198907436779	1.75809765503621e-06
KMT2C(+)	Adipocytes	AD6_SLC14A2hi	0.0465286348472818	1.82298288515834e-06
POU5F2(+)	Adipocytes	AD6_SLC14A2hi	0.168165662956782	2.16292329970153e-06
ZNF846(+)	Adipocytes	AD6_SLC14A2hi	0.19283549596424	2.76444448618114e-06
MECOM(+)	Adipocytes	AD6_SLC14A2hi	0.0520180687758982	3.08091679856611e-06
ELF2(+)	Adipocytes	AD6_SLC14A2hi	0.0163408311737512	3.96198829704216e-06
ZGPAT(+)	Adipocytes	AD6_SLC14A2hi	0.112123503174858	4.01209948962763e-06
ZNF551(+)	Adipocytes	AD6_SLC14A2hi	0.122355330768612	5.45940238617549e-06
GATAD1(+)	Adipocytes	AD6_SLC14A2hi	0.0672494340747987	7.09994920905359e-06
TAL1(+)	Adipocytes	AD6_SLC14A2hi	0.0148754121849848	8.66156803024443e-06
ZBED5(+)	Adipocytes	AD6_SLC14A2hi	0.258135316968294	9.2939417781738e-06
ZNF506(+)	Adipocytes	AD6_SLC14A2hi	0.111916726320408	1.32587929636189e-05
ZNF571(+)	Adipocytes	AD6_SLC14A2hi	0.126344848671284	1.47062287917496e-05
ZNF347(+)	Adipocytes	AD6_SLC14A2hi	0.259366558654526	1.76508414670946e-05
ZNF699(+)	Adipocytes	AD6_SLC14A2hi	0.36349374278651	1.88008555941787e-05
ZNF180(+)	Adipocytes	AD6_SLC14A2hi	0.343057709184455	2.07906782304438e-05
SP140(+)	Adipocytes	AD6_SLC14A2hi	0.00503225406599839	2.20901555928426e-05
NCOA1(+)	Adipocytes	AD6_SLC14A2hi	0.0323284751779953	2.22790652811393e-05
ZNF226(+)	Adipocytes	AD6_SLC14A2hi	0.076773479645972	2.76416887439004e-05
ZNF503(+)	Adipocytes	AD6_SLC14A2hi	0.109613480173924	2.81383238744015e-05
TFDP2(+)	Adipocytes	AD6_SLC14A2hi	0.0351486331789652	2.8360053426943e-05
ZNF514(+)	Adipocytes	AD6_SLC14A2hi	0.225468049781098	2.93780358456717e-05
ZNF561(+)	Adipocytes	AD6_SLC14A2hi	0.22365308111547	3.44686852201951e-05
ZNF343(+)	Adipocytes	AD6_SLC14A2hi	0.188769646012176	3.47212800741235e-05
MEIS3(+)	Adipocytes	AD6_SLC14A2hi	0.465640758718333	4.27450886066881e-05
YEATS4(+)	Adipocytes	AD6_SLC14A2hi	0.306889408495138	4.78187599042473e-05
CTNNB1(+)	Adipocytes	AD6_SLC14A2hi	0.00791596529784488	5.53238785992044e-05
SATB2(+)	Adipocytes	AD6_SLC14A2hi	0.2196560461307	5.79745079988685e-05
TP63(+)	Adipocytes	AD6_SLC14A2hi	0.145245474350991	5.92533834550209e-05
ZNF676(+)	Adipocytes	AD6_SLC14A2hi	0.0059791002319054	0.00010460179559412
MAFG(+)	Adipocytes	AD6_SLC14A2hi	0.0933456181568948	0.000113747847775225
ZBTB26(+)	Adipocytes	AD6_SLC14A2hi	0.274082064916451	0.000141448957935822
ZNF33A(+)	Adipocytes	AD6_SLC14A2hi	0.0690367914342014	0.000143570279422111
ZNF436(+)	Adipocytes	AD6_SLC14A2hi	0.126029803281926	0.000143917359229755
RUNX3(+)	Adipocytes	AD6_SLC14A2hi	0.016982480282314	0.000144098358991685
ZNF554(+)	Adipocytes	AD6_SLC14A2hi	0.523003463404316	0.000180534418702961
CREBL2(+)	Adipocytes	AD6_SLC14A2hi	0.174888879787696	0.000191766399393736
CNOT3(+)	Adipocytes	AD6_SLC14A2hi	0.316583451032736	0.000199225105745164
SMARCA1(+)	Adipocytes	AD6_SLC14A2hi	0.00927477649228337	0.000230715972156005
FOXJ3(+)	Adipocytes	AD6_SLC14A2hi	0.0316543127179907	0.000231763746411871
ZNF721(+)	Adipocytes	AD6_SLC14A2hi	0.0377506927642139	0.000234799878871022
ZNF785(+)	Adipocytes	AD6_SLC14A2hi	0.0405890191288387	0.000260253272601998
STAT5B(+)	Adipocytes	AD6_SLC14A2hi	0.0273699723831418	0.000297701299329722
ZNF681(+)	Adipocytes	AD6_SLC14A2hi	0.632064074392567	0.000312125927903838
ZNF490(+)	Adipocytes	AD6_SLC14A2hi	0.0653564404506675	0.000339078409383274
ZNF507(+)	Adipocytes	AD6_SLC14A2hi	0.100824490971672	0.000346374424052556
LEF1(+)	Adipocytes	AD6_SLC14A2hi	0.169126828375381	0.000363646959181278
ZNF83(+)	Adipocytes	AD6_SLC14A2hi	0.0800147491588907	0.000370696049004062
ZNF248(+)	Adipocytes	AD6_SLC14A2hi	0.0685793353418855	0.000428548077738043
ARID3B(+)	Adipocytes	AD6_SLC14A2hi	0.105272043167415	0.000430214073849179
GTF2I(+)	Adipocytes	AD6_SLC14A2hi	0.00551504462730135	0.000555387337895889
ZFP90(+)	Adipocytes	AD6_SLC14A2hi	0.153561339065415	0.000573637309641984
ZBTB10(+)	Adipocytes	AD6_SLC14A2hi	0.129738360075638	0.000660085866821738
TFCP2L1(+)	Adipocytes	AD6_SLC14A2hi	0.0962732696539028	0.000669669206201777
ZBTB44(+)	Adipocytes	AD6_SLC14A2hi	0.0764657439176082	0.000727321560737771
HIC1(+)	Adipocytes	AD6_SLC14A2hi	0.116360177488975	0.000782753045474407
MSANTD3(+)	Adipocytes	AD6_SLC14A2hi	0.114363099030173	0.000813487365927409
ZNF480(+)	Adipocytes	AD6_SLC14A2hi	0.134808840398708	0.000851175000555518
CHAMP1(+)	Adipocytes	AD6_SLC14A2hi	0.205413757964322	0.000925922352720884
HOXA3(+)	Adipocytes	AD6_SLC14A2hi	0.109443573344284	0.000940070489855978
ZNF765(+)	Adipocytes	AD6_SLC14A2hi	0.337318394917653	0.000990060403107187
ZNF800(+)	Adipocytes	AD6_SLC14A2hi	0.116996005253077	0.00101378800982931
SOX4(+)	Adipocytes	AD6_SLC14A2hi	0.122564681231271	0.00106403300033842
TEAD3(+)	Adipocytes	AD6_SLC14A2hi	0.131020145974253	0.0010932746376412
ZNF397(+)	Adipocytes	AD6_SLC14A2hi	0.116437537563797	0.00114585155541217
ZSCAN25(+)	Adipocytes	AD6_SLC14A2hi	0.0537975888893634	0.00120250161358888
PRDM11(+)	Adipocytes	AD6_SLC14A2hi	0.239527241515354	0.00127228299159014
HEY2(+)	Adipocytes	AD6_SLC14A2hi	0.125593923188184	0.00131426862813094
ZKSCAN3(+)	Adipocytes	AD6_SLC14A2hi	0.225667520857614	0.00133358222738165
CNOT6(+)	Adipocytes	AD6_SLC14A2hi	0.0762194839342314	0.00138379407862578
ZNF25(+)	Adipocytes	AD6_SLC14A2hi	0.101035590046829	0.00194864525949419
NUCB1(+)	Adipocytes	AD6_SLC14A2hi	0.0830773363419368	0.00232038485756019
ZNF708(+)	Adipocytes	AD6_SLC14A2hi	0.0586272836158912	0.00234221062451418
MITF(+)	Adipocytes	AD6_SLC14A2hi	0.0261820834011095	0.00242901907506247
NFE2L3(+)	Adipocytes	AD6_SLC14A2hi	0.200576404414676	0.00288460325595868
PHF20(+)	Adipocytes	AD6_SLC14A2hi	0.0114548398628642	0.0029700603609252
ZNF410(+)	Adipocytes	AD6_SLC14A2hi	0.082514631615521	0.00297902754638283
ZNF219(+)	Adipocytes	AD6_SLC14A2hi	0.0225789779813717	0.00331913403012365
ZBTB25(+)	Adipocytes	AD6_SLC14A2hi	0.255918074822602	0.00334364472213153
POU2F2(+)	Adipocytes	AD6_SLC14A2hi	0.0197947672665402	0.00348240308803219
ZNF808(+)	Adipocytes	AD6_SLC14A2hi	0.0729708306809451	0.00348483807002199
ZFP30(+)	Adipocytes	AD6_SLC14A2hi	0.15037968221839	0.00395158855222569
ZNF136(+)	Adipocytes	AD6_SLC14A2hi	0.00818932190481902	0.00411835666860868
IKZF1(+)	Adipocytes	AD6_SLC14A2hi	0.0133437711611615	0.00424712304458938
SP4(+)	Adipocytes	AD6_SLC14A2hi	0.00377011832058027	0.00439927130734814
ZNF148(+)	Adipocytes	AD6_SLC14A2hi	0.0293890052431842	0.00474267299329354
TFEC(+)	Adipocytes	AD6_SLC14A2hi	0.00774520684603708	0.00492625940652614
ZNF737(+)	Adipocytes	AD6_SLC14A2hi	0.0921003446901443	0.00515551994192159
ZNF425(+)	Adipocytes	AD6_SLC14A2hi	0.257526979412494	0.00539505469379238
ZNF394(+)	Adipocytes	AD6_SLC14A2hi	0.0389263244372335	0.00554937485734132
ZNF780B(+)	Adipocytes	AD6_SLC14A2hi	0.034685602494382	0.00562794294471642
ZNF627(+)	Adipocytes	AD6_SLC14A2hi	0.192318092425644	0.00616808574051851
ZNF700(+)	Adipocytes	AD6_SLC14A2hi	0.0805744990600807	0.00637656363710614
VENTX(+)	Adipocytes	AD6_SLC14A2hi	0.20206441023324	0.00697263548037695
ZNF710(+)	Adipocytes	AD6_SLC14A2hi	0.00401469472497329	0.0075601031922865
GTF2A1(+)	Adipocytes	AD6_SLC14A2hi	0.164294324861354	0.00826977249511341
CRTC2(+)	Adipocytes	AD6_SLC14A2hi	0.297879185939323	0.00863788631396629
ZNF41(+)	Adipocytes	AD6_SLC14A2hi	0.0751841517073508	0.00962548928100194
NR2C2(+)	Adipocytes	AD6_SLC14A2hi	0.115931261380924	0.00972952103948201
ZNF451(+)	Adipocytes	AD6_SLC14A2hi	0.00104123553331448	0.00978643261357744
ELF2(+)	Adipocytes	AD7_PGAP1hi	0.313657450946807	4.15141471053504e-182
SSBP3(+)	Adipocytes	AD7_PGAP1hi	0.497625435773799	1.84366591957801e-177
FOXP1(+)	Adipocytes	AD7_PGAP1hi	0.254068120934104	3.30743446172417e-154
FOXP2(+)	Adipocytes	AD7_PGAP1hi	0.247624876043731	1.64542006984547e-149
PHF20(+)	Adipocytes	AD7_PGAP1hi	0.306377854275932	8.66230692437703e-149
CTNNB1(+)	Adipocytes	AD7_PGAP1hi	0.269724290751689	1.06271729933426e-131
ZNF331(+)	Adipocytes	AD7_PGAP1hi	0.471199433651721	1.06654820204032e-121
CREM(+)	Adipocytes	AD7_PGAP1hi	0.324712434225593	3.66236690805423e-117
ATF6(+)	Adipocytes	AD7_PGAP1hi	0.244989221416552	2.40826657543399e-116
AFF4(+)	Adipocytes	AD7_PGAP1hi	0.217161243126797	2.67754039929839e-108
CARF(+)	Adipocytes	AD7_PGAP1hi	0.426492575259585	2.35823592300941e-107
[truncated: 13,040 more rows]
