# Supplementary material for: Selective remodelling of the adipose niche in obesity and weight loss
Source: Nature. 2025 Jul 9;644(8077):769–79. doi: 10.1038/s41586-025-09233-2 (PMC12367556; doi:10.1038/s41586-025-09233-2)
Supplement: Supplementary file 5 — Source Data Figs. 2 and 5 and Source Data Extended Data Figs. 2, 7 and 10 [file 41586_2025_9233_MOESM5_ESM.xlsx]

## Sheet: Fig. 2g (Bottom) and ED Fig. 2i
SCENITH analysis of LAMs and TRMs from obese donors (n=7); Fig. 2g (Bottom) and Extended Data Fig. 2i
Participant	P1	P1	P2	P2	P3	P3	P4	P4	P5	P5	P6	P6	P7	P7
ATM Subtype	CD9	FORL2	CD9	FORL2	CD9	FORL2	CD9	FORL2	CD9	FORL2	CD9	FORL2	CD9	FORL2
Raw Click-AZ555 M(edian)FI
Basal (Co)	7085	1787	4406	2649	7601	4468	6261	2842	7246	4189	4394	3850	10355	2850
2DG	5935	1357	2649	1767	5289	3519	4570	2455	6002	3262	2907	3589	4767	1671
Oligo (O)	6986	1531	3949	2057	6623	3764	6019	2583	7796	3049	3785	3092	9598	1588
2DG+Oligo (DGO)	5319	1349	2810	1713	3775	3421	4119	2200	4418	2476	2302	2826	4189	1638
No HPG autofluorescence (AF)	NA	NA	2051	1557	1728	2164	3066	2207	2341	1464	1206	1685	2511	971
AF corrected Click-AZ555 M(edian)FI
Basal (Co)	NA	NA	2355	1092	5873	2304	3195	635	4905	2725	3188	2165	7844	1879
2DG	NA	NA	598	210	3561	1355	1504	248	3661	1798	1701	1904	2256	700
Oligo (O)	NA	NA	1898	500	4895	1600	2953	376	5455	1585	2579	1407	7087	617
2DG+Oligo (DGO)	NA	NA	759	156	2047	1257	1053	-7	2077	1012	1096	1141	1678	667
Metabolic pathways estimated
Basal Metabolic Rate	7085	1787	4406	2649	7601	4468	6261	2842	7246	4189	4394	3850	10355	2850
Glucose dependence (Glu) = 100 x ((Co-2DG)/(Co-DGO))	65.1189	98.1735	110.088	94.2308	60.4286	90.6399	78.9449	60.2804	43.9887	54.1156	71.0803	25.4883	90.626	97.2772
FAO & AAO capacity (FAO) = 100 - Glu	34.8811	1.82648	-10.0877	5.76923	39.5714	9.36008	21.0551	39.7196	56.0113	45.8844	28.9197	74.5117	9.37399	2.72277
Mitochond dependence (Mit) = 100 x ((Co-O)/(Co-DGO))	5.60589	58.4475	28.6341	63.2479	25.5619	67.2397	11.2979	40.3427	-19.4484	66.5499	29.1109	74.0234	12.277	104.125
Glycolytic capacity (Gly) = 100 - Mit	94.3941	41.5525	71.3659	36.7521	74.4381	32.7603	88.7021	59.6573	119.448	33.4501	70.8891	25.9766	87.723	-4.12541

## Sheet: Fig. 5c
Immunohistochemistry showing the fraction of p21 positive cells (0-1) in tissue sections (N=5 LN, N=4 OB, N=4 WL); Fig 5c
Group	Code	Section	Nuclei detected	Positive nuclei	proportion nuclei			Group	Code	Pair	Average positive %
Obese	A3	1	3249	142	0.0437058			Obese	A1	1	0.08119
Obese	A3	2	2801	119	0.0424848			Obese	A2	2	0.038405
Obese	A2	1	1548	68	0.0439276			Obese	A3	3	0.043095
Obese	A2	2	1460	48	0.0328767			Obese	A4	4	0.021885
Obese	A1	1	3117	294	0.0943215			Weight loss	A5	1	0.01283
Obese	A1	2	3012	205	0.0680611			Weight loss	A6	2	0.009522
Obese	A4	1	2232	51	0.0228495			Weight loss	A7	3	0.005918
Obese	A4	2	4827	101	0.020924			Weight loss	A8	4	0.006997
Weight loss	A6	1	5881	56	0.00952219			Lean	A9	-	0.028515
Weight loss	A6	2	Damaged, unquantifiable	Damaged, unquantifiable	Damaged, unquantifiable			Lean	A11	-	0.047185
Weight loss	A5	1	5485	79	0.0144029			Lean	A13	-	0.04638
Weight loss	A5	2	6216	70	0.0112613			Lean	A14	-	0.01517
Weight loss	A7	1	5479	32	0.00584048			Lean	A15	-	0.048215
Weight loss	A7	2	5837	35	0.00599623
Weight loss	A8	1	5512	47	0.00852685
Weight loss	A8	2	5670	31	0.00546737
Lean	A9	1	4675	112	0.0239572
Lean	A9	2	4687	155	0.0330702
Lean	A14	1	3712	53	0.014278
Lean	A14	2	3924	63	0.016055
Lean	A13	1	2400	127	0.0529167
Lean	A13	2	2259	90	0.0398406
Lean	A15	1	7809	389	0.0498143
Lean	A15	2	8151	380	0.04662
Lean	A11	1	6019	265	0.0440272
Lean	A11	2	5145	259	0.0503401

## Sheet: ED Fig. 10b
Immuno-fluorescence of NAMPT protein expression in N=4 samples/group, scaled to the connective tissue marker Lectin. Extended Data Fig 10b
CODE	GROUP	ROI	Classification	Area µm2	NAMPT/LECTIN				CODE	GROUP	Pair	Average NAMP/LECTIN
A2	Obese	1	LECTIN	23807.7					A1	Obese	1	0.413129
A2	Obese	1	NAMPT	2059.1	0.0864888				A2	Obese	2	0.0751955
A2	Obese	2	LECTIN	16871.1					A3	Obese	3	0.41548
A2	Obese	2	NAMPT	1078.1	0.0639022				A19	Obese	4	0.435367
A19	Obese	1	LECTIN	20475.3					A5	Weight loss	1	0.037977
A19	Obese	1	NAMPT	7139	0.348664				A6	Weight loss	2	0.0481454
A19	Obese	2	LECTIN	19990.8					A7	Weight loss	3	0.0308462
A19	Obese	2	NAMPT	10436.6	0.52207				A20	Weight loss	4	0.00892598
A1	Obese	1	LECTIN	14620.6					A13	Lean	-	0.0165955
A1	Obese	1	NAMPT	6265.9	0.428567				A14	Lean	-	0.0389314
A1	Obese	2	LECTIN	21680.9					A15	Lean	-	0.000421738
A1	Obese	2	NAMPT	8622.3	0.397691				A16	Lean	-	0.000333611
A3	Obese	1	LECTIN	16497.3
A3	Obese	1	NAMPT	7011	0.424979
A3	Obese	2	LECTIN	17021.5
A3	Obese	2	NAMPT	6910.4	0.405981
A6	Weight loss	1	LECTIN	9474.9
A6	Weight loss	1	NAMPT	285.53	0.0301354
A6	Weight loss	2	LECTIN	5639
A6	Weight loss	2	NAMPT	373.05	0.0661553
A20	Weight loss	1	LECTIN	24999.5
A20	Weight loss	1	NAMPT	203.46	0.00813856
A20	Weight loss	2	LECTIN	32895.8
A20	Weight loss	2	NAMPT	319.53	0.0097134
A5	Weight loss	1	LECTIN	27946.8
A5	Weight loss	1	NAMPT	352.1	0.0125989
A5	Weight loss	2	LECTIN	21830.9
A5	Weight loss	2	NAMPT	1383.1	0.0633552
A7	Weight loss	1	LECTIN	19852.4
A7	Weight loss	1	NAMPT	628.01	0.031634
A7	Weight loss	2	LECTIN	24153.3
A7	Weight loss	2	NAMPT	726.01	0.0300584
A13	Lean	1	LECTIN	23222.8
A13	Lean	1	NAMPT	359.56	0.0154831
A13	Lean	2	LECTIN	24445.6
A13	Lean	2	NAMPT	432.88	0.0177079
A15	Lean	1	LECTIN	28486.8
A15	Lean	1	NAMPT	8.465	0.000297155
A15	Lean	2	LECTIN	7616.4
A15	Lean	2	NAMPT	4.161	0.000546321
A16	Lean	1	LECTIN	28989.8
A16	Lean	1	NAMPT	12.48	0.000430496
A16	Lean	2	LECTIN	28488.6
A16	Lean	2	NAMPT	6.744	0.000236726
A14	Lean	1	LECTIN	15035.6
A14	Lean	1	NAMPT	698.46	0.0464537
A14	Lean	2	LECTIN	19012.3
A14	Lean	2	NAMPT	597.16	0.0314091

## Sheet: ED Fig. 7c (Left)
In vitro effects of stress induction (Etoposide) on human adipocyte differentiation (% Oil Red O positive mature adipocytes; Extended Data Fig. 7c (left)
Treatment	Num Detections	Num Positive	Positive %
negative control	61991	1102	1.778
negative control	18684	635	3.399
negative control	13991	682	4.875
negative control	74253	819	1.103
negative control	3054	50	1.637
negative control	17952	438	2.44
negative control	53744	1208	2.248
negative control	11614	1057	9.101
negative control	9618	810	8.422
positive control	44730	16430	36.73
positive control	47931	21123	44.07
positive control	38596	13055	33.82
positive control	49269	19914	40.42
positive control	40831	14768	36.17
positive control	44525	18058	40.56
etoposide 5µM	25887	3510	13.56
etoposide 5µM	25558	2507	9.809
etoposide 5µM	20793	2692	12.95
etoposide 5µM	31179	5104	16.37
etoposide 5µM	23376	4639	19.85
etoposide 5µM	32488	4404	13.56
etoposide 10µM	23063	2398	10.4
etoposide 10µM	22517	2369	10.52
etoposide 10µM	17759	1836	10.34
etoposide 10µM	24540	3557	14.49
etoposide 10µM	28595	3683	12.88
etoposide 10µM	26770	5346	19.97

## Sheet: ED Fig. 7c (Middle)
In vitro effects of stress induction (Etoposide) on expression of stress marker proteins (% Jun positive pre-adipocyte); Extended Data Fig. 7c (Middle)
Plate	Group	Total nuclei detected	Total positve nucleai detected	% of positive nuclei detected
1	control	4646	1679	36.1386
1	control	4971	1575	31.6838
1	control	4920	1649	33.5163
1	control	5145	1520	29.5432
1	etoposide 5µM	3913	1545	39.4838
1	etoposide 5µM	3777	1273	33.704
1	etoposide 5µM	3764	1406	37.3539
1	etoposide 5µM	3971	1416	35.6585
1	etoposide 10µM	3914	1796	45.8866
1	etoposide 10µM	3868	1432	37.0217
1	etoposide 10µM	4137	1636	39.5456
1	etoposide 10µM	3856	1400	36.3071
2	control	4415	1609	36.4439
2	control	4673	1686	36.0796
2	control	4815	1799	37.3624
2	control	4812	1649	34.2685
2	etoposide 5µM	3723	1541	41.3914
2	etoposide 5µM	3688	1353	36.6866
2	etoposide 5µM	3713	1367	36.8166
2	etoposide 5µM	3808	1419	37.2637
2	etoposide 10µM	3671	1651	44.9741
2	etoposide 10µM	3786	1624	42.8949
2	etoposide 10µM	3425	1387	40.4964
2	etoposide 10µM	3167	1091	34.449

## Sheet: ED Fig. 7c (Right)
In vitro effects of stress induction (Etoposide) on expression of stress marker proteins (% STAT3 positive pre-adipocyte); Extended Data Fig. 7c (Right)
Plate	Group	Total nuclei detected	Total positve nuclei detected	% of positive nuclei detected
1	control	1352	56	4.14201
1	control	1417	94	6.63373
1	control	1540	118	7.66234
1	control	1520	48	3.15789
1	etoposide 5µM	1164	174	14.9485
1	etoposide 5µM	1137	57	5.01319
1	etoposide 5µM	1118	146	13.059
1	etoposide 5µM	1187	207	17.4389
1	etoposide 10µM	1184	219	18.4966
1	etoposide 10µM	1235	196	15.8704
1	etoposide 10µM	1102	182	16.5154
1	etoposide 10µM	1153	209	18.1266
2	control	1048	33	3.14885
2	control	1395	114	8.17204
2	control	1548	153	9.88372
2	control	1425	123	8.63158
2	etoposide 5µM	990	148	14.9495
2	etoposide 5µM	930	89	9.56989
2	etoposide 5µM	1018	213	20.9234
2	etoposide 5µM	1084	99	9.13284
2	etoposide 10µM	1076	206	19.145
2	etoposide 10µM	1141	310	27.1691
2	etoposide 10µM	971	192	19.7734
2	etoposide 10µM	840	151	17.9762
